# Supplementary material for: Rapid and site-specific deep phosphoproteome profiling by data-independent acquisition without the need for spectral libraries
Source: Nat Commun. 2020 Feb 7;11:787. doi: 10.1038/s41467-020-14609-1 (PMC7005859; doi:10.1038/s41467-020-14609-1)
Supplement: Supplementary file 4 — Supplementary Data 1 [file 41467_2020_14609_MOESM4_ESM.xlsx]

## Sheet: dilution_benchmark_DIA
Supplementary Data 1
Benchmark of identification and quantification with Yeast/HeLa dilution
PG.ProteinGroups	DIA_H100_Y100_01	DIA_H100_Y100_02	DIA_H100_Y100_03	DIA_H100_Y100_04	DIA_H100_Y100_05	DIA_H100_Y100_06	DIA_H100_Y150_01	DIA_H100_Y150_02	DIA_H100_Y150_03	DIA_H100_Y150_04	DIA_H100_Y150_05	DIA_H100_Y150_06	DIA_H100_Y200_01	DIA_H100_Y200_02	DIA_H100_Y200_03	DIA_H100_Y200_04	DIA_H100_Y200_05	DIA_H100_Y200_06	DIA_H100_Y25_01	DIA_H100_Y25_02	DIA_H100_Y25_03	DIA_H100_Y25_04	DIA_H100_Y25_05	DIA_H100_Y25_06	DIA_H100_Y50_01	DIA_H100_Y50_02	DIA_H100_Y50_03	DIA_H100_Y50_04	DIA_H100_Y50_05	DIA_H100_Y50_06	PTM_localization	R.Condition	R.Replicate	PG.Genes	PG.Organisms	PG.ProteinDescriptions	PG.ProteinNames	PEP.PeptidePosition	EG.IsDecoy	EG.PrecursorId	PTM_0_num	PTM_group	PTM_collapse_key	PTM_collapse_key_num	Organism	DIA_Y150_Y100_01	DIA_Y150_Y100_02	DIA_Y150_Y100_03	DIA_Y150_Y100_04
A0A075B6Q4;Q96GA3	15.2653	15.0587	15.1888	15.3069	15.2726	15.2908	15.4348	15.0416	15.0193	15.1849	15.4055	15.2063	15.0736	15.2516	15.0658	15.2699	15.2238	15.1582	14.7502	14.7343	14.9142	14.9461	14.8376	14.8999	14.922	15.0787	14.9805	15.185	15.0173	15.3135	1	Y25;Y50;Y100;Y150;Y200	1;2;3;4;5;6	;LTV1	Homo sapiens	Uncharacterized protein;Protein LTV1 homolog	A0A075B6Q4_HUMAN;LTV1_HUMAN	6;182	FALSE	_SENEDDS[Phospho (STY)]EWEDVDDEK_.2	1	_SENEDDS[Phospho (STY)]EWEDVDDEK_.2	SENEDDSEWEDVDDEK_1[Phospho (STY)]	1		0.169545	-0.0171657	-0.169478	-0.122034
A0A087WV48;P62942	16.0359	15.9961	16.049	16.1297	16.0067	15.9564	16.0659	16.101	15.8985	15.986	15.9603	16.2227	16.1467	15.9926	16.0799	16.3499	16.252	16.2094	15.4143	15.5086	15.4985	15.5453	15.631	15.6919	15.7123	15.7674	15.8007	16.3291	15.8403	16.0916	0.857283	Honly;Y25;Y50;Y100;Y150;Y200	2;3;1;4;5;6	;FKBP1A	Homo sapiens	Uncharacterized protein;Peptidyl-prolyl cis-trans isomerase FKBP1A	A0A087WV48_HUMAN;FKB1A_HUMAN	1	FALSE	_[Acetyl (Protein N-term)]MGVQ[Deamidation (NQ)]VET[Phospho (STY)]ISPGDGR_.2	1	_[Acetyl (Protein N-term)]MGVQ[Deamidation (NQ)]VET[Phospho (STY)]ISPGDGR_.2	MGVQVETISPGDGR_1[Phospho (STY)],1[Deamidation (NQ)],1[Acetyl (Protein N-term)]	1		0.0300499	0.104979	-0.150484	-0.143702
A0A087WZG4;Q6ZSZ5			14.5195	14.8884	14.6383			14.3524	14.4976	14.4642	14.5305	14.6483	14.493	14.5229	14.4948	14.7907	14.9369	14.581	13.9569	14.2405	13.9671	14.3297	14.0688	14.4355	14.1502	14.5766	14.1068	14.7121	14.3688		0.96461	Y25;Y150;Y200;Honly;Y25;Y50;Y100;Y150;Y200	5;3;6;2;3;1;4;5;6	;ARHGEF18	Homo sapiens	Uncharacterized protein (Fragment);Rho guanine nucleotide exchange factor 18	A0A087WZG4_HUMAN;ARHGI_HUMAN	655;721	FALSE	_RAETFAGYDC[Carbamidomethyl (C)]TNS[Phospho (STY)]PTK_.2;_RAETFAGYDC[Carbamidomethyl (C)]TNS[Phospho (STY)]PTK_.3	1	_RAETFAGYDC[Carbamidomethyl (C)]TNS[Phospho (STY)]PTK_.2;_RAETFAGYDC[Carbamidomethyl (C)]TNS[Phospho (STY)]PTK_.3	RAETFAGYDCTNSPTK_1[Phospho (STY)]	2				-0.0218906	-0.424216
A0A087WZG4;Q6ZSZ5	15.1245	15.208	15.3537	15.2215	15.3468	15.5524	15.1321	15.2212	15.1373	15.0667	15.3959	15.3625	14.9245	15.0948	14.8896	15.2912	15.3143	15.2246	15.0772	15.2188	15.2118	15.3281	15.3383	15.4395	15.1939	15.2964	15.2684	15.3839	15.5605	15.4161	0.999185	Honly;Y25;Y50;Y100;Y150;Y200	2;1;3;4;5;6	;ARHGEF18	Homo sapiens	Uncharacterized protein (Fragment);Rho guanine nucleotide exchange factor 18	A0A087WZG4_HUMAN;ARHGI_HUMAN	1035;1101	FALSE	_SLS[Phospho (STY)]PILPGR_.2	1	_SLS[Phospho (STY)]PILPGR_.2	SLSPILPGR_1[Phospho (STY)]	1		0.00763493	0.0131182	-0.216412	-0.154792
A0A0B4J203	15.2493	15.0924	15.4944	15.5358	15.4512	15.6034	14.9931	15.2225	15.201	13.6428	15.3761	15.0512	13.6089	15.0331	15.2051	13.7836	14.3102	15.2055	15.6427	15.3944	15.568	15.6336	15.7623	15.7218	15.3202	15.6307	15.5491	15.6124	15.5671	15.8635	0.999699	Honly;Y25;Y50;Y100;Y150;Y200	2;3;1;4;5;6		Homo sapiens	Uncharacterized protein	A0A0B4J203_HUMAN	255	FALSE	_AEFTS[Phospho (STY)]PPSLFK_.2	1	_AEFTS[Phospho (STY)]PPSLFK_.2	AEFTSPPSLFK_1[Phospho (STY)]	1	human	-0.256152	0.13016	-0.293412	-1.89301
A1L390	16.3503	16.5282	16.5307	16.6053	16.774	16.7482	16.4287	16.5103	16.4581	16.4544	16.6159	16.6719	16.2712	16.2773	16.4428	16.5913	16.7002	16.6614	16.422	16.4382	16.475	16.7221	16.7757	16.7936	16.318	16.5629	16.4751	16.6581	16.699	16.5767	1	Honly;Y25;Y50;Y100;Y150;Y200	2;3;1;4;5;6	PLEKHG3	Homo sapiens	Pleckstrin homology domain-containing family G member 3	PKHG3_HUMAN	73	FALSE	_GPLS[Phospho (STY)]PFNSR_.2	1	_GPLS[Phospho (STY)]PFNSR_.2	GPLSPFNSR_1[Phospho (STY)]	1	human	0.0783346	-0.017875	-0.0726498	-0.150814
A1L390	14.1751		14.2631	14.4518		14.5803	14.2885												14.115	14.1284	14.2855	14.6086	14.4663	14.5672	14.2085	14.2938	14.2527	14.4418	14.4709	14.3564	1	Honly;Y25;Y50;Y100;Y150	2;1;3;4;5;6	PLEKHG3	Homo sapiens	Pleckstrin homology domain-containing family G member 3	PKHG3_HUMAN	73	FALSE	_GPLS[Phospho (STY)]PFN[Deamidation (NQ)]SR_.2	1	_GPLS[Phospho (STY)]PFN[Deamidation (NQ)]SR_.2	GPLSPFNSR_1[Phospho (STY)],1[Deamidation (NQ)]	1	human	0.113365
A1L390	15.2054	15.3673	14.7673	15.333		15.6812	15.2098	15.0026	15.4365	15.2744	15.3232	15.5866			15.4378			15.2985	15.1144	15.2015	15.2686	15.3707	15.4221	15.701	15.0476	15.2488	15.4853	15.3563	15.3474	15.3664	0.997763	Honly;Y25;Honly;Y25;Y50;Y150;Y25;Y50;Y100;Y150;Y200	2;4;6;2;3;1;4;5;6;1;2;3;4;6;5	PLEKHG3	Homo sapiens	Pleckstrin homology domain-containing family G member 3	PKHG3_HUMAN	638	FALSE	_SSSVLSLEGS[Phospho (STY)]EK_.2;_SSSVLS[Phospho (STY)]LEGSEK_.2;_SSS[Phospho (STY)]VLSLEGSEK_.2	1	_SSSVLSLEGS[Phospho (STY)]EK_.2;_SSSVLS[Phospho (STY)]LEGSEK_.2;_SSS[Phospho (STY)]VLSLEGSEK_.2	SSSVLSLEGSEK_1[Phospho (STY)]	3	human	0.00436337	-0.364749	0.669161	-0.05855
A1L390	16.4653	16.5967	16.6084	16.7265	16.9496	16.9155	16.5777	16.6382	16.7484	16.6333	16.9381	16.9801	16.4319	16.6488	16.7373	16.8039	16.9451	16.7929	16.2069	16.4175	16.5419	16.6603	16.5923	16.6815	16.304	16.5505	16.6278	16.7389	16.744	16.6557	1	Y25;Y50;Y100;Y150;Y200	1;2;3;4;5;6	PLEKHG3	Homo sapiens	Pleckstrin homology domain-containing family G member 3	PKHG3_HUMAN	638	FALSE	_SSSVLS[Phospho (STY)]LEGS[Phospho (STY)]EK_.2;_SSS[Phospho (STY)]VLSLEGS[Phospho (STY)]EK_.2;_SSS[Phospho (STY)]VLS[Phospho (STY)]LEGSEK_.2;_SS[Phospho (STY)]SVLS[Phospho (STY)]LEGSEK_.2	2	_SSSVLS[Phospho (STY)]LEGS[Phospho (STY)]EK_.2;_SSS[Phospho (STY)]VLSLEGS[Phospho (STY)]EK_.2;_SSS[Phospho (STY)]VLS[Phospho (STY)]LEGSEK_.2;_SS[Phospho (STY)]SVLS[Phospho (STY)]LEGSEK_.2	SSSVLSLEGSEK_2[Phospho (STY)]	4	human	0.112459	0.0414946	0.139997	-0.0931826
A2A5Y0;Q9D646;REFSEQ:XP_986630	14.3025	14.2414	14.3955	14.462	14.5809	15.0148	14.4074	14.4452	14.5521	14.5614	14.4335	14.8494	14.53	14.3794	14.519	14.5962	14.7001	14.6534	13.6047	14.1549			14.4767	14.6071	13.968	14.0287	14.1782	14.2587	14.2338	14.5688	1	Y25;Y50;Y100;Y150;Y200	1;2;5;6;3;4	TREMBL:A2A5Y0;TREMBL:Q9D646;Tax_Id=10090		Tax_Id=10090 Gene_Symbol=Krt31 keratin complex 1, acidic, gene 1;Tax_Id=10090 Gene_Symbol=Krt34 10 days neonate skin cDNA, RIKEN full-length enriched library, clone:4733401E01 product:keratin complex 1, acidic, gene 4, full insert sequence;Gene_Symbol=Krt33b keratin complex 1, acidic, gene 3		58;130	FALSE	_ETM[Oxidation (M)]QFLNDRLAS[Phospho (STY)]Y[Phospho (STY)]MEK_.2	2	_ETM[Oxidation (M)]QFLNDRLAS[Phospho (STY)]Y[Phospho (STY)]MEK_.2	ETMQFLNDRLASYMEK_2[Phospho (STY)],1[Oxidation (M)]	1		0.104926	0.203791	0.156568	0.0993354
A2CJ06	14.5782	14.2592	14.8087	14.8694	15.1088	15.2933	14.6586	14.9115	14.7317	14.8842	15.043	15.427	14.8406	14.8968	14.9095	15.022	15.4357	15.3676	13.4074	14.0417	14.201		14.5347	14.6935	14.0637	14.4079	14.6631	14.8303	15.0029	15.1269	0.999924	Y25;Y50;Y100;Y150;Y200	1;2;3;5;6;4	DYTN	Homo sapiens	Dystrotelin	DYTN_HUMAN	494	FALSE	_M[Oxidation (M)]VPAEMS[Phospho (STY)]S[Phospho (STY)]PALAAVEK_.2	2	_M[Oxidation (M)]VPAEMS[Phospho (STY)]S[Phospho (STY)]PALAAVEK_.2	MVPAEMSSPALAAVEK_2[Phospho (STY)],1[Oxidation (M)]	1	human	0.0803394	0.652357	-0.0770203	0.0148478
A6ND36				11.8191																			11.7059	10.6532	10.9546	11.3988		11.6358	11.7453			Y25;Y50;Y100	5;6;1;2;4	FAM83G	Homo sapiens	Protein FAM83G	FA83G_HUMAN	2	FALSE	_[Acetyl (Protein N-term)]AFS[Phospho (STY)]QVQC[Carbamidomethyl (C)]LDDNHVNWR_.3	1	_[Acetyl (Protein N-term)]AFS[Phospho (STY)]QVQC[Carbamidomethyl (C)]LDDNHVNWR_.3	AFSQVQCLDDNHVNWR_1[Phospho (STY)],1[Acetyl (Protein N-term)]	1	human
A6ND36	13.0057					13.3716													12.6843					12.9479								Y25;Y100	1;6	FAM83G	Homo sapiens	Protein FAM83G	FA83G_HUMAN	354	FALSE	_AKS[Phospho (STY)]VDEIAK_.2	1	_AKS[Phospho (STY)]VDEIAK_.2	AKSVDEIAK_1[Phospho (STY)]	1	human
A6ND36	13.9805	14.0087	14.1134	14.2351	14.2	14.3367	14.1607	14.2044	13.9077	13.9882	14.3304	14.4677	13.7899		13.93	14.284	14.3199	14.0343	13.7871	13.9269	14.0241	13.9642	14.0716	13.9837	13.8148	14.0647	14.0895	14.0096	14.3579	14.5757		Honly;Y25;Y50;Y100;Y150;Y200	2;3;1;4;5;6	FAM83G	Homo sapiens	Protein FAM83G	FA83G_HUMAN	754	FALSE	_LLPDPGS[Phospho (STY)]PR_.2	1	_LLPDPGS[Phospho (STY)]PR_.2	LLPDPGSPR_1[Phospho (STY)]	1	human	0.180248	0.195712	-0.205671	-0.246893
A6NFI3	16.1598	16.0589	16.3017	16.4409	16.3939	16.5173	16.3063	16.1764	16.2913	16.2155	16.6311	16.5047	16.0509	16.1376	16.3743	16.3601	16.456	16.183	15.866	15.8202	15.8333	16.1828	16.0156	16.0605	15.9353	16.0554	16.0493	16.2283	16.2315	16.3155	1	Honly;Y25;Y50;Y100;Y150;Y200	2;3;1;4;5;6	ZNF316	Homo sapiens	Zinc finger protein 316	ZN316_HUMAN	2	FALSE	_[Acetyl (Protein N-term)]AALHTTPDS[Phospho (STY)]PAAQLER_.2;_[Acetyl (Protein N-term)]AALHTTPDS[Phospho (STY)]PAAQLER_.3	1	_[Acetyl (Protein N-term)]AALHTTPDS[Phospho (STY)]PAAQLER_.2;_[Acetyl (Protein N-term)]AALHTTPDS[Phospho (STY)]PAAQLER_.3	AALHTTPDSPAAQLER_1[Phospho (STY)],1[Acetyl (Protein N-term)]	2	human	0.146468	0.117409	-0.0103848	-0.225385
A6NFI3	13.1545	13.854	13.6493	13.8358	14.0673	13.9472	13.3324		13.5978	13.4758	13.8063	13.9511	13.7458	13.7917	13.6062		13.8121	13.6955	13.5884	13.5072	13.4815	13.8715	13.6599	13.7158	13.2746	13.6711	13.8256	13.6173		13.8381		Honly;Y25;Y50;Y100;Y150;Y200	3;1;2;4;5;6	ZNF316	Homo sapiens	Zinc finger protein 316	ZN316_HUMAN	107	FALSE	_GGDAKS[Phospho (STY)]PVLQEK_.2	1	_GGDAKS[Phospho (STY)]PVLQEK_.2	GGDAKSPVLQEK_1[Phospho (STY)]	1	human	0.177881		-0.0515186	-0.360045
A6NFI3		12.9523				13.4838			12.7936	13.2048	13.3042			13.1331			12.9686			13.11		13.0056	12.9625	13.6427	13.9689			13.1393	12.7969		0.999846	Honly;Y25;Y50;Y100;Y150;Y200	3;2;4;5;6;1	ZNF316	Homo sapiens	Zinc finger protein 316	ZN316_HUMAN	104	FALSE	_LSRGGDAKS[Phospho (STY)]PVLQEK_.3	1	_LSRGGDAKS[Phospho (STY)]PVLQEK_.3	LSRGGDAKSPVLQEK_1[Phospho (STY)]	1	human
A6NKF1	16.3467	16.4247	16.3518	16.3569	16.3658	16.6135	16.1704	16.3292	16.2294	16.1251	16.2543	16.4369	15.9593	16.1595	16.0863	16.1122	16.3188	16.0762	16.0423	16.1195	16.2456	16.2758	16.2979	16.3678	16.4187	16.5187	16.4387	16.4522	16.4774	16.7435	1	Honly;Y25;Y50;Y100;Y150;Y200	2;3;1;4;5;6	SAC3D1	Homo sapiens	SAC3 domain-containing protein 1	SAC31_HUMAN	383	FALSE	_TLEEVVMAEEEDEGTDRPGS[Phospho (STY)]PA_.3	1	_TLEEVVMAEEEDEGTDRPGS[Phospho (STY)]PA_.3	TLEEVVMAEEEDEGTDRPGSPA_1[Phospho (STY)]	1	human	-0.176327	-0.095459	-0.122317	-0.23176
A6NKF1	15.5798	15.9039	15.7876	16.0081	15.7501	16.0763	15.6518	15.6452	15.7345	15.7757	15.7525	16.0594	15.6764	15.5337	15.7151	15.8045	16.4702	16.2835	16.0613	16.1594	15.2897	15.5037	15.7098	15.5735	16.1892	16.4987	15.5455	15.7821	16.0066	16.5459	1	Honly;Y25;Y50;Y100;Y150;Y200	2;3;1;4;5;6	SAC3D1	Homo sapiens	SAC3 domain-containing protein 1	SAC31_HUMAN	383	FALSE	_TLEEVVM[Oxidation (M)]AEEEDEGTDRPGS[Phospho (STY)]PA_.3	1	_TLEEVVM[Oxidation (M)]AEEEDEGTDRPGS[Phospho (STY)]PA_.3	TLEEVVMAEEEDEGTDRPGSPA_1[Phospho (STY)],1[Oxidation (M)]	1	human	0.0719678	-0.258714	-0.0530831	-0.232379
A7MD48	18.2462	18.2019	18.3228	18.5631	18.3485	18.6433	18.2232	18.152	18.1697	18.2399	18.4953	18.4844	17.9218	18.0013	18.1688	18.3588	18.4624	18.1692	18.1194	18.2763	18.3322	18.4819	18.6737	18.6396	18.1938	18.3356	18.54	18.5325	18.6344	18.8081	0.999967	Honly;Y25;Y50;Y100;Y150;Y200	3;1;2;4;5;6	SRRM4	Homo sapiens	Serine/arginine repetitive matrix protein 4	SRRM4_HUMAN	1	FALSE	_[Acetyl (Protein N-term)]M[Oxidation (M)]AS[Phospho (STY)]VQ[Deamidation (NQ)]QGEK_.1	1	_[Acetyl (Protein N-term)]M[Oxidation (M)]AS[Phospho (STY)]VQ[Deamidation (NQ)]QGEK_.1	MASVQQGEK_1[Phospho (STY)],1[Deamidation (NQ)],1[Oxidation (M)],1[Acetyl (Protein N-term)]	1	human	-0.0229745	-0.0499244	-0.153022	-0.323188
B5ME19;Q99613	16.6079	16.5599	16.4839	16.5965	16.446	16.581	16.4774	16.3882	16.3854	16.4108	16.5591	16.5096	16.428	16.3776	16.3427	16.2279	16.3922	16.4275	16.5025	16.5764	16.5823	16.6515	16.5195	16.5114	16.6802	16.4523	16.5355	16.6884	16.6612	16.6258		Honly;Y25;Y50;Y100;Y150;Y200	2;3;1;4;5;6	EIF3CL;EIF3C	Homo sapiens	Eukaryotic translation initiation factor 3 subunit C-like protein;Eukaryotic translation initiation factor 3 subunit C	EIFCL_HUMAN;EIF3C_HUMAN	161	FALSE	_QNPEQS[Phospho (STY)]ADEDAEK_.2	1	_QNPEQS[Phospho (STY)]ADEDAEK_.2	QNPEQSADEDAEK_1[Phospho (STY)]	1		-0.130415	-0.171713	-0.0984553	-0.185705
B5ME19;Q99613	17.6142	17.8154	17.6939	17.5533	17.6715	17.8918	17.4978	17.5291	17.6708	17.6406	17.6076	17.5062	17.4862	17.4494	17.4555	17.4235	17.5868	17.6079	17.7251	17.7417	17.7519	17.8066	17.7315	17.6418	17.6646	17.6145	17.6042	17.6512	17.7512	17.8664	0.998078	Honly;Y25;Y50;Y100;Y150;Y200	2;3;1;4;5;6	EIF3CL;EIF3C	Homo sapiens	Eukaryotic translation initiation factor 3 subunit C-like protein;Eukaryotic translation initiation factor 3 subunit C	EIFCL_HUMAN;EIF3C_HUMAN	161	FALSE	_QNPEQ[Deamidation (NQ)]S[Phospho (STY)]ADEDAEK_.2;_Q[Deamidation (NQ)]NPEQS[Phospho (STY)]ADEDAEK_.2	1	_QNPEQ[Deamidation (NQ)]S[Phospho (STY)]ADEDAEK_.2;_Q[Deamidation (NQ)]NPEQS[Phospho (STY)]ADEDAEK_.2	QNPEQSADEDAEK_1[Phospho (STY)],1[Deamidation (NQ)]	2		-0.116384	-0.28634	-0.0230969	0.0873199
B5ME19;Q99613	20.8163	17.3506	20.8865	17.4011	20.8709	17.5121	20.6276	17.3223	17.326	17.3963	17.3463	17.4886	20.6099	17.2574	20.6474	20.7317	20.9454	20.9692	17.4206	20.976	21.0676	17.5282	21.1768	17.6185	17.4361	17.3855	21.0021	17.685	17.4876	17.7271	1	Honly;Y25;Y50;Y100;Y150;Y200	2;3;1;4;5;6	EIF3CL;EIF3C	Homo sapiens	Eukaryotic translation initiation factor 3 subunit C-like protein;Eukaryotic translation initiation factor 3 subunit C	EIFCL_HUMAN;EIF3C_HUMAN	161	FALSE	_[Gln->pyro-Glu]QNPEQ[Deamidation (NQ)]S[Phospho (STY)]ADEDAEK_.2	1	_[Gln->pyro-Glu]QNPEQ[Deamidation (NQ)]S[Phospho (STY)]ADEDAEK_.2	QNPEQSADEDAEK_1[Phospho (STY)],1[Deamidation (NQ)],1[Gln->pyro-Glu]	1		-0.188748	-0.028312	-3.56045	-0.00477941
B5ME19;Q99613	21.4587	21.6457	21.5518	21.589	21.6452	21.5793	21.2674	21.5549	21.4595	21.4437	21.5972	21.7432	21.2644	21.4486	21.2994	21.369	21.5896	21.6156	21.5913	21.6436	21.744	21.7974	21.8345	21.8599	21.595	21.6535	21.6895	21.7948	21.8168	21.7899		Honly;Y25;Y50;Y100;Y150;Y200	2;3;1;4;5;6	EIF3CL;EIF3C	Homo sapiens	Eukaryotic translation initiation factor 3 subunit C-like protein;Eukaryotic translation initiation factor 3 subunit C	EIFCL_HUMAN;EIF3C_HUMAN	161	FALSE	_[Gln->pyro-Glu]QNPEQS[Phospho (STY)]ADEDAEK_.2	1	_[Gln->pyro-Glu]QNPEQS[Phospho (STY)]ADEDAEK_.2	QNPEQSADEDAEK_1[Phospho (STY)],1[Gln->pyro-Glu]	1		-0.191366	-0.0907862	-0.0923306	-0.145282
B5ME19;Q99613	15.7044	15.7402	15.7518	16.1077	14.6178	16.1572	15.9367	15.8495	15.8284	15.7272	16.0175	16.0799	15.7424	15.7601	15.9575	15.925	16.0636	15.7298	15.5587	15.7058	15.7398	15.8741	16.0153	16.0035	15.7265	15.9582	15.8715	15.8003	15.826	16.1017	1	Honly;Y25;Y50;Y100;Y150;Y200	2;3;1;4;5;6	EIF3CL;EIF3C	Homo sapiens	Eukaryotic translation initiation factor 3 subunit C-like protein;Eukaryotic translation initiation factor 3 subunit C	EIFCL_HUMAN;EIF3C_HUMAN	34	FALSE	_QPLLLS[Phospho (STY)]EDEEDTK_.2	1	_QPLLLS[Phospho (STY)]EDEEDTK_.2	QPLLLSEDEEDTK_1[Phospho (STY)]	1		0.232317	0.109222	0.0766341	-0.380504
B5ME19;Q99613	15.8279	15.0539	15.8275	16.2328	16.2784	16.3109	16.0635	16.0179	16.0215	15.9014	16.1951	16.1868	15.961	15.9736	16.0247	16.018	16.2198	15.9682	15.6831	15.8393	15.8582	16.1018	16.1034	16.1177	15.9133	15.9639	15.9576	15.9428	15.9479	16.2428	1	Honly;Y25;Y50;Y100;Y150;Y200	2;1;3;4;5;6	EIF3CL;EIF3C	Homo sapiens	Eukaryotic translation initiation factor 3 subunit C-like protein;Eukaryotic translation initiation factor 3 subunit C	EIFCL_HUMAN;EIF3C_HUMAN	34	FALSE	_Q[Deamidation (NQ)]PLLLS[Phospho (STY)]EDEEDTK_.2	1	_Q[Deamidation (NQ)]PLLLS[Phospho (STY)]EDEEDTK_.2	QPLLLSEDEEDTK_1[Phospho (STY)],1[Deamidation (NQ)]	1		0.235549	0.96402	0.194017	-0.331413
B5ME19;Q99613	22.4674	22.3995	22.5235	22.5051	22.6087	22.7758	22.4099	22.4496	22.4391	22.4523	22.5114	22.6348	22.3646	22.3734	22.4734	22.5684	22.5419	22.5748	22.3503	22.4618	22.6807	22.6397	22.7479	22.8945	22.4228	22.5207	22.6428	22.6725	22.7476	22.9189	1	Honly;Yonly;Y25;Y50;Y100;Y150;Y200	2;3;1;4;5;6	EIF3CL;EIF3C	Homo sapiens	Eukaryotic translation initiation factor 3 subunit C-like protein;Eukaryotic translation initiation factor 3 subunit C	EIFCL_HUMAN;EIF3C_HUMAN	34	FALSE	_[Gln->pyro-Glu]QPLLLS[Phospho (STY)]EDEEDTK_.2	1	_[Gln->pyro-Glu]QPLLLS[Phospho (STY)]EDEEDTK_.2	QPLLLSEDEEDTK_1[Phospho (STY)],1[Gln->pyro-Glu]	1		-0.0575093	0.050088	-0.0844312	-0.05275
B5ME19;Q99613																					14.272				14.4704	14.4424					0.99684	Y25;Y100;Y200;Y25;Y50	6;1;3;3;1;2	EIF3CL;EIF3C	Homo sapiens	Eukaryotic translation initiation factor 3 subunit C-like protein;Eukaryotic translation initiation factor 3 subunit C	EIFCL_HUMAN;EIF3C_HUMAN	902;901	FALSE	_RGGYRQQQS[Phospho (STY)]QTAY_.2;_RGGYRQQQS[Phospho (STY)]QTAY_.3	1	_RGGYRQQQS[Phospho (STY)]QTAY_.2;_RGGYRQQQS[Phospho (STY)]QTAY_.3	RGGYRQQQSQTAY_1[Phospho (STY)]	2
E7EVH7;Q07866	16.9954	16.8844	16.8651	16.963	16.9884	17.209	16.7844	16.807	16.7503	16.8066	17.1201	16.9679	16.6186	16.6056	16.8533	16.8445	16.895	16.7996	16.9086	16.9408	17.1527	17.0291	17.0643	17.0684	16.9319	16.9884	17.249	16.9933	17.3015	17.3686	1	Honly;Y25;Y50;Y100;Y150;Y200	2;3;1;4;5;6	;KLC1	Homo sapiens	Uncharacterized protein;Kinesin light chain 1	E7EVH7_HUMAN;KLC1_HUMAN	630;458	FALSE	_VDS[Phospho (STY)]PTVTTTLK_.2	1	_VDS[Phospho (STY)]PTVTTTLK_.2	VDSPTVTTTLK_1[Phospho (STY)]	1		-0.210945	-0.0774554	-0.114851	-0.156403
E9PAV3	18.7015		18.7029	18.9111	18.9115	18.9421	18.671	18.7174	18.5424	18.6576	18.7919	18.8558	18.6383	18.6753	18.6868	18.7727	18.8963	18.8247	18.4352	18.5733	18.6917	18.7463	18.8143	18.9439	18.5987	18.6479	18.7442	18.9257	18.9321	19.0665	0.0621006	Honly;Y25;Y50;Y100;Y150;Y200	2;3;1;4;5;6	NACA	Homo sapiens	Nascent polypeptide-associated complex subunit alpha, muscle-specific form	NACAM_HUMAN	863	FALSE	_GAPT[Phospho (STY)]PS[Phospho (STY)]AVTPLSPK_.2	2	_GAPT[Phospho (STY)]PS[Phospho (STY)]AVTPLSPK_.2	GAPTPSAVTPLSPK_2[Phospho (STY)]	1	human	-0.0304652		-0.160571	-0.253551
E9PAV3	21.7233	21.6389	21.885	21.847	21.5694	21.7719	21.3091	21.6597	21.2637	21.7045	21.7329	21.8119	21.2815	21.7352	21.8316	21.4095	21.6236	21.5813	20.6804	21.5463	21.5076	21.567	21.1478	21.6261	21.6684	21.9451	21.9376	21.4964	21.9558	22.2229	1	Honly;Y25;Y50;Y100;Y150;Y200;Y50;Y100;Y150;Y25;Y100;Y150	2;3;1;4;5;6;3;1;2;6;3;4	NACA	Homo sapiens	Nascent polypeptide-associated complex subunit alpha, muscle-specific form	NACAM_HUMAN	2008	FALSE	_VQGEAVSNIQENTQTPTVQEES[Phospho (STY)]EEEEVDETGVEVK_.4;_VQGEAVSNIQENTQTPT[Phospho (STY)]VQEESEEEEVDETGVEVK_.4;_VQGEAVSNIQENTQTPT[Phospho (STY)]VQEESEEEEVDETGVEVK_.5;_VQGEAVSNIQENTQT[Phospho (STY)]PTVQEESEEEEVDETGVEVK_.4;_VQGEAVSNIQENT[Phospho (STY)]QTPTVQEESEEEEVDETGVEVK_.4	1	_VQGEAVSNIQENTQTPTVQEES[Phospho (STY)]EEEEVDETGVEVK_.4;_VQGEAVSNIQENTQTPT[Phospho (STY)]VQEESEEEEVDETGVEVK_.4;_VQGEAVSNIQENTQTPT[Phospho (STY)]VQEESEEEEVDETGVEVK_.5;_VQGEAVSNIQENTQT[Phospho (STY)]PTVQEESEEEEVDETGVEVK_.4;_VQGEAVSNIQENT[Phospho (STY)]QTPTVQEESEEEEVDETGVEVK_.4	VQGEAVSNIQENTQTPTVQEESEEEEVDETGVEVK_1[Phospho (STY)]	5	human	-0.414224	0.0207362	-0.621255	-0.14255
E9PAV3	20.4999	20.3621	20.6337	20.6752	20.8631	20.9793	20.523	20.7596	20.4581	20.431	20.7955	21.0427	20.4443	20.4802	20.6058	20.6042	20.6763	20.9199	19.8616	20.2188	20.212	20.26	20.324	20.3257	20.3509	20.7202	20.5911	20.6632	20.6929	20.9847	0.255769	Y50;Y100;Y25;Y50;Y100;Y150;Honly;Y25;Y50;Y100;Y150;Y200	5;3;4;5;3;6;1;2;6;3;4;5;1;2;3;6;4;5;2;3;1;4;5;6;2;4;6;5;2;4;3;5;6;1	NACA	Homo sapiens	Nascent polypeptide-associated complex subunit alpha, muscle-specific form	NACAM_HUMAN	2008	FALSE	_VQGEAVSNIQENTQTPTVQ[Deamidation (NQ)]EES[Phospho (STY)]EEEEVDETGVEVK_.4;_VQGEAVSNIQENTQTPT[Phospho (STY)]VQ[Deamidation (NQ)]EESEEEEVDETGVEVK_.4;_VQGEAVSNIQENTQ[Deamidation (NQ)]TPTVQEES[Phospho (STY)]EEEEVDETGVEVK_.4;_VQGEAVSNIQEN[Deamidation (NQ)]TQTPTVQEES[Phospho (STY)]EEEEVDETGVEVK_.4;_VQGEAVSNIQ[Deamidation (NQ)]ENTQTPTVQEES[Phospho (STY)]EEEEVDETGVEVK_.4;_VQGEAVSNIQ[Deamidation (NQ)]ENTQT…	1	_VQGEAVSNIQENTQTPTVQ[Deamidation (NQ)]EES[Phospho (STY)]EEEEVDETGVEVK_.4;_VQGEAVSNIQENTQTPT[Phospho (STY)]VQ[Deamidation (NQ)]EESEEEEVDETGVEVK_.4;_VQGEAVSNIQENTQ[Deamidation (NQ)]TPTVQEES[Phospho (STY)]EEEEVDETGVEVK_.4;_VQGEAVSNIQEN[Deamidation (NQ)]TQTPTVQEES[Phospho (STY)]EEEEVDETGVEVK_.4;_VQGEAVSNIQ[Deamidation (NQ)]ENTQTPTVQEES[Phospho (STY)]EEEEVDETGVEVK_.4;_VQGEAVSNIQ[Deamidation (NQ)]ENTQT…	VQGEAVSNIQENTQTPTVQEESEEEEVDETGVEVK_1[Phospho (STY)],1[Deamidation (NQ)]	8	human	0.023088	0.397502	-0.175575	-0.244189
E9PAV3	18.1034	17.9089	18.4797		17.8257	18.8107		18.5216	18.4884		18.6108	18.5486		18.4055	18.5484				17.1251	17.5182	17.5932	17.5048	17.8113	17.8323	17.8226	18.2633	18.1266	18.3056	18.3605	18.4312	0.999804	Y25;Y50;Y100;Y150;Y200;Y25;Y50;Y100;Y150	1;2;3;4;6;5;1;4;5;2;3;6;2;3;4;5;6;1;2;4;3;5;6	NACA	Homo sapiens	Nascent polypeptide-associated complex subunit alpha, muscle-specific form	NACAM_HUMAN	2008	FALSE	_VQGEAVSNIQENTQT[Phospho (STY)]PTVQEES[Phospho (STY)]EEEEVDETGVEVK_.4;_VQGEAVSNIQENTQT[Phospho (STY)]PT[Phospho (STY)]VQEESEEEEVDETGVEVK_.4;_VQGEAVSNIQENT[Phospho (STY)]QTPTVQEES[Phospho (STY)]EEEEVDETGVEVK_.4;_VQGEAVSNIQENT[Phospho (STY)]QT[Phospho (STY)]PTVQEESEEEEVDETGVEVK_.4;_VQGEAVS[Phospho (STY)]NIQENT[Phospho (STY)]QTPTVQEESEEEEVDETGVEVK_.4	2	_VQGEAVSNIQENTQT[Phospho (STY)]PTVQEES[Phospho (STY)]EEEEVDETGVEVK_.4;_VQGEAVSNIQENTQT[Phospho (STY)]PT[Phospho (STY)]VQEESEEEEVDETGVEVK_.4;_VQGEAVSNIQENT[Phospho (STY)]QTPTVQEES[Phospho (STY)]EEEEVDETGVEVK_.4;_VQGEAVSNIQENT[Phospho (STY)]QT[Phospho (STY)]PTVQEESEEEEVDETGVEVK_.4;_VQGEAVS[Phospho (STY)]NIQENT[Phospho (STY)]QTPTVQEESEEEEVDETGVEVK_.4	VQGEAVSNIQENTQTPTVQEESEEEEVDETGVEVK_2[Phospho (STY)]	5	human		0.612703	0.00872455
E9PAV3	16.0064	15.83				16.6625		16.4575	16.3486			16.6257		15.9748					15.1695	15.5056	15.5324	15.596		15.8873	15.7613	16.4403	16.1338	16.2192	16.2953	16.4105	0.86055	Y25;Y50;Y100;Y150;Y200	1;2;3;4;6;5	NACA	Homo sapiens	Nascent polypeptide-associated complex subunit alpha, muscle-specific form	NACAM_HUMAN	2008	FALSE	_VQGEAVSNIQ[Deamidation (NQ)]ENT[Phospho (STY)]QT[Phospho (STY)]PTVQEESEEEEVDETGVEVK_.4	2	_VQGEAVSNIQ[Deamidation (NQ)]ENT[Phospho (STY)]QT[Phospho (STY)]PTVQEESEEEEVDETGVEVK_.4	VQGEAVSNIQENTQTPTVQEESEEEEVDETGVEVK_2[Phospho (STY)],1[Deamidation (NQ)]	1	human		0.627417
F8WAN1;Q69YQ0	14.7024	15.0601	14.7322	14.6717	14.6933	15.0867	14.4275	14.7067	14.5444	15.03	14.7494	15.1556	14.7566	14.6583	14.7156	14.6898	15.1741	14.9725	14.3943	14.6431	14.6688	14.5023	14.6728	14.4946	14.4587	14.3873	14.4826	14.9188	14.896	14.7998		Honly;Y25;Y50;Y100;Y150;Y200;Y25;Y50;Y100	2;3;1;4;5;6;2;3;4;1;5	SPECC1L-ADORA2A;SPECC1L	Homo sapiens	SPECC1L-ADORA2A readthrough (NMD candidate);Cytospin-A	F8WAN1_HUMAN;CYTSA_HUMAN	211	FALSE	_AQLGINEDHS[Phospho (STY)]EGDEK_.2;_AQLGINEDHS[Phospho (STY)]EGDEK_.3	1	_AQLGINEDHS[Phospho (STY)]EGDEK_.2;_AQLGINEDHS[Phospho (STY)]EGDEK_.3	AQLGINEDHSEGDEK_1[Phospho (STY)]	2		-0.274862	-0.353418	-0.18779	0.358303
F8WEM9;Q8N720	15.3702	15.3184	15.4566	15.5459	15.4174	15.5498		15.0741	15.3034	15.087	15.4274			15.303	14.98	15.3371	15.2564		15.3696	15.5179	15.4881	15.6927	15.6981	16.0488	15.5342	15.5205	15.4951	15.5144	15.6749	15.5766		Honly;Y25;Y50;Y100;Y150;Y200	2;1;3;4;5;6	;ZNF655	Homo sapiens	Uncharacterized protein;Zinc finger protein 655	F8WEM9_HUMAN;ZN655_HUMAN	1	FALSE	_[Acetyl (Protein N-term)]MEEIPAQEAAGS[Phospho (STY)]PR_.2	1	_[Acetyl (Protein N-term)]MEEIPAQEAAGS[Phospho (STY)]PR_.2	MEEIPAQEAAGSPR_1[Phospho (STY)],1[Acetyl (Protein N-term)]	1			-0.244244	-0.153201	-0.458861
F8WEM9;Q8N720	15.5747	15.5819	15.6672	15.7967	15.6531	16.0035	15.7165	15.6066	15.6424	15.5096	15.8915	15.8581	15.571	15.5814	15.652	15.7208	15.8074	15.8508	15.3244	15.5172	15.5496	15.5243	15.5627	15.7863	15.4412	15.5728	15.6169	15.7248	16.1347	15.789		Honly;Y25;Y50;Y100;Y150;Y200	2;3;1;4;5;6	;ZNF655	Homo sapiens	Uncharacterized protein;Zinc finger protein 655	F8WEM9_HUMAN;ZN655_HUMAN	1	FALSE	_[Acetyl (Protein N-term)]M[Oxidation (M)]EEIPAQEAAGS[Phospho (STY)]PR_.2	1	_[Acetyl (Protein N-term)]M[Oxidation (M)]EEIPAQEAAGS[Phospho (STY)]PR_.2	MEEIPAQEAAGSPR_1[Phospho (STY)],1[Oxidation (M)],1[Acetyl (Protein N-term)]	1		0.141823	0.0247022	-0.0247502	-0.287058
G3V599;O15320;Q96PC5																			13.0763				13.7117							14.0421	0.140201	Y25;Y50	1;5;6	;CTAGE5;MIA2	Homo sapiens	Uncharacterized protein;cTAGE family member 5;Melanoma inhibitory activity protein 2	G3V599_HUMAN;CTGE5_HUMAN;MIA2_HUMAN	1050;515;1123	FALSE	_EHS[Phospho (STY)]PYGPSPLGWPSSETR_.3	1	_EHS[Phospho (STY)]PYGPSPLGWPSSETR_.3	EHSPYGPSPLGWPSSETR_1[Phospho (STY)]	1
G3V599;O15320;Q96PC5	14.4004		14.6866	14.7437		14.6976	14.405		14.4					14.5643	14.4856			14.6222		14.1568	14.0332	14.1812	14.4726	14.3956	14.2735	14.7667	14.6418	14.4488	14.6815	14.5326	0.999681	Y25;Y50;Y100;Y200;Y25;Y50;Y100;Y150;Y200	2;3;4;5;6;1;2;3;4;6;1;5	;CTAGE5;MIA2	Homo sapiens	Uncharacterized protein;cTAGE family member 5;Melanoma inhibitory activity protein 2	G3V599_HUMAN;CTGE5_HUMAN;MIA2_HUMAN	1050;515;1123	FALSE	_EHS[Phospho (STY)]PYGPS[Phospho (STY)]PLGWPSSETR_.3;_EHS[Phospho (STY)]PY[Phospho (STY)]GPSPLGWPSSETR_.3	2	_EHS[Phospho (STY)]PYGPS[Phospho (STY)]PLGWPSSETR_.3;_EHS[Phospho (STY)]PY[Phospho (STY)]GPSPLGWPSSETR_.3	EHSPYGPSPLGWPSSETR_2[Phospho (STY)]	2		0.00464818		-0.286622
G3V599;O15320;Q96PC5	17.7772	17.5482	17.6893	17.8924	17.9295	18.0602	17.9069	17.6571	17.8772	17.9322	17.8726	17.8133	17.4727	17.7316	17.7002	17.7472	17.907	17.8129	17.661	17.7074	17.6567	17.8001	17.887	17.9275	17.7961	17.8135	17.7686	17.8328	17.9612	18.1742	1	Honly;Y25;Y50;Y100;Y150;Y200;Honly;Y100;Y150	2;3;1;4;5;6;3;5;1	;CTAGE5;MIA2	Homo sapiens	Uncharacterized protein;cTAGE family member 5;Melanoma inhibitory activity protein 2	G3V599_HUMAN;CTGE5_HUMAN;MIA2_HUMAN	1162;627;1235	FALSE	_FC[Carbamidomethyl (C)]SNSGRLS[Phospho (STY)]GPAELR_.3;_FC[Carbamidomethyl (C)]SNS[Phospho (STY)]GRLSGPAELR_.2;_FC[Carbamidomethyl (C)]SNS[Phospho (STY)]GRLSGPAELR_.3;_FC[Carbamidomethyl (C)]S[Phospho (STY)]NSGRLSGPAELR_.3	1	_FC[Carbamidomethyl (C)]SNSGRLS[Phospho (STY)]GPAELR_.3;_FC[Carbamidomethyl (C)]SNS[Phospho (STY)]GRLSGPAELR_.2;_FC[Carbamidomethyl (C)]SNS[Phospho (STY)]GRLSGPAELR_.3;_FC[Carbamidomethyl (C)]S[Phospho (STY)]NSGRLSGPAELR_.3	FCSNSGRLSGPAELR_1[Phospho (STY)]	4		0.129724	0.108918	0.187868	0.0397228
G3V599;O15320;Q96PC5	16.6747	16.4772	16.6157	16.7631	16.8426	16.9581	16.6757	16.4727	16.7125	16.7398	16.7975	16.6384	16.4041	16.5259	16.4847	16.6652	16.9092	16.6824	16.6339	16.6991	16.5551	16.8375	16.8007	15.837	16.72	16.8277	16.6744	16.7607	16.8906	17.1471	1	Honly;Y25;Y50;Y100;Y150;Y200	2;3;1;4;5;6	;CTAGE5;MIA2	Homo sapiens	Uncharacterized protein;cTAGE family member 5;Melanoma inhibitory activity protein 2	G3V599_HUMAN;CTGE5_HUMAN;MIA2_HUMAN	1162;627;1235	FALSE	_FC[Carbamidomethyl (C)]SN[Deamidation (NQ)]SGRLS[Phospho (STY)]GPAELR_.3;_FC[Carbamidomethyl (C)]SN[Deamidation (NQ)]S[Phospho (STY)]GRLSGPAELR_.3	1	_FC[Carbamidomethyl (C)]SN[Deamidation (NQ)]SGRLS[Phospho (STY)]GPAELR_.3;_FC[Carbamidomethyl (C)]SN[Deamidation (NQ)]S[Phospho (STY)]GRLSGPAELR_.3	FCSNSGRLSGPAELR_1[Phospho (STY)],1[Deamidation (NQ)]	2		0.000932603	-0.00450599	0.0967868	-0.0232495
G3V599;O15320;Q96PC5	15.9481	15.7405	16.1027	15.9005	16.0587	16.0933	15.8115	15.9587	15.9773	15.9379	15.7975	15.8867	15.7035	15.5665	15.8571	16.1019	15.6923	15.5249	15.6055	15.544	15.686	15.6386	15.5857	15.5715	15.8228	16.0072	15.9815	15.7727	15.9496	15.8774	1	Honly;Y25;Y50;Y100;Y150;Y200;Y50;Y150	2;3;1;4;5;6;4;3	;CTAGE5;MIA2	Homo sapiens	Uncharacterized protein;cTAGE family member 5;Melanoma inhibitory activity protein 2	G3V599_HUMAN;CTGE5_HUMAN;MIA2_HUMAN	669;134;742	FALSE	_LNRSNS[Phospho (STY)]ELEDEILC[Carbamidomethyl (C)]LEK_.3;_LNRS[Phospho (STY)]NSELEDEILC[Carbamidomethyl (C)]LEK_.2;_LNRS[Phospho (STY)]NSELEDEILC[Carbamidomethyl (C)]LEK_.3	1	_LNRSNS[Phospho (STY)]ELEDEILC[Carbamidomethyl (C)]LEK_.3;_LNRS[Phospho (STY)]NSELEDEILC[Carbamidomethyl (C)]LEK_.2;_LNRS[Phospho (STY)]NSELEDEILC[Carbamidomethyl (C)]LEK_.3	LNRSNSELEDEILCLEK_1[Phospho (STY)]	3		-0.136509	0.218259	-0.125465	0.0374168
G3V599;O15320;Q96PC5			13.235			14.1335						13.6413							11.0948	13.6093				13.6716			13.8602				0.401603	Y25;Y50;Y100;Y150	1;2;6;3	;CTAGE5;MIA2	Homo sapiens	Uncharacterized protein;cTAGE family member 5;Melanoma inhibitory activity protein 2	G3V599_HUMAN;CTGE5_HUMAN;MIA2_HUMAN	1117;582;1190	FALSE	_LTDPHRAPS[Phospho (STY)]DTGSLS[Phospho (STY)]PPWDQDRR_.3	2	_LTDPHRAPS[Phospho (STY)]DTGSLS[Phospho (STY)]PPWDQDRR_.3	LTDPHRAPSDTGSLSPPWDQDRR_2[Phospho (STY)]	1
G3V599;O15320;Q96PC5					12.4468	12.5443										12.2684			12.4137	12.4631	12.411	12.8639	12.9715	12.7443	12.4836			12.6872	12.7013	12.2304	0.999726	Y25;Y50;Y100;Y200	1;2;3;4;5;6	;CTAGE5;MIA2	Homo sapiens	Uncharacterized protein;cTAGE family member 5;Melanoma inhibitory activity protein 2	G3V599_HUMAN;CTGE5_HUMAN;MIA2_HUMAN	1177;642;1250	FALSE	_SFNMPS[Phospho (STY)]LDK_.2	1	_SFNMPS[Phospho (STY)]LDK_.2	SFNMPSLDK_1[Phospho (STY)]	1
G3V599;O15320;Q96PC5		13.0384																		12.7582									14.0764		0.34432	Y25;Y50;Y100	2;5	;CTAGE5;MIA2	Homo sapiens	Uncharacterized protein;cTAGE family member 5;Melanoma inhibitory activity protein 2	G3V599_HUMAN;CTGE5_HUMAN;MIA2_HUMAN	1177;642;1250	FALSE	_SFNM[Oxidation (M)]PS[Phospho (STY)]LDK_.2	1	_SFNM[Oxidation (M)]PS[Phospho (STY)]LDK_.2	SFNMPSLDK_1[Phospho (STY)],1[Oxidation (M)]	1
H0Y626;O95361	13.5312	13.4728	13.3334	13.3959	13.3909	13.2016		13.4411	13.4266	13.5507	13.2877	13.5358	13.4306	13.3113	13.4478	13.4614	13.6232	13.6908	13.5627	13.4342	13.4544	13.5744	13.6577	13.589	13.442	13.4252	13.3721	13.5593	13.4852	13.7049	0.983289	Honly;Y25;Y50;Y100;Y150;Y200	3;1;2;4;5;6	;TRIM16	Homo sapiens	Uncharacterized protein;Tripartite motif-containing protein 16	H0Y626_HUMAN;TRI16_HUMAN	54	FALSE	_ETEEQDS[Phospho (STY)]DSAEQGDPAGEGK_.2	1	_ETEEQDS[Phospho (STY)]DSAEQGDPAGEGK_.2	ETEEQDSDSAEQGDPAGEGK_1[Phospho (STY)]	1			-0.0316532	0.093184	0.15478
H0Y626;O95361	18.7651	19.1097	18.9389	18.9809	19.1083	19.2022	18.7631	18.8045	18.8568	18.9852	18.9439	19.2749	18.7218	18.8385	19.0232	18.9702	18.921	19.289	19.0036	18.9874	19.0447	19.0236	18.9918	19.0921	18.9659	18.9522	18.9575	19.0988	19.0624	19.1387	0.989203	Honly;Y25;Y50;Y100;Y150;Y200	2;3;1;4;5;6	;TRIM16	Homo sapiens	Uncharacterized protein;Tripartite motif-containing protein 16	H0Y626_HUMAN;TRI16_HUMAN	51	FALSE	_LGRETEEQDS[Phospho (STY)]DSAEQGDPAGEGK_.3	1	_LGRETEEQDS[Phospho (STY)]DSAEQGDPAGEGK_.3	LGRETEEQDSDSAEQGDPAGEGK_1[Phospho (STY)]	1		-0.00199732	-0.305167	-0.0821398	0.00435827
H0Y626;O95361	18.6656	18.9973	18.834	18.8883	18.9967	19.096	18.6808	18.7465	18.7533	18.8794	18.8478	19.1692	18.6229	18.7367	18.9488	14.9891	18.7603	19.1804	18.9057	18.8941	18.9471	18.9183	14.6691	14.9655	14.7276	14.8522	18.8633	18.9981	18.9617	19.0305	0.999719	Honly;Y25;Y50;Y100;Y150;Y200	2;3;1;4;5;6	;TRIM16	Homo sapiens	Uncharacterized protein;Tripartite motif-containing protein 16	H0Y626_HUMAN;TRI16_HUMAN	51	FALSE	_LGRETEEQDS[Phospho (STY)]DSAEQ[Deamidation (NQ)]GDPAGEGK_.3	1	_LGRETEEQDS[Phospho (STY)]DSAEQ[Deamidation (NQ)]GDPAGEGK_.3	LGRETEEQDSDSAEQGDPAGEGK_1[Phospho (STY)],1[Deamidation (NQ)]	1		0.015229	-0.250814	-0.0806633	-0.00889816
H0YIS7;Q8IXM2	18.0425	18.3042	18.2232	18.4177	18.3789	18.5817	18.0165	18.1422	18.2628	18.2455	18.5268	18.5772	18.288	18.2302	18.1529	18.3782	18.5081	18.6171	17.8506	17.9446	18.1174	18.2598	18.4052	18.4123	18.0118	18.2371	18.2523	18.3527	18.3553	18.4175	1	Honly;Y25;Y50;Y100;Y150;Y200	2;3;1;4;5;6;2;1;3;4;5;6	RNASEK-C17orf49;BAP18	Homo sapiens	RNASEK-C17orf49 readthrough (Fragment);Chromatin complexes subunit BAP18	H0YIS7_HUMAN;BAP18_HUMAN	125;84	FALSE	_VYEDSGIPLPAES[Phospho (STY)]PK_.2;_VYEDSGIPLPAES[Phospho (STY)]PK_.3	1	_VYEDSGIPLPAES[Phospho (STY)]PK_.2;_VYEDSGIPLPAES[Phospho (STY)]PK_.3	VYEDSGIPLPAESPK_1[Phospho (STY)]	2		-0.02603	-0.161949	0.0396216	-0.172198
H3BQZ7;Q1KMD3	17.7737	17.7614	17.7283	17.7503	17.7943	17.8723	17.6195	17.7165	17.7356	17.6378	17.7737	17.9997	17.5875	17.7103	17.7044	17.7514	17.9967	17.9857	17.5678	17.6176	17.6212	17.7453	17.7876	17.7262	17.5929	17.6193	17.7315	17.8581	17.82	17.9439	1	Honly;Y25;Y50;Y100;Y150;Y200	2;3;1;4;5;6	HNRNPUL2-BSCL2;HNRNPUL2	Homo sapiens	HCG2044799;Heterogeneous nuclear ribonucleoprotein U-like protein 2	H3BQZ7_HUMAN;HNRL2_HUMAN	161	FALSE	_SGDET[Phospho (STY)]PGSEVPGDK_.2;_S[Phospho (STY)]GDETPGSEVPGDK_.2	1	_SGDET[Phospho (STY)]PGSEVPGDK_.2;_S[Phospho (STY)]GDETPGSEVPGDK_.2	SGDETPGSEVPGDK_1[Phospho (STY)]	2		-0.154112	-0.0448926	0.00727959	-0.112533
H3BQZ7;Q1KMD3	17.5395	17.3677	17.7948	17.8206	17.7918	17.8417	17.5406	17.5852	17.5908	17.6626	17.7416	18.0563	17.5614	17.5554	17.7715	17.878	17.921	18.0602	16.8832	17.136	17.2396	17.3322	17.4664	17.4065	17.1539	17.2683	17.4308	17.7774	17.641	17.8527	1	Y25;Y50;Y100;Y150;Y200	1;2;3;4;5;6	HNRNPUL2-BSCL2;HNRNPUL2	Homo sapiens	HCG2044799;Heterogeneous nuclear ribonucleoprotein U-like protein 2	H3BQZ7_HUMAN;HNRL2_HUMAN	161	FALSE	_SGDET[Phospho (STY)]PGS[Phospho (STY)]EVPGDK_.2	2	_SGDET[Phospho (STY)]PGS[Phospho (STY)]EVPGDK_.2	SGDETPGSEVPGDK_2[Phospho (STY)]	1		0.00115808	0.217419	-0.20394	-0.158024
H3BQZ7;Q1KMD3	15.5894	15.8591	15.4942	15.6468	15.4528	15.836	15.5807	16.0076	16.2363	15.083	15.7887	16.2351	15.2674	15.3683	14.6987	15.1075	16.0864	15.3711	15.9372	14.9109	15.7931	16.2874	16.6599	15.8625	16.2189	15.894	15.4615	16.5046	15.1049	16.0086		Honly;Y25;Y50;Y100;Y150;Y200	3;1;2;4;5;6	HNRNPUL2-BSCL2;HNRNPUL2	Homo sapiens	HCG2044799;Heterogeneous nuclear ribonucleoprotein U-like protein 2	H3BQZ7_HUMAN;HNRL2_HUMAN	228	FALSE	_S[Phospho (STY)]PLPPEEEAK_.2	1	_S[Phospho (STY)]PLPPEEEAK_.2	SPLPPEEEAK_1[Phospho (STY)]	1		-0.00873661	0.148544	0.742113	-0.563783
H3BRB1;Q9H6E5	14.3862	13.9813	13.8085	14.9238	14.0503	14.2872	14.6817	13.8503	14.1403	13.9598	13.9996	14.3098	14.4328	13.9242	14.1185	14.0037	14.0379	14.0874	13.3843	13.6921	13.5612	13.9049	14.005	14.1356	13.7054	13.7637	14.0246	13.9641	14.1422	14.0334	0.999999	Y25;Y50;Y100;Y150;Y200	1;2;3;4;5;6	;TUT1	Homo sapiens	Uncharacterized protein;Speckle targeted PIP5K1A-regulated poly(A) polymerase	H3BRB1_HUMAN;STPAP_HUMAN	2	FALSE	_[Acetyl (Protein N-term)]AAVDS[Phospho (STY)]DVESLPR_.2	1	_[Acetyl (Protein N-term)]AAVDS[Phospho (STY)]DVESLPR_.2	AAVDSDVESLPR_1[Phospho (STY)],1[Acetyl (Protein N-term)]	1		0.295417	-0.130985	0.331806	-0.963949
K7ELQ4	15.897	15.6593	15.9548	16.0005	16.2987	16.3114	15.6969	15.6887	15.9813	15.8421	15.8343	16.1193	15.541	15.6534	15.4565	15.4933	15.5616	15.7157	15.4811	15.8379	16.1094	16.1051	16.3151	16.3594	15.7965	16.1978	16.192	16.1518	16.3133	16.4194	0.999995	Y25;Y50;Y100;Y150;Y200	1;2;3;4;5;6		Homo sapiens	Uncharacterized protein	K7ELQ4_HUMAN	89	FALSE	_AAAGPLDMS[Phospho (STY)]LPST[Phospho (STY)]PDIK_.2;_AAAGPLDMS[Phospho (STY)]LPS[Phospho (STY)]TPDIK_.2	2	_AAAGPLDMS[Phospho (STY)]LPST[Phospho (STY)]PDIK_.2;_AAAGPLDMS[Phospho (STY)]LPS[Phospho (STY)]TPDIK_.2	AAAGPLDMSLPSTPDIK_2[Phospho (STY)]	2	human	-0.200194	0.0293575	0.0265489	-0.158357
K7ELQ4	16.3228	16.5529	16.5591	16.7348	16.561	16.931	16.3829		16.5517	16.4755	16.6003	16.8651	16.4911	16.597	16.6764	16.7938	16.9844	16.7686	15.8722	16.0276	16.1075	16.1883	16.4142	16.5167	16.0087	16.3672	16.2324	16.4308	16.5578	16.7847	0.995592	Y25;Y50;Y100;Y150;Y200;Y25;Y50;Y100	1;2;3;4;5;6;1;2;3;4;6;5		Homo sapiens	Uncharacterized protein	K7ELQ4_HUMAN	89	FALSE	_AAAGPLDM[Oxidation (M)]S[Phospho (STY)]LPST[Phospho (STY)]PDIK_.2;_AAAGPLDM[Oxidation (M)]S[Phospho (STY)]LPST[Phospho (STY)]PDIK_.3	2	_AAAGPLDM[Oxidation (M)]S[Phospho (STY)]LPST[Phospho (STY)]PDIK_.2;_AAAGPLDM[Oxidation (M)]S[Phospho (STY)]LPST[Phospho (STY)]PDIK_.3	AAAGPLDMSLPSTPDIK_2[Phospho (STY)],1[Oxidation (M)]	2	human	0.0601468		-0.00746499	-0.259258
K7ELQ4	14.5477					14.9017													14.4243	14.5075	14.491	14.4461	14.7652	14.7379	14.21	14.4289	14.5878	14.4206	14.753	14.9198	0.999755	Honly;Y25;Y50;Y100	2;3;1;4;5;6		Homo sapiens	Uncharacterized protein	K7ELQ4_HUMAN	42	FALSE	_TDSVIIADQTPT[Phospho (STY)]PTR_.2	1	_TDSVIIADQTPT[Phospho (STY)]PTR_.2	TDSVIIADQTPTPTR_1[Phospho (STY)]	1	human
K7ELQ4	16.411	16.585	16.5516	16.5717	16.6574	16.5786	16.3815	16.4957	16.4427	16.5674	16.7777	16.8883	16.3369	16.2847	16.5851	16.7649	16.8047	16.0833	15.8995	16.3103	16.2715	16.5783	16.3373	16.6824	16.0242	16.5258	16.5347	16.7337	16.7262	16.5442	1	Y25;Y50;Y100;Y150;Y200	1;2;3;4;5;6		Homo sapiens	Uncharacterized protein	K7ELQ4_HUMAN	42	FALSE	_TDSVIIADQT[Phospho (STY)]PT[Phospho (STY)]PTR_.2;_TDS[Phospho (STY)]VIIADQTPT[Phospho (STY)]PTR_.2	2	_TDSVIIADQT[Phospho (STY)]PT[Phospho (STY)]PTR_.2;_TDS[Phospho (STY)]VIIADQTPT[Phospho (STY)]PTR_.2	TDSVIIADQTPTPTR_2[Phospho (STY)]	2	human	-0.0295265	-0.0893762	-0.108949	-0.00427322
K7EQG2	14.9593	15.3905	15.3759	15.4515	15.2615	15.1434	15.4142	15.2968	15.4284	15.957	15.3063	15.6237	15.7051		16.5633				14.5041	14.313	14.4981	14.4789	14.6826	14.4823	14.5843	14.5737	14.8927	15.2696	15.0035	15.1438	0.938322	Honly;Y25;Y50;Y100;Y150;Y200	2;3;1;4;5;6		Homo sapiens	Uncharacterized protein (Fragment)	K7EQG2_HUMAN	32	FALSE	_HKMS[Phospho (STY)]PPPSGFGER_.3	1	_HKMS[Phospho (STY)]PPPSGFGER_.3	HKMSPPPSGFGER_1[Phospho (STY)]	1	human	0.454894	-0.0936917	0.0524631	0.505469
K7EQG2	16.4975	16.4933		16.5649	16.4557	16.8029	16.4595		16.3006		16.5541	16.8423			16.2728			16.8103	16.1188	16.1085	16.2695	15.4642	16.3672	16.4905	16.3401		14.2595		16.5819	16.5905	0.99999	Honly;Y25;Y50;Y100;Y150;Y200	2;3;1;4;5;6		Homo sapiens	Uncharacterized protein (Fragment)	K7EQG2_HUMAN	32	FALSE	_HKM[Oxidation (M)]S[Phospho (STY)]PPPSGFGER_.3	1	_HKM[Oxidation (M)]S[Phospho (STY)]PPPSGFGER_.3	HKMSPPPSGFGER_1[Phospho (STY)],1[Oxidation (M)]	1	human	-0.0380804
K7EQG2	17.1843	17.0837	17.1559	16.9269	17.3311	17.1629	16.917	17.0498	17.0009	17.1327	17.122	17.1729	16.849	16.8056	16.8152	17.102	16.863	16.9286	17.2193	17.1907	17.3218	17.3996	17.3752	17.4792	17.1364	17.2003	17.2488	17.276	17.3895	17.3857	1	Honly;Y25;Y50;Y100;Y150;Y200	2;3;1;4;5;6		Homo sapiens	Uncharacterized protein (Fragment)	K7EQG2_HUMAN	34	FALSE	_MS[Phospho (STY)]PPPSGFGER_.2	1	_MS[Phospho (STY)]PPPSGFGER_.2	MSPPPSGFGER_1[Phospho (STY)]	1	human	-0.267237	-0.0338464	-0.155001	0.205797
K7EQG2	18.1141	18.1236	18.0685	18.2764	18.0939	17.9935	17.9808	18.1069	18.0793	18.1727	18.1752	18.4349	17.941	18.1338	18.0005	18.3839	18.381	18.1916	17.7922	17.7754	17.7954	17.8677	17.9414	18.1248	17.9786	17.851	18.0169	18.2306	18.1665	18.4006	1	Honly;Y25;Y50;Y100;Y150;Y200	2;3;1;4;5;6		Homo sapiens	Uncharacterized protein (Fragment)	K7EQG2_HUMAN	34	FALSE	_M[Oxidation (M)]S[Phospho (STY)]PPPSGFGER_.2	1	_M[Oxidation (M)]S[Phospho (STY)]PPPSGFGER_.2	MSPPPSGFGER_1[Phospho (STY)],1[Oxidation (M)]	1	human	-0.133335	-0.016692	0.010854	-0.103679
O00151	16.7492	16.6573	16.7411	16.8882	16.8929	16.9169	16.8596	16.6031	16.6962	16.6473	16.848	16.938		16.5709	16.82	16.8495		16.5245	16.6255	16.7227	16.768	16.9528	16.6741	16.9571	16.6472	16.7712	16.6957	16.8193	16.8131	16.6531	0.999999	Honly;Y25;Y50;Y100;Y150;Y200	2;3;1;4;5;6	PDLIM1	Homo sapiens	PDZ and LIM domain protein 1	PDLI1_HUMAN	123	FALSE	_SAMPFTAS[Phospho (STY)]PASSTTAR_.2	1	_SAMPFTAS[Phospho (STY)]PASSTTAR_.2	SAMPFTASPASSTTAR_1[Phospho (STY)]	1	human	0.110355	-0.0541914	-0.0448999	-0.240873
O00151	17.4873	17.256	17.4451	17.6499	17.6026	17.9214	17.6256	17.4824	17.4468	17.397	17.6984	17.7123	17.2804	17.5357	17.583	17.7551	17.8238	17.9316	16.8737	17.0448	17.1256	17.2783	17.3959	17.4655	17.1312	17.3699	17.3226	17.6734	17.6018	17.8334	0.999872	Honly;Y25;Y50;Y100;Y150;Y200	2;3;1;4;5;6	PDLIM1	Homo sapiens	PDZ and LIM domain protein 1	PDLI1_HUMAN	123	FALSE	_SAM[Oxidation (M)]PFTASPAS[Phospho (STY)]STTAR_.2;_SAM[Oxidation (M)]PFTAS[Phospho (STY)]PASSTTAR_.2	1	_SAM[Oxidation (M)]PFTASPAS[Phospho (STY)]STTAR_.2;_SAM[Oxidation (M)]PFTAS[Phospho (STY)]PASSTTAR_.2	SAMPFTASPASSTTAR_1[Phospho (STY)],1[Oxidation (M)]	2	human	0.138322	0.226396	0.00162487	-0.252874
O00151	14.2697	14.347	14.2134	14.3186	14.1083	14.4376	14.394	14.0905	14.2086	14.0625	14.1837	14.3257	14.2825	14.0576	14.2402	14.3271	14.2892	13.9842	13.9688	14.0224	13.9493	14.1565	14.1935	14.1635	14.1303	14.3863	14.1093	14.193	14.252	14.3316	1	Honly;Y25;Y50;Y100;Y150;Y200	3;1;2;4;5;6	PDLIM1	Homo sapiens	PDZ and LIM domain protein 1	PDLI1_HUMAN	88	FALSE	_VWS[Phospho (STY)]PLVTEEGK_.2	1	_VWS[Phospho (STY)]PLVTEEGK_.2	VWSPLVTEEGK_1[Phospho (STY)]	1	human	0.124374	-0.256446	-0.00480745	-0.256061
O00159	13.9405	13.9917	13.9169	14.3606	14.0318	14.1666	14.1923	14.099	13.9661	14.1797	14.1479	13.7837	13.6903	13.8924	13.9561	14.142	14.2408	13.8646	13.9164	13.7441	13.7755	13.813	13.9886	13.8803	13.8437	13.9153	14.1297	14.2824	14.076	14.07	0.99968	Honly;Y25;Y50;Y100;Y150;Y200	2;3;1;4;5;6	MYO1C	Homo sapiens	Unconventional myosin-Ic	MYO1C_HUMAN	405	FALSE	_DVES[Phospho (STY)]PSWR_.2	1	_DVES[Phospho (STY)]PSWR_.2	DVESPSWR_1[Phospho (STY)]	1	human	0.251842	0.107333	0.0492528	-0.180855
O00159	12.8922		12.7114	12.7698	12.8316	12.8564	12.7697		12.9154	12.6381	13.0877		13.099	12.9805		13.5334	13.07	13.3955		12.1738	12.7465	12.5801	12.6918	12.6298		12.3482	12.7422	12.7367	13.1794	12.6583		Honly;Y25;Y50;Y100;Y150;Y200	3;2;4;5;6;1	MYO1C	Homo sapiens	Unconventional myosin-Ic	MYO1C_HUMAN	536	FALSE	_S[Phospho (STY)]LGRGEFR_.2	1	_S[Phospho (STY)]LGRGEFR_.2	SLGRGEFR_1[Phospho (STY)]	1	human	-0.122436		0.20396	-0.131666
O00193	16.2749	16.1642	16.3134	16.279	16.4759	16.5812	16.4296	16.1212	16.2681	16.3245	16.4619	16.418	16.1795	16.1929	16.2733	16.3249	16.269	16.5851	16.0112	16.1157	16.0678	16.162	16.2685	16.3519	16.0947	16.0921	16.1436	16.1692	16.6716	16.5391		Honly;Y25;Y50;Y100;Y150;Y200	2;3;1;4;5;6	SMAP	Homo sapiens	Small acidic protein	SMAP_HUMAN	145	FALSE	_EES[Phospho (STY)]AEELQAAEHPDEVEDPK_.3	1	_EES[Phospho (STY)]AEELQAAEHPDEVEDPK_.3	EESAEELQAAEHPDEVEDPK_1[Phospho (STY)]	1	human	0.154655	-0.043	-0.0452818	0.0455952
O00193	15.1685	15.1938	15.2779	15.2876	15.3758	15.5743			15.1785	15.1258	15.1408	15.3748	15.0571	15.1791	15.0335	15.1337	15.2541	15.4101	14.7825	15.1571	15.0363	15.2057	14.9525	15.3797	15.064	15.1119	15.0562	15.1761	15.6874	15.6112		Honly;Y25;Y50;Y100;Y150;Y200	3;1;2;4;5;6	SMAP	Homo sapiens	Small acidic protein	SMAP_HUMAN	145	FALSE	_EES[Phospho (STY)]AEELQ[Deamidation (NQ)]AAEHPDEVEDPK_.3	1	_EES[Phospho (STY)]AEELQ[Deamidation (NQ)]AAEHPDEVEDPK_.3	EESAEELQAAEHPDEVEDPK_1[Phospho (STY)],1[Deamidation (NQ)]	1	human			-0.0994938	-0.161771
O00193	22.0594	21.7915	21.9289	22.0642	22.0155	22.1201	22.0254	21.7882	21.8969	21.9051	21.8157	21.7753	21.8945	21.737	21.9113	22.0822	21.8092	21.8043	21.4342	21.5819	21.6166	21.6783	21.6816	21.8893	21.8108	21.832	21.8112	21.9089	21.8815	21.8576	1	Honly;Yonly;Y25;Y50;Y100;Y150;Y200;Honly;Y25;Y50;Y100;Y150;Y200	2;3;1;4;5;6	SMAP	Homo sapiens	Small acidic protein	SMAP_HUMAN	14	FALSE	_RSAS[Phospho (STY)]PDDDLGSSNWEAADLGNEERK_.3;_RSAS[Phospho (STY)]PDDDLGSSNWEAADLGNEERK_.4;_RS[Phospho (STY)]ASPDDDLGSSNWEAADLGNEERK_.3;_RS[Phospho (STY)]ASPDDDLGSSNWEAADLGNEERK_.4	1	_RSAS[Phospho (STY)]PDDDLGSSNWEAADLGNEERK_.3;_RSAS[Phospho (STY)]PDDDLGSSNWEAADLGNEERK_.4;_RS[Phospho (STY)]ASPDDDLGSSNWEAADLGNEERK_.3;_RS[Phospho (STY)]ASPDDDLGSSNWEAADLGNEERK_.4	RSASPDDDLGSSNWEAADLGNEERK_1[Phospho (STY)]	4	human	-0.0340228	-0.00330404	-0.0320089	-0.159096
O00193	21.5493	21.3208	21.8703	21.9835	21.5359	21.6291	21.5353	21.732	21.3638	21.3684	21.381	21.7093	21.3555	21.2437	21.8523	22.0186	21.7578	21.2954	20.9451	21.5311	21.5691	21.6102	21.625	21.4065	21.7567	21.3561	21.7624	21.8489	21.8423	21.3666	1	Honly;Y25;Y50;Y100;Y150;Y200;Honly;Yonly;Y25;Y50;Y100;Y150;Y200	2;3;1;4;5;6	SMAP	Homo sapiens	Small acidic protein	SMAP_HUMAN	14	FALSE	_RSAS[Phospho (STY)]PDDDLGSSNWEAADLGN[Deamidation (NQ)]EERK_.3;_RSAS[Phospho (STY)]PDDDLGSSN[Deamidation (NQ)]WEAADLGNEERK_.3;_RSAS[Phospho (STY)]PDDDLGSSN[Deamidation (NQ)]WEAADLGNEERK_.4;_RS[Phospho (STY)]ASPDDDLGSSN[Deamidation (NQ)]WEAADLGNEERK_.4	1	_RSAS[Phospho (STY)]PDDDLGSSNWEAADLGN[Deamidation (NQ)]EERK_.3;_RSAS[Phospho (STY)]PDDDLGSSN[Deamidation (NQ)]WEAADLGNEERK_.3;_RSAS[Phospho (STY)]PDDDLGSSN[Deamidation (NQ)]WEAADLGNEERK_.4;_RS[Phospho (STY)]ASPDDDLGSSN[Deamidation (NQ)]WEAADLGNEERK_.4	RSASPDDDLGSSNWEAADLGNEERK_1[Phospho (STY)],1[Deamidation (NQ)]	4	human	-0.0140026	0.411181	-0.50649	-0.615106
O00193	20.7805	20.5013	20.6019	20.755	20.669	20.8381	20.7417	20.4865	20.6054	20.6268	20.5844	20.451	20.6173	20.4358	20.6333	20.8007	20.5069	20.5091	20.1202	20.2741	20.329	20.3475	20.3892	20.566	20.5583	20.5198	20.5283	20.6197	20.5941	20.5372	1	Honly;Y25;Y50;Y100;Y150;Y200	2;3;1;4;5;6	SMAP	Homo sapiens	Small acidic protein	SMAP_HUMAN	14	FALSE	_RSAS[Phospho (STY)]PDDDLGSSN[Deamidation (NQ)]WEAADLGN[Deamidation (NQ)]EERK_.3	1	_RSAS[Phospho (STY)]PDDDLGSSN[Deamidation (NQ)]WEAADLGN[Deamidation (NQ)]EERK_.3	RSASPDDDLGSSNWEAADLGNEERK_1[Phospho (STY)],2[Deamidation (NQ)]	1	human	-0.0388501	-0.0147685	0.00352318	-0.128187
O00193	19.6572	19.7776	19.7638	19.9942	19.899	20.036	19.615	19.716	19.6813	19.6945	19.6574	19.6636	19.5951	19.6876	19.5799	19.5807	19.6547	19.5021	19.315	19.6655	19.5428	19.7746	19.8448	19.7801	19.6647	19.8505	19.8505	20.0789	19.8283	19.8185	1	Honly;Y25;Y50;Y100;Y150;Y200	2;3;1;4;5;6	SMAP	Homo sapiens	Small acidic protein	SMAP_HUMAN	14	FALSE	_RSAS[Phospho (STY)]PDDDLGSSNWEAADLGNEER_.3;_RS[Phospho (STY)]ASPDDDLGSSNWEAADLGNEER_.3	1	_RSAS[Phospho (STY)]PDDDLGSSNWEAADLGNEER_.3;_RS[Phospho (STY)]ASPDDDLGSSNWEAADLGNEER_.3	RSASPDDDLGSSNWEAADLGNEER_1[Phospho (STY)]	2	human	-0.0421615	-0.06154	-0.0824705	-0.299765
O00193	19.4897	19.6305	19.6095	19.8203	19.7459	19.8802	19.4524	19.5541	19.5344	19.5289	19.4962	19.508	19.4148	19.5175	19.4412	19.4177	19.4909	19.3344	19.1593	19.5099	19.3968	19.6111	19.6806	19.6215	19.4913	19.6913	19.686	19.9218	19.6862	19.6473	1	Honly;Y25;Y50;Y100;Y150;Y200	2;3;1;4;5;6	SMAP	Homo sapiens	Small acidic protein	SMAP_HUMAN	14	FALSE	_RSAS[Phospho (STY)]PDDDLGSSNWEAADLGN[Deamidation (NQ)]EER_.3;_RSAS[Phospho (STY)]PDDDLGSSN[Deamidation (NQ)]WEAADLGNEER_.3;_RS[Phospho (STY)]ASPDDDLGSSN[Deamidation (NQ)]WEAADLGNEER_.3	1	_RSAS[Phospho (STY)]PDDDLGSSNWEAADLGN[Deamidation (NQ)]EER_.3;_RSAS[Phospho (STY)]PDDDLGSSN[Deamidation (NQ)]WEAADLGNEER_.3;_RS[Phospho (STY)]ASPDDDLGSSN[Deamidation (NQ)]WEAADLGNEER_.3	RSASPDDDLGSSNWEAADLGNEER_1[Phospho (STY)],1[Deamidation (NQ)]	3	human	-0.0373084	-0.0764052	-0.075068	-0.291355
O00193	17.0002	17.1285	17.1161	17.2995	17.2466	17.3783	16.954	17.0156	17.0861	17.0416	17.0194	17.0256	16.9294	16.9821	16.941	16.9363	16.9779	16.8566	16.6388	16.9815	16.9101	17.0634	17.1713	17.0996	16.9531	17.1806	17.1881	17.4117	17.2127	17.1165	1	Y25;Y50;Y100;Y150;Y200	1;2;3;4;5;6	SMAP	Homo sapiens	Small acidic protein	SMAP_HUMAN	14	FALSE	_RSAS[Phospho (STY)]PDDDLGSSN[Deamidation (NQ)]WEAADLGN[Deamidation (NQ)]EER_.3	1	_RSAS[Phospho (STY)]PDDDLGSSN[Deamidation (NQ)]WEAADLGN[Deamidation (NQ)]EER_.3	RSASPDDDLGSSNWEAADLGNEER_1[Phospho (STY)],2[Deamidation (NQ)]	1	human	-0.0462431	-0.11291	-0.0300157	-0.257959
O00193	12.8782																							13.3833							0.25	Y25;Y100	6;1	SMAP	Homo sapiens	Small acidic protein	SMAP_HUMAN	15	FALSE	_SAS[Phospho (STY)]PDDDLGSSNWEAADLGNEERK_.3	1	_SAS[Phospho (STY)]PDDDLGSSNWEAADLGNEERK_.3	SASPDDDLGSSNWEAADLGNEERK_1[Phospho (STY)]	1	human
O00203	18.4834	18.3899	18.5058	18.514	18.5763	18.5607	18.2926	18.3294	18.3776	18.4597	18.4949	18.7458	18.3065	18.4563	18.4264	18.5456	18.5452	18.6414	18.0912	18.2842	18.3092	18.3163	18.3358	18.5347	18.3002	18.201	18.4137	18.6191	18.5185	18.6009	1	Honly;Y25;Y50;Y100;Y150;Y200	2;3;1;4;5;6	AP3B1	Homo sapiens	AP-3 complex subunit beta-1	AP3B1_HUMAN	272	FALSE	_NFYES[Phospho (STY)]DDDQK_.2	1	_NFYES[Phospho (STY)]DDDQK_.2	NFYESDDDQK_1[Phospho (STY)]	1	human	-0.190787	-0.0604457	-0.12825	-0.0542409
O00203	12.2214	12.2844	12.5284	12.6026		12.866	12.585										12.7434		12.3692	12.1556	12.2072	12.2632	12.3567	12.5083	12.1677	12.6386		12.5671	12.7895	12.8171		Y25;Y50;Y100;Y150;Y200	1;2;3;4;5;6	AP3B1	Homo sapiens	AP-3 complex subunit beta-1	AP3B1_HUMAN	603	FALSE	_PAPLLES[Phospho (STY)]PFK_.2	1	_PAPLLES[Phospho (STY)]PFK_.2	PAPLLESPFK_1[Phospho (STY)]	1	human	0.363544
O00264	20.8376	20.8576	20.8609	20.8746	20.9225	20.9558	20.8472	20.8676	20.9403	20.8756	20.8856	21.0942	20.7689	20.8137	20.8305	20.8908	21.0621	21.0323	20.5635	20.645	20.4542	20.717	20.7291	20.7751	20.8392	20.8967	20.9358	21.0392	20.8922	20.9373	1	Honly;Y25;Y50;Y100;Y150;Y200	2;3;1;4;5;6	PGRMC1	Homo sapiens	Membrane-associated progesterone receptor component 1	PGRC1_HUMAN	173	FALSE	_EGEEPTVYS[Phospho (STY)]DEEEPKDESARK_.3;_EGEEPTVYS[Phospho (STY)]DEEEPKDESARK_.4	1	_EGEEPTVYS[Phospho (STY)]DEEEPKDESARK_.3;_EGEEPTVYS[Phospho (STY)]DEEEPKDESARK_.4	EGEEPTVYSDEEEPKDESARK_1[Phospho (STY)]	2	human	0.0095764	0.0100487	0.0794793	0.000923607
O00264	16.6538	16.4269	16.4793	16.7297	16.4692	16.7454	16.4405	16.5276	16.496	16.4919	16.5004	16.7983	16.4177	16.3314	16.5012	16.6262	16.6227	16.7284	16.2519	16.1667	16.2325	16.2887	16.4035	16.6347	16.3201	16.3938	16.4322	16.6036	16.4745	16.5627	1	Honly;Y25;Y50;Y100;Y150;Y200	2;3;1;4;5;6	PGRMC1	Homo sapiens	Membrane-associated progesterone receptor component 1	PGRC1_HUMAN	173	FALSE	_EGEEPTVYS[Phospho (STY)]DEEEPKDESAR_.3	1	_EGEEPTVYS[Phospho (STY)]DEEEPKDESAR_.3	EGEEPTVYSDEEEPKDESAR_1[Phospho (STY)]	1	human	-0.213307	0.100696	0.0167143	-0.237792
O00264	21.6645	21.5813	21.6629	21.6989	21.6303	21.7932	21.5867	21.51	21.5115	21.5734	21.5945	21.7434	21.4726	21.5086	21.5266	21.6997	21.6325	21.7187	21.4422	21.4883	21.532	21.6087	21.7375	21.744	21.4915	21.5568	21.5799	21.7999	21.6936	21.8127	1	Honly;Y25;Y50;Y100;Y150;Y200	2;3;1;4;5;6	PGRMC1	Homo sapiens	Membrane-associated progesterone receptor component 1	PGRC1_HUMAN	173	FALSE	_EGEEPTVYS[Phospho (STY)]DEEEPK_.2	1	_EGEEPTVYS[Phospho (STY)]DEEEPK_.2	EGEEPTVYSDEEEPK_1[Phospho (STY)]	1	human	-0.0778079	-0.0712809	-0.151387	-0.125496
O00264	17.2471	17.3548	17.4251	17.3655	17.7096	17.7894	17.205	16.9578	17.3175	16.4952	16.5658	14.693	16.9677	17.3625	17.0468	17.1413	16.9973	17.0357	17.1018	16.9793	17.2848	17.0031	16.8021	17.6809	16.949	17.5497	17.5844	17.2627	17.7747	17.7762	1	Y25;Y50;Y100;Y150;Y200	1;2;3;4;5;6	PGRMC1	Homo sapiens	Membrane-associated progesterone receptor component 1	PGRC1_HUMAN	48	FALSE	_GDQPAASGDS[Phospho (STY)]DDDEPPPLPR_.2;_GDQPAASGDS[Phospho (STY)]DDDEPPPLPR_.3	1	_GDQPAASGDS[Phospho (STY)]DDDEPPPLPR_.2;_GDQPAASGDS[Phospho (STY)]DDDEPPPLPR_.3	GDQPAASGDSDDDEPPPLPR_1[Phospho (STY)]	2	human	-0.0420468	-0.397023	-0.107664	-0.870261
O00264	21.4086	21.223	21.3488	21.5295	21.517	21.6731	21.369	21.3052	21.3367	21.3609	21.4494	21.4932	21.1407	21.2657	21.3391	21.4491	21.4933	21.4077	20.8882	21.0541	21.1358	21.158	21.3115	21.4352	21.1959	21.3441	21.3433	21.4845	21.6112	21.7595	1	Honly;Y25;Y50;Y100;Y150;Y200;Y25;Y50;Y100;Y150;Y200	2;3;1;4;5;6;1;2;3;4;5;6	PGRMC1	Homo sapiens	Membrane-associated progesterone receptor component 1	PGRC1_HUMAN	45	FALSE	_IVRGDQPAASGDS[Phospho (STY)]DDDEPPPLPR_.3;_IVRGDQPAASGDS[Phospho (STY)]DDDEPPPLPR_.4	1	_IVRGDQPAASGDS[Phospho (STY)]DDDEPPPLPR_.3;_IVRGDQPAASGDS[Phospho (STY)]DDDEPPPLPR_.4	IVRGDQPAASGDSDDDEPPPLPR_1[Phospho (STY)]	2	human	-0.0396048	0.0821935	-0.0120503	-0.168596
O00264	20.7868	20.5835	20.7233	20.9176	20.898	21.0659	20.7492	20.6845	20.715	20.7341	20.8278	20.8502	20.523	20.6395	20.7225	20.8339	20.8558	20.7851	20.2645	20.4437	20.5218	20.5459	20.6996	20.8138	20.5989	20.7197	20.7064	20.8674	20.9875	21.1406	1	Honly;Y25;Y50;Y100;Y150;Y200	2;3;1;4;5;6	PGRMC1	Homo sapiens	Membrane-associated progesterone receptor component 1	PGRC1_HUMAN	45	FALSE	_IVRGDQ[Deamidation (NQ)]PAASGDS[Phospho (STY)]DDDEPPPLPR_.3	1	_IVRGDQ[Deamidation (NQ)]PAASGDS[Phospho (STY)]DDDEPPPLPR_.3	IVRGDQPAASGDSDDDEPPPLPR_1[Phospho (STY)],1[Deamidation (NQ)]	1	human	-0.0376565	0.10096	-0.00822137	-0.183523
O00267	14.9778	15.0204	15.5085	15.363	15.406	15.3865	15.011	14.808	14.9502	14.9592	15.2418	15.2383	14.8792	14.6278	14.7522	14.742	15.0588		15.3475	15.4761	15.5253	15.409	15.633	15.4836	15.1478	15.473	15.6499	15.5502	15.2749	15.4847	1	Honly;Y25;Y50;Y100;Y150;Y200	2;3;1;4;5;6	SUPT5H	Homo sapiens	Transcription elongation factor SPT5	SPT5H_HUMAN	653	FALSE	_DVTNFTVGGFAPMS[Phospho (STY)]PR_.2	1	_DVTNFTVGGFAPMS[Phospho (STY)]PR_.2	DVTNFTVGGFAPMSPR_1[Phospho (STY)]	1	human	0.0332235	-0.212468	-0.558266	-0.403834
O00267	14.5627	14.6882	14.9337	14.851	14.8814	14.936	14.5683	14.3909	14.4824	14.4049	14.8055	14.8361	14.4808	14.1401	14.303	14.3485	14.63	14.6506	14.7377	14.9295	14.9202	14.8411	15.056	14.9216	14.6004	14.8915	15.0609	14.9791	14.7399	14.9729	1	Honly;Y25;Y50;Y100;Y150;Y200	2;3;1;4;5;6	SUPT5H	Homo sapiens	Transcription elongation factor SPT5	SPT5H_HUMAN	653	FALSE	_DVTN[Deamidation (NQ)]FTVGGFAPMS[Phospho (STY)]PR_.2	1	_DVTN[Deamidation (NQ)]FTVGGFAPMS[Phospho (STY)]PR_.2	DVTNFTVGGFAPMSPR_1[Phospho (STY)],1[Deamidation (NQ)]	1	human	0.00567468	-0.297301	-0.451273	-0.446065
O00267	16.3311	16.323	16.4922	16.5619	16.658	17.0217	16.4582	16.5059	16.6243	16.4856	16.5288	16.9199	16.4594	16.42	16.5037	16.6628	16.7031	16.6447	16.1056	16.234	16.223	16.3453	16.4708	16.6201	16.1706	16.4478	16.5592	16.4653	16.6022	16.8578	1	Honly;Y25;Y50;Y100;Y150;Y200	2;3;1;4;5;6	SUPT5H	Homo sapiens	Transcription elongation factor SPT5	SPT5H_HUMAN	653	FALSE	_DVTN[Deamidation (NQ)]FTVGGFAPM[Oxidation (M)]S[Phospho (STY)]PR_.2	1	_DVTN[Deamidation (NQ)]FTVGGFAPM[Oxidation (M)]S[Phospho (STY)]PR_.2	DVTNFTVGGFAPMSPR_1[Phospho (STY)],1[Deamidation (NQ)],1[Oxidation (M)]	1	human	0.127081	0.182875	0.132115	-0.076237
O00267	16.5161	16.4943	16.6262	16.6696	16.8001	17.1354	16.6491	16.6494	16.7269	16.6799	16.6977	17.0659	16.6298	16.6089	16.6829	16.8378	16.8563	16.8324	16.1997	16.3602	16.3657	16.4773	16.5549	16.7124	16.3157	16.5459	16.6401	16.5591	16.7438	16.9606	1	Honly;Y25;Y50;Y100;Y150;Y200;Y25;Y50;Y100;Y150;Y200	2;3;1;4;5;6;1;2;3;4;5;6	SUPT5H	Homo sapiens	Transcription elongation factor SPT5	SPT5H_HUMAN	653	FALSE	_DVTNFTVGGFAPM[Oxidation (M)]S[Phospho (STY)]PR_.2;_DVTNFTVGGFAPM[Oxidation (M)]S[Phospho (STY)]PR_.3	1	_DVTNFTVGGFAPM[Oxidation (M)]S[Phospho (STY)]PR_.2;_DVTNFTVGGFAPM[Oxidation (M)]S[Phospho (STY)]PR_.3	DVTNFTVGGFAPMSPR_1[Phospho (STY)],1[Oxidation (M)]	2	human	0.132978	0.155117	0.10069	0.0103866
O00267																			12.2757	12.2767	12.1812	12.4141	12.4648	12.1329	12.5352	12.5328	12.4272	12.248			0.999998	Y25;Y50	1;2;3;4;5;6	SUPT5H	Homo sapiens	Transcription elongation factor SPT5	SPT5H_HUMAN	651	FALSE	_PRDVTNFTVGGFAPMS[Phospho (STY)]PR_.3	1	_PRDVTNFTVGGFAPMS[Phospho (STY)]PR_.3	PRDVTNFTVGGFAPMSPR_1[Phospho (STY)]	1	human
O00267	13.0017	13.2836	13.3646	13.4889	13.4452	13.7721	13.4889	13.2204	13.4277	13.3488	13.7978	13.6083	13.0661	13.3222	13.107	13.5836	13.3753	13.5733	12.9397	13.1643	13.2185	13.2335	13.4644	13.4515	13.2228	13.3937	13.5152	13.4917	13.6139	13.3012	1	Honly;Y25;Y50;Y100;Y150;Y200	2;3;1;4;5;6	SUPT5H	Homo sapiens	Transcription elongation factor SPT5	SPT5H_HUMAN	651	FALSE	_PRDVTNFTVGGFAPM[Oxidation (M)]S[Phospho (STY)]PR_.3	1	_PRDVTNFTVGGFAPM[Oxidation (M)]S[Phospho (STY)]PR_.3	PRDVTNFTVGGFAPMSPR_1[Phospho (STY)],1[Oxidation (M)]	1	human	0.487244	-0.0631784	0.0631514	-0.140128
O00273	20.514	20.4815	20.5789	20.6286	20.6021	20.6507	20.353	20.4581	20.484	20.5115	20.5604	20.8012	20.4609	20.4828	20.5243	20.7184	20.7647	20.7619	20.1235	20.2507	20.3338	20.3806	20.4545	20.4565	20.3647	20.3924	20.4785	20.7516	20.5587	20.7833		Honly;Y25;Y50;Y100;Y150;Y200	2;3;1;4;5;6	DFFA	Homo sapiens	DNA fragmentation factor subunit alpha	DFFA_HUMAN	314	FALSE	_AS[Phospho (STY)]PPGDLQNPK_.2	1	_AS[Phospho (STY)]PPGDLQNPK_.2	ASPPGDLQNPK_1[Phospho (STY)]	1	human	-0.160978	-0.023452	-0.0948761	-0.117137
O00273	16.052		16.1396	16.4448		16.1042	16.062	16.1718		16.0828	16.1843	16.9661			16.0807				15.9325	15.9071	15.7011	16.0035	15.9692	16.3973	15.915	16.3081	15.8749	16.0128	16.4403	16.3143	0.999997	Y25;Y50;Y100;Y150;Y200;Y25;Y50;Y100;Y150	2;3;4;5;6;1;1;2;3;4;5;6	DFFA	Homo sapiens	DNA fragmentation factor subunit alpha	DFFA_HUMAN	308	FALSE	_SISASKAS[Phospho (STY)]PPGDLQNPK_.2;_SISASKAS[Phospho (STY)]PPGDLQNPK_.3	1	_SISASKAS[Phospho (STY)]PPGDLQNPK_.2;_SISASKAS[Phospho (STY)]PPGDLQNPK_.3	SISASKASPPGDLQNPK_1[Phospho (STY)]	2	human	0.0099691			-0.361995
O00308	16.2818	16.1908	16.4184	16.2742	16.2593	16.5582	16.3585	16.3981	16.012	16.4235	16.43	16.5253	16.357	16.0415	16.0983	16.0016	16.3601	16.4469	16.1898	16.2029	16.1317	16.4346	16.2606	16.4649	16.4294	16.17	16.2667	16.3964	16.1204	16.5368	1	Honly;Y25;Y50;Y100;Y150;Y200	2;3;1;4;5;6	WWP2	Homo sapiens	NEDD4-like E3 ubiquitin-protein ligase WWP2	WWP2_HUMAN	203	FALSE	_TTPATGEQS[Phospho (STY)]PGAR_.2	1	_TTPATGEQS[Phospho (STY)]PGAR_.2	TTPATGEQSPGAR_1[Phospho (STY)]	1	human	0.0766915	0.207329	-0.406374	0.149299
O00401	16.7776		17.5548	16.7997	17.6984		17.6994	16.9833	17.2902	17.1069	16.2345		17.7197		16.6737		17.2964	15.7117	16.7628			17.1044	16.881	17.9867		17.6243	17.6442	17.6742		18.1327	0.998576	Honly;Y25;Y50;Y100;Y150;Y200	2;3;1;4;5;6;2;3;1;4;6;5	WASL	Homo sapiens	Neural Wiskott-Aldrich syndrome protein	WASL_HUMAN	421	FALSE	_KVEQNSRPVSC[Carbamidomethyl (C)]S[Phospho (STY)]GR_.3;_KVEQNSRPVS[Phospho (STY)]C[Carbamidomethyl (C)]SGR_.3;_KVEQNS[Phospho (STY)]RPVSC[Carbamidomethyl (C)]SGR_.3	1	_KVEQNSRPVSC[Carbamidomethyl (C)]S[Phospho (STY)]GR_.3;_KVEQNSRPVS[Phospho (STY)]C[Carbamidomethyl (C)]SGR_.3;_KVEQNS[Phospho (STY)]RPVSC[Carbamidomethyl (C)]SGR_.3	KVEQNSRPVSCSGR_1[Phospho (STY)]	3	human	0.921727		-0.264584	0.307226
O00401	15.3048	15.5699	15.5319	15.9375	15.6519	15.7868	15.2768	15.3942	15.3479	15.2992	15.595	15.806	15.4518	15.3847	15.2941	15.5722	15.749	15.7194	15.1054	15.1996	15.3782	15.4902	15.6506	15.658	15.3846	15.4683	15.5756	15.5456	15.6602	15.6442		Honly;Y25;Y50;Y100;Y150;Y200	2;3;1;4;5;6	WASL	Homo sapiens	Neural Wiskott-Aldrich syndrome protein	WASL_HUMAN	254	FALSE	_VIY[Phospho (STY)]DFIEK_.2	1	_VIY[Phospho (STY)]DFIEK_.2	VIYDFIEK_1[Phospho (STY)]	1	human	-0.0280559	-0.175738	-0.183961	-0.638373
O00410	14.4346	14.3503	14.6541	14.7286	14.4482	14.884		14.6319	14.7192	14.648	14.8353	14.9044	14.483		14.4448	14.6698	14.7171		13.0868	13.586	13.537	13.6162	13.6663	13.6666	14.0982	14.5093	14.3148	14.2097	14.4365	14.4574	1	Y25;Y50;Y100;Y150;Y200	1;2;3;4;5;6	IPO5	Homo sapiens	Importin-5	IPO5_HUMAN	815	FALSE	_RQDEDYDEQVEES[Phospho (STY)]LQDEDDNDVYILTK_.3	1	_RQDEDYDEQVEES[Phospho (STY)]LQDEDDNDVYILTK_.3	RQDEDYDEQVEESLQDEDDNDVYILTK_1[Phospho (STY)]	1	human		0.281572	0.0651664	-0.0806038
O00418	14.9528	13.3995	14.338	14.2349	14.0468		14.1477	14.3246	14.3107	14.2473		13.8089		11.9104	13.6616	13.0246	11.7514	12.2427	14.5604		14.2262	13.6842		12.8398	14.7266	14.9865	13.0139	12.7062	14.7906	13.2716		Y50;Y100;Honly;Y25;Y50;Y100;Y150;Y200	3;4;2;2;1;3;4;6;5	EEF2K	Homo sapiens	Eukaryotic elongation factor 2 kinase	EF2K_HUMAN	2	FALSE	_[Acetyl (Protein N-term)]ADEDLIFRLEGVDGGQS[Phospho (STY)]PR_.2;_[Acetyl (Protein N-term)]ADEDLIFRLEGVDGGQS[Phospho (STY)]PR_.3	1	_[Acetyl (Protein N-term)]ADEDLIFRLEGVDGGQS[Phospho (STY)]PR_.2;_[Acetyl (Protein N-term)]ADEDLIFRLEGVDGGQS[Phospho (STY)]PR_.3	ADEDLIFRLEGVDGGQSPR_1[Phospho (STY)],1[Acetyl (Protein N-term)]	2	human	-0.805146	0.925191	-0.0272817	0.0124215
O00418	15.0642	13.4272	16.6083		13.4301	14.2802					13.4558	14.1779										16.3276	14.9567			13.1154			13.4363	13.7572	0.999992	Y25;Y50;Y100;Y150	4;5;2;6;1;3	EEF2K	Homo sapiens	Eukaryotic elongation factor 2 kinase	EF2K_HUMAN	467	FALSE	_KYES[Phospho (STY)]DEDS[Phospho (STY)]LGSSGR_.2	2	_KYES[Phospho (STY)]DEDS[Phospho (STY)]LGSSGR_.2	KYESDEDSLGSSGR_2[Phospho (STY)]	1	human
O00418	15.6505		15.621	15.8112	15.9512	15.8869	15.4752	15.817	15.7231	15.6532			15.6151	15.6734			15.9164	16.1001	15.4612	15.4985	15.6034	15.6351	15.6423	15.5488	15.6167	15.7428	15.6981	15.7344	15.6943	15.9014		Honly;Y25;Y50;Y100;Y150;Y200	2;3;1;4;5;6	EEF2K	Homo sapiens	Eukaryotic elongation factor 2 kinase	EF2K_HUMAN	10	FALSE	_LEGVDGGQS[Phospho (STY)]PR_.2	1	_LEGVDGGQS[Phospho (STY)]PR_.2	LEGVDGGQSPR_1[Phospho (STY)]	1	human	-0.175309		0.102128	-0.158072
O00418																				13.4263		13.9789				13.5757		13.5706			0.374015	Y25;Y50;Y25	2;4	EEF2K	Homo sapiens	Eukaryotic elongation factor 2 kinase	EF2K_HUMAN	69	FALSE	_YSSS[Phospho (STY)]GSPANSFHFK_.3;_YSS[Phospho (STY)]SGSPANSFHFK_.3	1	_YSSS[Phospho (STY)]GSPANSFHFK_.3;_YSS[Phospho (STY)]SGSPANSFHFK_.3	YSSSGSPANSFHFK_1[Phospho (STY)]	2	human
O00418	17.8374	18.1163	18.0719	18.3652	18.132	18.4392	18.156	18.0529	18.2551	18.0742	18.357	18.3946	17.8858	17.8779	18.1696	18.1408	18.3635	18.0115	17.4641	17.7527	17.7503	18.1276	17.7248	17.9657	17.7475	17.9634	17.9908	18.1506	18.1274	18.0894	0.0609873	Y25;Y50;Y100;Y150;Y200;Y25;Y50;Y100;Y150;Y50;Y100;Y150;Y200	1;2;3;4;5;6;4;6;2;3;5;2;5;6;1;4	EEF2K	Homo sapiens	Eukaryotic elongation factor 2 kinase	EF2K_HUMAN	69	FALSE	_YSSS[Phospho (STY)]GS[Phospho (STY)]PANSFHFK_.2;_YSSS[Phospho (STY)]GS[Phospho (STY)]PANSFHFK_.3;_YSS[Phospho (STY)]SGS[Phospho (STY)]PANSFHFK_.2;_YSS[Phospho (STY)]SGS[Phospho (STY)]PANSFHFK_.3;_YSS[Phospho (STY)]S[Phospho (STY)]GSPANSFHFK_.2	2	_YSSS[Phospho (STY)]GS[Phospho (STY)]PANSFHFK_.2;_YSSS[Phospho (STY)]GS[Phospho (STY)]PANSFHFK_.3;_YSS[Phospho (STY)]SGS[Phospho (STY)]PANSFHFK_.2;_YSS[Phospho (STY)]SGS[Phospho (STY)]PANSFHFK_.3;_YSS[Phospho (STY)]S[Phospho (STY)]GSPANSFHFK_.2	YSSSGSPANSFHFK_2[Phospho (STY)]	5	human	0.318659	-0.0634504	0.183169	-0.290998
O00418	15.3896		15.5673	16.045		15.9371	15.7129	15.624			16.0661	16.0701					15.8802	15.6101		15.3623			15.2651	15.5031		15.7126	15.5934	15.6276	15.698	15.6855	0.000450893	Y25;Y50;Y100;Y150;Y200	2;5;6;3;4;1	EEF2K	Homo sapiens	Eukaryotic elongation factor 2 kinase	EF2K_HUMAN	69	FALSE	_YSS[Phospho (STY)]S[Phospho (STY)]GSPAN[Deamidation (NQ)]SFHFK_.2	2	_YSS[Phospho (STY)]S[Phospho (STY)]GSPAN[Deamidation (NQ)]SFHFK_.2	YSSSGSPANSFHFK_2[Phospho (STY)],1[Deamidation (NQ)]	1	human	0.323308
O00425	12.8717	13.1018	13.2258	13.2073	13.1528	13.3263	13.0921	13.0007	13.2177	13.0511	13.1587	13.1608	13.1329	13.2669	13.2927	13.1862	13.44	13.6971	12.7828	12.6633	12.7502	12.7737	13.0095	13.0222	12.9281	12.9975	12.8863	12.9024	12.901	13.1124	1	Honly;Y25;Y50;Y100;Y150;Y200	3;1;2;4;5;6	IGF2BP3	Homo sapiens	Insulin-like growth factor 2 mRNA-binding protein 3	IF2B3_HUMAN	182	FALSE	_[Gln->pyro-Glu]QGS[Phospho (STY)]PGSVSK_.1	1	_[Gln->pyro-Glu]QGS[Phospho (STY)]PGSVSK_.1	QGSPGSVSK_1[Phospho (STY)],1[Gln->pyro-Glu]	1	human	0.220345	-0.101053	-0.00808576	-0.156169
O00488		13.6413		14.0061		14.0101	13.7924								13.6716		13.8034		13.563	13.9277			14.2423		13.7898	14.0942	14.2729	14.0921			0.491045	Y25;Y50;Y100;Y150;Y200	1;2;5;3;4;6	ZNF593	Homo sapiens	Zinc finger protein 593	ZN593_HUMAN	117	FALSE	_LAVPTEVSTEVPEMDTS[Phospho (STY)]T_.2	1	_LAVPTEVSTEVPEMDTS[Phospho (STY)]T_.2	LAVPTEVSTEVPEMDTST_1[Phospho (STY)]	1	human
O00488	14.459	14.6247	14.631	14.8041	15.025	15.1974	14.5643	14.8649	14.8494		14.8319	15.1541	14.4909	14.666	14.7087	14.6968	15.2552	15.054	13.9156		14.1495	14.237	14.3155	14.7115	13.8081	14.4137	14.3612	14.5226	14.7255	14.9225	0.579688	Y25;Y50;Y100;Y150;Y200	1;3;4;5;6;2	ZNF593	Homo sapiens	Zinc finger protein 593	ZN593_HUMAN	117	FALSE	_LAVPTEVSTEVPEM[Oxidation (M)]DTS[Phospho (STY)]T_.2	1	_LAVPTEVSTEVPEM[Oxidation (M)]DTS[Phospho (STY)]T_.2	LAVPTEVSTEVPEMDTST_1[Phospho (STY)],1[Oxidation (M)]	1	human	0.105336	0.240181	0.218408
O00488	14.5703	14.6833	14.9671	14.9674	14.9684	15.1877	15.0464	14.8233			14.8971								14.2002	14.5546	14.5751	14.69	14.762	14.8754		14.9061	14.8695		14.9421	15.2466	0.441268	Y25;Y50;Y100;Y150	1;2;3;4;5;6	ZNF593	Homo sapiens	Zinc finger protein 593	ZN593_HUMAN	116	FALSE	_RLAVPTEVSTEVPEMDTS[Phospho (STY)]T_.2	1	_RLAVPTEVSTEVPEMDTS[Phospho (STY)]T_.2	RLAVPTEVSTEVPEMDTST_1[Phospho (STY)]	1	human	0.476095	0.139991
O00488	15.6922	15.7017	15.7507	16.118	16.0253	16.1332	15.844	15.7785	15.8152	15.7876	16.1044	16.1161	15.5037	15.6501	15.7045	15.9853	16.0906	16.1839	15.0584	15.3452	15.3596	15.7371	15.8445	15.8907	15.6103	15.7997	15.7273	15.9342	15.932	16.0933	0.84942	Honly;Y25;Y50;Y100;Y150;Y200	3;1;2;4;5;6	ZNF593	Homo sapiens	Zinc finger protein 593	ZN593_HUMAN	116	FALSE	_RLAVPTEVSTEVPEM[Oxidation (M)]DT[Phospho (STY)]ST_.2	1	_RLAVPTEVSTEVPEM[Oxidation (M)]DT[Phospho (STY)]ST_.2	RLAVPTEVSTEVPEMDTST_1[Phospho (STY)],1[Oxidation (M)]	1	human	0.151892	0.0767498	0.0645147	-0.330392
O00505	16.588	16.2076	16.4109	16.8249	16.7852	16.8029	16.621	16.5669	16.4904	16.5118	16.7115	16.7227	16.2455	16.6037	16.5445	16.7323	16.8092	16.6507	15.4192	15.8322	16.0197	16.0234	16.3556	16.3091	16.0033	16.169	16.2734	16.522	16.537	16.7658	1	Honly;Y25;Y50;Y100;Y150;Y200	3;1;2;4;5;6	KPNA3	Homo sapiens	Importin subunit alpha-4	IMA4_HUMAN	48	FALSE	_KRNVPQEESLEDS[Phospho (STY)]DVDADFK_.3	1	_KRNVPQEESLEDS[Phospho (STY)]DVDADFK_.3	KRNVPQEESLEDSDVDADFK_1[Phospho (STY)]	1	human	0.0330763	0.359337	0.0795181	-0.313143
O00505	15.0118	15.2741	15.4096	15.8793	15.488	15.6388	15.65	15.4956	15.5842	15.6553	16	15.9869	15.09	15.5589	15.4872	15.8326	15.7704	16.0964		14.8137	14.9214	15.0931	15.1563	15.456	14.8817	15.2244	15.2111	15.5592	15.4382	15.4909	0.999994	Y25;Y50;Y100;Y150;Y200	2;3;4;5;6;1	KPNA3	Homo sapiens	Importin subunit alpha-4	IMA4_HUMAN	50	FALSE	_NVPQEESLEDS[Phospho (STY)]DVDADFK_.2	1	_NVPQEESLEDS[Phospho (STY)]DVDADFK_.2	NVPQEESLEDSDVDADFK_1[Phospho (STY)]	1	human	0.638226	0.221441	0.174614	-0.223949
O00505	17.5887	17.6062	17.7573	18.0103	18.0929	18.0457	17.7468	17.6512	17.7161	17.7463	17.9788	17.9536	17.5168	17.5911	17.7651	17.7845	17.8894	17.7221	17.1189	17.4919	17.4856	17.5319	17.6956	17.8637	17.5688	17.6784	17.7579	17.7422	18.1312	17.9974	1	Y25;Y50;Y100;Y150;Y200	1;2;3;4;5;6	KPNA3	Homo sapiens	Importin subunit alpha-4	IMA4_HUMAN	49	FALSE	_RNVPQEESLEDS[Phospho (STY)]DVDADFK_.2;_RNVPQEESLEDS[Phospho (STY)]DVDADFK_.3	1	_RNVPQEESLEDS[Phospho (STY)]DVDADFK_.2;_RNVPQEESLEDS[Phospho (STY)]DVDADFK_.3	RNVPQEESLEDSDVDADFK_1[Phospho (STY)]	2	human	0.158044	0.0450445	-0.0412061	-0.263985
O00567	20.757	20.8912	20.9674	21.0631	20.9833	21.3019	20.7851	20.7285	20.7795	20.6748	20.7282	20.9114	20.5916	20.5935	20.7147	20.9036	20.8491	20.6176	20.5435	20.9427	20.8102	20.9602	20.9979	21.1573	20.8041	21.0047	20.9493	21.0399	21.0372	21.2531	1	Honly;Y25;Y50;Y100;Y150;Y200	3;1;2;4;5;6;2;3;1;4;5;6	NOP56	Homo sapiens	Nucleolar protein 56	NOP56_HUMAN	515	FALSE	_EELMSS[Phospho (STY)]DLEETAGSTSIPK_.2;_EELMSS[Phospho (STY)]DLEETAGSTSIPK_.3;_EELMS[Phospho (STY)]SDLEETAGSTSIPK_.2;_EELMS[Phospho (STY)]SDLEETAGSTSIPK_.3	1	_EELMSS[Phospho (STY)]DLEETAGSTSIPK_.2;_EELMSS[Phospho (STY)]DLEETAGSTSIPK_.3;_EELMS[Phospho (STY)]SDLEETAGSTSIPK_.2;_EELMS[Phospho (STY)]SDLEETAGSTSIPK_.3	EELMSSDLEETAGSTSIPK_1[Phospho (STY)]	4	human	0.0280575	-0.16275	-0.18794	-0.388257
O00567	20.4598	20.3864	20.5897	20.9893	20.9537	21.0509	20.7519	20.7329	20.8061	20.8325	21.0628	21.097	20.6309	20.7588	20.884	20.8823	21.0861	20.904	19.682	19.8666	20.0126	20.269	20.4197	20.5602	20.2641	20.4345	20.4258	20.6291	20.6294	20.8985	0.999802	Honly;Y25;Y50;Y100;Y150;Y200	2;3;1;4;5;6;3;1;2;4;5;6	NOP56	Homo sapiens	Nucleolar protein 56	NOP56_HUMAN	515	FALSE	_EELM[Oxidation (M)]SS[Phospho (STY)]DLEETAGSTSIPK_.2;_EELM[Oxidation (M)]SS[Phospho (STY)]DLEETAGSTSIPK_.3;_EELM[Oxidation (M)]S[Phospho (STY)]SDLEETAGSTSIPK_.2;_EELM[Oxidation (M)]S[Phospho (STY)]SDLEETAGSTSIPK_.3	1	_EELM[Oxidation (M)]SS[Phospho (STY)]DLEETAGSTSIPK_.2;_EELM[Oxidation (M)]SS[Phospho (STY)]DLEETAGSTSIPK_.3;_EELM[Oxidation (M)]S[Phospho (STY)]SDLEETAGSTSIPK_.2;_EELM[Oxidation (M)]S[Phospho (STY)]SDLEETAGSTSIPK_.3	EELMSSDLEETAGSTSIPK_1[Phospho (STY)],1[Oxidation (M)]	4	human	0.292063	0.346513	0.216392	-0.156803
O00567			16.0064			14.6281	16.0908	15.5376	16.289	16.1981	16.4499	16.9028	16.3679	15.0664	16.5517	16.6673	16.9878	16.8319													1	Y100;Y150;Y200;Y200	3;6;1;2;4;5;5;6	NOP56	Homo sapiens	Nucleolar protein 56	NOP56_HUMAN	515	FALSE	_EELMS[Phospho (STY)]S[Phospho (STY)]DLEETAGSTSIPK_.2;_EELMS[Phospho (STY)]S[Phospho (STY)]DLEETAGSTSIPK_.3	2	_EELMS[Phospho (STY)]S[Phospho (STY)]DLEETAGSTSIPK_.2;_EELMS[Phospho (STY)]S[Phospho (STY)]DLEETAGSTSIPK_.3	EELMSSDLEETAGSTSIPK_2[Phospho (STY)]	2	human			0.282659
O00567	16.6073	16.4928	17.2141	17.3384	17.6204	17.7338	17.3914	17.422	17.4697	17.5831	17.95	18.192	17.4693	17.636	17.8653	18.1696	18.2622	18.3895					15.976	15.0648		14.0568	16.3849	16.8791	16.2435	15.8066	1	Y25;Y50;Y100;Y150;Y200	5;6;2;3;4;1;6;5;3;4;1;2	NOP56	Homo sapiens	Nucleolar protein 56	NOP56_HUMAN	515	FALSE	_EELM[Oxidation (M)]S[Phospho (STY)]S[Phospho (STY)]DLEETAGSTSIPK_.2;_EELM[Oxidation (M)]S[Phospho (STY)]S[Phospho (STY)]DLEETAGSTSIPK_.3	2	_EELM[Oxidation (M)]S[Phospho (STY)]S[Phospho (STY)]DLEETAGSTSIPK_.2;_EELM[Oxidation (M)]S[Phospho (STY)]S[Phospho (STY)]DLEETAGSTSIPK_.3	EELMSSDLEETAGSTSIPK_2[Phospho (STY)],1[Oxidation (M)]	2	human	0.78406	0.929181	0.255603	0.244697
O00567	17.5403			18.0533			17.6413				18.2146				17.9028	18.124	18.0548							17.0954	16.9059	17.4222	17.3953		17.4647	17.7389	0.0676482	Y50;Y100;Y200;Y25;Y50;Y200;Y200;Y50;Y100;Y150;Y200	2;1;4;3;5;6;2;3;4;5;4;5;1;2;3;5;6;4	NOP56	Homo sapiens	Nucleolar protein 56	NOP56_HUMAN	453	FALSE	_RLAALALASSENSSS[Phospho (STY)]T[Phospho (STY)]PEEC[Carbamidomethyl (C)]EEMSEKPK_.3;_RLAALALASSENSSS[Phospho (STY)]T[Phospho (STY)]PEEC[Carbamidomethyl (C)]EEMSEKPK_.4;_RLAALALASSENSS[Phospho (STY)]S[Phospho (STY)]TPEEC[Carbamidomethyl (C)]EEMSEKPK_.4;_RLAALALASSENS[Phospho (STY)]SST[Phospho (STY)]PEEC[Carbamidomethyl (C)]EEMSEKPK_.4	2	_RLAALALASSENSSS[Phospho (STY)]T[Phospho (STY)]PEEC[Carbamidomethyl (C)]EEMSEKPK_.3;_RLAALALASSENSSS[Phospho (STY)]T[Phospho (STY)]PEEC[Carbamidomethyl (C)]EEMSEKPK_.4;_RLAALALASSENSS[Phospho (STY)]S[Phospho (STY)]TPEEC[Carbamidomethyl (C)]EEMSEKPK_.4;_RLAALALASSENS[Phospho (STY)]SST[Phospho (STY)]PEEC[Carbamidomethyl (C)]EEMSEKPK_.4	RLAALALASSENSSSTPEECEEMSEKPK_2[Phospho (STY)]	4	human	0.101026
O00567	16.5696	16.4736	16.7249	17.1012	17.09	17.1525	16.9962		17.0086	16.8809	17.287	17.3459	16.8217	16.9146	16.9386	17.1963	17.1147			15.7373			16.0119		15.76	16.6045	16.6145	16.7275	16.7102	16.8493	0.286635	Y25;Y50;Y100;Y150;Y200;Y50;Y100;Y150;Y200	2;5;1;3;4;6;1;2;4;5;3	NOP56	Homo sapiens	Nucleolar protein 56	NOP56_HUMAN	453	FALSE	_RLAALALASSENSS[Phospho (STY)]S[Phospho (STY)]TPEEC[Carbamidomethyl (C)]EEM[Oxidation (M)]SEKPK_.4;_RLAALALASSENS[Phospho (STY)]S[Phospho (STY)]STPEEC[Carbamidomethyl (C)]EEM[Oxidation (M)]SEKPK_.4	2	_RLAALALASSENSS[Phospho (STY)]S[Phospho (STY)]TPEEC[Carbamidomethyl (C)]EEM[Oxidation (M)]SEKPK_.4;_RLAALALASSENS[Phospho (STY)]S[Phospho (STY)]STPEEC[Carbamidomethyl (C)]EEM[Oxidation (M)]SEKPK_.4	RLAALALASSENSSSTPEECEEMSEKPK_2[Phospho (STY)],1[Oxidation (M)]	2	human	0.426641		0.283654	-0.220292
O00571	14.9311				15.1399	15.3719													14.6701				15.0163		14.7805						0.989006	Y25;Y50;Y100;Y25;Y100	1;5;6	DDX3X	Homo sapiens	ATP-dependent RNA helicase DDX3X	DDX3X_HUMAN	67	FALSE	_DAYSS[Phospho (STY)]FGSR_.2;_DAYS[Phospho (STY)]SFGSR_.2	1	_DAYSS[Phospho (STY)]FGSR_.2;_DAYS[Phospho (STY)]SFGSR_.2	DAYSSFGSR_1[Phospho (STY)]	2	human
O00571	13.2203	13.5791	13.0911	13.1673			12.944	12.6713			13.0495	12.8462		12.6351	12.9492		13.0741	13.0529	12.9151	12.841	13.2613	12.9927	13.4584	13.5862	13.1615	13.1682	13.1632	13.785	13.3846	13.6108	0.998851	Honly;Y25;Y50;Y100;Y150;Y200	2;1;3;4;5;6	DDX3X	Homo sapiens	ATP-dependent RNA helicase DDX3X	DDX3X_HUMAN	80	FALSE	_GKS[Phospho (STY)]SFFSDR_.2	1	_GKS[Phospho (STY)]SFFSDR_.2	GKSSFFSDR_1[Phospho (STY)]	1	human	-0.27638	-0.907739
O00571	14.7328	14.7238	14.6796	14.9746	14.4212	14.8567	14.9482	14.5521	14.3877	14.5462	14.6938	15.0782	14.7349	14.505	14.4279	14.629	14.7445	14.962	14.4419	14.3493	14.4323	14.5127	14.5905	14.9508	14.5467	14.3594	14.3686	14.731	14.5733	14.6426	0.998865	Honly;Y25;Y50;Y100;Y150;Y200	2;3;1;4;5;6	DDX3X	Homo sapiens	ATP-dependent RNA helicase DDX3X	DDX3X_HUMAN	82	FALSE	_SSFFSDRGS[Phospho (STY)]GSR_.2	1	_SSFFSDRGS[Phospho (STY)]GSR_.2	SSFFSDRGSGSR_1[Phospho (STY)]	1	human	0.215398	-0.171696	-0.29192	-0.428376
O00571	16.4386	16.2907	16.5306	16.7232	16.4458	16.7841	16.3006	16.4041	16.4805	16.5463	16.5427	16.5728	16.471	16.1888		16.7549	16.856	16.5819	15.9908	16.3684	16.2758	16.4753	16.4066	16.405	16.3589	16.365	16.2021	16.7108	16.4064	16.7808	1	Honly;Y25;Y50;Y100;Y150;Y200	3;1;2;4;5;6;2;3;1;4;5;6	DDX3X	Homo sapiens	ATP-dependent RNA helicase DDX3X	DDX3X_HUMAN	590	FALSE	_SSRFS[Phospho (STY)]GGFGAR_.2;_S[Phospho (STY)]SRFSGGFGAR_.2	1	_SSRFS[Phospho (STY)]GGFGAR_.2;_S[Phospho (STY)]SRFSGGFGAR_.2	SSRFSGGFGAR_1[Phospho (STY)]	2	human	-0.138036	0.11341	-0.0500746	-0.176884
O13329	14.4385	14.3708	14.5749	14.68	14.474		14.9493	14.8109	14.6943	14.905	15.0354	14.9781	15.1016	15.1761	15.2086	15.3543	15.1699	15.3279							13.6642		13.9824		13.5803		1	Yonly;Y50;Y100;Y150;Y200	1;2;3;5;4;6	FOB1	Saccharomyces cerevisiae (strain ATCC 204508 / S288c)	DNA replication fork-blocking protein FOB1	FOB1_YEAST	85	FALSE	_QLTQKIY[Phospho (STY)]ELIKT[Phospho (STY)]K_.2	2	_QLTQKIY[Phospho (STY)]ELIKT[Phospho (STY)]K_.2	QLTQKIYELIKTK_2[Phospho (STY)]	1	yeast	0.510801	0.44011	0.119375	0.22494
O13329																															0.0137555	Yonly	1;2	FOB1	Saccharomyces cerevisiae (strain ATCC 204508 / S288c)	DNA replication fork-blocking protein FOB1	FOB1_YEAST	6	FALSE	_YNDVLFDDDDS[Phospho (STY)]VPSESVTRK_.3	1	_YNDVLFDDDDS[Phospho (STY)]VPSESVTRK_.3	YNDVLFDDDDSVPSESVTRK_1[Phospho (STY)]	1	yeast
O13516																																Yonly	1;2;3	RPS9A	Saccharomyces cerevisiae (strain ATCC 204508 / S288c)	40S ribosomal protein S9-A	RS9A_YEAST	181	FALSE	_AEAS[Phospho (STY)]GEAADEADEADEE_.2	1	_AEAS[Phospho (STY)]GEAADEADEADEE_.2	AEASGEAADEADEADEE_1[Phospho (STY)]	1	yeast
O13516	13.4811	13.4087		13.6094	13.3623	13.4264	13.8407	13.7727	13.8352	13.7239	14.0116	14.0572		14.0252	14.4686	14.2915	14.2807	14.3162												12.5048	0.999997	Yonly;Y50;Y100;Y150;Y200	1;2;3;6;4;5	RPS9A	Saccharomyces cerevisiae (strain ATCC 204508 / S288c)	40S ribosomal protein S9-A	RS9A_YEAST	155	FALSE	_HIDFAPTS[Phospho (STY)]PFGGARPGR_.3	1	_HIDFAPTS[Phospho (STY)]PFGGARPGR_.3	HIDFAPTSPFGGARPGR_1[Phospho (STY)]	1	yeast	0.359574	0.364001		0.114531
O13516																																Yonly	1;3	RPS9A	Saccharomyces cerevisiae (strain ATCC 204508 / S288c)	40S ribosomal protein S9-A	RS9A_YEAST	180	FALSE	_KAEAS[Phospho (STY)]GEAADEADEADEE_.2	1	_KAEAS[Phospho (STY)]GEAADEADEADEE_.2	KAEASGEAADEADEADEE_1[Phospho (STY)]	1	yeast
O13516								18.3524					18.327					18.532													0.99968	Y150;Y200	2;1;6	RPS9A	Saccharomyces cerevisiae (strain ATCC 204508 / S288c)	40S ribosomal protein S9-A	RS9A_YEAST	17	FALSE	_RPYES[Phospho (STY)]SRLDAELK_.3	1	_RPYES[Phospho (STY)]SRLDAELK_.3	RPYESSRLDAELK_1[Phospho (STY)]	1	yeast
O13563	13.4448	13.6677	13.3342	13.6131		13.7387	13.7751	13.6063	13.7183	13.9193	13.7101	13.8163	13.8073	13.8124	14.0024	14.0154	14.109	13.9137							12.5466							Yonly;Y50;Y100;Y150;Y200	1;2;3;4;6;5	RPN13	Saccharomyces cerevisiae (strain ATCC 204508 / S288c)	26S proteasome regulatory subunit RPN13	RPN13_YEAST	147	FALSE	_AQDVDVS[Phospho (STY)]MQD_.2	1	_AQDVDVS[Phospho (STY)]MQD_.2	AQDVDVSMQD_1[Phospho (STY)]	1	yeast	0.33037	-0.0614069	0.384066	0.30618
O13563		15.3109	15.1894	15.2712	15.2986	15.2964	15.4286	15.7094	15.7235	15.8077	15.8321	16.0345	15.8249	16.0605	16.0038	16.0332	16.3909	16.3544							14.2732		14.4362	14.4353		14.6954		Yonly;Y50;Y100;Y150;Y200	1;2;3;4;6;5	RPN13	Saccharomyces cerevisiae (strain ATCC 204508 / S288c)	26S proteasome regulatory subunit RPN13	RPN13_YEAST	147	FALSE	_AQDVDVS[Phospho (STY)]M[Oxidation (M)]QD_.2	1	_AQDVDVS[Phospho (STY)]M[Oxidation (M)]QD_.2	AQDVDVSMQD_1[Phospho (STY)],1[Oxidation (M)]	1	yeast		0.398557	0.534157	0.536465
O13563	16.5885	16.8852	16.838	16.8391	17.048	16.9693	16.9916	17.216	17.2289	17.0011	17.188	17.2666	17.0504	17.4669	17.2616	17.4123	17.6078	17.3876	14.9237	15.1859	15.3481	15.1987	15.1197	15.4783	15.8152	16.1931	16.2898	16.1775	16.4411	16.1669	1	Yonly;Y25;Y50;Y100;Y150;Y200	1;2;3;4;5;6	RPN13	Saccharomyces cerevisiae (strain ATCC 204508 / S288c)	26S proteasome regulatory subunit RPN13	RPN13_YEAST	125	FALSE	_MIGVLNNSSES[Phospho (STY)]DEEESNDEK_.3	1	_MIGVLNNSSES[Phospho (STY)]DEEESNDEK_.3	MIGVLNNSSESDEEESNDEK_1[Phospho (STY)]	1	yeast	0.40314	0.330792	0.390892	0.162095
O13563	17.0988	17.3372	17.3527	17.324	17.5299	17.4721	17.5052	17.6888	17.7707	17.561	17.7459	17.8773	17.5419	18.0242	17.7946	17.9798	18.1242	17.9063		15.4129	15.6297	15.5423	15.3099	15.9202	16.1293	16.6442	16.7689	16.7159	16.9865	16.6369	0.999985	Yonly;Y25;Y50;Y100;Y150;Y200;Yonly;Y200	1;2;3;6;4;5;1;2;3;4;5;6;1;3;2	RPN13	Saccharomyces cerevisiae (strain ATCC 204508 / S288c)	26S proteasome regulatory subunit RPN13	RPN13_YEAST	125	FALSE	_MIGVLNNSSES[Phospho (STY)]DEEESN[Deamidation (NQ)]DEK_.3;_MIGVLNN[Deamidation (NQ)]SSES[Phospho (STY)]DEEESNDEK_.3;_MIGVLN[Deamidation (NQ)]NSSES[Phospho (STY)]DEEESNDEK_.3	1	_MIGVLNNSSES[Phospho (STY)]DEEESN[Deamidation (NQ)]DEK_.3;_MIGVLNN[Deamidation (NQ)]SSES[Phospho (STY)]DEEESNDEK_.3;_MIGVLN[Deamidation (NQ)]NSSES[Phospho (STY)]DEEESNDEK_.3	MIGVLNNSSESDEEESNDEK_1[Phospho (STY)],1[Deamidation (NQ)]	3	yeast	0.406453	0.351627	0.417956	0.236988
O13563	18.1405	18.5202	18.5969	18.619	18.8614	18.9122	19.0326	19.2782	18.913	19.0947	19.3784	19.2708	19.0956	19.4001	19.4318	19.4852	19.6436	19.6416	16.3406	16.5291	16.7427	16.7291	16.7849	16.8064	17.4959	17.6789	17.6072	17.7189	18.0557	18.0968	0.999998	Yonly;Y25;Y50;Y100;Y150;Y200;Yonly;Y100;Y150;Y200	1;2;3;4;5;6;1;2;3;5;4	RPN13	Saccharomyces cerevisiae (strain ATCC 204508 / S288c)	26S proteasome regulatory subunit RPN13	RPN13_YEAST	125	FALSE	_M[Oxidation (M)]IGVLNNSSES[Phospho (STY)]DEEESN[Deamidation (NQ)]DEK_.3;_M[Oxidation (M)]IGVLNN[Deamidation (NQ)]SSES[Phospho (STY)]DEEESNDEK_.3;_M[Oxidation (M)]IGVLN[Deamidation (NQ)]NSSES[Phospho (STY)]DEEESNDEK_.3	1	_M[Oxidation (M)]IGVLNNSSES[Phospho (STY)]DEEESN[Deamidation (NQ)]DEK_.3;_M[Oxidation (M)]IGVLNN[Deamidation (NQ)]SSES[Phospho (STY)]DEEESNDEK_.3;_M[Oxidation (M)]IGVLN[Deamidation (NQ)]NSSES[Phospho (STY)]DEEESNDEK_.3	MIGVLNNSSESDEEESNDEK_1[Phospho (STY)],1[Deamidation (NQ)],1[Oxidation (M)]	3	yeast	0.892176	0.757952	0.316036	0.475765
O13563	17.033	17.3846	17.4955	17.4951	17.7813	17.8014	17.9144	18.1882	17.9886	17.9994	18.3083	18.1819	17.9755	18.3028	18.3369	18.3851	18.5475	18.5597	15.2041	15.397	15.554	15.5217	15.6367	15.6159	16.3751	16.5621	16.4947	16.5788	16.917	17.0293	1	Yonly;Y25;Y50;Y100;Y150;Y200	1;2;3;4;5;6	RPN13	Saccharomyces cerevisiae (strain ATCC 204508 / S288c)	26S proteasome regulatory subunit RPN13	RPN13_YEAST	125	FALSE	_M[Oxidation (M)]IGVLNNSSES[Phospho (STY)]DEEESNDEK_.3	1	_M[Oxidation (M)]IGVLNNSSES[Phospho (STY)]DEEESNDEK_.3	MIGVLNNSSESDEEESNDEK_1[Phospho (STY)],1[Oxidation (M)]	1	yeast	0.881398	0.803645	0.493119	0.504295
O13563	15.1623	15.3759	15.6567	15.6185	15.8559	15.7908	15.8555	16.1552	16.0858	16.0434	16.2266	16.1836	16.0053	16.1973	16.2437	16.5244	16.5115	16.5788							14.1468	14.7814	14.6628	14.6971		14.781	1	Yonly;Y50;Y100;Y150;Y200	2;3;1;4;6;5	RPN13	Saccharomyces cerevisiae (strain ATCC 204508 / S288c)	26S proteasome regulatory subunit RPN13	RPN13_YEAST	125	FALSE	_MIGVLNNSSES[Phospho (STY)]DEEES[Phospho (STY)]NDEK_.3	2	_MIGVLNNSSES[Phospho (STY)]DEEES[Phospho (STY)]NDEK_.3	MIGVLNNSSESDEEESNDEK_2[Phospho (STY)]	1	yeast	0.693162	0.779314	0.429046	0.424911
O13563	16.8632	16.8149	17.1056	17.1693	17.4601	17.3504	17.5849	17.4801	17.7231	17.4998	17.8762	18.0401	17.8459	17.9944	18.1043	18.3035	18.352	18.2562	14.0641	14.3605	14.3013	14.3994	14.673	14.9446	15.4527	15.8259	15.9548	15.8275	15.9888	16	1	Yonly;Y25;Y50;Y100;Y150;Y200	1;2;3;4;5;6	RPN13	Saccharomyces cerevisiae (strain ATCC 204508 / S288c)	26S proteasome regulatory subunit RPN13	RPN13_YEAST	125	FALSE	_M[Oxidation (M)]IGVLNNSSES[Phospho (STY)]DEEES[Phospho (STY)]NDEK_.3	2	_M[Oxidation (M)]IGVLNNSSES[Phospho (STY)]DEEES[Phospho (STY)]NDEK_.3	MIGVLNNSSESDEEESNDEK_2[Phospho (STY)],1[Oxidation (M)]	1	yeast	0.721663	0.665175	0.617516	0.330521
O13585																																Yonly	1;3	YPR089W	Saccharomyces cerevisiae (strain ATCC 204508 / S288c)	Dilute domain-containing protein YPR089W	YP089_YEAST	806	FALSE	_QRQNEPQIS[Phospho (STY)]R_.2	1	_QRQNEPQIS[Phospho (STY)]R_.2	QRQNEPQISR_1[Phospho (STY)]	1	yeast
O13585	16.4257	16.7137	16.5149	16.7484	16.7091		17.2913	17.2687	17.2954	17.2389	17.3677	17.5798	17.5482	17.5951	17.66	17.7071	17.9528	17.8975											15.8359	15.5917		Yonly;Y50;Y100;Y150;Y200	1;2;3;5;6;4	YPR089W	Saccharomyces cerevisiae (strain ATCC 204508 / S288c)	Dilute domain-containing protein YPR089W	YP089_YEAST	806	FALSE	_[Gln->pyro-Glu]QRQNEPQIS[Phospho (STY)]R_.2	1	_[Gln->pyro-Glu]QRQNEPQIS[Phospho (STY)]R_.2	QRQNEPQISR_1[Phospho (STY)],1[Gln->pyro-Glu]	1	yeast	0.86553	0.555011	0.780508	0.490492
O13585																															0.994135	Yonly	1;2;3	YPR089W	Saccharomyces cerevisiae (strain ATCC 204508 / S288c)	Dilute domain-containing protein YPR089W	YP089_YEAST	816	FALSE	_TNSGT[Phospho (STY)]SDFTGDEDK_.2;_TNS[Phospho (STY)]GTSDFTGDEDK_.2	1	_TNSGT[Phospho (STY)]SDFTGDEDK_.2;_TNS[Phospho (STY)]GTSDFTGDEDK_.2	TNSGTSDFTGDEDK_1[Phospho (STY)]	2	yeast
O14467					10.8522		11.1155							11.343	11.7698		12.1569															Y100;Y150;Y200	5;1;2;3	MBF1	Saccharomyces cerevisiae (strain ATCC 204508 / S288c)	Multiprotein-bridging factor 1	MBF1_YEAST	118	FALSE	_AIPNQQVLS[Phospho (STY)]K_.2	1	_AIPNQQVLS[Phospho (STY)]K_.2	AIPNQQVLSK_1[Phospho (STY)]	1	yeast
O14467																																Yonly	1;2;3	MBF1	Saccharomyces cerevisiae (strain ATCC 204508 / S288c)	Multiprotein-bridging factor 1	MBF1_YEAST	23	FALSE	_ANVARS[Phospho (STY)]QGQINAAR_.3	1	_ANVARS[Phospho (STY)]QGQINAAR_.3	ANVARSQGQINAAR_1[Phospho (STY)]	1	yeast
O14467	15.1338	15.0566	15.1818	15.2381	15.1917	15.381	15.8361	15.6881	15.675	15.654	15.8054	15.8089	15.949	16.162	16	16.1779	16.2417	16.2475					12.8848		14.047	14.2093	14.0558	13.7613	14.3067			Yonly;Y100;Y150;Y200;Yonly;Y25;Y50;Y100;Y150;Y200	1;2;3;5;6;4;1;2;3;5;4;6	MBF1	Saccharomyces cerevisiae (strain ATCC 204508 / S288c)	Multiprotein-bridging factor 1	MBF1_YEAST	136	FALSE	_LRGNNIGS[Phospho (STY)]PLGAPK_.2;_LRGNNIGS[Phospho (STY)]PLGAPK_.3	1	_LRGNNIGS[Phospho (STY)]PLGAPK_.2;_LRGNNIGS[Phospho (STY)]PLGAPK_.3	LRGNNIGSPLGAPK_1[Phospho (STY)]	2	yeast	0.70235	0.631505	0.493247	0.415824
O14467	14.1056		13.3845				14.6745	14.3506	14.5176	14.4698	14.4241	14.2701	14.0412	14.4781	14.5133	14.6277	14.8816	14.7146							12.1778	12.8844			13.3255		0.920886	Yonly;Y150;Y200;Yonly;Y50;Y100;Y150;Y200	2;5;1;1;2;3;5;4;6	MBF1	Saccharomyces cerevisiae (strain ATCC 204508 / S288c)	Multiprotein-bridging factor 1	MBF1_YEAST	136	FALSE	_LRGN[Deamidation (NQ)]NIGS[Phospho (STY)]PLGAPK_.2;_LRGN[Deamidation (NQ)]NIGS[Phospho (STY)]PLGAPK_.3	1	_LRGN[Deamidation (NQ)]NIGS[Phospho (STY)]PLGAPK_.2;_LRGN[Deamidation (NQ)]NIGS[Phospho (STY)]PLGAPK_.3	LRGNNIGSPLGAPK_1[Phospho (STY)],1[Deamidation (NQ)]	2	yeast	0.568979		1.13315
O14497																					14.3046				14.2705						5.89445e-11	Y25;Y50	3;1	ARID1A	Homo sapiens	AT-rich interactive domain-containing protein 1A	ARI1A_HUMAN	756	FALSE	_NPQM[Oxidation (M)]PQYS[Phospho (STY)]SPQPGSALSPR_.3	1	_NPQM[Oxidation (M)]PQYS[Phospho (STY)]SPQPGSALSPR_.3	NPQMPQYSSPQPGSALSPR_1[Phospho (STY)],1[Oxidation (M)]	1	human
O14497	15.099																		15.0316	14.9039		15.1573			14.8496	15.1414	15.1308	15.1485	15.4092	15.5309	0.998443	Honly;Y25;Y50;Y100	2;1;4;3;5;6	ARID1A	Homo sapiens	AT-rich interactive domain-containing protein 1A	ARI1A_HUMAN	357	FALSE	_SHHAPMS[Phospho (STY)]PGSSGGGGQPLAR_.3	1	_SHHAPMS[Phospho (STY)]PGSSGGGGQPLAR_.3	SHHAPMSPGSSGGGGQPLAR_1[Phospho (STY)]	1	human
O14497	14.4636	14.004	14.5517	14.6155	14.5486	14.7461		14.481	14.4973		14.4799									14.0124	14.2472	14.098	14.2314	14.3869	14.2667	14.4071	14.3385	14.6154	14.447	14.2724	0.786105	Y25;Y50;Y100;Y150	2;3;4;5;6;1	ARID1A	Homo sapiens	AT-rich interactive domain-containing protein 1A	ARI1A_HUMAN	357	FALSE	_SHHAPM[Oxidation (M)]S[Phospho (STY)]PGSSGGGGQ[Deamidation (NQ)]PLAR_.3	1	_SHHAPM[Oxidation (M)]S[Phospho (STY)]PGSSGGGGQ[Deamidation (NQ)]PLAR_.3	SHHAPMSPGSSGGGGQPLAR_1[Phospho (STY)],1[Deamidation (NQ)],1[Oxidation (M)]	1	human		0.477021	-0.05442
O14497	14.9227	15.0586		15.1603	15.1874	15.2805	15.2902	15.1991	15.11	15.0074	15.2651	15.127	15.136	15.0426	15.0318	14.9131	14.9181	14.8733	14.6921	14.7053	14.8759	14.8749	14.8534	14.9863	15.0012	15.0094	15.0558	14.998	15.1001	15.2474	0.999857	Honly;Y25;Y50;Y100;Y150;Y200	2;3;1;4;5;6	ARID1A	Homo sapiens	AT-rich interactive domain-containing protein 1A	ARI1A_HUMAN	357	FALSE	_SHHAPM[Oxidation (M)]S[Phospho (STY)]PGSSGGGGQPLAR_.3	1	_SHHAPM[Oxidation (M)]S[Phospho (STY)]PGSSGGGGQPLAR_.3	SHHAPMSPGSSGGGGQPLAR_1[Phospho (STY)],1[Oxidation (M)]	1	human	0.367545	0.140541		-0.152892
O14497	15.7791	15.8591	15.8765	15.9568	15.953	16.1119	15.8216	15.6748	15.9164	15.9029	15.8511	16.1929	15.5436	15.6593	15.9045	16.0521	16.1257	16.546	15.417	15.6865	15.5142	15.8635	15.8895	15.8892	15.5073	15.7075	15.5581	15.8589	15.7839	15.7284	0.999986	Honly;Y25;Y50;Y100;Y150;Y200;Y25;Y50;Y25;Y50;Y100	2;3;1;4;5;6;1;4;1;2;6;4;5	ARID1A	Homo sapiens	AT-rich interactive domain-containing protein 1A	ARI1A_HUMAN	1182	FALSE	_SNS[Phospho (STY)]VGIQDAFNDGSDSTFQK_.2;_SNS[Phospho (STY)]VGIQDAFNDGSDSTFQK_.3;_S[Phospho (STY)]NSVGIQDAFNDGSDSTFQK_.2;_S[Phospho (STY)]NSVGIQDAFNDGSDSTFQK_.3	1	_SNS[Phospho (STY)]VGIQDAFNDGSDSTFQK_.2;_SNS[Phospho (STY)]VGIQDAFNDGSDSTFQK_.3;_S[Phospho (STY)]NSVGIQDAFNDGSDSTFQK_.2;_S[Phospho (STY)]NSVGIQDAFNDGSDSTFQK_.3	SNSVGIQDAFNDGSDSTFQK_1[Phospho (STY)]	4	human	0.0424922	-0.184248	0.0399229	-0.0538927
O14497	13.8685			14.3144	14.5266			13.6926	14.0874								14.2047	14.483	13.9746	13.7301	14.1041	14.0458	13.9951	14.1069	13.9276		13.7465	14.1368	14.4873	14.1175	0.999988	Honly;Y25;Y50;Y100;Y150;Y200	2;3;1;4;5;6	ARID1A	Homo sapiens	AT-rich interactive domain-containing protein 1A	ARI1A_HUMAN	1743	FALSE	_TLLDPGRFS[Phospho (STY)]K_.2	1	_TLLDPGRFS[Phospho (STY)]K_.2	TLLDPGRFSK_1[Phospho (STY)]	1	human
O14497																			14.017	14.0803	14.0905	14.2224									0.999992	Honly;Y25	3;1;2;4	ARID1A	Homo sapiens	AT-rich interactive domain-containing protein 1A	ARI1A_HUMAN	1753	FALSE	_VSS[Phospho (STY)]PAPMEGGEEEEELLGPK_.2	1	_VSS[Phospho (STY)]PAPMEGGEEEEELLGPK_.2	VSSPAPMEGGEEEEELLGPK_1[Phospho (STY)]	1	human
O14497	15.6418		15.7																15.2516	15.4382		15.8274			15.501					15.9404	0.9993	Y25;Y50;Y100	1;2;4;6;3	ARID1A	Homo sapiens	AT-rich interactive domain-containing protein 1A	ARI1A_HUMAN	1753	FALSE	_VSS[Phospho (STY)]PAPM[Oxidation (M)]EGGEEEEELLGPK_.2;_VS[Phospho (STY)]SPAPM[Oxidation (M)]EGGEEEEELLGPK_.2	1	_VSS[Phospho (STY)]PAPM[Oxidation (M)]EGGEEEEELLGPK_.2;_VS[Phospho (STY)]SPAPM[Oxidation (M)]EGGEEEEELLGPK_.2	VSSPAPMEGGEEEEELLGPK_1[Phospho (STY)],1[Oxidation (M)]	2	human
O14545	19.5686	19.7318	19.6853	19.9828	19.8761	20.0774	19.6908	19.6488	19.7059	19.7415	19.8389	19.9423	19.5819	19.6352	19.6537	19.7987	19.9713	19.8281	19.4754	19.5675	19.6966	19.803	19.7221	19.9719	19.6165	19.6757	19.7567	19.8121	19.8758	19.7811	1	Honly;Y25;Y50;Y100;Y150;Y200	2;3;1;4;5;6	TRAFD1	Homo sapiens	TRAF-type zinc finger domain-containing protein 1	TRAD1_HUMAN	317	FALSE	_ALPSLNTGSSS[Phospho (STY)]PR_.2;_ALPSLNTGSS[Phospho (STY)]SPR_.2;_ALPSLNTGS[Phospho (STY)]SSPR_.2	1	_ALPSLNTGSSS[Phospho (STY)]PR_.2;_ALPSLNTGSS[Phospho (STY)]SPR_.2;_ALPSLNTGS[Phospho (STY)]SSPR_.2	ALPSLNTGSSSPR_1[Phospho (STY)]	3	human	0.122244	-0.082938	0.0205682	-0.241355
O14545	19.2727	19.464	19.4118	19.7016	19.5481	19.815	19.4246	19.4369	19.398	19.4723	19.6033	19.7009	19.3072	19.323	19.3956	19.494	19.6456	19.5216	19.24	19.299	19.4249	19.5379	19.4474	19.698	19.3583	19.4704	19.5346	19.5309	19.5614	19.5102	1	Honly;Y25;Y50;Y100;Y150;Y200	2;3;1;4;5;6	TRAFD1	Homo sapiens	TRAF-type zinc finger domain-containing protein 1	TRAD1_HUMAN	317	FALSE	_ALPSLN[Deamidation (NQ)]TGSSS[Phospho (STY)]PR_.2;_ALPSLN[Deamidation (NQ)]TGSS[Phospho (STY)]SPR_.2;_ALPSLN[Deamidation (NQ)]TGS[Phospho (STY)]SSPR_.2	1	_ALPSLN[Deamidation (NQ)]TGSSS[Phospho (STY)]PR_.2;_ALPSLN[Deamidation (NQ)]TGSS[Phospho (STY)]SPR_.2;_ALPSLN[Deamidation (NQ)]TGS[Phospho (STY)]SSPR_.2	ALPSLNTGSSSPR_1[Phospho (STY)],1[Deamidation (NQ)]	3	human	0.151887	-0.0271077	-0.0138499	-0.229339
O14545		15.143		15.7237		15.6936		15.5526	15.2418			15.7332			15.5168		15.5469		15.2217	15.4395	15.4764	15.3519	15.603	15.5337	15.3691	15.3916	15.3451	15.688	15.5913	15.9081	0.984224	Honly;Y25;Y50;Y100;Y150;Honly;Y25;Y50;Y100;Y150;Y200	2;1;3;4;5;6;2;1;4;5;6;3	TRAFD1	Homo sapiens	TRAF-type zinc finger domain-containing protein 1	TRAD1_HUMAN	265	FALSE	_AVC[Carbamidomethyl (C)]EADQSHGGPRS[Phospho (STY)]LSDIK_.3;_AVC[Carbamidomethyl (C)]EADQS[Phospho (STY)]HGGPRSLSDIK_.3	1	_AVC[Carbamidomethyl (C)]EADQSHGGPRS[Phospho (STY)]LSDIK_.3;_AVC[Carbamidomethyl (C)]EADQS[Phospho (STY)]HGGPRSLSDIK_.3	AVCEADQSHGGPRSLSDIK_1[Phospho (STY)]	2	human		0.40961
O14545	15.4589	15.488	15.47	15.4984	15.6951	15.5418	15.25	15.4424	15.3839	15.313	15.3747	15.7476	15.3773	15.3982	15.7038	15.7599	15.6112	15.7665	15.1996	15.1853	15.4215	15.306	15.4636	15.5727	15.4688	15.2152	15.6151	15.6101	15.5456	15.6236	0.448921	Honly;Y25;Y50;Y100;Y150;Y200	2;3;1;4;5;6	TRAFD1	Homo sapiens	TRAF-type zinc finger domain-containing protein 1	TRAD1_HUMAN	407	FALSE	_LDSQPQET[Phospho (STY)]SPELPRRR_.3	1	_LDSQPQET[Phospho (STY)]SPELPRRR_.3	LDSQPQETSPELPRRR_1[Phospho (STY)]	1	human	-0.208832	-0.0455826	-0.0861163	-0.185385
O14545		16.7957			16.8469		16.8066					16.9669							16.155	16.1594			16.5529	16.6498	16.3773			16.8157			0.549612	Y25;Y50;Y100;Y150;Y25;Y50	1;2;5;6;1;6;4	TRAFD1	Homo sapiens	TRAF-type zinc finger domain-containing protein 1	TRAD1_HUMAN	407	FALSE	_LDSQPQETS[Phospho (STY)]PELPRR_.3;_LDSQPQET[Phospho (STY)]SPELPRR_.3	1	_LDSQPQETS[Phospho (STY)]PELPRR_.3;_LDSQPQET[Phospho (STY)]SPELPRR_.3	LDSQPQETSPELPRR_1[Phospho (STY)]	2	human
O14545	18.9751	18.7735	18.9054	19.0755	18.9796	19.172	18.9962	18.9129	18.8343	18.8803	19.0141	19.0044	18.6796	18.8469	18.8238	19.0591	19.0144	18.9406	18.7407	18.7744	18.8567	18.8463	18.9012	19.0595	18.8182	18.9263	18.9159	18.9707	19.2273	19.3146	1	Honly;Y25;Y50;Y100;Y150;Y200	2;3;1;4;5;6	TRAFD1	Homo sapiens	TRAF-type zinc finger domain-containing protein 1	TRAD1_HUMAN	407	FALSE	_LDSQPQETS[Phospho (STY)]PELPR_.2;_LDSQPQETS[Phospho (STY)]PELPR_.3;_LDSQPQET[Phospho (STY)]SPELPR_.3	1	_LDSQPQETS[Phospho (STY)]PELPR_.2;_LDSQPQETS[Phospho (STY)]PELPR_.3;_LDSQPQET[Phospho (STY)]SPELPR_.3	LDSQPQETSPELPR_1[Phospho (STY)]	3	human	0.0211087	0.139413	-0.0711404	-0.195218
O14545	20.4749	19.4123	19.5513	19.7228	20.4677	19.7979	19.6131	19.4996	19.4758	19.524	20.4873	19.6799	20.108	20.2922	19.4463	20.5428	19.6459	19.5718	20.2686	20.3005	19.5138	19.5751	19.603	20.6043	19.4541	19.5105	19.5978	19.6328	20.7455	19.9469	0.999418	Honly;Y25;Y50;Y100;Y150;Y200	2;3;1;4;5;6	TRAFD1	Homo sapiens	TRAF-type zinc finger domain-containing protein 1	TRAD1_HUMAN	407	FALSE	_LDSQPQ[Deamidation (NQ)]ETS[Phospho (STY)]PELPR_.2;_LDSQPQ[Deamidation (NQ)]ET[Phospho (STY)]SPELPR_.2	1	_LDSQPQ[Deamidation (NQ)]ETS[Phospho (STY)]PELPR_.2;_LDSQPQ[Deamidation (NQ)]ET[Phospho (STY)]SPELPR_.2	LDSQPQETSPELPR_1[Phospho (STY)],1[Deamidation (NQ)]	2	human	-0.861799	0.0873014	-0.0755029	-0.198877
O14545	14.5093	14.2049		14.2262	14.4834	14.7591	14.4514	14.4125	14.2806	14.5291	14.3251	14.6791					14.4937	14.3342	14.0393	14.3052	14.3975	14.2429	14.5855	14.3715	14.1724	14.4424	14.4042	14.5327	14.251	14.6342	0.99747	Y25;Y50;Honly;Y25;Y50;Y100;Y150;Y200	4;6;5;2;3;1;4;5;6	TRAFD1	Homo sapiens	TRAF-type zinc finger domain-containing protein 1	TRAD1_HUMAN	468	FALSE	_STSGPRPGC[Carbamidomethyl (C)]QPSS[Phospho (STY)]PC[Carbamidomethyl (C)]VPK_.2;_STSGPRPGC[Carbamidomethyl (C)]QPSS[Phospho (STY)]PC[Carbamidomethyl (C)]VPK_.3	1	_STSGPRPGC[Carbamidomethyl (C)]QPSS[Phospho (STY)]PC[Carbamidomethyl (C)]VPK_.2;_STSGPRPGC[Carbamidomethyl (C)]QPSS[Phospho (STY)]PC[Carbamidomethyl (C)]VPK_.3	STSGPRPGCQPSSPCVPK_1[Phospho (STY)]	2	human	-0.0579173	0.20769		0.302929
O14579	17.9593	17.9209	18.0432	17.9675	18.0166	18.3151	18.2526	18.4199	18.3754	18.2259	18.5862	18.5611	18.5292	18.6189	18.61	18.5528	18.857	18.6971	16.8437	17.1596	17.0573	17.0963	17.1333	17.3728	17.3252	17.4707	17.4904	17.5746	17.5702	17.6556	0.994261	Honly;Yonly;Y25;Y50;Y100;Y150;Y200	2;3;1;4;5;6	COPE	Homo sapiens	Coatomer subunit epsilon	COPE_HUMAN	212	FALSE	_C[Carbamidomethyl (C)]SPT[Phospho (STY)]LLLLNGQ[Deamidation (NQ)]AAC[Carbamidomethyl (C)]HMAQGR_.3	1	_C[Carbamidomethyl (C)]SPT[Phospho (STY)]LLLLNGQ[Deamidation (NQ)]AAC[Carbamidomethyl (C)]HMAQGR_.3	CSPTLLLLNGQAACHMAQGR_1[Phospho (STY)],1[Deamidation (NQ)]	1	human	0.293392	0.498995	0.33214	0.258337
O14610	16.1214	15.9211	16.1608	16.3159	16.1856	16.2164	16.2173	15.9703	16.2297	16.1021	16.2272	16.1619	16.0689	16.0003	16.0672	16.342	16.3007	16.3023	15.8469	15.896	16.0332	16.1338	16.1179	16.1151	15.9273	15.9057	16.0676	16.2703	16.3939	16.1587		Honly;Y25;Y50;Y100;Y150;Y200	2;3;1;4;5;6	GNGT2	Homo sapiens	Guanine nucleotide-binding protein G(I)/G(S)/G(O) subunit gamma-T2	GBGT2_HUMAN	2	FALSE	_[Acetyl (Protein N-term)]AQ[Deamidation (NQ)]DLS[Phospho (STY)]EK_.1	1	_[Acetyl (Protein N-term)]AQ[Deamidation (NQ)]DLS[Phospho (STY)]EK_.1	AQDLSEK_1[Phospho (STY)],1[Deamidation (NQ)],1[Acetyl (Protein N-term)]	1	human	0.0959714	0.049175	0.0689176	-0.213826
O14639		13.5562				13.7083													13.8387	13.8609	13.8335	13.9256	13.668	13.7675	14.0755	13.5497	13.627	13.7605	13.7401			Honly;Y25;Y50;Y100	3;1;2;4;5;6	ABLIM1	Homo sapiens	Actin-binding LIM protein 1	ABLM1_HUMAN	704	FALSE	_GVS[Phospho (STY)]MPNMLEPK_.2	1	_GVS[Phospho (STY)]MPNMLEPK_.2	GVSMPNMLEPK_1[Phospho (STY)]	1	human
O14639																			13.0728				12.9999		12.9384							Y25;Y50	1;5	ABLIM1	Homo sapiens	Actin-binding LIM protein 1	ABLM1_HUMAN	704	FALSE	_GVS[Phospho (STY)]MPN[Deamidation (NQ)]MLEPK_.2	1	_GVS[Phospho (STY)]MPN[Deamidation (NQ)]MLEPK_.2	GVSMPNMLEPK_1[Phospho (STY)],1[Deamidation (NQ)]	1	human
O14639																			14.2497	13.895	14.0414			13.8073			13.6398				0.994493	Honly;Y50;Y25;Y50	3;1;1;2;3;6	ABLIM1	Homo sapiens	Actin-binding LIM protein 1	ABLM1_HUMAN	704	FALSE	_GVS[Phospho (STY)]MPNM[Oxidation (M)]LEPK_.2;_GVS[Phospho (STY)]M[Oxidation (M)]PNMLEPK_.2	1	_GVS[Phospho (STY)]MPNM[Oxidation (M)]LEPK_.2;_GVS[Phospho (STY)]M[Oxidation (M)]PNMLEPK_.2	GVSMPNMLEPK_1[Phospho (STY)],1[Oxidation (M)]	2	human
O14639	13.9664		14.1615		13.9815		14.1666	14.2448		14.2995		14.7095		14.5887					13.1991	13.9998	13.6613		13.9694	14.0129		14.7066		14.037	14.2177	14.3994	0.0034343	Y25;Y50;Y100;Y150;Y200	1;2;3;5;6;4	ABLIM1	Homo sapiens	Actin-binding LIM protein 1	ABLM1_HUMAN	421	FALSE	_[Gln->pyro-Glu]QS[Phospho (STY)]LGESPRT[Phospho (STY)]LSPTPSAEGYQDVR_.3	2	_[Gln->pyro-Glu]QS[Phospho (STY)]LGESPRT[Phospho (STY)]LSPTPSAEGYQDVR_.3	QSLGESPRTLSPTPSAEGYQDVR_2[Phospho (STY)],1[Gln->pyro-Glu]	1	human	0.200205
O14639	17.3242	17.2921	17.387	17.6549	17.5941	17.703	17.446	17.3581	17.3195	17.4871	17.5816	17.5865	17.3143	17.3501	17.3703	17.6298	17.5885	17.5381	17.1332	17.1615	17.3399	17.3786	17.4605	17.6053	17.3141	17.4693	17.5407	17.5969	17.5147	17.4168	0.432036	Honly;Y25;Y50;Y100;Y150;Y200	2;3;1;4;5;6	ABLIM1	Homo sapiens	Actin-binding LIM protein 1	ABLM1_HUMAN	473	FALSE	_SPQHFHRPGN[Deamidation (NQ)]EPSS[Phospho (STY)]GRN[Deamidation (NQ)]SPLPY[Phospho (STY)]R_.3	2	_SPQHFHRPGN[Deamidation (NQ)]EPSS[Phospho (STY)]GRN[Deamidation (NQ)]SPLPY[Phospho (STY)]R_.3	SPQHFHRPGNEPSSGRNSPLPYR_2[Phospho (STY)],2[Deamidation (NQ)]	1	human	0.121735	0.0659646	-0.0675618	-0.167782
O14639	17.3496	17.1656	17.3331	17.4576	17.5184	17.647	17.4754	17.4155	17.5303	17.5026	17.573	17.8151	17.3765	17.538		17.6226	17.9248	17.761	16.6269	16.8388	16.9333	17.0619	17.199	17.2426	16.9091	17.0743	17.1186	17.433	17.258	17.5846	0.999999	Y25;Y100;Honly;Y25;Y50;Y100;Y150;Y200	1;3;2;6;2;3;1;4;5;6	ABLIM1	Homo sapiens	Actin-binding LIM protein 1	ABLM1_HUMAN	450	FALSE	_STSQGSINS[Phospho (STY)]PVYSR_.2;_STSQGS[Phospho (STY)]INSPVYSR_.2;_STS[Phospho (STY)]QGSINSPVYSR_.2	1	_STSQGSINS[Phospho (STY)]PVYSR_.2;_STSQGS[Phospho (STY)]INSPVYSR_.2;_STS[Phospho (STY)]QGSINSPVYSR_.2	STSQGSINSPVYSR_1[Phospho (STY)]	3	human	0.125738	0.249901	0.19724	0.0449569
O14639	15.8149	15.5546	15.8034	15.9607	15.9499	15.976	15.7945	15.7371	15.7187	15.7683	15.9199	15.9984	15.627	15.715	15.8337	15.9306	16.131	16.0092	15.0321	15.1763	15.2801	15.55	15.6592	15.6515	15.4045	15.5522	15.6307	15.7545	15.6288	16.0243	0.935132	Honly;Y25;Y50;Y100;Y150;Y200	2;3;1;4;5;6	ABLIM1	Homo sapiens	Actin-binding LIM protein 1	ABLM1_HUMAN	450	FALSE	_STS[Phospho (STY)]Q[Deamidation (NQ)]GSINSPVYSR_.2	1	_STS[Phospho (STY)]Q[Deamidation (NQ)]GSINSPVYSR_.2	STSQGSINSPVYSR_1[Phospho (STY)],1[Deamidation (NQ)]	1	human	-0.0204219	0.182487	-0.0846639	-0.192368
O14639	15.6613		15.6044	15.8427	15.6436	16.202	15.8007	15.7741	15.5748	15.9415	15.98	15.8451	15.6769		15.8371		15.9631	16.4693	14.9694	15.1614	15.1996	15.7117	15.2318	15.4412	15.3236	15.4543	15.533	15.5278	15.782	15.833	0.992083	Y25;Y50;Y100;Y150;Y200	1;2;3;4;5;6	ABLIM1	Homo sapiens	Actin-binding LIM protein 1	ABLM1_HUMAN	450	FALSE	_STS[Phospho (STY)]QGS[Phospho (STY)]INSPVYSR_.2	2	_STS[Phospho (STY)]QGS[Phospho (STY)]INSPVYSR_.2	STSQGSINSPVYSR_2[Phospho (STY)]	1	human	0.139392		-0.0296042	0.0988449
O14639	15.792	15.8938	15.9094	16.1549	15.906	16.1137	15.8584	15.8926	15.7078	15.8161	16.1747	16.0905	15.7062	15.8053	15.8494	15.9376	16.0072	16.0118	15.4139	15.5624	15.6686	15.6803	15.7931	15.8015	15.7354	16.1343	15.8288	15.9952	15.9948	16.0887	0.999867	Honly;Y25;Y50;Y100;Y150;Y200	2;3;1;4;5;6	ABLIM1	Homo sapiens	Actin-binding LIM protein 1	ABLM1_HUMAN	653	FALSE	_TAS[Phospho (STY)]LPGYGR_.2	1	_TAS[Phospho (STY)]LPGYGR_.2	TASLPGYGR_1[Phospho (STY)]	1	human	0.0663872	-0.00121851	-0.201538	-0.338823
O14639	16.7792	16.5062	16.6749	16.8853	16.9418	16.8344	16.8022	16.7319	16.603	16.7271	16.916	16.8774	16.5792	16.6638	16.6998	16.8274	16.7413	16.9367	16.2071	16.2747	16.3652	16.462	16.4792	16.4603	16.3784	16.4873	16.6586	16.8435	16.7178	17.0271	1	Honly;Y25;Y50;Y100;Y150;Y200	3;1;2;4;5;6;2;3;1;4;5;6	ABLIM1	Homo sapiens	Actin-binding LIM protein 1	ABLM1_HUMAN	429	FALSE	_TLS[Phospho (STY)]PTPSAEGYQDVRDR_.2;_TLS[Phospho (STY)]PTPSAEGYQDVRDR_.3	1	_TLS[Phospho (STY)]PTPSAEGYQDVRDR_.2;_TLS[Phospho (STY)]PTPSAEGYQDVRDR_.3	TLSPTPSAEGYQDVRDR_1[Phospho (STY)]	2	human	0.0229438	0.225723	-0.0719501	-0.158171
O14639	15.9323	15.5172	15.7748	15.9183	15.9981	16.0898	16.0128	15.9456	15.8843	15.8785	16.1519	16.0526	15.7757		15.7638	16.0496	15.9207	16.0409	15.3397	15.6232	15.6827	15.6437	15.54	15.6992	15.6973	15.6011	15.6486	15.6758	15.8777	16.0539	0.805857	Y50;Y100;Y25;Y50;Y100;Y150;Y200	2;4;5;6;1;1;2;3;4;5;6	ABLIM1	Homo sapiens	Actin-binding LIM protein 1	ABLM1_HUMAN	429	FALSE	_TLS[Phospho (STY)]PTPS[Phospho (STY)]AEGYQDVRDR_.2;_TLS[Phospho (STY)]PTPS[Phospho (STY)]AEGYQDVRDR_.3	2	_TLS[Phospho (STY)]PTPS[Phospho (STY)]AEGYQDVRDR_.2;_TLS[Phospho (STY)]PTPS[Phospho (STY)]AEGYQDVRDR_.3	TLSPTPSAEGYQDVRDR_2[Phospho (STY)]	2	human	0.0805303	0.428376	0.109528	-0.039792
O14639	17.1188	17.0331	17.107	17.5148	17.3854	17.4387	17.268	17.1574	17.1894	17.2893	17.3209	17.5204	17.2117	17.1093	17.2201	17.5578	17.5754	17.4811	16.839	16.9176	16.8902	16.9312	17.043	17.1565	16.9869	16.8086	17.0708	17.3887	17.1256	17.307	1	Honly;Y25;Y50;Y100;Y150;Y200	2;3;1;4;5;6	ABLIM1	Homo sapiens	Actin-binding LIM protein 1	ABLM1_HUMAN	429	FALSE	_TLS[Phospho (STY)]PTPSAEGYQDVR_.2	1	_TLS[Phospho (STY)]PTPSAEGYQDVR_.2	TLSPTPSAEGYQDVR_1[Phospho (STY)]	1	human	0.149172	0.12431	0.0824427	-0.225457
O14639																								15.8584							0.999991	Honly;Y25	2;3;6	ABLIM1	Homo sapiens	Actin-binding LIM protein 1	ABLM1_HUMAN	429	FALSE	_TLS[Phospho (STY)]PTPSAEGYQ[Deamidation (NQ)]DVR_.2	1	_TLS[Phospho (STY)]PTPSAEGYQ[Deamidation (NQ)]DVR_.2	TLSPTPSAEGYQDVR_1[Phospho (STY)],1[Deamidation (NQ)]	1	human
O14639	14.1586	13.5425	14.058	14.3171	14.3087	14.4167	14.1193	13.9078	13.9763	14.1417	14.2394	14.1533	13.9057	13.8964	14.2558	14.0352	13.9256	14.1131	13.5921	13.7732	13.9757	13.8247	14.1692	14.0497	13.6625	13.7718	13.9294	14.1536	14.0825	14.3341	0.9988	Y25;Y50;Y100;Y150;Y200	1;2;3;4;5;6	ABLIM1	Homo sapiens	Actin-binding LIM protein 1	ABLM1_HUMAN	429	FALSE	_TLS[Phospho (STY)]PTPS[Phospho (STY)]AEGYQDVR_.2	2	_TLS[Phospho (STY)]PTPS[Phospho (STY)]AEGYQDVR_.2	TLSPTPSAEGYQDVR_2[Phospho (STY)]	1	human	-0.0393019	0.365295	-0.0817482	-0.175398
O14686	14.6419	14.8891	14.82	14.7685	14.8989	14.9353	14.525	14.6099	14.6717	14.6544	14.8717	14.8148	14.6189	14.6232	14.5523	14.5842	14.7989	14.8985	14.4695	14.6187	14.5109	14.57	14.8198	14.7403	14.3286	14.6771	14.7116	14.7305	14.9314	14.9068		Y25;Y50;Y100;Y150;Y200	1;2;3;4;5;6	KMT2D	Homo sapiens	Histone-lysine N-methyltransferase 2D	KMT2D_HUMAN	1841	FALSE	_ADT[Phospho (STY)]PGPEDGGVK_.2	1	_ADT[Phospho (STY)]PGPEDGGVK_.2	ADTPGPEDGGVK_1[Phospho (STY)]	1	human	-0.116863	-0.279209	-0.148305	-0.114156
O14686	14.8298	14.8692	14.7991	14.7646	14.9424	14.8239	14.5412	14.8392	14.6346	14.4132	14.3566	14.5102	14.4021	14.5848	14.1854	14.3846	14.3992	14.5136	14.8973	14.8512	14.9925	14.8398	14.9123	15.056	14.7904	15.0965	14.8879	14.9555	15.1876	15.0759		Honly;Y25;Y50;Y100;Y150;Y200	2;3;1;4;5;6	KMT2D	Homo sapiens	Histone-lysine N-methyltransferase 2D	KMT2D_HUMAN	4736	FALSE	_ALS[Phospho (STY)]PVIPLIPR_.2	1	_ALS[Phospho (STY)]PVIPLIPR_.2	ALSPVIPLIPR_1[Phospho (STY)]	1	human	-0.288664	-0.0300041	-0.164511	-0.351482
O14686																					13.4987	14.0349		14.4103							0.999751	Y25	4;6;3;4;6	KMT2D	Homo sapiens	Histone-lysine N-methyltransferase 2D	KMT2D_HUMAN	1853	FALSE	_AS[Phospho (STY)]PVPSDPEKPGT[Phospho (STY)]PGEGMLSSDLDR_.3;_AS[Phospho (STY)]PVPS[Phospho (STY)]DPEKPGTPGEGMLSSDLDR_.3	2	_AS[Phospho (STY)]PVPSDPEKPGT[Phospho (STY)]PGEGMLSSDLDR_.3;_AS[Phospho (STY)]PVPS[Phospho (STY)]DPEKPGTPGEGMLSSDLDR_.3	ASPVPSDPEKPGTPGEGMLSSDLDR_2[Phospho (STY)]	2	human
O14686	14.9973	14.9862	15.1707	15.4594	15.4803	15.7418	15.3211	15.4796	15.3829		15.3676						15.6459		14.3376		14.5139	14.7171	15.012	14.8531	14.979	15.22	14.8823	15.05	14.9136	15.4753	0.831619	Honly;Y25;Y50;Y100;Y150;Honly;Y25;Y50;Y100;Y150;Y200	2;3;1;4;5;6	KMT2D	Homo sapiens	Histone-lysine N-methyltransferase 2D	KMT2D_HUMAN	12	FALSE	_DSEPAADGPAASEDPSATESDLPNPHVGEVSVLSSGS[Phospho (STY)]PR_.4;_DSEPAADGPAASEDPSATESDLPNPHVGEVSVLSS[Phospho (STY)]GSPR_.4	1	_DSEPAADGPAASEDPSATESDLPNPHVGEVSVLSSGS[Phospho (STY)]PR_.4;_DSEPAADGPAASEDPSATESDLPNPHVGEVSVLSS[Phospho (STY)]GSPR_.4	DSEPAADGPAASEDPSATESDLPNPHVGEVSVLSSGSPR_1[Phospho (STY)]	2	human	0.323755	0.493444	0.212167
O14686	15.4633	14.9777	14.848			15.2327					14.7433	15.1012		15.3056	14.4937	14.7748		14.7813	14.2773	14.2787	14.5362	14.1646	14.5823	14.8385	14.9179	14.779		14.7025		15.1417		Honly;Y25;Y50;Y100;Y150;Y200	2;3;1;4;5;6	KMT2D	Homo sapiens	Histone-lysine N-methyltransferase 2D	KMT2D_HUMAN	1823	FALSE	_GDDGPDIADEES[Phospho (STY)]RGLEGK_.3	1	_GDDGPDIADEES[Phospho (STY)]RGLEGK_.3	GDDGPDIADEESRGLEGK_1[Phospho (STY)]	1	human
O14686		11.5977				12.1976													11.5641	11.6733		12.3608	12.1137			12.3593					1	Honly;Y25;Y50;Y100	2;1;4;5;6	KMT2D	Homo sapiens	Histone-lysine N-methyltransferase 2D	KMT2D_HUMAN	1150	FALSE	_GS[Phospho (STY)]PVLLDPEELAPVTPM[Oxidation (M)]EVYPEC[Carbamidomethyl (C)]K_.3	1	_GS[Phospho (STY)]PVLLDPEELAPVTPM[Oxidation (M)]EVYPEC[Carbamidomethyl (C)]K_.3	GSPVLLDPEELAPVTPMEVYPECK_1[Phospho (STY)],1[Oxidation (M)]	1	human
O14686			12.0313	11.9813	12.0186						11.9248					11.3429				11.8378			11.8452			12.3529		12.1724	12.3583	12.169	0.999999	Y25;Y50;Y100;Y150;Y200	2;5;4;6;3	KMT2D	Homo sapiens	Histone-lysine N-methyltransferase 2D	KMT2D_HUMAN	1150	FALSE	_GS[Phospho (STY)]PVLLDPEELAPVT[Phospho (STY)]PM[Oxidation (M)]EVYPEC[Carbamidomethyl (C)]K_.3	2	_GS[Phospho (STY)]PVLLDPEELAPVT[Phospho (STY)]PM[Oxidation (M)]EVYPEC[Carbamidomethyl (C)]K_.3	GSPVLLDPEELAPVTPMEVYPECK_2[Phospho (STY)],1[Oxidation (M)]	1	human
O14686																				10.8066					11.4409	11.7468					0.979593	Y25;Y50	2;1	KMT2D	Homo sapiens	Histone-lysine N-methyltransferase 2D	KMT2D_HUMAN	4811	FALSE	_IPNSYEVLFPES[Phospho (STY)]PAR_.3	1	_IPNSYEVLFPES[Phospho (STY)]PAR_.3	IPNSYEVLFPESPAR_1[Phospho (STY)]	1	human
O14686			15.0434	15.2333		15.1507	14.8842					15.3246							14.8561	14.8002		14.7688	15.1081	15.2282		15.0514	15.0359	15.1054	15.3904	15.3023	1	Honly;Y25;Y50;Y100;Y150	3;1;2;4;5;6	KMT2D	Homo sapiens	Histone-lysine N-methyltransferase 2D	KMT2D_HUMAN	1666	FALSE	_LEGPVS[Phospho (STY)]PDVEPGKEETEESK_.3	1	_LEGPVS[Phospho (STY)]PDVEPGKEETEESK_.3	LEGPVSPDVEPGKEETEESK_1[Phospho (STY)]	1	human
O14686						14.9388													14.4637	14.2071	14.3214	14.5791	14.7698	14.6563		14.4935		14.8011		14.801		Y25;Y50;Y100	1;2;3;4;5;6	KMT2D	Homo sapiens	Histone-lysine N-methyltransferase 2D	KMT2D_HUMAN	1666	FALSE	_LEGPVS[Phospho (STY)]PDVEPGK_.2	1	_LEGPVS[Phospho (STY)]PDVEPGK_.2	LEGPVSPDVEPGK_1[Phospho (STY)]	1	human
O14686	13.8773	14.2444	14.2798	14.4871	14.2196	14.5894	13.9139	14.21	14.3235	14.0789	14.2417	14.4404		13.9309		14.3419		14.2976	14.1804	14.4675	14.2766	14.4805	14.5751	14.8491	14.2168	14.3847	14.2367	14.4727	14.56	14.7299	1	Honly;Y25;Y50;Y100;Y150;Y200	2;3;1;4;5;6	KMT2D	Homo sapiens	Histone-lysine N-methyltransferase 2D	KMT2D_HUMAN	1174	FALSE	_[Gln->pyro-Glu]QTAGQGS[Phospho (STY)]PC[Carbamidomethyl (C)]EEQEEPRAPVAPTPPTLIK_.3	1	_[Gln->pyro-Glu]QTAGQGS[Phospho (STY)]PC[Carbamidomethyl (C)]EEQEEPRAPVAPTPPTLIK_.3	QTAGQGSPCEEQEEPRAPVAPTPPTLIK_1[Phospho (STY)],1[Gln->pyro-Glu]	1	human	0.0366209	-0.03438	0.043773	-0.408249
O14686	14.3507	14.1259	14.5505	14.3958	14.562	15.027	14.4683		14.4262	14.3422	14.4349	14.9088			14.174		14.7699		14.1799	14.3047	14.2954	14.3794	14.4283	14.7949	14.3157	14.528	14.7034	14.1436	14.643	14.7158	0.935353	Y25;Y50;Y100;Y150;Y200	1;2;3;4;5;6	KMT2D	Homo sapiens	Histone-lysine N-methyltransferase 2D	KMT2D_HUMAN	1174	FALSE	_[Gln->pyro-Glu]QTAGQGS[Phospho (STY)]PC[Carbamidomethyl (C)]EEQEEPRAPVAPT[Phospho (STY)]PPTLIK_.3	2	_[Gln->pyro-Glu]QTAGQGS[Phospho (STY)]PC[Carbamidomethyl (C)]EEQEEPRAPVAPT[Phospho (STY)]PPTLIK_.3	QTAGQGSPCEEQEEPRAPVAPTPPTLIK_2[Phospho (STY)],1[Gln->pyro-Glu]	1	human	0.117548		-0.124348	-0.0536775
O14686	14.9599	14.9421	14.8182	14.9174	14.8473	14.9162	14.7664	16.2355	15.2367	14.9095	14.7488	15.1894	14.9591	15.0634	15.1328	15.3405	15.4023	15.4295	14.5294	14.5786	14.6531	14.786	14.8364	14.8397	14.7274	14.6439	14.6896	14.7926	14.8686	14.9396	0.999451	Honly;Y25;Y50;Y100;Y150;Y200	2;3;1;4;5;6	KMT2D	Homo sapiens	Histone-lysine N-methyltransferase 2D	KMT2D_HUMAN	2636	FALSE	_SGITS[Phospho (STY)]PVEK_.2	1	_SGITS[Phospho (STY)]PVEK_.2	SGITSPVEK_1[Phospho (STY)]	1	human	-0.193479	1.29341	0.418526	-0.00782515
O14686																			14.3524					14.2805	14.2159					14.7736	0.716341	Y25;Y50	1;6	KMT2D	Homo sapiens	Histone-lysine N-methyltransferase 2D	KMT2D_HUMAN	3122	FALSE	_VEEGGRHPS[Phospho (STY)]PC[Carbamidomethyl (C)]QFTIATPK_.3	1	_VEEGGRHPS[Phospho (STY)]PC[Carbamidomethyl (C)]QFTIATPK_.3	VEEGGRHPSPCQFTIATPK_1[Phospho (STY)]	1	human
O14745	13.9562	14.0049	14.1822	14.2287	14.0663	14.2278	14.0882	14.0587	14.0893	14.0832	14.1655	14.069	13.8545	13.892	13.8088	14.0888	14.2204	14.2812	13.6492	13.7978	13.9012	14.0258	14.0734	14.0621	14.0691	14.0007	14.0557	14.0866	14.3595	14.2345		Honly;Y25;Y50;Y100;Y150;Y200	3;1;2;4;5;6	SLC9A3R1	Homo sapiens	Na(+)/H(+) exchange regulatory cofactor NHE-RF1	NHRF1_HUMAN	271	FALSE	_EALAEAALES[Phospho (STY)]PRPALVR_.3	1	_EALAEAALES[Phospho (STY)]PRPALVR_.3	EALAEAALESPRPALVR_1[Phospho (STY)]	1	human	0.13202	0.0538327	-0.0928536	-0.145519
O14745					13.5869											13.7324			12.5477		13.1897		13.4787	13.5579		13.4799	13.3516	13.5444	13.5272			Y25;Y50;Y100;Y200	1;3;5;6;2;4	SLC9A3R1	Homo sapiens	Na(+)/H(+) exchange regulatory cofactor NHE-RF1	NHRF1_HUMAN	267	FALSE	_ENS[Phospho (STY)]REALAEAALES[Phospho (STY)]PRPALVR_.3	2	_ENS[Phospho (STY)]REALAEAALES[Phospho (STY)]PRPALVR_.3	ENSREALAEAALESPRPALVR_2[Phospho (STY)]	1	human
O14745	13.3982	13.3875	13.2677		13.6935	13.7629	13.5235					14.0851							12.9247	13.118	13.0251	13.0513	12.9436	13.3135	13.1234	13.2877	13.4174	13.4553	13.2796	13.5182		Y25;Y50;Y100;Y150	1;2;3;4;5;6	SLC9A3R1	Homo sapiens	Na(+)/H(+) exchange regulatory cofactor NHE-RF1	NHRF1_HUMAN	2	FALSE	_[Acetyl (Protein N-term)]S[Phospho (STY)]ADAAAGAPLPR_.2	1	_[Acetyl (Protein N-term)]S[Phospho (STY)]ADAAAGAPLPR_.2	SADAAAGAPLPR_1[Phospho (STY)],1[Acetyl (Protein N-term)]	1	human	0.125333
O14745	19.6723	19.6089	19.6491	19.8408	19.8517	19.8189	19.5585	19.7104	19.5633	19.616	19.6681	20.0196	19.6226	19.6644	19.7023	19.8566	19.956	19.9726	19.4172	19.4355	19.5371	19.6656	19.709	19.8323	19.5483	19.5381	19.5766	19.8894	19.7548	20.0058	0.999647	Honly;Y25;Y50;Y100;Y150;Y200	2;3;1;4;5;6	SLC9A3R1	Homo sapiens	Na(+)/H(+) exchange regulatory cofactor NHE-RF1	NHRF1_HUMAN	288	FALSE	_SASSDTSEELNSQDS[Phospho (STY)]PPK_.2;_SASS[Phospho (STY)]DTSEELNSQDSPPK_.2;_SAS[Phospho (STY)]SDTSEELNSQDSPPK_.2;_S[Phospho (STY)]ASSDTSEELNSQDSPPK_.2	1	_SASSDTSEELNSQDS[Phospho (STY)]PPK_.2;_SASS[Phospho (STY)]DTSEELNSQDSPPK_.2;_SAS[Phospho (STY)]SDTSEELNSQDSPPK_.2;_S[Phospho (STY)]ASSDTSEELNSQDSPPK_.2	SASSDTSEELNSQDSPPK_1[Phospho (STY)]	4	human	-0.113845	0.101469	-0.0857988	-0.224812
O14745	17.7205	17.6468	17.6928	17.8592	17.9019	17.8541	17.6129	17.738	17.5779	17.6569	17.6997	18.0396	17.6685	17.6877	17.7433	17.8938	17.9921	18.021	17.4583	17.4896	17.568	17.7118	17.7439	17.8701	17.5712	17.5649	17.627	17.942	17.7858	18.0371	0.999742	Honly;Y25;Y50;Y100;Y150;Y200	2;3;1;4;5;6	SLC9A3R1	Homo sapiens	Na(+)/H(+) exchange regulatory cofactor NHE-RF1	NHRF1_HUMAN	288	FALSE	_SAS[Phospho (STY)]SDTSEELNSQ[Deamidation (NQ)]DSPPK_.2	1	_SAS[Phospho (STY)]SDTSEELNSQ[Deamidation (NQ)]DSPPK_.2	SASSDTSEELNSQDSPPK_1[Phospho (STY)],1[Deamidation (NQ)]	1	human	-0.107606	0.0912104	-0.114898	-0.202339
O14745	18.0602	17.8698	17.8866	18.3102	17.9138	17.98	17.8773	17.9502	17.813	18.0049		18.2556			17.9462	18.2883	18.3325	18.3072	17.7096	17.7449	17.7039	17.8951	17.9685	18.1366	17.8903	17.701	17.7942	18.1953	18.0096	18.3363	0.966721	Y25;Y50;Y100;Y150;Y25;Y50;Y100;Y150;Y200;Y25;Y50;Y100	1;2;3;4;5;6;1;2;4;5;6;3;1;2;3;5;6;4	SLC9A3R1	Homo sapiens	Na(+)/H(+) exchange regulatory cofactor NHE-RF1	NHRF1_HUMAN	288	FALSE	_SASS[Phospho (STY)]DTSEELNS[Phospho (STY)]QDSPPK_.2;_SASS[Phospho (STY)]DTS[Phospho (STY)]EELNSQDSPPK_.2;_SAS[Phospho (STY)]SDTSEELNS[Phospho (STY)]QDSPPK_.2;_SAS[Phospho (STY)]SDT[Phospho (STY)]SEELNSQDSPPK_.2;_S[Phospho (STY)]AS[Phospho (STY)]SDTSEELNSQDSPPK_.2	2	_SASS[Phospho (STY)]DTSEELNS[Phospho (STY)]QDSPPK_.2;_SASS[Phospho (STY)]DTS[Phospho (STY)]EELNSQDSPPK_.2;_SAS[Phospho (STY)]SDTSEELNS[Phospho (STY)]QDSPPK_.2;_SAS[Phospho (STY)]SDT[Phospho (STY)]SEELNSQDSPPK_.2;_S[Phospho (STY)]AS[Phospho (STY)]SDTSEELNSQDSPPK_.2	SASSDTSEELNSQDSPPK_2[Phospho (STY)]	5	human	-0.182886	0.0803521	-0.0736189	-0.30529
O14828	15.9939	16.1061	16.0733	16.1829	16.0343	16.2857	15.9619	16.1238	15.9325	16.0184	16.2004	16.3293	16.0549	15.9519	16.0968	15.9883	16.1252	16.0596	16.078	16.0751	16.045	16.1776	16.1289	16.3413	15.8891	16.1674	16.091	16.1873	16.1876	16.3297	1	Honly;Y25;Y50;Y100;Y150;Y200	2;3;1;4;5;6	SCAMP3	Homo sapiens	Secretory carrier-associated membrane protein 3	SCAM3_HUMAN	74	FALSE	_KLS[Phospho (STY)]PTEPK_.2	1	_KLS[Phospho (STY)]PTEPK_.2	KLSPTEPK_1[Phospho (STY)]	1	human	-0.0320868	0.0177245	-0.140821	-0.164469
O14950;P19105	18.9231	18.1358	18.48	18.1365	18.559	17.3487	17.78	18.3392	18.2549	18.2905	16.8698	17.5092	16.7048	16.4075	17.66	17.7233	16.5763	16.7813	18.5974	17.5223	18.9202	17.8945	17.0242	18.1562	19.2432	19.2886	17.8671	17.618	19.0461	17.4121	0.986272	Honly;Y25;Y50;Y100;Y150;Y200	1;2;3;4;5;6;2;3;1;4;5;6	MYL12B;MYL12A	Homo sapiens	Myosin regulatory light chain 12B;Myosin regulatory light chain 12A	ML12B_HUMAN;ML12A_HUMAN	18;17	FALSE	_ATS[Phospho (STY)]NVFAMFDQSQIQEFK_.2;_ATS[Phospho (STY)]NVFAMFDQSQIQEFK_.3;_AT[Phospho (STY)]SNVFAMFDQSQIQEFK_.2;_AT[Phospho (STY)]SNVFAMFDQSQIQEFK_.3	1	_ATS[Phospho (STY)]NVFAMFDQSQIQEFK_.2;_ATS[Phospho (STY)]NVFAMFDQSQIQEFK_.3;_AT[Phospho (STY)]SNVFAMFDQSQIQEFK_.2;_AT[Phospho (STY)]SNVFAMFDQSQIQEFK_.3	ATSNVFAMFDQSQIQEFK_1[Phospho (STY)]	4		-1.14317	0.203411	-0.225095	0.154013
O14950;P19105	19.6778	19.1232	19.3023	19.005	19.5173	18.4669	18.665	19.4366	19.315	19.4073	18.0076	18.3436	17.8554	18.3716	19.9253	19.3577	17.69	18.5441	19.3767	18.6215	19.9921	18.7934	18.2012	19.9427	20.0735	20.0731	19.0015	19.4415	19.981	18.9867	0.998288	Honly;Y25;Y50;Y100;Y150;Y200	2;3;1;4;5;6;1;2;3;4;5;6;2;1;3;4;5;6	MYL12B;MYL12A	Homo sapiens	Myosin regulatory light chain 12B;Myosin regulatory light chain 12A	ML12B_HUMAN;ML12A_HUMAN	18;17	FALSE	_ATS[Phospho (STY)]NVFAMFDQSQIQ[Deamidation (NQ)]EFK_.2;_ATS[Phospho (STY)]NVFAMFDQSQIQ[Deamidation (NQ)]EFK_.3;_ATS[Phospho (STY)]NVFAMFDQSQ[Deamidation (NQ)]IQEFK_.2;_ATS[Phospho (STY)]NVFAMFDQ[Deamidation (NQ)]SQIQEFK_.2;_ATS[Phospho (STY)]N[Deamidation (NQ)]VFAMFDQSQIQEFK_.2;_ATS[Phospho (STY)]N[Deamidation (NQ)]VFAMFDQSQIQEFK_.3;_AT[Phospho (STY)]SNVFAMFDQSQIQ[Deamidation (NQ)]EFK_.3;_AT[Pho…	1	_ATS[Phospho (STY)]NVFAMFDQSQIQ[Deamidation (NQ)]EFK_.2;_ATS[Phospho (STY)]NVFAMFDQSQIQ[Deamidation (NQ)]EFK_.3;_ATS[Phospho (STY)]NVFAMFDQSQ[Deamidation (NQ)]IQEFK_.2;_ATS[Phospho (STY)]NVFAMFDQ[Deamidation (NQ)]SQIQEFK_.2;_ATS[Phospho (STY)]N[Deamidation (NQ)]VFAMFDQSQIQEFK_.2;_ATS[Phospho (STY)]N[Deamidation (NQ)]VFAMFDQSQIQEFK_.3;_AT[Phospho (STY)]SNVFAMFDQSQIQ[Deamidation (NQ)]EFK_.3;_AT[Pho…	ATSNVFAMFDQSQIQEFK_1[Phospho (STY)],1[Deamidation (NQ)]	11		-1.01288	0.3134	0.0126531	0.402247
O14950;P19105	22.5465	22.9823	22.8946	23.0278	23.144	23.1252	22.6992	22.4777	22.6886	22.7061	22.6728	22.8055	22.6656	22.2871	22.8834	22.7263	22.9212	22.9335	22.981	22.9222	23.0978	23.1895	23.173	23.4143	22.9603	23.1782	22.9681	23.1873	23.349	23.4444	0.999929	Honly;Y25;Y50;Y100;Y150;Y200;Honly;Yonly;Y25;Y50;Y100;Y150;Y200	1;2;3;4;5;6	MYL12B;MYL12A	Homo sapiens	Myosin regulatory light chain 12B;Myosin regulatory light chain 12A	ML12B_HUMAN;ML12A_HUMAN	18;17	FALSE	_ATS[Phospho (STY)]NVFAM[Oxidation (M)]FDQSQIQ[Deamidation (NQ)]EFK_.2;_ATS[Phospho (STY)]NVFAM[Oxidation (M)]FDQSQIQ[Deamidation (NQ)]EFK_.3;_ATS[Phospho (STY)]NVFAM[Oxidation (M)]FDQSQ[Deamidation (NQ)]IQEFK_.2;_ATS[Phospho (STY)]NVFAM[Oxidation (M)]FDQSQ[Deamidation (NQ)]IQEFK_.3;_ATS[Phospho (STY)]NVFAM[Oxidation (M)]FDQ[Deamidation (NQ)]SQIQEFK_.2;_ATS[Phospho (STY)]NVFAM[Oxidation (M)]FDQ[D…	1	_ATS[Phospho (STY)]NVFAM[Oxidation (M)]FDQSQIQ[Deamidation (NQ)]EFK_.2;_ATS[Phospho (STY)]NVFAM[Oxidation (M)]FDQSQIQ[Deamidation (NQ)]EFK_.3;_ATS[Phospho (STY)]NVFAM[Oxidation (M)]FDQSQ[Deamidation (NQ)]IQEFK_.2;_ATS[Phospho (STY)]NVFAM[Oxidation (M)]FDQSQ[Deamidation (NQ)]IQEFK_.3;_ATS[Phospho (STY)]NVFAM[Oxidation (M)]FDQ[Deamidation (NQ)]SQIQEFK_.2;_ATS[Phospho (STY)]NVFAM[Oxidation (M)]FDQ[D…	ATSNVFAMFDQSQIQEFK_1[Phospho (STY)],1[Deamidation (NQ)],1[Oxidation (M)]	16		0.152731	-0.504608	-0.206022	-0.321748
O14950;P19105	21.8437	21.7273	21.5994	21.6157	22.0304	21.8347	21.3126	21.5269	21.5782	21.3601	21.3224	21.7124	21.2426	20.9552	21.4661	21.4912	21.6922	21.5869	21.6769	21.6304	21.9624	21.9182	21.8963	22.0693	21.8887	22.0321	21.8487	21.8231	22.0838	22.1689	0.998783	Honly;Y25;Y50;Y100;Y150;Y200;Honly;Yonly;Y25;Y50;Y100;Y150;Y200	2;3;1;4;5;6;1;2;3;4;5;6	MYL12B;MYL12A	Homo sapiens	Myosin regulatory light chain 12B;Myosin regulatory light chain 12A	ML12B_HUMAN;ML12A_HUMAN	18;17	FALSE	_ATSNVFAM[Oxidation (M)]FDQS[Phospho (STY)]QIQEFK_.2;_ATS[Phospho (STY)]NVFAM[Oxidation (M)]FDQSQIQEFK_.2;_ATS[Phospho (STY)]NVFAM[Oxidation (M)]FDQSQIQEFK_.3;_AT[Phospho (STY)]SNVFAM[Oxidation (M)]FDQSQIQEFK_.2;_AT[Phospho (STY)]SNVFAM[Oxidation (M)]FDQSQIQEFK_.3	1	_ATSNVFAM[Oxidation (M)]FDQS[Phospho (STY)]QIQEFK_.2;_ATS[Phospho (STY)]NVFAM[Oxidation (M)]FDQSQIQEFK_.2;_ATS[Phospho (STY)]NVFAM[Oxidation (M)]FDQSQIQEFK_.3;_AT[Phospho (STY)]SNVFAM[Oxidation (M)]FDQSQIQEFK_.2;_AT[Phospho (STY)]SNVFAM[Oxidation (M)]FDQSQIQEFK_.3	ATSNVFAMFDQSQIQEFK_1[Phospho (STY)],1[Oxidation (M)]	5		-0.531088	-0.200447	-0.0211489	-0.255628
O14950;P19105	18.423	17.6905	17.659	17.6859	18.237	16.8231	17.0128	18.0628	18.4717	18.0248	16.4324	17.0776	17.2278	17.2261	18.1784	17.4791		16.1974	18.141	16.9634	18.4904	17.4411	16.5811	17.9111	18.9117	18.3947	17.1481	18.1188	18.7769	17.9174	0.925001	Honly;Y25;Y50;Y100;Y150;Y200;Y25;Y50;Y100;Y150	2;1;3;4;5;6;2;5;3;4;6;1	MYL12B;MYL12A	Homo sapiens	Myosin regulatory light chain 12B;Myosin regulatory light chain 12A	ML12B_HUMAN;ML12A_HUMAN	18;17	FALSE	_ATS[Phospho (STY)]NVFAMFDQ[Deamidation (NQ)]SQIQ[Deamidation (NQ)]EFK_.2;_AT[Phospho (STY)]SNVFAMFDQ[Deamidation (NQ)]SQIQ[Deamidation (NQ)]EFK_.3;_AT[Phospho (STY)]SNVFAMFDQ[Deamidation (NQ)]SQ[Deamidation (NQ)]IQEFK_.2;_AT[Phospho (STY)]SNVFAMFDQ[Deamidation (NQ)]SQ[Deamidation (NQ)]IQEFK_.3	1	_ATS[Phospho (STY)]NVFAMFDQ[Deamidation (NQ)]SQIQ[Deamidation (NQ)]EFK_.2;_AT[Phospho (STY)]SNVFAMFDQ[Deamidation (NQ)]SQIQ[Deamidation (NQ)]EFK_.3;_AT[Phospho (STY)]SNVFAMFDQ[Deamidation (NQ)]SQ[Deamidation (NQ)]IQEFK_.2;_AT[Phospho (STY)]SNVFAMFDQ[Deamidation (NQ)]SQ[Deamidation (NQ)]IQEFK_.3	ATSNVFAMFDQSQIQEFK_1[Phospho (STY)],2[Deamidation (NQ)]	4		-1.41018	0.372346	0.81262	0.338924
O14950;P19105	20.2946	20.2408	20.1294	20.1539	20.4865	20.3723	19.853	18.1551	20.0618	19.9176	19.8909	20.335	19.7565	19.5377	19.9721	19.9505	20.1369	20.1291	20.2151	20.2177	20.4971	20.4486	20.4433	20.544	20.3198	20.1283	20.4371	20.38	20.5632	20.6765	0.999777	Honly;Y25;Y50;Y100;Y150;Y200	1;2;3;4;5;6	MYL12B;MYL12A	Homo sapiens	Myosin regulatory light chain 12B;Myosin regulatory light chain 12A	ML12B_HUMAN;ML12A_HUMAN	18;17	FALSE	_AT[Phospho (STY)]SNVFAM[Oxidation (M)]FDQ[Deamidation (NQ)]SQ[Deamidation (NQ)]IQEFK_.3;_AT[Phospho (STY)]SN[Deamidation (NQ)]VFAM[Oxidation (M)]FDQSQ[Deamidation (NQ)]IQEFK_.2	1	_AT[Phospho (STY)]SNVFAM[Oxidation (M)]FDQ[Deamidation (NQ)]SQ[Deamidation (NQ)]IQEFK_.3;_AT[Phospho (STY)]SN[Deamidation (NQ)]VFAM[Oxidation (M)]FDQSQ[Deamidation (NQ)]IQEFK_.2	ATSNVFAMFDQSQIQEFK_1[Phospho (STY)],2[Deamidation (NQ)],1[Oxidation (M)]	2		-0.441594	-2.08569	-0.0676544	-0.236238
O14974	16.0215	16.1717	16.2195	15.9974	16.0765	16.309	15.5483	15.8972	15.7118	15.8401	15.9799	15.872	15.7876	15.7667	15.7886	15.8818	16.288	16.1304	15.6382	15.631	15.8468	15.8418	15.8809	15.9613	15.7469	16.0208	16.1718	16.2285	16.1032	16.1163	1	Honly;Y25;Y50;Y100;Y150;Y200	2;3;1;4;5;6	PPP1R12A	Homo sapiens	Protein phosphatase 1 regulatory subunit 12A	MYPT1_HUMAN	504	FALSE	_RLASTS[Phospho (STY)]DIEEK_.2;_RLAST[Phospho (STY)]SDIEEK_.2;_RLAS[Phospho (STY)]TSDIEEK_.2	1	_RLASTS[Phospho (STY)]DIEEK_.2;_RLAST[Phospho (STY)]SDIEEK_.2;_RLAS[Phospho (STY)]TSDIEEK_.2	RLASTSDIEEK_1[Phospho (STY)]	3	human	-0.473233	-0.274538	-0.507715	-0.157287
O14974	17.0076	16.946	17.0032	17.3991	17.2151	17.2293	16.7127	16.7675	17.0342	16.7483	17.1131	16.9245	16.8424	16.7266	17.632	17.0854	17.0681	17.2172	16.842	16.9761	17.0154	17.1228	17.085	17.1792	17.0211	16.9361	17.0769	17.2886	17.2071	17.0597	0.99819	Honly;Y25;Y50;Y100;Y150;Y200	2;3;1;6;4;5;2;3;1;4;5;6	PPP1R12A	Homo sapiens	Protein phosphatase 1 regulatory subunit 12A	MYPT1_HUMAN	694	FALSE	_RST[Phospho (STY)]QGVTLTDLQEAEK_.2;_RST[Phospho (STY)]QGVTLTDLQEAEK_.3;_RS[Phospho (STY)]TQGVTLTDLQEAEK_.3	1	_RST[Phospho (STY)]QGVTLTDLQEAEK_.2;_RST[Phospho (STY)]QGVTLTDLQEAEK_.3;_RS[Phospho (STY)]TQGVTLTDLQEAEK_.3	RSTQGVTLTDLQEAEK_1[Phospho (STY)]	3	human	-0.294928	-0.178425	0.0310304	-0.650836
O14974	16.8891	17.0107		17.314	17.145	16.9412			16.9569	16.8655							17.1546		16.8414	16.9394	16.9327	17.0695	17.0523	17.1897	16.9973	16.9232	17.1081	17.2329	17.1885	17.1222	0.999674	Honly;Y25;Y50;Y100;Y150;Y200	2;1;3;4;5;6	PPP1R12A	Homo sapiens	Protein phosphatase 1 regulatory subunit 12A	MYPT1_HUMAN	694	FALSE	_RST[Phospho (STY)]Q[Deamidation (NQ)]GVTLTDLQEAEK_.3;_RS[Phospho (STY)]TQ[Deamidation (NQ)]GVTLTDLQEAEK_.3	1	_RST[Phospho (STY)]Q[Deamidation (NQ)]GVTLTDLQEAEK_.3;_RS[Phospho (STY)]TQ[Deamidation (NQ)]GVTLTDLQEAEK_.3	RSTQGVTLTDLQEAEK_1[Phospho (STY)],1[Deamidation (NQ)]	2	human				-0.448449
O14974	17.0806	16.9411	16.9459	17.1425	16.8939	16.759	17.0051	16.8778	16.9315	16.7883	17.1274	17.0649	16.8572	17.0438	16.6208	17.5407	17.4439	16.9256	15.9471	16.2049	16.3455	16.6334	16.8247	16.8239	16.6066	16.8297	16.8506	17.1637	17.2075	17.0524	0.996065	Honly;Y25;Y50;Y100;Y150;Y200	2;3;1;4;5;6	PPP1R12A	Homo sapiens	Protein phosphatase 1 regulatory subunit 12A	MYPT1_HUMAN	470	FALSE	_SASSPRLSS[Phospho (STY)]SLDNK_.2;_SASSPRLS[Phospho (STY)]SSLDNK_.2;_SAS[Phospho (STY)]SPRLSSSLDNK_.2;_SAS[Phospho (STY)]SPRLSSSLDNK_.3	1	_SASSPRLSS[Phospho (STY)]SLDNK_.2;_SASSPRLS[Phospho (STY)]SSLDNK_.2;_SAS[Phospho (STY)]SPRLSSSLDNK_.2;_SAS[Phospho (STY)]SPRLSSSLDNK_.3	SASSPRLSSSLDNK_1[Phospho (STY)]	4	human	-0.075535	-0.0632409	-0.0144929	-0.354222
O14974	13.7945		13.913			14.0063													13.7649							14.0091					0.319588	Y25;Y50;Y100	1;2;3;6	PPP1R12A	Homo sapiens	Protein phosphatase 1 regulatory subunit 12A	MYPT1_HUMAN	470	FALSE	_SAS[Phospho (STY)]SPRLSSSLDN[Deamidation (NQ)]K_.3	1	_SAS[Phospho (STY)]SPRLSSSLDN[Deamidation (NQ)]K_.3	SASSPRLSSSLDNK_1[Phospho (STY)],1[Deamidation (NQ)]	1	human
O14974	14.9439	14.9219	14.892	15.2065	15.0829	15.2633	15.0055	15.0551	14.9412		15.2993	15.3297	14.7742	14.9788	15.073	15.1939	15.1233	15.0303	14.6861	14.5608	14.6931	14.7267	14.7161	14.8549	14.689	14.958	14.7629	14.8858	15.0568	14.9971	0.876003	Honly;Y25;Y50;Y100;Y150;Y200	2;3;1;4;5;6	PPP1R12A	Homo sapiens	Protein phosphatase 1 regulatory subunit 12A	MYPT1_HUMAN	908	FALSE	_SGS[Phospho (STY)]YSYLEER_.2	1	_SGS[Phospho (STY)]YSYLEER_.2	SGSYSYLEER_1[Phospho (STY)]	1	human	0.0616181	0.133213	0.0492692
O14974	14.0109	13.7583	14.1568	14.2684	14.3793	14.2804	14.1575	13.9513	14.0277	14.1186	14.4842	14.6321	14.2075	14.4773	14.777	14.3958	15.0704	14.4561	13.1726	13.132	13.0922	13.3792	13.1644	13.4842	13.3421	13.7922	13.6712	13.9671	13.4752	13.4175	0.999345	Y25;Y50;Y100;Y150;Y200	1;2;3;4;5;6	PPP1R12A	Homo sapiens	Protein phosphatase 1 regulatory subunit 12A	MYPT1_HUMAN	852	FALSE	_STGVSFWTQDSDENEQEQQS[Phospho (STY)]DTEEGSNKK_.3	1	_STGVSFWTQDSDENEQEQQS[Phospho (STY)]DTEEGSNKK_.3	STGVSFWTQDSDENEQEQQSDTEEGSNKK_1[Phospho (STY)]	1	human	0.146591	0.193049	-0.129129	-0.149791
O14974	13.5787	13.772	13.9731	13.9071	14.219	13.9838	13.8745	13.712	13.8079	13.5162	13.7965	13.9474	13.7496	13.7203	13.8606	13.5372	13.6549	13.4925	13.3155	13.424	13.4514	13.7041	13.3795	13.832	13.6642	13.6286	13.692	13.8902	13.6505	13.3206	0.988181	Y25;Y50;Y100;Y150;Y200	1;2;3;4;5;6	PPP1R12A	Homo sapiens	Protein phosphatase 1 regulatory subunit 12A	MYPT1_HUMAN	852	FALSE	_STGVSFWTQ[Deamidation (NQ)]DSDENEQEQQS[Phospho (STY)]DTEEGSNKK_.3	1	_STGVSFWTQ[Deamidation (NQ)]DSDENEQEQQS[Phospho (STY)]DTEEGSNKK_.3	STGVSFWTQDSDENEQEQQSDTEEGSNKK_1[Phospho (STY)],1[Deamidation (NQ)]	1	human	0.29587	-0.0600302	-0.165217	-0.390913
O14974	18.3064	18.468	18.4035	18.5933	18.6854	18.7123	18.3559	18.2953	18.4198	18.401	18.3989	18.7614	18.3398	18.3721	18.4617	18.5881	18.5946	18.4756	18.1272	18.2413	18.2241	18.3319	18.4225	18.4756	18.2862	18.3151	18.4154	18.4182	18.4681	18.4939	1	Honly;Y25;Y50;Y100;Y150;Y200	2;3;1;4;5;6	PPP1R12A	Homo sapiens	Protein phosphatase 1 regulatory subunit 12A	MYPT1_HUMAN	443	FALSE	_TGS[Phospho (STY)]YGALAEITASK_.2;_T[Phospho (STY)]GSYGALAEITASK_.2	1	_TGS[Phospho (STY)]YGALAEITASK_.2;_T[Phospho (STY)]GSYGALAEITASK_.2	TGSYGALAEITASK_1[Phospho (STY)]	2	human	0.0495655	-0.172739	0.0163062	-0.192314
O15013	16.741	16.7356	16.7591	17.0605	17.1109	17.0548		16.9735	16.8487		17.1136	16.5616					17.0067		16.3979	16.2111	16.5389	16.4588	17.0119		16.4102		16.7875		17.1196	17.0994	0.928295	Y50;Y150;Y25;Y50;Y100;Y150;Y200;Y25;Y50;Y100;Y150;Y25;Y100;Y150	6;1;4;5;3;6;1;3;5;6;2;1;2;4;5;6;3;1;2;3	ARHGEF10	Homo sapiens	Rho guanine nucleotide exchange factor 10	ARHGA_HUMAN	1279	FALSE	_SDLSSSSGSLSLS[Phospho (STY)]HGSSSLEHR_.3;_SDLSSSSGS[Phospho (STY)]LSLSHGSSSLEHR_.3;_SDLSSSS[Phospho (STY)]GSLSLSHGSSSLEHR_.3;_SDLSSS[Phospho (STY)]SGSLSLSHGSSSLEHR_.3;_SDLSS[Phospho (STY)]SSGSLSLSHGSSSLEHR_.3	1	_SDLSSSSGSLSLS[Phospho (STY)]HGSSSLEHR_.3;_SDLSSSSGS[Phospho (STY)]LSLSHGSSSLEHR_.3;_SDLSSSS[Phospho (STY)]GSLSLSHGSSSLEHR_.3;_SDLSSS[Phospho (STY)]SGSLSLSHGSSSLEHR_.3;_SDLSS[Phospho (STY)]SSGSLSLSHGSSSLEHR_.3	SDLSSSSGSLSLSHGSSSLEHR_1[Phospho (STY)]	5	human		0.23789	0.0895656
O15013	18.8227	18.4627	19.0072	18.8828	18.9736	18.7875	18.5069	18.5806	18.8584	18.5038	18.7861	19.0549	18.2344	19.2859	19.0333	19.0727	18.8874	18.4612	18.3425	18.2806	18.5163	18.6486	18.7684	18.818	18.6835	18.6709	18.9633	18.8116	19.0898	18.9686	0.997466	Y25;Y50;Y100;Honly;Y25;Y50;Y100;Y150;Honly;Y25;Y50;Y100;Honly;Y25;Y50;Y100;Y150;Y200	1;3;4;5;6;3;1;2;4;5;6	ARHGEF10	Homo sapiens	Rho guanine nucleotide exchange factor 10	ARHGA_HUMAN	1279	FALSE	_SDLSSSSGS[Phospho (STY)]LSLSHGSSS[Phospho (STY)]LEHR_.3;_SDLSSSS[Phospho (STY)]GS[Phospho (STY)]LSLSHGSSSLEHR_.3;_SDLSSS[Phospho (STY)]SGSLS[Phospho (STY)]LSHGSSSLEHR_.3;_SDLSSS[Phospho (STY)]SGS[Phospho (STY)]LSLSHGSSSLEHR_.3;_SDLSSS[Phospho (STY)]S[Phospho (STY)]GSLSLSHGSSSLEHR_.3;_SDLSS[Phospho (STY)]SSGSLS[Phospho (STY)]LSHGSSSLEHR_.3;_SDLSS[Phospho (STY)]SSGS[Phospho (STY)]LSLSHGSSSLEHR_.3;…	2	_SDLSSSSGS[Phospho (STY)]LSLSHGSSS[Phospho (STY)]LEHR_.3;_SDLSSSS[Phospho (STY)]GS[Phospho (STY)]LSLSHGSSSLEHR_.3;_SDLSSS[Phospho (STY)]SGSLS[Phospho (STY)]LSHGSSSLEHR_.3;_SDLSSS[Phospho (STY)]SGS[Phospho (STY)]LSLSHGSSSLEHR_.3;_SDLSSS[Phospho (STY)]S[Phospho (STY)]GSLSLSHGSSSLEHR_.3;_SDLSS[Phospho (STY)]SSGSLS[Phospho (STY)]LSHGSSSLEHR_.3;_SDLSS[Phospho (STY)]SSGS[Phospho (STY)]LSLSHGSSSLEHR_.3;…	SDLSSSSGSLSLSHGSSSLEHR_2[Phospho (STY)]	9	human	-0.315813	0.117865	-0.14886	-0.378991
O15013	15.325	15.5107	15.4333	15.6282	15.6467	15.6702	15.2478	15.4652	15.4807	15.4053	15.6029	15.6066	15.404	15.3033	15.401	15.3183	15.4794	15.5702	15.2483	15.2229	15.3541	15.402	15.3932	15.4833	15.2217	15.3803	15.287	15.4811	15.5924	15.5143		Honly;Y25;Y50;Y100;Y150;Y200	3;1;2;4;5;6	ARHGEF10	Homo sapiens	Rho guanine nucleotide exchange factor 10	ARHGA_HUMAN	379	FALSE	_S[Phospho (STY)]LIAQDHR_.2	1	_S[Phospho (STY)]LIAQDHR_.2	SLIAQDHR_1[Phospho (STY)]	1	human	-0.0771887	-0.0455729	0.0473745	-0.222915
O15013																			14.8684							15.43					0.5	Y25;Y50	1;2	ARHGEF10	Homo sapiens	Rho guanine nucleotide exchange factor 10	ARHGA_HUMAN	1229	FALSE	_SRDS[Phospho (STY)]LAPGPEPQDEDQK_.3	1	_SRDS[Phospho (STY)]LAPGPEPQDEDQK_.3	SRDSLAPGPEPQDEDQK_1[Phospho (STY)]	1	human
O15013	15.0446	15.059	15.3399	15.7563	15.6031	15.7948	15.3534	15.1783	15.5223	15.4229	15.4098	15.6621	15.4257	15.2974	15.591	15.5307	15.6791	15.4808	13.8319	14.3209	14.4434	14.9581	14.7772	15.0503	14.7864	15.0624	15.2339	15.2672	15.444	15.5589	1	Y25;Y50;Y100;Y150;Y200	1;2;3;4;5;6	ARHGEF10	Homo sapiens	Rho guanine nucleotide exchange factor 10	ARHGA_HUMAN	42	FALSE	_YDTNNNEEEEGEQFDFDS[Phospho (STY)]GDEIPEADR_.3	1	_YDTNNNEEEEGEQFDFDS[Phospho (STY)]GDEIPEADR_.3	YDTNNNEEEEGEQFDFDSGDEIPEADR_1[Phospho (STY)]	1	human	0.308853	0.119277	0.182368	-0.333321
O15014		13.2815																		13.1204		13.4756	13.7159	13.2658							0.998877	Y25;Y100	2;4;5;6	ZNF609	Homo sapiens	Zinc finger protein 609	ZN609_HUMAN	753	FALSE	_AEEGKS[Phospho (STY)]PFRESSGDGMK_.3	1	_AEEGKS[Phospho (STY)]PFRESSGDGMK_.3	AEEGKSPFRESSGDGMK_1[Phospho (STY)]	1	human
O15014	13.6599	15.044	14.4263	14.9233	14.4772	14.7564	14.0882	14.771	14.6122	14.1822	14.5061	14.9642	14.5228	14.83	14.673			14.7723	14.4026	14.6515	14.4897	13.6593	14.4932	14.8706		14.6663	14.7793	14.4619	14.8107	14.8927	0.996289	Y25;Y50;Y100;Y150;Y200	1;2;3;4;5;6	ZNF609	Homo sapiens	Zinc finger protein 609	ZN609_HUMAN	1053	FALSE	_APS[Phospho (STY)]LTDLVK_.2	1	_APS[Phospho (STY)]LTDLVK_.2	APSLTDLVK_1[Phospho (STY)]	1	human	0.428331	-0.272928	0.185899	-0.741014
O15014	13.6886	13.774	13.9765	13.9446	13.9371	14.2		13.7754	13.6767	13.6737	14.0061		13.6367		13.8275		14.1527	14.1122	13.5713	13.6354	13.744	13.8509	13.8843	13.939	13.6751	13.7117	13.7972	13.9197	13.9355	14.0228	1	Honly;Y25;Y50;Y100;Y150;Y200	2;3;1;4;5;6	ZNF609	Homo sapiens	Zinc finger protein 609	ZN609_HUMAN	740	FALSE	_ELESPLT[Phospho (STY)]PGK_.2	1	_ELESPLT[Phospho (STY)]PGK_.2	ELESPLTPGK_1[Phospho (STY)]	1	human		0.00144144	-0.299788	-0.270864
O15014																						13.9776	14.1408	13.9751				14.1536			0.990769	Y25;Y50	4;5;6	ZNF609	Homo sapiens	Zinc finger protein 609	ZN609_HUMAN	355	FALSE	_FC[Carbamidomethyl (C)]DS[Phospho (STY)]PTSDLEMR_.2	1	_FC[Carbamidomethyl (C)]DS[Phospho (STY)]PTSDLEMR_.2	FCDSPTSDLEMR_1[Phospho (STY)]	1	human
O15014	15.4349	15.4893	15.7064	15.9142	15.9375	15.8468	15.8336	15.6362	16.1269	15.685	15.8675	15.874	15.616	15.6455	15.7396	15.8006	15.9375	15.8839	15.3461	15.3814	15.4095	15.7183	15.6478	15.7638	15.6278	15.6996	15.8063	15.7609	15.6148	15.6257	0.999966	Honly;Y25;Y50;Y100;Y150;Y200	2;3;1;4;5;6;3;1;2;4;5;6	ZNF609	Homo sapiens	Zinc finger protein 609	ZN609_HUMAN	795	FALSE	_IYSFTDNAPS[Phospho (STY)]PSIGGSSR_.2;_IYSFTDNAPS[Phospho (STY)]PSIGGSSR_.3	1	_IYSFTDNAPS[Phospho (STY)]PSIGGSSR_.2;_IYSFTDNAPS[Phospho (STY)]PSIGGSSR_.3	IYSFTDNAPSPSIGGSSR_1[Phospho (STY)]	2	human	0.398698	0.146959	0.420568	-0.229262
O15014	15.5124	15.6483	15.6673	15.8643	15.795	15.8253	15.5582	15.6321	15.7466	15.5854	15.7243	15.9945	15.5594	15.5725	15.6136	15.4448	15.6319	15.9993	15.3817	15.1718	15.2494	15.4629	15.3299	15.3778	15.3788	15.7399	15.5985	15.7004	15.7266	15.7606	1	Honly;Y25;Y50;Y100;Y150;Y200	3;1;2;4;5;6	ZNF609	Homo sapiens	Zinc finger protein 609	ZN609_HUMAN	571	FALSE	_LVEPHS[Phospho (STY)]PS[Phospho (STY)]PSSK_.2	2	_LVEPHS[Phospho (STY)]PS[Phospho (STY)]PSSK_.2	LVEPHSPSPSSK_2[Phospho (STY)]	1	human	0.0457936	-0.016233	0.0792914	-0.278906
O15014			14.8577																14.9301		14.4272							14.3253		15.2166	0.912507	Y25;Y50;Y100	1;3;4;6	ZNF609	Homo sapiens	Zinc finger protein 609	ZN609_HUMAN	465	FALSE	_TNS[Phospho (STY)]MGSATGPLPGTK_.2	1	_TNS[Phospho (STY)]MGSATGPLPGTK_.2	TNSMGSATGPLPGTK_1[Phospho (STY)]	1	human
O15014																					12.8598			12.5777				12.7904		12.8851	0.989882	Y25;Y50	3;6;4	ZNF609	Homo sapiens	Zinc finger protein 609	ZN609_HUMAN	465	FALSE	_TN[Deamidation (NQ)]S[Phospho (STY)]MGSATGPLPGTK_.2	1	_TN[Deamidation (NQ)]S[Phospho (STY)]MGSATGPLPGTK_.2	TNSMGSATGPLPGTK_1[Phospho (STY)],1[Deamidation (NQ)]	1	human
O15014		14.2091	14.6359																	14.2289			14.5533	14.6884		14.1373		14.5595			5.53835e-05	Y25;Y50;Y100	2;5;6;4;3	ZNF609	Homo sapiens	Zinc finger protein 609	ZN609_HUMAN	465	FALSE	_TNS[Phospho (STY)]M[Oxidation (M)]GSATGPLPGTK_.2	1	_TNS[Phospho (STY)]M[Oxidation (M)]GSATGPLPGTK_.2	TNSMGSATGPLPGTK_1[Phospho (STY)],1[Oxidation (M)]	1	human
O15014	16.0366	16.0035			15.9691				15.8541		16.0327			15.4395		15.8079			16.2397	16.1203	16.0701			15.7658	16.2592		16.2047		16.162	16.0061	0.988788	Y25;Y50;Y100;Y200;Honly;Y25;Y50;Y100;Y150;Y200	6;2;4;2;3;1;6;5	ZNF609	Homo sapiens	Zinc finger protein 609	ZN609_HUMAN	569	FALSE	_VRLVEPHSPS[Phospho (STY)]PSSK_.3;_VRLVEPHS[Phospho (STY)]PSPSSK_.3	1	_VRLVEPHSPS[Phospho (STY)]PSSK_.3;_VRLVEPHS[Phospho (STY)]PSPSSK_.3	VRLVEPHSPSPSSK_1[Phospho (STY)]	2	human
O15014	18.3224	18.2565	18.3523	18.4614	18.5167	18.5854	18.148	18.3691	18.3459	18.2775	18.4733	18.6589	18.2366	18.2648	18.2882	18.4244	18.6425	18.6055	17.8487	18.11	18.1189	18.2504	18.4228	18.397	18.2231	18.3418	18.3674	18.623	18.5446	18.6832	1	Honly;Y25;Y50;Y100;Y150;Y200	3;1;2;4;5;6;2;3;1;4;5;6	ZNF609	Homo sapiens	Zinc finger protein 609	ZN609_HUMAN	569	FALSE	_VRLVEPHS[Phospho (STY)]PSPS[Phospho (STY)]SK_.2;_VRLVEPHS[Phospho (STY)]PS[Phospho (STY)]PSSK_.2;_VRLVEPHS[Phospho (STY)]PS[Phospho (STY)]PSSK_.3	2	_VRLVEPHS[Phospho (STY)]PSPS[Phospho (STY)]SK_.2;_VRLVEPHS[Phospho (STY)]PS[Phospho (STY)]PSSK_.2;_VRLVEPHS[Phospho (STY)]PS[Phospho (STY)]PSSK_.3	VRLVEPHSPSPSSK_2[Phospho (STY)]	3	human	-0.174375	0.112591	-0.0063894	-0.183988
O15027	17.6742	17.7852	17.8243	17.9436	18.0146	18.0086	17.7693	17.6743	17.8697		18.0155	18.0706	17.6161	17.5537	17.754	17.8938	17.9268	17.7586	17.6821	17.7843	17.741	18.0508	18.1128	18.2011	17.6698	17.7977	17.8087	17.931	17.8659	18.1089	1	Honly;Y25;Y50;Y100;Y150;Y200;Y25;Y50;Y100;Y200	2;3;1;4;5;6;3;1;2;4;5;6;1;2;3;4;5;6	SEC16A	Homo sapiens	Protein transport protein Sec16A	SC16A_HUMAN	1893	FALSE	_ADSGPTQPPLSLS[Phospho (STY)]PAPETK_.2;_ADSGPTQPPLSLS[Phospho (STY)]PAPETK_.3;_ADSGPTQPPLS[Phospho (STY)]LSPAPETK_.2;_ADSGPTQPPLS[Phospho (STY)]LSPAPETK_.3	1	_ADSGPTQPPLSLS[Phospho (STY)]PAPETK_.2;_ADSGPTQPPLSLS[Phospho (STY)]PAPETK_.3;_ADSGPTQPPLS[Phospho (STY)]LSPAPETK_.2;_ADSGPTQPPLS[Phospho (STY)]LSPAPETK_.3	ADSGPTQPPLSLSPAPETK_1[Phospho (STY)]	4	human	0.095082	-0.110898	0.0454037
O15027							14.6618													14.924		15.0014	15.058	15.226			14.9011			15.0855	0.999961	Y25;Y50;Y150	2;4;5;6;3;1	SEC16A	Homo sapiens	Protein transport protein Sec16A	SC16A_HUMAN	1893	FALSE	_ADSGPTQ[Deamidation (NQ)]PPLSLS[Phospho (STY)]PAPETK_.3	1	_ADSGPTQ[Deamidation (NQ)]PPLSLS[Phospho (STY)]PAPETK_.3	ADSGPTQPPLSLSPAPETK_1[Phospho (STY)],1[Deamidation (NQ)]	1	human
O15027	18.8376	19.0635	19.0328	18.6352	19.0092	19.4127	18.5722	19.0038	18.7819	18.8195	19.0798	18.6297	18.563	18.715	18.7853	18.8205	19.1484	18.9273	18.9062	18.9965	19.0349	18.7218	19.2882	19.3299	18.886	19.2016	19.0367	19.1622	19.2245	19.4632		Honly;Y25;Y50;Y100;Y150;Y200	2;3;1;4;5;6	SEC16A	Homo sapiens	Protein transport protein Sec16A	SC16A_HUMAN	879	FALSE	_AQQELVPPQQQAS[Phospho (STY)]PPQLPK_.2;_AQQELVPPQQQAS[Phospho (STY)]PPQLPK_.3	1	_AQQELVPPQQQAS[Phospho (STY)]PPQLPK_.2;_AQQELVPPQQQAS[Phospho (STY)]PPQLPK_.3	AQQELVPPQQQASPPQLPK_1[Phospho (STY)]	2	human	-0.265456	-0.0597331	-0.250919	0.184291
O15027	20.3021	20.71	19.926	20.4042	20.4585	21.0807	20.1366	20.1164	20.2501	19.984	20.3041	20.0515	19.9535	19.8839	20.3222	19.8392	20.5888	19.9408	20.1033	20.633	20.586	20.192	20.1962	20.5108	20.1631	20.7712	20.0285	20.8073	20.7622	20.5129	0.999932	Y25;Y50;Y100;Y150;Y200;Honly;Y25;Y50;Y100;Y150;Y200	1;4;2;3;5;2;3;1;4;5;6;1;2;3;4;5;6	SEC16A	Homo sapiens	Protein transport protein Sec16A	SC16A_HUMAN	879	FALSE	_AQQELVPPQQQAS[Phospho (STY)]PPQ[Deamidation (NQ)]LPK_.2;_AQQELVPPQQQAS[Phospho (STY)]PPQ[Deamidation (NQ)]LPK_.3;_AQQELVPPQQQ[Deamidation (NQ)]AS[Phospho (STY)]PPQLPK_.3;_AQQELVPPQ[Deamidation (NQ)]QQAS[Phospho (STY)]PPQLPK_.2;_AQQELVPPQ[Deamidation (NQ)]QQAS[Phospho (STY)]PPQLPK_.3	1	_AQQELVPPQQQAS[Phospho (STY)]PPQ[Deamidation (NQ)]LPK_.2;_AQQELVPPQQQAS[Phospho (STY)]PPQ[Deamidation (NQ)]LPK_.3;_AQQELVPPQQQ[Deamidation (NQ)]AS[Phospho (STY)]PPQLPK_.3;_AQQELVPPQ[Deamidation (NQ)]QQAS[Phospho (STY)]PPQLPK_.2;_AQQELVPPQ[Deamidation (NQ)]QQAS[Phospho (STY)]PPQLPK_.3	AQQELVPPQQQASPPQLPK_1[Phospho (STY)],1[Deamidation (NQ)]	5	human	-0.165456	-0.593648	0.324082	-0.420219
O15027	13.8566			13.7947				13.6299			13.6708								13.3223	13.1356	13.5564	13.3885	13.7335	13.5238	13.4666	13.5486	13.6479	13.2236		13.8056	0.999854	Honly;Y25;Y50;Y100;Y150	2;3;1;4;5;6	SEC16A	Homo sapiens	Protein transport protein Sec16A	SC16A_HUMAN	1872	FALSE	_FANLT[Phospho (STY)]PSR_.2	1	_FANLT[Phospho (STY)]PSR_.2	FANLTPSR_1[Phospho (STY)]	1	human
O15027						14.9857			14.9671													14.1659	14.4052	14.2614		14.3831			14.6716		0.347239	Y25;Y50;Y100;Y150	4;5;6;2;3	SEC16A	Homo sapiens	Protein transport protein Sec16A	SC16A_HUMAN	1146	FALSE	_FTGS[Phospho (STY)]FDDDPDPHRDPYGEEVDRR_.4	1	_FTGS[Phospho (STY)]FDDDPDPHRDPYGEEVDRR_.4	FTGSFDDDPDPHRDPYGEEVDRR_1[Phospho (STY)]	1	human
O15027	13.9624																14.5637														0.329776	Y100;Y200	1;5	SEC16A	Homo sapiens	Protein transport protein Sec16A	SC16A_HUMAN	1146	FALSE	_FTGS[Phospho (STY)]FDDDPDPHRDPYGEEVDR_.3	1	_FTGS[Phospho (STY)]FDDDPDPHRDPYGEEVDR_.3	FTGSFDDDPDPHRDPYGEEVDR_1[Phospho (STY)]	1	human
O15027	15.4002		15.1685	15.4756		15.5748	15.2502	15.1612	15.1767		15.347					15.1353			14.7137		15.1418	15.1344	15.1718	15.1909	15.0204		15.334	15.4066		15.5938	1	Honly;Y25;Y50;Y100;Y150;Y200	3;1;4;5;6;2	SEC16A	Homo sapiens	Protein transport protein Sec16A	SC16A_HUMAN	147	FALSE	_NEHRPASALVNPLARGDS[Phospho (STY)]PENR_.4	1	_NEHRPASALVNPLARGDS[Phospho (STY)]PENR_.4	NEHRPASALVNPLARGDSPENR_1[Phospho (STY)]	1	human	-0.150031		0.0081783
O15027	13.993		14.1018	14.4379	14.4013	14.5524	14.4156	13.9846	14.0762		14.4426	14.4519	14.0695		14.1659			14.4149	13.9725	13.793	14.1006	13.8585	13.9609	14.1254	13.8216	13.955		14.3969	14.0417		0.503691	Honly;Y25;Y50;Y100;Y150;Y200	3;1;2;4;5;6	SEC16A	Homo sapiens	Protein transport protein Sec16A	SC16A_HUMAN	387	FALSE	_[Gln->pyro-Glu]QIDS[Phospho (STY)]SPVGGETDETTVSQNYR_.3	1	_[Gln->pyro-Glu]QIDS[Phospho (STY)]SPVGGETDETTVSQNYR_.3	QIDSSPVGGETDETTVSQNYR_1[Phospho (STY)],1[Gln->pyro-Glu]	1	human	0.422607		-0.0255472
O15027	17.2746	17.3285	17.1202		17.6096	17.5899	17.1534	16.9695	17.0696		17.7496	17.4092	16.4136	17.0353	17.8316	17.3999		17.1795	16.2843	16.6898	17.4047	16.8652	17.4945	17.5819	17.2089	17.5095	17.2583	17.764	17.2005	17.6849	0.984142	Y25;Y50;Y100;Y150;Y200;Honly;Y25;Y50;Y100;Y150;Y200	1;2;3;4;5;6;2;3;5;6;1;4	SEC16A	Homo sapiens	Protein transport protein Sec16A	SC16A_HUMAN	2087	FALSE	_VLSSAASLPGSELPSSRPEGSQGGELS[Phospho (STY)]R_.3;_VLSSAASLPGSELPSSRPEGS[Phospho (STY)]QGGELSR_.3;_VLSSAAS[Phospho (STY)]LPGSELPSSRPEGSQGGELSR_.3	1	_VLSSAASLPGSELPSSRPEGSQGGELS[Phospho (STY)]R_.3;_VLSSAASLPGSELPSSRPEGS[Phospho (STY)]QGGELSR_.3;_VLSSAAS[Phospho (STY)]LPGSELPSSRPEGSQGGELSR_.3	VLSSAASLPGSELPSSRPEGSQGGELSR_1[Phospho (STY)]	3	human	-0.12124	-0.359029	-0.0505979
O15027					13.1938							13.4929											13.2273							12.7589	4.17877e-07	Y25;Y50;Y100;Y150	5;6	SEC16A	Homo sapiens	Protein transport protein Sec16A	SC16A_HUMAN	2087	FALSE	_VLSSAAS[Phospho (STY)]LPGSELPSSRPEGS[Phospho (STY)]QGGELSR_.3	2	_VLSSAAS[Phospho (STY)]LPGSELPSSRPEGS[Phospho (STY)]QGGELSR_.3	VLSSAASLPGSELPSSRPEGSQGGELSR_2[Phospho (STY)]	1	human
O15042	16.5615	17.0778	17.1028	17.4576	17.2701	17.6069	17.23	17.0933	17.1241	17.2732	17.1937	17.523	16.9055	17.0474	16.9712	17.2382		17.0546	16.8072	16.8568	17.0716	17.4679	17.2418	17.3205	16.8982	16.768	16.9542	17.3888	17.4721	17.5701	1	Honly;Y25;Y50;Y100;Y150;Y200;Y25;Y50;Y100	2;3;1;4;5;6;1;3;4;6	U2SURP	Homo sapiens	U2 snRNP-associated SURP motif-containing protein	SR140_HUMAN	62	FALSE	_ESLC[Carbamidomethyl (C)]DS[Phospho (STY)]PHQNLSRPLLENK_.3;_ESLC[Carbamidomethyl (C)]DS[Phospho (STY)]PHQNLSRPLLENK_.4	1	_ESLC[Carbamidomethyl (C)]DS[Phospho (STY)]PHQNLSRPLLENK_.3;_ESLC[Carbamidomethyl (C)]DS[Phospho (STY)]PHQNLSRPLLENK_.4	ESLCDSPHQNLSRPLLENK_1[Phospho (STY)]	2	human	0.668475	0.0154609	0.0212912	-0.184483
O15042	14.2393	14.0613	14.0673	14.0554		14.13	14.3047		14.3534		14.1801			13.946		13.8478		14.2066	14.18	14.1322	14.0822	14.0984	14.4991	14.2662	14.218	14.4477	14.014	14.4345	14.7255	14.3234	0.5	Y25;Y50;Y100;Y150;Y200	1;2;3;4;5;6	U2SURP	Homo sapiens	U2 snRNP-associated SURP motif-containing protein	SR140_HUMAN	231	FALSE	_FEPPQS[Phospho (STY)]DSDGQRR_.3	1	_FEPPQS[Phospho (STY)]DSDGQRR_.3	FEPPQSDSDGQRR_1[Phospho (STY)]	1	human	0.0653915		0.286097
O15042	16.2277	16.427	16.3175	16.6152	16.43	16.9299	16.3242	16.2872	16.415	16.3687	16.6259	16.6259	16.1994	16.3321	16.1805	16.6847	16.5257	16.6178	15.8523	16.0228	16.1454	16.2422	16.2825	16.2771	16.2424	16.3737	16.2679	16.4119	16.4126	16.3488	0.999981	Honly;Y25;Y50;Y100;Y150;Y200	2;3;1;4;5;6	U2SURP	Homo sapiens	U2 snRNP-associated SURP motif-containing protein	SR140_HUMAN	477	FALSE	_LYSILQGDSPT[Phospho (STY)]K_.2;_LYSILQGDS[Phospho (STY)]PTK_.2	1	_LYSILQGDSPT[Phospho (STY)]K_.2;_LYSILQGDS[Phospho (STY)]PTK_.2	LYSILQGDSPTK_1[Phospho (STY)]	2	human	0.096477	-0.139778	0.0975573	-0.246583
O15061	14.9007		14.9998	15.0579	15.0757	15.146	14.7876	14.8859	15.0495	14.8755		15.0082			15.0791				14.5544	14.6334	14.8528	14.8494	14.8168	15.1095	14.8346	14.9236	14.8038	14.7907	15.0521	15.2386	0.5	Honly;Y25;Y50;Y100;Y150;Y200;Honly;Y25;Y50;Y100;Y150	2;1;4;5;6;3;2;3;1;4;5;6	SYNM	Homo sapiens	Synemin	SYNEM_HUMAN	1042	FALSE	_[Gln->pyro-Glu]QRSPAPGS[Phospho (STY)]PDEEGGAEAPAAGIR_.3;_[Gln->pyro-Glu]QRS[Phospho (STY)]PAPGSPDEEGGAEAPAAGIR_.3	1	_[Gln->pyro-Glu]QRSPAPGS[Phospho (STY)]PDEEGGAEAPAAGIR_.3;_[Gln->pyro-Glu]QRS[Phospho (STY)]PAPGSPDEEGGAEAPAAGIR_.3	QRSPAPGSPDEEGGAEAPAAGIR_1[Phospho (STY)],1[Gln->pyro-Glu]	2	human	-0.113148		0.0497065	-0.182349
O15061	16.7263	16.696	16.8122	17.0299	17.1037	17.1294	16.8182	16.7803	16.6887	16.7003	17.0686	17.1058	16.6007	16.6624	16.7571	16.8039	16.9536	16.7909	16.5143	16.5803	16.6654	16.8228	16.8046	16.9503	16.6802	16.768	16.7678	16.9982	16.92	17.0529		Y25;Y50;Y100;Y150;Y200	1;2;3;4;5;6	SYNM	Homo sapiens	Synemin	SYNEM_HUMAN	1042	FALSE	_[Gln->pyro-Glu]QRS[Phospho (STY)]PAPGS[Phospho (STY)]PDEEGGAEAPAAGIR_.3	2	_[Gln->pyro-Glu]QRS[Phospho (STY)]PAPGS[Phospho (STY)]PDEEGGAEAPAAGIR_.3	QRSPAPGSPDEEGGAEAPAAGIR_2[Phospho (STY)],1[Gln->pyro-Glu]	1	human	0.0918535	0.0843578	-0.123528	-0.32957
O15061	12.8017	12.5742	12.6659	12.7662	12.906	12.9518	12.6651	12.7299	12.7514	12.5739	12.8112	12.9272	12.7118	12.8504	12.7821	12.8682	12.8313	12.8003	12.4585	12.4804	12.436	12.5557	12.7461	12.9184	12.8013	12.747	12.9064	12.721	12.7997	13.063	0.999999	Honly;Y25;Y50;Y100;Y150;Y200	2;3;1;4;5;6	SYNM	Homo sapiens	Synemin	SYNEM_HUMAN	427	FALSE	_TFS[Phospho (STY)]PTYGLLR_.2	1	_TFS[Phospho (STY)]PTYGLLR_.2	TFSPTYGLLR_1[Phospho (STY)]	1	human	-0.136634	0.155746	0.085454	-0.192371
O15066	16.8233	15.8718	16.6667	16.5938	17.5929	16.4871	16.3358	16.8015	17.0226	16.0831	16.5581	16.409	16.7031	16.9133	17.0157	17.0276	17.2078	16.8006	15.172	15.6931	15.8278	16.0334	16.1332	16.7735	15.8269	16.3427	16.1635	16.1652	17.0377	14.5603	0.800795	Yonly;Y25;Y50;Y100;Y150;Y200	1;2;3;4;5;6	KIF3B	Homo sapiens	Kinesin-like protein KIF3B	KIF3B_HUMAN	525	FALSE	_ET[Phospho (STY)]YSSLQ[Deamidation (NQ)]Q[Deamidation (NQ)]EVDIK_.2	1	_ET[Phospho (STY)]YSSLQ[Deamidation (NQ)]Q[Deamidation (NQ)]EVDIK_.2	ETYSSLQQEVDIK_1[Phospho (STY)],2[Deamidation (NQ)]	1	human	-0.487496	0.92976	0.355915	-0.510732
O15083;Q8IUD2	14.3631	14.1576	14.1909	14.2638	14.1748	14.3607	14.5176	14.2467	14.3061	14.0722	14.1705	14.0308	14.3389	14.225	14.329	14.2595	14.3783	13.9032	14.0374	14.1864	14.0879	14.1268	14.0927	14.1303	14.309	14.5263	14.2217	14.136	14.4274	14.3156	1	Honly;Y25;Y50;Y100;Y150;Y200	2;3;1;4;5;6	ERC2;ERC1	Homo sapiens	ERC protein 2;ELKS/Rab6-interacting/CAST family member 1	ERC2_HUMAN;RB6I2_HUMAN	184;188	FALSE	_TFWS[Phospho (STY)]PELK_.2	1	_TFWS[Phospho (STY)]PELK_.2	TFWSPELK_1[Phospho (STY)]	1		0.154432	0.0891562	0.115173	-0.191583
O15085			12.8708																	13.0418	13.0434		13.1956	13.1429						13.3656	0.999914	Y25;Y50;Y100	2;3;5;6	ARHGEF11	Homo sapiens	Rho guanine nucleotide exchange factor 11	ARHGB_HUMAN	1493	FALSE	_NSHELGPC[Carbamidomethyl (C)]PEDGSDAPLEDSTADAAAS[Phospho (STY)]PGP_.3	1	_NSHELGPC[Carbamidomethyl (C)]PEDGSDAPLEDSTADAAAS[Phospho (STY)]PGP_.3	NSHELGPCPEDGSDAPLEDSTADAAASPGP_1[Phospho (STY)]	1	human
O15085	17.5544	17.4099	17.4223	17.6344	17.546	17.833	17.288	17.3314	17.4472	17.2514	17.3528	17.6007	17.2077	17.2568	17.3277	17.4972	17.5167	17.2905	17.0317	17.2298	17.2104	17.4396	17.3975	17.5075	17.3208	17.4281	17.4032	17.6021	17.6143	17.7594	0.997973	Y25;Y50;Y100;Y150;Y200	1;2;3;4;5;6	ARHGEF11	Homo sapiens	Rho guanine nucleotide exchange factor 11	ARHGB_HUMAN	241	FALSE	_NSVLSDPGLDS[Phospho (STY)]PRTS[Phospho (STY)]PVIMAR_.3;_NSVLSDPGLDS[Phospho (STY)]PRT[Phospho (STY)]SPVIMAR_.3;_NSVLS[Phospho (STY)]DPGLDS[Phospho (STY)]PRTSPVIMAR_.3	2	_NSVLSDPGLDS[Phospho (STY)]PRTS[Phospho (STY)]PVIMAR_.3;_NSVLSDPGLDS[Phospho (STY)]PRT[Phospho (STY)]SPVIMAR_.3;_NSVLS[Phospho (STY)]DPGLDS[Phospho (STY)]PRTSPVIMAR_.3	NSVLSDPGLDSPRTSPVIMAR_2[Phospho (STY)]	3	human	-0.266442	-0.0785091	0.0249053	-0.383035
O15085	14.384		14.6684	14.7811	14.9029	14.859	14.4023	14.7226	14.4954	14.2073	14.7661	14.9496	14.1232	14.4022	14.5866	14.9392	14.8424	14.9523	14.0516	14.356	14.4669	14.6643	14.8126	14.6749	14.2726	14.4818	14.3481	14.8195	14.8187	14.807	0.989877	Y25;Y50;Y100;Y150;Y200	1;2;3;4;5;6	ARHGEF11	Homo sapiens	Rho guanine nucleotide exchange factor 11	ARHGB_HUMAN	241	FALSE	_N[Deamidation (NQ)]SVLSDPGLDS[Phospho (STY)]PRT[Phospho (STY)]SPVIM[Oxidation (M)]AR_.3	2	_N[Deamidation (NQ)]SVLSDPGLDS[Phospho (STY)]PRT[Phospho (STY)]SPVIM[Oxidation (M)]AR_.3	NSVLSDPGLDSPRTSPVIMAR_2[Phospho (STY)],1[Deamidation (NQ)],1[Oxidation (M)]	1	human	0.0183454		-0.172993	-0.573824
O15085	17.9626	18.082	18.3103	18.4161	18.4245	18.5375	18.0088	18.2726	18.1221	18.0908	18.4411	18.4624	17.9316	18.1416	18.1915	18.352	18.4743	18.5926	17.6252	17.887	18.0311	18.2293	18.2873	18.3515	18.0116	18.2515	18.2761	18.3662	18.3497	18.444	0.992776	Honly;Y25;Y50;Y100;Y150;Y200	3;1;2;4;5;6	ARHGEF11	Homo sapiens	Rho guanine nucleotide exchange factor 11	ARHGB_HUMAN	241	FALSE	_NSVLSDPGLDS[Phospho (STY)]PRTS[Phospho (STY)]PVIM[Oxidation (M)]AR_.3;_NSVLSDPGLDS[Phospho (STY)]PRT[Phospho (STY)]SPVIM[Oxidation (M)]AR_.3;_NSVLS[Phospho (STY)]DPGLDS[Phospho (STY)]PRTSPVIM[Oxidation (M)]AR_.3	2	_NSVLSDPGLDS[Phospho (STY)]PRTS[Phospho (STY)]PVIM[Oxidation (M)]AR_.3;_NSVLSDPGLDS[Phospho (STY)]PRT[Phospho (STY)]SPVIM[Oxidation (M)]AR_.3;_NSVLS[Phospho (STY)]DPGLDS[Phospho (STY)]PRTSPVIM[Oxidation (M)]AR_.3	NSVLSDPGLDSPRTSPVIMAR_2[Phospho (STY)],1[Oxidation (M)]	3	human	0.0462033	0.190585	-0.188268	-0.325385
O15085			14.5949		14.6271							15.1478				15.0888	15.2309														0.568764	Y100;Y200;Y100;Y150;Y200	3;5;4;3;5;6;4	ARHGEF11	Homo sapiens	Rho guanine nucleotide exchange factor 11	ARHGB_HUMAN	241	FALSE	_NSVLS[Phospho (STY)]DPGLDS[Phospho (STY)]PRTS[Phospho (STY)]PVIM[Oxidation (M)]AR_.3;_NSVLS[Phospho (STY)]DPGLDS[Phospho (STY)]PRT[Phospho (STY)]SPVIM[Oxidation (M)]AR_.3	3	_NSVLS[Phospho (STY)]DPGLDS[Phospho (STY)]PRTS[Phospho (STY)]PVIM[Oxidation (M)]AR_.3;_NSVLS[Phospho (STY)]DPGLDS[Phospho (STY)]PRT[Phospho (STY)]SPVIM[Oxidation (M)]AR_.3	NSVLSDPGLDSPRTSPVIMAR_3[Phospho (STY)],1[Oxidation (M)]	2	human
O15085	17.2484	17.0757	17.1009	17.4384	17.3694	17.5155	17.3026	17.1224	17.0939	17.1474	17.3354	17.4422	17.0528	17.076	17.1323	17.2522	17.3056	17.2301	16.9931	17.034	17.1913	17.1975	17.3468	17.3886	17.1136	17.0409	17.305	17.1886	17.502	17.6053	1	Honly;Y25;Y50;Y100;Y150;Y200	2;3;1;4;5;6	ARHGEF11	Homo sapiens	Rho guanine nucleotide exchange factor 11	ARHGB_HUMAN	269	FALSE	_[Gln->pyro-Glu]QGS[Phospho (STY)]DAAVPSTGDQGVDQSPK_.2	1	_[Gln->pyro-Glu]QGS[Phospho (STY)]DAAVPSTGDQGVDQSPK_.2	QGSDAAVPSTGDQGVDQSPK_1[Phospho (STY)],1[Gln->pyro-Glu]	1	human	0.0541989	0.0466984	-0.0070357	-0.290963
O15085	15.7135																		15.2524	14.9521	15.3338	15.412		15.101		15.2972				15.6914	0.894486	Honly;Y25;Y50;Y100	2;3;1;4;6	ARHGEF11	Homo sapiens	Rho guanine nucleotide exchange factor 11	ARHGB_HUMAN	268	FALSE	_RQGS[Phospho (STY)]DAAVPSTGDQGVDQSPK_.3	1	_RQGS[Phospho (STY)]DAAVPSTGDQGVDQSPK_.3	RQGSDAAVPSTGDQGVDQSPK_1[Phospho (STY)]	1	human
O15085	16.853	16.8336	16.9845	17.1141	17.216	17.3301	16.9599	17.061	16.8929	16.7697	17.3069	17.2103	16.6252	16.9302	16.8006	17.1126	17.2637	17.3411	16.5163	16.8159	16.8057	17.14	17.0939	17.2154	16.8124	16.8539	16.9474	16.984	17.1996	17.0855	1	Honly;Y25;Y50;Y100;Y150;Y200;Y25;Y50;Y100;Y150;Y200	3;1;2;4;5;6;1;3;4;5;6;2	ARHGEF11	Homo sapiens	Rho guanine nucleotide exchange factor 11	ARHGB_HUMAN	663	FALSE	_SLENPT[Phospho (STY)]PPFT[Phospho (STY)]PK_.2;_S[Phospho (STY)]LENPTPPFT[Phospho (STY)]PK_.2	2	_SLENPT[Phospho (STY)]PPFT[Phospho (STY)]PK_.2;_S[Phospho (STY)]LENPTPPFT[Phospho (STY)]PK_.2	SLENPTPPFTPK_2[Phospho (STY)]	2	human	0.106893	0.227348	-0.0916134	-0.344353
O15085	16.2032	15.8704	16.502	16.5554	16.41	17.0598	16.0074		15.9443		17.2717					16.7605		16.1539	15.6697	15.2072	16.0397	16.8852	16.4191		15.941	16.0102	16.8	16.2049	16.7075	16.6237	0.937077	Y25;Y50;Y100;Y150;Y200;Y25;Y50;Y100;Y150	1;3;4;5;6;2;3;4;1;5;6;1;2;3;5;4;6	ARHGEF11	Homo sapiens	Rho guanine nucleotide exchange factor 11	ARHGB_HUMAN	1452	FALSE	_SLGGESSGGT[Phospho (STY)]T[Phospho (STY)]PVGSFHTEAAR_.3;_SLGGESS[Phospho (STY)]GGTT[Phospho (STY)]PVGSFHTEAAR_.3;_SLGGES[Phospho (STY)]SGGTT[Phospho (STY)]PVGSFHTEAAR_.3	2	_SLGGESSGGT[Phospho (STY)]T[Phospho (STY)]PVGSFHTEAAR_.3;_SLGGESS[Phospho (STY)]GGTT[Phospho (STY)]PVGSFHTEAAR_.3;_SLGGES[Phospho (STY)]SGGTT[Phospho (STY)]PVGSFHTEAAR_.3	SLGGESSGGTTPVGSFHTEAAR_2[Phospho (STY)]	3	human	-0.195755		-0.557761
O15173	21.4255	21.4289	21.5036	21.4669	21.5832	21.7816	21.3941	21.3936	21.3677	21.3458	21.4726	21.5755	21.311	21.3936	21.3946	21.5292	21.4978	21.5037	21.0125	21.1862	21.1834	21.2617	21.4938	21.3881	21.3069	21.4113	21.431	21.6522	21.5109	21.7243	1	Honly;Y25;Y50;Y100;Y150;Y200	2;3;1;4;5;6	PGRMC2	Homo sapiens	Membrane-associated progesterone receptor component 2	PGRC2_HUMAN	200	FALSE	_LLKPGEEPSEYT[Phospho (STY)]DEEDTK_.2;_LLKPGEEPSEYT[Phospho (STY)]DEEDTK_.3	1	_LLKPGEEPSEYT[Phospho (STY)]DEEDTK_.2;_LLKPGEEPSEYT[Phospho (STY)]DEEDTK_.3	LLKPGEEPSEYTDEEDTK_1[Phospho (STY)]	2	human	-0.0313465	-0.0353374	-0.135901	-0.121109
O15173	16.9583	16.538	16.7758	16.9489	16.8932	17.0945	16.9308	16.7816	16.9095	17.002	16.9736	16.994	16.5974	16.6836	16.8073	17.0043	17.1225	16.8911	15.9544	16.2318	16.2806	16.3276	16.6888	16.642	16.4664	16.6422	16.6876	16.7108	16.8096	17.0142	1	Y25;Y50;Y100;Y150;Y200	1;2;3;4;5;6	PGRMC2	Homo sapiens	Membrane-associated progesterone receptor component 2	PGRC2_HUMAN	200	FALSE	_LLKPGEEPS[Phospho (STY)]EYT[Phospho (STY)]DEEDTK_.2;_LLKPGEEPS[Phospho (STY)]EYT[Phospho (STY)]DEEDTK_.3	2	_LLKPGEEPS[Phospho (STY)]EYT[Phospho (STY)]DEEDTK_.2;_LLKPGEEPS[Phospho (STY)]EYT[Phospho (STY)]DEEDTK_.3	LLKPGEEPSEYTDEEDTK_2[Phospho (STY)]	2	human	-0.0275239	0.243598	0.13376	0.0530922
O15173	16.7889	16.5536	16.5179	16.731	16.6734	16.6303	16.6873	16.619	16.5149	16.5377	16.7648	16.8395	16.4877	16.7035	16.7441	16.8022	17.0414	16.8841	16.3196	16.4212	16.4161	16.4229	16.5721	16.6418	16.4811	16.6016	16.5724	16.8555	16.6494	16.9917	1	Honly;Y25;Y50;Y100;Y150;Y200	2;3;1;4;5;6	PGRMC2	Homo sapiens	Membrane-associated progesterone receptor component 2	PGRC2_HUMAN	203	FALSE	_PGEEPSEYT[Phospho (STY)]DEEDTK_.2;_PGEEPS[Phospho (STY)]EYTDEEDTK_.2	1	_PGEEPSEYT[Phospho (STY)]DEEDTK_.2;_PGEEPS[Phospho (STY)]EYTDEEDTK_.2	PGEEPSEYTDEEDTK_1[Phospho (STY)]	2	human	-0.101564	0.0654549	-0.00305847	-0.193377
O15234																				14.1243		14.503				14.704			14.5694	15.1269	0.25	Y25;Y50	2;4;5;6	CASC3	Homo sapiens	Protein CASC3	CASC3_HUMAN	420	FALSE	_LAEEVPPPPEGLIPAPPVPET[Phospho (STY)]TPTPPTK_.3	1	_LAEEVPPPPEGLIPAPPVPET[Phospho (STY)]TPTPPTK_.3	LAEEVPPPPEGLIPAPPVPETTPTPPTK_1[Phospho (STY)]	1	human
O15234	14.8018	14.349	14.6522		14.6695	15.121	14.7672	14.6094		14.5372		14.8934		14.4948	14.5489		15.4523		14.1934	14.4447	14.101	14.1497	14.3806	14.4561	14.4627	14.4198		14.6492	14.4032	14.6713	1	Honly;Y25;Y50;Y100;Y150;Y200	2;3;1;4;5;6	CASC3	Homo sapiens	Protein CASC3	CASC3_HUMAN	354	FALSE	_LEQTSVRDPS[Phospho (STY)]PEADAPVLGSPEK_.3	1	_LEQTSVRDPS[Phospho (STY)]PEADAPVLGSPEK_.3	LEQTSVRDPSPEADAPVLGSPEK_1[Phospho (STY)]	1	human	-0.034602	0.260376
O15234		14.7033				15.0775			14.912			14.9531							14.97	14.859	14.708	14.92	14.8663	15.1999		15.0843	14.742	14.9296	14.8169		1	Honly;Y25;Y50;Y100;Y150	2;3;1;4;5;6	CASC3	Homo sapiens	Protein CASC3	CASC3_HUMAN	354	FALSE	_LEQ[Deamidation (NQ)]TSVRDPS[Phospho (STY)]PEADAPVLGSPEK_.3	1	_LEQ[Deamidation (NQ)]TSVRDPS[Phospho (STY)]PEADAPVLGSPEK_.3	LEQTSVRDPSPEADAPVLGSPEK_1[Phospho (STY)],1[Deamidation (NQ)]	1	human
O15234	15.4353	15.4976	15.6267	15.6187	15.7728	15.8191	15.424	15.2864		15.3779	15.6654	15.6406	15.0507	15.2011	15.4099	15.3987	15.6068	15.4389	15.4126	15.4911	15.5854	15.5944	15.6796	16.0502	15.4602	15.6308	15.5426	15.7557	15.7055	15.7372	1	Honly;Y25;Y50;Y100;Y150;Y200	3;1;2;4;5;6	CASC3	Homo sapiens	Protein CASC3	CASC3_HUMAN	354	FALSE	_LEQTSVRDPS[Phospho (STY)]PEADAPVLGS[Phospho (STY)]PEK_.3	2	_LEQTSVRDPS[Phospho (STY)]PEADAPVLGS[Phospho (STY)]PEK_.3	LEQTSVRDPSPEADAPVLGSPEK_2[Phospho (STY)]	1	human	-0.0112997	-0.21117		-0.240764
O15234	16.943	16.7259	17.0803	17.1408	17.0727	17.2292	16.9862	16.8523	16.8838	16.9362	17.0772	17.0423	16.6333		17.0351		17.1949	17.105	16.6037	16.7175	16.6475	16.8741	16.9463	17.1688	16.7573	16.9446	16.9048	16.9965	17.0802	17.2927	1	Honly;Y25;Y50;Y100;Y150;Y200	2;3;1;4;5;6	CASC3	Homo sapiens	Protein CASC3	CASC3_HUMAN	353	FALSE	_RLEQTSVRDPS[Phospho (STY)]PEADAPVLGSPEK_.3;_RLEQTSVRDPS[Phospho (STY)]PEADAPVLGSPEK_.4	1	_RLEQTSVRDPS[Phospho (STY)]PEADAPVLGSPEK_.3;_RLEQTSVRDPS[Phospho (STY)]PEADAPVLGSPEK_.4	RLEQTSVRDPSPEADAPVLGSPEK_1[Phospho (STY)]	2	human	0.0432334	0.126417	-0.196459	-0.204596
O15234		15.3056			15.691	15.8863						15.6015		15.4491			15.6546		15.0574	15.0166	14.7524	15.3625	15.458	15.5219	15.2907	15.5318	15.4		15.6786	15.9164	1	Honly;Y25;Y50;Y100;Y150;Y200;Honly;Y25;Y50;Y150;Y200	2;3;4;5;6;1;2;3;1;4;5;6	CASC3	Homo sapiens	Protein CASC3	CASC3_HUMAN	353	FALSE	_RLEQ[Deamidation (NQ)]TSVRDPS[Phospho (STY)]PEADAPVLGSPEK_.3;_RLEQ[Deamidation (NQ)]TSVRDPS[Phospho (STY)]PEADAPVLGSPEK_.4	1	_RLEQ[Deamidation (NQ)]TSVRDPS[Phospho (STY)]PEADAPVLGSPEK_.3;_RLEQ[Deamidation (NQ)]TSVRDPS[Phospho (STY)]PEADAPVLGSPEK_.4	RLEQTSVRDPSPEADAPVLGSPEK_1[Phospho (STY)],1[Deamidation (NQ)]	2	human
O15234	18.1686	17.9979	18.0322	18.14	18.178	18.2303	18.1634	18.0046	17.8438	18.1464	18.1034	18.1164	17.888	17.758	17.6496	17.9437	17.9326	18.0546	17.8061	17.836	17.886	17.9801	18.0217	18.293	17.9744	17.9681	17.9692	18.0806	18.2508	18.2461	1	Honly;Y25;Y50;Y100;Y150;Y200	3;1;2;4;5;6	CASC3	Homo sapiens	Protein CASC3	CASC3_HUMAN	353	FALSE	_RLEQTSVRDPS[Phospho (STY)]PEADAPVLGS[Phospho (STY)]PEK_.3;_RLEQTSVRDPS[Phospho (STY)]PEADAPVLGS[Phospho (STY)]PEK_.4	2	_RLEQTSVRDPS[Phospho (STY)]PEADAPVLGS[Phospho (STY)]PEK_.3;_RLEQTSVRDPS[Phospho (STY)]PEADAPVLGS[Phospho (STY)]PEK_.4	RLEQTSVRDPSPEADAPVLGSPEK_2[Phospho (STY)]	2	human	-0.00522867	0.00672323	-0.188406	0.00639214
O15234	18.6451	18.622	18.7333	18.6254	18.6168	18.831	18.2128	18.3399	18.3918	18.714	18.7288	18.8088	18.3718	18.6203	18.4606	18.55	18.5924	18.6528	18.6597	18.6829	18.6291	18.8622	18.8312	18.8907	18.3617	18.7275	18.6929	18.793	18.6402	18.9931	1	Honly;Y25;Y50;Y100;Y150;Y200	2;3;1;4;5;6	CASC3	Homo sapiens	Protein CASC3	CASC3_HUMAN	140	FALSE	_STVTGERQS[Phospho (STY)]GDGQESTEPVENK_.3	1	_STVTGERQS[Phospho (STY)]GDGQESTEPVENK_.3	STVTGERQSGDGQESTEPVENK_1[Phospho (STY)]	1	human	-0.43236	-0.282081	-0.341546	0.0886234
O15234	18.1493	18.1304	18.2178	18.1053	18.1068	18.306	17.6662	17.8144	17.8806	18.1991	18.1968	18.2679	17.8356	18.1261	17.9397	18.044	18.0783	18.1319	18.1537	18.1573	18.1161	18.3542	18.3357	18.3887	14.5658	18.2169	18.1871	18.293	18.1349	18.4813	1	Honly;Y25;Y50;Y100;Y150;Y200	2;3;1;4;5;6	CASC3	Homo sapiens	Protein CASC3	CASC3_HUMAN	140	FALSE	_STVTGERQS[Phospho (STY)]GDGQ[Deamidation (NQ)]ESTEPVENK_.3	1	_STVTGERQS[Phospho (STY)]GDGQ[Deamidation (NQ)]ESTEPVENK_.3	STVTGERQSGDGQESTEPVENK_1[Phospho (STY)],1[Deamidation (NQ)]	1	human	-0.483041	-0.316083	-0.337126	0.0938125
O15234		13.4688	13.4101	13.9469		13.759				13.2252		13.7488			13.6247				13.2777	13.004			13.5659		13.185	13.4071		13.5758	13.3614		1	Honly;Y25;Y50;Y100;Y150;Y200	2;1;5;4;3;6	CASC3	Homo sapiens	Protein CASC3	CASC3_HUMAN	113	FALSE	_VELKS[Phospho (STY)]EANDAVNSSTK_.2	1	_VELKS[Phospho (STY)]EANDAVNSSTK_.2	VELKSEANDAVNSSTK_1[Phospho (STY)]	1	human				-0.72166
O15234	14.508	14.2607	14.3266	14.4949		14.5831		14.3146	14.6444	14.302	14.4044	14.8257	14.6228		14.3417	14.5723	14.8458	15.0337	13.8974	13.7638		14.2172	14.3051	14.5766	14.1031	14.212	14.3831	14.5243	14.4429	14.6152	0.999244	Honly;Y25;Y50;Y100;Y150;Y200	2;3;1;4;5;6	CASC3	Homo sapiens	Protein CASC3	CASC3_HUMAN	113	FALSE	_VELKS[Phospho (STY)]EANDAVNS[Phospho (STY)]STK_.2	2	_VELKS[Phospho (STY)]EANDAVNS[Phospho (STY)]STK_.2	VELKSEANDAVNSSTK_2[Phospho (STY)]	1	human		0.0538698	0.317774	-0.192884
O15234	18.5487	18.2565	18.6045	18.7869	18.6138	18.7184	18.6943	18.8919	18.9856	18.9619	18.9217	19.2184	19.3191	19.0821	19.368	19.6263	19.4319	19.7437	17.1153	17.0424	17.2854	17.3777	17.2654	17.5891	17.5421	17.8339	17.7785	18.2125	17.9592	18.1107	0.999985	Honly;Y25;Y50;Y100;Y150;Y200	2;3;1;4;5;6	CASC3	Homo sapiens	Protein CASC3	CASC3_HUMAN	263	FALSE	_YGS[Phospho (STY)]PPQRDPNWNGER_.2;_YGS[Phospho (STY)]PPQRDPNWNGER_.3	1	_YGS[Phospho (STY)]PPQRDPNWNGER_.2;_YGS[Phospho (STY)]PPQRDPNWNGER_.3	YGSPPQRDPNWNGER_1[Phospho (STY)]	2	human	0.145564	0.635328	0.381061	0.175072
O15234	17.5609	17.5074	17.2693		16.9708	17.3429	17.2529	17.4385	17.2074		17.2812				17.2175	17.7182				17.0526	17.1165	17.0767	17.1244	17.2629	17.2551	17.145	17.3413	16.9885	17.3269	17.3988	0.417465	Y50;Y100;Y150;Y200;Honly;Y25;Y50;Y100;Y150;Y200	2;1;3;4;2;3;4;5;6;1	CASC3	Homo sapiens	Protein CASC3	CASC3_HUMAN	263	FALSE	_YGS[Phospho (STY)]PPQRDPNWN[Deamidation (NQ)]GER_.2;_YGS[Phospho (STY)]PPQRDPNWN[Deamidation (NQ)]GER_.3	1	_YGS[Phospho (STY)]PPQRDPNWN[Deamidation (NQ)]GER_.2;_YGS[Phospho (STY)]PPQRDPNWN[Deamidation (NQ)]GER_.3	YGSPPQRDPNWNGER_1[Phospho (STY)],1[Deamidation (NQ)]	2	human	-0.307957	-0.0689382	-0.061862
O15372	14.4762	14.4256	14.4074	14.6575	14.5095	14.7538	14.4155	14.4061		14.4925	14.5301	14.5321	14.1987	14.1567		14.4827	14.4623	14.4154	14.1871	14.22	14.1834	14.4572	14.5891	14.5158	14.3991	14.3481	14.6681	14.4499	14.7326	14.8363		Honly;Y25;Y50;Y100;Y150;Y200	2;3;1;4;5;6	EIF3H	Homo sapiens	Eukaryotic translation initiation factor 3 subunit H	EIF3H_HUMAN	181	FALSE	_DFS[Phospho (STY)]PEALKK_.2	1	_DFS[Phospho (STY)]PEALKK_.2	DFSPEALKK_1[Phospho (STY)]	1	human	-0.060666	-0.0194417		-0.165005
O15372	14.8454	14.8697	15.0254	15.0971	15.0741	15.1264	15.0563	14.8753	15.0311	14.8401	15.0328	15.0463	14.7821	14.7704	14.8993	14.9239	15.035	14.8621	14.8399	14.8206	14.7958	15.0447	14.9367	14.8864	14.8673	15.0862	15.0041	14.9813	14.9854	14.8858		Honly;Y25;Y50;Y100;Y150;Y200	2;3;1;4;5;6	EIF3H	Homo sapiens	Eukaryotic translation initiation factor 3 subunit H	EIF3H_HUMAN	181	FALSE	_DFS[Phospho (STY)]PEALK_.2	1	_DFS[Phospho (STY)]PEALK_.2	DFSPEALK_1[Phospho (STY)]	1	human	0.210907	0.00563932	0.0056606	-0.256992
O15427	17.128	17.0872	17.1017	17.4434	17.2592	17.3779	17.1377	17.1111	16.9765	17.0921	17.2643	17.2778	16.9554	17.0395	17.0642	17.2302	17.2927	17.275	16.8381	16.9943	17.1049	17.1367	17.1805	17.2906	16.9314	17.0645	17.1372	17.2969	17.1848	17.5281	0.999999	Honly;Y25;Y50;Y100;Y150;Y200;Y25;Y50;Y100;Y150;Y200	3;1;2;4;5;6;1;2;3;4;5;6	SLC16A3	Homo sapiens	Monocarboxylate transporter 4	MOT4_HUMAN	454	FALSE	_NGEVVHTPETS[Phospho (STY)]V_.2;_NGEVVHTPET[Phospho (STY)]SV_.2	1	_NGEVVHTPETS[Phospho (STY)]V_.2;_NGEVVHTPET[Phospho (STY)]SV_.2	NGEVVHTPETSV_1[Phospho (STY)]	2	human	0.00974228	0.0238987	-0.125225	-0.351306
O15427	17.2201	17.2788	17.3142	17.4265	17.4154	17.5619	17.251	17.2373	17.1824	17.1732	17.4979	17.4092	17.182	17.0596	17.0785	17.1622	17.326	17.2627	17.2647	17.3437	17.3424	17.5352	17.5126	17.6455	17.3511	17.3122	17.4315	17.5095	17.5078	17.6014	1	Honly;Y25;Y50;Y100;Y150;Y200	2;3;1;4;5;6	SLC16A3	Homo sapiens	Monocarboxylate transporter 4	MOT4_HUMAN	454	FALSE	_N[Deamidation (NQ)]GEVVHTPETS[Phospho (STY)]V_.2;_N[Deamidation (NQ)]GEVVHTPET[Phospho (STY)]SV_.2	1	_N[Deamidation (NQ)]GEVVHTPETS[Phospho (STY)]V_.2;_N[Deamidation (NQ)]GEVVHTPET[Phospho (STY)]SV_.2	NGEVVHTPETSV_1[Phospho (STY)],1[Deamidation (NQ)]	2	human	0.0309099	-0.041495	-0.131849	-0.253315
O15427	17.0738	17.2306	17.2026	17.3826	17.3259	17.3161	17.0269	16.8187	17.0666	17.0793	16.9983	16.9208	16.7846	16.5317	16.9821	17.0493	17.1735	17.0792	17.1716	17.3149	17.4074	17.4361	17.5236	17.6853	17.0912	17.156	17.4028	17.3501	17.4364	17.565	0.999989	Honly;Y25;Y50;Y100;Y150;Y200	3;1;2;4;5;6	SLC16A3	Homo sapiens	Monocarboxylate transporter 4	MOT4_HUMAN	454	FALSE	_N[Deamidation (NQ)]GEVVHT[Phospho (STY)]PETS[Phospho (STY)]V_.2;_N[Deamidation (NQ)]GEVVHT[Phospho (STY)]PET[Phospho (STY)]SV_.2	2	_N[Deamidation (NQ)]GEVVHT[Phospho (STY)]PETS[Phospho (STY)]V_.2;_N[Deamidation (NQ)]GEVVHT[Phospho (STY)]PET[Phospho (STY)]SV_.2	NGEVVHTPETSV_2[Phospho (STY)],1[Deamidation (NQ)]	2	human	-0.0469551	-0.411838	-0.136051	-0.303346
O15439	15.3985	15.3041	15.3175	15.612	15.5821	15.7089		14.8914	15.4194	15.2457	15.4993	15.6741	15.1724	15.0147	15.3961	15.4945	15.5602	15.4224	15.1017	15.1481	15.2569	15.3987	15.4005	15.6257	15.2226	15.2747	15.3936	15.466	15.6675	15.4638	0.999955	Honly;Y25;Y50;Y100;Y150;Y200;Honly;Y25;Y50;Y100	2;3;1;4;5;6;3;1;2;4;5;6	ABCC4	Homo sapiens	Multidrug resistance-associated protein 4	MRP4_HUMAN	634	FALSE	_DNEESEQPPVPGT[Phospho (STY)]PTLR_.2;_DNEESEQPPVPGT[Phospho (STY)]PTLR_.3	1	_DNEESEQPPVPGT[Phospho (STY)]PTLR_.2;_DNEESEQPPVPGT[Phospho (STY)]PTLR_.3	DNEESEQPPVPGTPTLR_1[Phospho (STY)]	2	human		-0.412714	0.10187	-0.366286
O15439	15.8694	15.6742	15.8214		15.9781	16.1803			15.6743	16.0246	16.005	16.0338		15.8573	15.7969	15.9839	15.9262		15.8194	15.8085	15.9329	15.9133	16.0744	16.0781	15.8544	15.8347	16.0683	16.0124	16.1144	16.2668	0.999231	Honly;Y25;Y50;Y100;Y150;Y200	2;3;1;4;5;6	ABCC4	Homo sapiens	Multidrug resistance-associated protein 4	MRP4_HUMAN	633	FALSE	_KDNEESEQPPVPGT[Phospho (STY)]PTLR_.3	1	_KDNEESEQPPVPGT[Phospho (STY)]PTLR_.3	KDNEESEQPPVPGTPTLR_1[Phospho (STY)]	1	human			-0.147021
O15446																			13.8955				14.5367	14.5024	14.3638				14.4796		0.994787	Y25;Y50	1;5;6	CD3EAP	Homo sapiens	DNA-directed RNA polymerase I subunit RPA34	RPA34_HUMAN	472	FALSE	_MPETVPQEEMPGPPLNS[Phospho (STY)]ESGEEAPTGR_.3	1	_MPETVPQEEMPGPPLNS[Phospho (STY)]ESGEEAPTGR_.3	MPETVPQEEMPGPPLNSESGEEAPTGR_1[Phospho (STY)]	1	human
O15446	16.1683	16.3513	16.482	16.5074	16.415	16.8422	16.366	16.2991	16.3495	16.471	16.4193	16.6692	16.2868	16.3834	16.4089	16.4625	16.3574	16.4462	15.9988	15.8701	16.1915	16.1482	16.2152	16.382	16.2187	16.3211	16.1101	16.3994	16.5088	16.8948	0.996967	Honly;Y25;Y50;Y100;Y150;Y200;Y25	2;3;1;4;5;6;4;6	CD3EAP	Homo sapiens	DNA-directed RNA polymerase I subunit RPA34	RPA34_HUMAN	271	FALSE	_[Gln->pyro-Glu]QEQINTEPLEDTVLSPT[Phospho (STY)]KK_.2;_[Gln->pyro-Glu]QEQINTEPLEDTVLS[Phospho (STY)]PTKK_.2;_[Gln->pyro-Glu]QEQINTEPLEDTVLS[Phospho (STY)]PTKK_.3	1	_[Gln->pyro-Glu]QEQINTEPLEDTVLSPT[Phospho (STY)]KK_.2;_[Gln->pyro-Glu]QEQINTEPLEDTVLS[Phospho (STY)]PTKK_.2;_[Gln->pyro-Glu]QEQINTEPLEDTVLS[Phospho (STY)]PTKK_.3	QEQINTEPLEDTVLSPTKK_1[Phospho (STY)],1[Gln->pyro-Glu]	3	human	0.197698	-0.0522218	-0.132512	-0.0363562
O15446	16.9423	17.0185	17.3446	17.2235	17.3511	17.6948	17.1699	17.1564	17.0405	17.1099	17.1951	17.482	16.9943	17.2486	17.1749	17.2316	17.4938	17.5134	17.1244	17.2127	17.4264	17.3807	17.5455	17.7146	17.0232	17.1655	17.4145	17.3416	17.4561	17.6714	1	Honly;Y25;Y50;Y100;Y150;Y200	2;3;1;4;5;6	CD3EAP	Homo sapiens	DNA-directed RNA polymerase I subunit RPA34	RPA34_HUMAN	271	FALSE	_[Gln->pyro-Glu]QEQINTEPLEDTVLSPT[Phospho (STY)]K_.2;_[Gln->pyro-Glu]QEQINTEPLEDTVLS[Phospho (STY)]PTK_.2	1	_[Gln->pyro-Glu]QEQINTEPLEDTVLSPT[Phospho (STY)]K_.2;_[Gln->pyro-Glu]QEQINTEPLEDTVLS[Phospho (STY)]PTK_.2	QEQINTEPLEDTVLSPTK_1[Phospho (STY)],1[Gln->pyro-Glu]	2	human	0.227594	0.137821	-0.304157	-0.113514
O15530;Q6A1A2	15.8009	15.8779	16.1056	16.2699	16.4022	15.8594	15.6353	16.6486	15.786	15.401	15.907	15.8592	15.4282	16.4701	15.7038	15.5814	15.7509	15.5702	16.419	16.3486	16.5508	16.506	16.6458	16.7512	15.7761	16.7958	16.5497	16.3828	16.1587	16.2581	1	Honly;Y25;Y50;Y100;Y150;Y200	2;3;1;4;5;6	PDPK1;PDPK2P	Homo sapiens	3-phosphoinositide-dependent protein kinase 1;Putative 3-phosphoinositide-dependent protein kinase 2	PDPK1_HUMAN;PDPK2_HUMAN	239;212	FALSE	_ANS[Phospho (STY)]FVGTAQYVSPELLTEK_.2;_ANS[Phospho (STY)]FVGTAQYVSPELLTEK_.3	1	_ANS[Phospho (STY)]FVGTAQYVSPELLTEK_.2;_ANS[Phospho (STY)]FVGTAQYVSPELLTEK_.3	ANSFVGTAQYVSPELLTEK_1[Phospho (STY)]	2		-0.16557	0.770732	-0.319592	-0.868968
O15530;Q6A1A2	17.1568	17.2262	17.5781	17.6638	17.8187	17.2838	17.0212	18.0196	17.2012	16.7684	17.3424	17.2488	16.7731	17.9642	17.1684	16.9408	17.1411	16.9817	17.8844	17.7971	17.9734	17.9306	18.0758	18.1823	17.1889	18.1634	17.8937	17.7923	17.499	17.5919	1	Honly;Y25;Y50;Y100;Y150;Y200	2;3;1;4;5;6;2;3;5;1;4;6	PDPK1;PDPK2P	Homo sapiens	3-phosphoinositide-dependent protein kinase 1;Putative 3-phosphoinositide-dependent protein kinase 2	PDPK1_HUMAN;PDPK2_HUMAN	239;212	FALSE	_ANS[Phospho (STY)]FVGTAQ[Deamidation (NQ)]YVSPELLTEK_.2;_ANS[Phospho (STY)]FVGTAQ[Deamidation (NQ)]YVSPELLTEK_.3;_AN[Deamidation (NQ)]S[Phospho (STY)]FVGTAQYVSPELLTEK_.2;_AN[Deamidation (NQ)]S[Phospho (STY)]FVGTAQYVSPELLTEK_.3	1	_ANS[Phospho (STY)]FVGTAQ[Deamidation (NQ)]YVSPELLTEK_.2;_ANS[Phospho (STY)]FVGTAQ[Deamidation (NQ)]YVSPELLTEK_.3;_AN[Deamidation (NQ)]S[Phospho (STY)]FVGTAQYVSPELLTEK_.2;_AN[Deamidation (NQ)]S[Phospho (STY)]FVGTAQYVSPELLTEK_.3	ANSFVGTAQYVSPELLTEK_1[Phospho (STY)],1[Deamidation (NQ)]	4		-0.135569	0.79342	-0.37698	-0.895399
O15541					16.1211	16.7726		15.6691	16.8443	16.7697	17.2125	16.899	16.9923	17.083	17.3562	17.5623	17.9369	17.8888													0.999999	Y100;Y150;Y200	5;6;2;3;4;1;6;4;5;1;2;3	RNF113A	Homo sapiens	RING finger protein 113A	R113A_HUMAN	78	FALSE	_AAYGDLS[Phospho (STY)]S[Phospho (STY)]EEEEENEPESLGVVYK_.3;_AAY[Phospho (STY)]GDLS[Phospho (STY)]SEEEEENEPESLGVVYK_.3	2	_AAYGDLS[Phospho (STY)]S[Phospho (STY)]EEEEENEPESLGVVYK_.3;_AAY[Phospho (STY)]GDLS[Phospho (STY)]SEEEEENEPESLGVVYK_.3	AAYGDLSSEEEEENEPESLGVVYK_2[Phospho (STY)]	2	human
O15541	15.6592	15.7311	15.712	15.7439	15.8198	15.9445	15.3213	15.5853	15.611	15.5804	15.6064	15.77	15.4014	15.5712	15.4609	15.5321	15.5342	15.6004	15.8187	15.7949	15.9219	16.0688	16.0492	16.1238	15.5493	15.8233	15.8107	15.7823	16.0239	16.0858		Honly;Y25;Y50;Y100;Y150;Y200	2;3;1;4;5;6	RNF113A	Homo sapiens	RING finger protein 113A	R113A_HUMAN	2	FALSE	_[Acetyl (Protein N-term)]AEQLS[Phospho (STY)]PGK_.2	1	_[Acetyl (Protein N-term)]AEQLS[Phospho (STY)]PGK_.2	AEQLSPGK_1[Phospho (STY)],1[Acetyl (Protein N-term)]	1	human	-0.337898	-0.145758	-0.100961	-0.163404
O15541	16.6775	16.5159	16.906	17.038	16.8533	17.1084	16.8868	16.8562	16.957	16.8691	16.8102	17.1201	16.5188	16.9332	16.9175	16.8324	16.7867	16.7492	14.8684	15.4344	15.2869	15.5247	15.3085	15.4237	16.2008	16.6378	16.4344	16.614	16.6894	16.6388	1	Y25;Y50;Y100;Y150;Y200	1;2;3;4;5;6	RNF113A	Homo sapiens	RING finger protein 113A	R113A_HUMAN	235	FALSE	_ELDEGRYGVYEDENYEVGS[Phospho (STY)]DDEEIPFK_.3	1	_ELDEGRYGVYEDENYEVGS[Phospho (STY)]DDEEIPFK_.3	ELDEGRYGVYEDENYEVGSDDEEIPFK_1[Phospho (STY)]	1	human	0.209361	0.340224	0.0509325	-0.168956
O15541	16.0198	15.9061	16.216	16.3538	16.3166	16.4883	16.0439	16.032	15.9896	16.0635	16.3725	16.3989	15.7915	16.0307		16.2445	16.3459	16.2572	15.0772	15.4949	15.4928	15.6861	15.9412	15.8102	15.845	15.9716	16.0513	16.1359	16.2704	16.2743	1	Y25;Y50;Y100;Y150;Y200	1;2;3;4;5;6	RNF113A	Homo sapiens	RING finger protein 113A	R113A_HUMAN	320	FALSE	_HRATGEGGAS[Phospho (STY)]DLPEDPDEDAIPIT_.3	1	_HRATGEGGAS[Phospho (STY)]DLPEDPDEDAIPIT_.3	HRATGEGGASDLPEDPDEDAIPIT_1[Phospho (STY)]	1	human	0.0241069	0.125847	-0.226375	-0.290346
O15541	15.9641	15.6068	16.272	16.254	16.2887	16.3783	16.2054	16.3058	16.3896	16.2663	16.3992	16.4336	16.1429	16.2474	16.3094	16.3347	16.5723	16.5741	14.3645	14.8068	14.9076	14.9604	14.8967	14.9826	15.4117	16.107	15.7788	15.8923	16.1362	16.1959	0.999999	Y25;Y50;Y100;Y150;Y200	1;2;3;4;5;6	RNF113A	Homo sapiens	RING finger protein 113A	R113A_HUMAN	241	FALSE	_YGVYEDENYEVGS[Phospho (STY)]DDEEIPFK_.3	1	_YGVYEDENYEVGS[Phospho (STY)]DDEEIPFK_.3	YGVYEDENYEVGSDDEEIPFK_1[Phospho (STY)]	1	human	0.24129	0.698993	0.117631	0.0122667
O43150	15.0705	15.1504	15.1622	15.4805	15.3379	14.6968	15.3197	15.091	14.9978	15.2189	15.4196	15.1447	14.7707		14.9992	15.3946	15.1418	14.7149	14.7527	14.8983	14.9478	14.9078	15.1341	15.1912	15.029	14.984	14.7936	15.1148	15.2847	15.263		Y25;Y50;Y100;Y150;Y200;Y25;Y50;Y100;Y150	1;2;3;4;5;6;1;5;2;3;4;6	ASAP2	Homo sapiens	Arf-GAP with SH3 domain, ANK repeat and PH domain-containing protein 2	ASAP2_HUMAN	693	FALSE	_LLHEDLDES[Phospho (STY)]DDDMDEK_.2;_LLHEDLDES[Phospho (STY)]DDDMDEK_.3	1	_LLHEDLDES[Phospho (STY)]DDDMDEK_.2;_LLHEDLDES[Phospho (STY)]DDDMDEK_.3	LLHEDLDESDDDMDEK_1[Phospho (STY)]	2	human	0.24917	-0.0593616	-0.164388	-0.261669
O43150	15.1156	15.0993	15.1049	15.6606	15.274	15.2428	15.2753	15.1056	15.1424	15.2287	15.3395	15.3502	15.0833	15.2548	15.02	15.3561	15.4321	15.4556	14.212	14.5174	14.4801	14.6795	14.6776	14.9916	14.9461	14.8983	14.8712	15.2569	15.3068	15.0962		Y25;Y50;Y100;Y150;Y200	1;2;3;4;5;6	ASAP2	Homo sapiens	Arf-GAP with SH3 domain, ANK repeat and PH domain-containing protein 2	ASAP2_HUMAN	693	FALSE	_LLHEDLDES[Phospho (STY)]DDDM[Oxidation (M)]DEK_.2;_LLHEDLDES[Phospho (STY)]DDDM[Oxidation (M)]DEK_.3	1	_LLHEDLDES[Phospho (STY)]DDDM[Oxidation (M)]DEK_.2;_LLHEDLDES[Phospho (STY)]DDDM[Oxidation (M)]DEK_.3	LLHEDLDESDDDMDEK_1[Phospho (STY)],1[Oxidation (M)]	2	human	0.159743	0.00629225	0.0374326	-0.431955
O43159											14.6051						14.448														0.445	Y150;Y200	5	RRP8	Homo sapiens	Ribosomal RNA-processing protein 8	RRP8_HUMAN	46	FALSE	_ALEAASLSQHPPSLC[Carbamidomethyl (C)]IS[Phospho (STY)]DS[Phospho (STY)]EEEEEERKK_.4	2	_ALEAASLSQHPPSLC[Carbamidomethyl (C)]IS[Phospho (STY)]DS[Phospho (STY)]EEEEEERKK_.4	ALEAASLSQHPPSLCISDSEEEEEERKK_2[Phospho (STY)]	1	human
O43159	18.55	18.0214	18.9177	19.2879	19.0909	19.407	19.1326	18.8847	19.1553	19.1124	19.4635	19.4922	18.871	18.8825	19.135	19.3968	19.4266	19.4657		16.79		17.6421	17.489	17.6196		18.1205	18.1641	18.5687	18.5725	18.7054	0.999966	Y25;Y50;Y100;Y150;Y200;Y150;Y200	2;4;5;6;3;1;1;3;5;4;6;3;4	RRP8	Homo sapiens	Ribosomal RNA-processing protein 8	RRP8_HUMAN	46	FALSE	_ALEAASLSQHPPSLC[Carbamidomethyl (C)]IS[Phospho (STY)]DS[Phospho (STY)]EEEEEERK_.3;_ALEAASLSQHPPSLC[Carbamidomethyl (C)]IS[Phospho (STY)]DS[Phospho (STY)]EEEEEERK_.4;_ALEAASLSQHPPS[Phospho (STY)]LC[Carbamidomethyl (C)]ISDS[Phospho (STY)]EEEEEERK_.3;_ALEAASLSQHPPS[Phospho (STY)]LC[Carbamidomethyl (C)]IS[Phospho (STY)]DSEEEEEERK_.4	2	_ALEAASLSQHPPSLC[Carbamidomethyl (C)]IS[Phospho (STY)]DS[Phospho (STY)]EEEEEERK_.3;_ALEAASLSQHPPSLC[Carbamidomethyl (C)]IS[Phospho (STY)]DS[Phospho (STY)]EEEEEERK_.4;_ALEAASLSQHPPS[Phospho (STY)]LC[Carbamidomethyl (C)]ISDS[Phospho (STY)]EEEEEERK_.3;_ALEAASLSQHPPS[Phospho (STY)]LC[Carbamidomethyl (C)]IS[Phospho (STY)]DSEEEEEERK_.4	ALEAASLSQHPPSLCISDSEEEEEERK_2[Phospho (STY)]	4	human	0.582545	0.863274	0.237587	-0.175429
O43159	16.5282	17.0067	16.5874	17.1098	17.1693	16.7381	16.7556	17.0905	17.0366	14.3209	16.7055	17.2243	16.8244	16.9693	16.575	17.3321	17.0061	17.2737	16.6186	16.8102	16.9425	17.0877	17.0016	17.2865	16.3771	16.92	16.9092	17.2904	17.1021	17.1137		Y25;Y50;Y100;Y150;Y200	1;2;3;4;5;6	RRP8	Homo sapiens	Ribosomal RNA-processing protein 8	RRP8_HUMAN	99	FALSE	_[Gln->pyro-Glu]QGPPC[Carbamidomethyl (C)]S[Phospho (STY)]DS[Phospho (STY)]EEEVERK_.2	2	_[Gln->pyro-Glu]QGPPC[Carbamidomethyl (C)]S[Phospho (STY)]DS[Phospho (STY)]EEEVERK_.2	QGPPCSDSEEEVERK_2[Phospho (STY)],1[Gln->pyro-Glu]	1	human	0.227442	0.0838729	0.449227	-2.78896
O43159	15.2756	15.1847	15.5128	15.6132	15.4487				15.5825			15.556	15.0654				15.5118	15.5467	15.0197	15.147	15.1825	15.2917	15.2987	15.0922	15.0953	15.2275	15.0601	15.5075	15.5903	15.9685	0.8473	Honly;Y25;Y50;Y100;Y150;Y200	2;3;1;4;5;6	RRP8	Homo sapiens	Ribosomal RNA-processing protein 8	RRP8_HUMAN	170	FALSE	_[Gln->pyro-Glu]QSPGSTS[Phospho (STY)]PKPPHTLSR_.3	1	_[Gln->pyro-Glu]QSPGSTS[Phospho (STY)]PKPPHTLSR_.3	QSPGSTSPKPPHTLSR_1[Phospho (STY)],1[Gln->pyro-Glu]	1	human			0.0697021
O43159	16.6881	16.725	16.7322	16.7492	16.8365	16.914	16.5747	16.7546	16.604	16.6402	16.7595	16.9307	16.5927	16.6835	16.6794	16.7733	16.8535	16.929	16.5214	16.7022	16.7091	16.6639	16.7553	16.7323	16.6331	16.6592	16.7363	16.8922	16.8863	16.9623	1	Honly;Y25;Y50;Y100;Y150;Y200	2;3;1;4;5;6	RRP8	Homo sapiens	Ribosomal RNA-processing protein 8	RRP8_HUMAN	220	FALSE	_TEVS[Phospho (STY)]PVPR_.2	1	_TEVS[Phospho (STY)]PVPR_.2	TEVSPVPR_1[Phospho (STY)]	1	human	-0.113419	0.0296526	-0.128133	-0.109058
O43166	13.9448		14.1733			14.7783	13.9292	13.9889	14.3092								14.2347					13.561			13.4119	13.5985	14.1112	14.1523		14.1811	0.976735	Y25;Y50;Y100;Y150;Y200;Y50;Y100;Y150	4;1;2;3;6;5;1;2;3;4;6	SIPA1L1	Homo sapiens	Signal-induced proliferation-associated 1-like protein 1	SI1L1_HUMAN	1694	FALSE	_ASFFAASDENHRPLS[Phospho (STY)]AASNS[Phospho (STY)]DQLEDQALAQM[Oxidation (M)]K_.4;_ASFFAASDENHRPLS[Phospho (STY)]AAS[Phospho (STY)]NSDQLEDQALAQM[Oxidation (M)]K_.4	2	_ASFFAASDENHRPLS[Phospho (STY)]AASNS[Phospho (STY)]DQLEDQALAQM[Oxidation (M)]K_.4;_ASFFAASDENHRPLS[Phospho (STY)]AAS[Phospho (STY)]NSDQLEDQALAQM[Oxidation (M)]K_.4	ASFFAASDENHRPLSAASNSDQLEDQALAQMK_2[Phospho (STY)],1[Oxidation (M)]	2	human	-0.015673		0.13588
O43166																			11.4018					13.0719					13.8432		0.020336	Y25;Y50	1;6;5	SIPA1L1	Homo sapiens	Signal-induced proliferation-associated 1-like protein 1	SI1L1_HUMAN	1560	FALSE	_FHALSS[Phospho (STY)]PQS[Phospho (STY)]PFPSTPTSR_.3	2	_FHALSS[Phospho (STY)]PQS[Phospho (STY)]PFPSTPTSR_.3	FHALSSPQSPFPSTPTSR_2[Phospho (STY)]	1	human
O43166																			14.4399		14.565	14.6023	14.4557	14.5243			14.4077			14.8641	0.998917	Y25;Y50	1;3;4;5;6	SIPA1L1	Homo sapiens	Signal-induced proliferation-associated 1-like protein 1	SI1L1_HUMAN	1543	FALSE	_KLIDLES[Phospho (STY)]PTPESQK_.2	1	_KLIDLES[Phospho (STY)]PTPESQK_.2	KLIDLESPTPESQK_1[Phospho (STY)]	1	human
O43166	15.4757	15.5418	15.6709	15.8881	15.9307	16.2418	15.8198	15.6591	15.6332	15.9153	16.0127	15.8917	15.6374	15.4535	15.793		15.6991	15.9143	15.3316	15.3046	15.4664	15.6319	15.8131	15.9041	15.433	15.7547	15.7003	15.6726	15.6787	16.0107	0.999794	Honly;Y25;Y50;Y100;Y150;Y200	2;3;1;4;5;6	SIPA1L1	Homo sapiens	Signal-induced proliferation-associated 1-like protein 1	SI1L1_HUMAN	1544	FALSE	_LIDLESPT[Phospho (STY)]PESQK_.2;_LIDLES[Phospho (STY)]PTPESQK_.2	1	_LIDLESPT[Phospho (STY)]PESQK_.2;_LIDLES[Phospho (STY)]PTPESQK_.2	LIDLESPTPESQK_1[Phospho (STY)]	2	human	0.344073	0.117292	-0.0377424	0.0271486
O43166																								14.0396			14.5074				0.237449	Y25;Y50	6;3	SIPA1L1	Homo sapiens	Signal-induced proliferation-associated 1-like protein 1	SI1L1_HUMAN	198	FALSE	_TGPSLHREYGSTSS[Phospho (STY)]IDK_.3	1	_TGPSLHREYGSTSS[Phospho (STY)]IDK_.3	TGPSLHREYGSTSSIDK_1[Phospho (STY)]	1	human
O43166	14.2393	13.6154				14.3917						14.5101								14.0808		13.9963		14.3112			14.3655	14.2615	14.6514		0.999982	Honly;Y25;Y50;Y100;Y150	3;2;4;6;5;1	SIPA1L1	Homo sapiens	Signal-induced proliferation-associated 1-like protein 1	SI1L1_HUMAN	1583	FALSE	_TLS[Phospho (STY)]DESIYNSQR_.2	1	_TLS[Phospho (STY)]DESIYNSQR_.2	TLSDESIYNSQR_1[Phospho (STY)]	1	human
O43166	14.5093	14.4595		14.8663	14.6869	14.8125		14.7042				14.8907							13.9465	13.8004	14.3942	14.2343	14.2886	14.5523	14.1671		14.5007	14.7239	14.5053	14.5984	0.999363	Honly;Y25;Y50;Y100;Y150	2;1;3;4;5;6	SIPA1L1	Homo sapiens	Signal-induced proliferation-associated 1-like protein 1	SI1L1_HUMAN	1248	FALSE	_VLPAFRES[Phospho (STY)]PSGR_.2	1	_VLPAFRES[Phospho (STY)]PSGR_.2	VLPAFRESPSGR_1[Phospho (STY)]	1	human		0.244634
O43237	16.2413	16.4034	16.1342	15.8248	16.1395	15.8784		16.1241	15.5439			16.7375		16.1469	16.4616	15.935	16.3355	16.6369		15.7259	15.6098	15.7609	16.0521	15.8407	16.0024	16.3975	16.4995	16.5248		16.13	0.99897	Honly;Y25;Y50;Y100;Y150;Y200	3;2;5;6;4;1;2;3;4;5;1	DYNC1LI2	Homo sapiens	Cytoplasmic dynein 1 light intermediate chain 2	DC1L2_HUMAN	380	FALSE	_ASES[Phospho (STY)]PARGPSGSPR_.2;_ASES[Phospho (STY)]PARGPSGSPR_.3	1	_ASES[Phospho (STY)]PARGPSGSPR_.2;_ASES[Phospho (STY)]PARGPSGSPR_.3	ASESPARGPSGSPR_1[Phospho (STY)]	2	human		-0.279338	-0.590371
O43237	16.129	16.3749	16.2125	16.2913	16.3449	16.3604	16.032	16.0269	16.1712	15.9808	16.2129	16.0769	15.8552	15.9137	15.9277	16.0987	16.1307	15.8633	16.1265	16.2466	16.1797	16.3725	16.2868	16.4502	16.1833	16.3501	16.414	16.3619	16.2522	16.042	1	Honly;Y25;Y50;Y100;Y150;Y200	2;3;1;4;5;6	DYNC1LI2	Homo sapiens	Cytoplasmic dynein 1 light intermediate chain 2	DC1L2_HUMAN	180	FALSE	_DFQDYMEPEEGC[Carbamidomethyl (C)]QGS[Phospho (STY)]PQRR_.3	1	_DFQDYMEPEEGC[Carbamidomethyl (C)]QGS[Phospho (STY)]PQRR_.3	DFQDYMEPEEGCQGSPQRR_1[Phospho (STY)]	1	human	-0.0969501	-0.347947	-0.0413055	-0.310531
O43237	15.6479	15.9733	15.8357	15.9452	15.8079	15.9031	15.6278	15.6497	15.7989	15.6845	15.8636	15.7776	15.5406	15.5635	15.6203	15.7446	15.8029	15.5586	15.6458	15.7307	15.8244	15.8759	15.7721	15.913	15.7153	15.886	15.8802	15.8818	15.8788	15.628	0.301373	Honly;Y25;Y50;Y100;Y150;Y200	2;3;1;4;5;6	DYNC1LI2	Homo sapiens	Cytoplasmic dynein 1 light intermediate chain 2	DC1L2_HUMAN	180	FALSE	_DFQDYMEPEEGC[Carbamidomethyl (C)]Q[Deamidation (NQ)]GS[Phospho (STY)]PQRR_.3	1	_DFQDYMEPEEGC[Carbamidomethyl (C)]Q[Deamidation (NQ)]GS[Phospho (STY)]PQRR_.3	DFQDYMEPEEGCQGSPQRR_1[Phospho (STY)],1[Deamidation (NQ)]	1	human	-0.020099	-0.323576	-0.0367849	-0.260662
O43237	16.435	16.1618	16.2567	16.3121	16.456	16.4461	16.3119	16.1066	16.4382		16.2812	16.3532	16.1104	16.1608	16.3288	16.2837	16.6452	16.4848	15.5134	15.7075	15.7775	15.9746	16.0283	15.9916	16.0261	15.7952	16.2707	16.5069	16.3767	16.4678	0.999883	Honly;Y25;Y50;Y100;Y150;Y200	2;3;1;4;5;6	DYNC1LI2	Homo sapiens	Cytoplasmic dynein 1 light intermediate chain 2	DC1L2_HUMAN	180	FALSE	_DFQDYM[Oxidation (M)]EPEEGC[Carbamidomethyl (C)]Q[Deamidation (NQ)]GS[Phospho (STY)]PQRR_.3	1	_DFQDYM[Oxidation (M)]EPEEGC[Carbamidomethyl (C)]Q[Deamidation (NQ)]GS[Phospho (STY)]PQRR_.3	DFQDYMEPEEGCQGSPQRR_1[Phospho (STY)],1[Deamidation (NQ)],1[Oxidation (M)]	1	human	-0.123135	-0.0551535	0.181476
O43237	16.0606	15.8549	15.9167	16.052	16.0851	16.1197	15.8843	15.7648	16.0164	15.9321	15.9457	16.0412	15.6389	15.8057	16.0076	16.0945	16.257	16.0831	15.2467	15.3257	15.3353	15.5656	15.7282	15.6922	15.6342	15.4874	15.8522	16.1551	16.0519	16.1567	1	Honly;Y25;Y50;Y100;Y150;Y200	2;3;1;4;5;6	DYNC1LI2	Homo sapiens	Cytoplasmic dynein 1 light intermediate chain 2	DC1L2_HUMAN	180	FALSE	_DFQDYM[Oxidation (M)]EPEEGC[Carbamidomethyl (C)]QGS[Phospho (STY)]PQRR_.3	1	_DFQDYM[Oxidation (M)]EPEEGC[Carbamidomethyl (C)]QGS[Phospho (STY)]PQRR_.3	DFQDYMEPEEGCQGSPQRR_1[Phospho (STY)],1[Oxidation (M)]	1	human	-0.176304	-0.0900732	0.0996901	-0.119831
O43237	15.6587	15.742	15.8074	15.9875	15.9243	15.9945	15.7582	15.8418	15.7014	15.6823	15.9384	15.7704	15.5583	15.6199	15.5732	15.8911	15.8152	15.7681	15.6735	15.8017	15.7492	15.9313	16.0107	15.9403	15.7865	15.8215	15.7554	15.8705	15.9492	15.9438	1	Honly;Y25;Y50;Y100;Y150;Y200	2;3;1;4;5;6	DYNC1LI2	Homo sapiens	Cytoplasmic dynein 1 light intermediate chain 2	DC1L2_HUMAN	180	FALSE	_DFQDYMEPEEGC[Carbamidomethyl (C)]QGS[Phospho (STY)]PQR_.2;_DFQDYMEPEEGC[Carbamidomethyl (C)]QGS[Phospho (STY)]PQR_.3	1	_DFQDYMEPEEGC[Carbamidomethyl (C)]QGS[Phospho (STY)]PQR_.2;_DFQDYMEPEEGC[Carbamidomethyl (C)]QGS[Phospho (STY)]PQR_.3	DFQDYMEPEEGCQGSPQR_1[Phospho (STY)]	2	human	0.0995117	0.0997503	-0.105976	-0.305216
O43237	13.9135	13.9791	14.2023	14.1429	14.4819	14.4377		13.971	13.9674			14.1304							14.0654	14.2429	14.2419	14.3154	14.4663	14.2808	14.1581	14.25	14.2065	14.2495	14.3604	14.2636	0.992541	Honly;Y25;Y50;Y100;Y150	3;1;2;4;5;6	DYNC1LI2	Homo sapiens	Cytoplasmic dynein 1 light intermediate chain 2	DC1L2_HUMAN	180	FALSE	_DFQDYMEPEEGC[Carbamidomethyl (C)]Q[Deamidation (NQ)]GS[Phospho (STY)]PQR_.3	1	_DFQDYMEPEEGC[Carbamidomethyl (C)]Q[Deamidation (NQ)]GS[Phospho (STY)]PQR_.3	DFQDYMEPEEGCQGSPQR_1[Phospho (STY)],1[Deamidation (NQ)]	1	human		-0.00811798	-0.234935
O43237	15.6837	15.7026	15.8028	16.0059	16.0022	16.054	15.9207	15.8967	15.8615	16.0841	15.996	16.0535	15.667	15.7971	15.7073	16.0038	16.1447	16.0001	15.258	15.424	15.4298	15.5417	15.7695	15.8199	15.4393	15.6258	15.6248	15.7472	16.0568	16.0592	1	Honly;Y25;Y50;Y100;Y150;Y200	2;3;1;4;5;6	DYNC1LI2	Homo sapiens	Cytoplasmic dynein 1 light intermediate chain 2	DC1L2_HUMAN	180	FALSE	_DFQDYM[Oxidation (M)]EPEEGC[Carbamidomethyl (C)]QGS[Phospho (STY)]PQR_.2;_DFQDYM[Oxidation (M)]EPEEGC[Carbamidomethyl (C)]QGS[Phospho (STY)]PQR_.3	1	_DFQDYM[Oxidation (M)]EPEEGC[Carbamidomethyl (C)]QGS[Phospho (STY)]PQR_.2;_DFQDYM[Oxidation (M)]EPEEGC[Carbamidomethyl (C)]QGS[Phospho (STY)]PQR_.3	DFQDYMEPEEGCQGSPQR_1[Phospho (STY)],1[Oxidation (M)]	2	human	0.237018	0.194169	0.0587656	0.0781309
O43237	16.605	16.3538		16.7895	16.641	16.5851	16.4513	16.5286	16.5152	16.6498		16.8949		16.5562		16.7228	16.6947	16.9239	16.1167	16.2131	16.1039	16.2705	16.4647	16.5617	16.2519	16.2611	16.3298	16.5412	16.5417	16.6656	0.975076	Honly;Y25;Y50;Y100;Y150;Honly;Y25;Y50;Y100;Y150;Y200	2;1;4;6;3;2;1;4;5;6;3;2;3;1;4;5;6	DYNC1LI2	Homo sapiens	Cytoplasmic dynein 1 light intermediate chain 2	DC1L2_HUMAN	398	FALSE	_GGPASVPSSS[Phospho (STY)]PGTSVK_.2;_GGPASVPSS[Phospho (STY)]SPGTSVK_.2;_GGPASVPS[Phospho (STY)]SSPGTSVK_.2	1	_GGPASVPSSS[Phospho (STY)]PGTSVK_.2;_GGPASVPSS[Phospho (STY)]SPGTSVK_.2;_GGPASVPS[Phospho (STY)]SSPGTSVK_.2	GGPASVPSSSPGTSVK_1[Phospho (STY)]	3	human	-0.153645	0.174812		-0.139759
O43237		14.2983																							14.8279						0.966823	Y50;Y100	1;2	DYNC1LI2	Homo sapiens	Cytoplasmic dynein 1 light intermediate chain 2	DC1L2_HUMAN	441	FALSE	_TGSPGS[Phospho (STY)]PGAGGVQSTAK_.2	1	_TGSPGS[Phospho (STY)]PGAGGVQSTAK_.2	TGSPGSPGAGGVQSTAK_1[Phospho (STY)]	1	human
O43290	13.783	13.9579	14.2134	14.4118	14.0617	14.3154	14.0066	13.9502	14.1588	14.2516	14.2978	14.7073	13.7053	13.9308	14.1429	14.2398	14.5093	14.3731	13.7954	13.4896	13.8013	13.8454	14.0241	14.1265	13.9104	13.9645	14.2584	14.0979	14.1325	14.4977	1	Y25;Y50;Y100;Y150;Y200;Y25;Y50;Y100	1;2;3;4;5;6;2;3;4;5;6	SART1	Homo sapiens	U4/U6.U5 tri-snRNP-associated protein 1	SNUT1_HUMAN	420	FALSE	_ADDLLPLGDQT[Phospho (STY)]QDGDFGSR_.2;_ADDLLPLGDQT[Phospho (STY)]QDGDFGSR_.3	1	_ADDLLPLGDQT[Phospho (STY)]QDGDFGSR_.2;_ADDLLPLGDQT[Phospho (STY)]QDGDFGSR_.3	ADDLLPLGDQTQDGDFGSR_1[Phospho (STY)]	2	human	0.223633	-0.0076942	-0.0546346	-0.160135
O43290					13.6524	13.5919		14.0139	13.8057	13.5166		14.069						13.2883	13.776			13.6938		14.0336		13.9755			13.9813	13.5098		Y25;Y50;Y100;Y150;Y200	1;4;6;2;5;3	SART1	Homo sapiens	U4/U6.U5 tri-snRNP-associated protein 1	SNUT1_HUMAN	445	FALSE	_RRVS[Phospho (STY)]EVEEEK_.2	1	_RRVS[Phospho (STY)]EVEEEK_.2	RRVSEVEEEK_1[Phospho (STY)]	1	human
O43290	14.6352	15.1093	13.9392	14.1393	13.9924	13.1124	13.8742		14.6406	13.2562	14.5462	12.6563	14.6414	14.6505	14.387	14.9287	14.0197	14.0674	14.5788	14.7289	14.3303	14.1707	14.9165	14.17	14.7987	14.4163	13.7791	13.6627	14.6946	14.8		Honly;Y25;Y50;Y100;Y150;Y200	3;1;2;4;5;6	SART1	Homo sapiens	U4/U6.U5 tri-snRNP-associated protein 1	SNUT1_HUMAN	446	FALSE	_RVS[Phospho (STY)]EVEEEK_.2	1	_RVS[Phospho (STY)]EVEEEK_.2	RVSEVEEEK_1[Phospho (STY)]	1	human	-0.760949		0.701417	-0.883108
O43290	13.6703	13.9039					14.0615	13.821	14.0747		14.1926	13.8537				13.8872	13.9324		13.1557	13.4594	13.6337	13.463	13.3235	13.6606		13.8773	13.6742		13.5809	13.9251	0.984952	Y25;Y50;Y100;Y150;Y200	1;2;3;4;5;6	SART1	Homo sapiens	U4/U6.U5 tri-snRNP-associated protein 1	SNUT1_HUMAN	591	FALSE	_SANGGSES[Phospho (STY)]DGEENIGWSTVNLDEEK_.3	1	_SANGGSES[Phospho (STY)]DGEENIGWSTVNLDEEK_.3	SANGGSESDGEENIGWSTVNLDEEK_1[Phospho (STY)]	1	human	0.391196	-0.082901
O43290	16.2083	16.5613	16.4707	16.4808	16.5268	16.9457	16.2867	16.5851	16.8162		16.5695			16.7905	16.2435			16.3484	15.6038	15.6969	15.9525	15.9228	16.3886	16.1907	15.9512	16.5193	15.8754	16.4113	16.1642	16.6795	0.995607	Y25;Y150;Y25;Y50;Y100;Y150;Y200	2;3;4;1;2;3;6;4;5;1;2;3;4;5;6;1;2;4;5;6;3	SART1	Homo sapiens	U4/U6.U5 tri-snRNP-associated protein 1	SNUT1_HUMAN	591	FALSE	_SAN[Deamidation (NQ)]GGSES[Phospho (STY)]DGEENIGWSTVNLDEEK_.3;_SAN[Deamidation (NQ)]GGS[Phospho (STY)]ESDGEENIGWSTVNLDEEK_.3;_S[Phospho (STY)]ANGGSESDGEEN[Deamidation (NQ)]IGWSTVNLDEEK_.3;_S[Phospho (STY)]AN[Deamidation (NQ)]GGSESDGEENIGWSTVNLDEEK_.3	1	_SAN[Deamidation (NQ)]GGSES[Phospho (STY)]DGEENIGWSTVNLDEEK_.3;_SAN[Deamidation (NQ)]GGS[Phospho (STY)]ESDGEENIGWSTVNLDEEK_.3;_S[Phospho (STY)]ANGGSESDGEEN[Deamidation (NQ)]IGWSTVNLDEEK_.3;_S[Phospho (STY)]AN[Deamidation (NQ)]GGSESDGEENIGWSTVNLDEEK_.3	SANGGSESDGEENIGWSTVNLDEEK_1[Phospho (STY)],1[Deamidation (NQ)]	4	human	0.0783671	0.0237869	0.345528
O43294	16.467	15.9443	16.256	16.6301	16.4586	16.4833	16.3238	16.2389	16.299	16.2019	16.2696	16.191	15.8925	15.9401	15.8965	16.1118	16.2889	15.9601	16.0818	16.2461	16.3459	16.2415	16.4854	16.4223	16.2688	16.3299	16.5591	16.5484	16.6027	16.6014	0.999284	Honly;Y25;Y50;Honly;Y25;Y50;Y100;Y150;Y200	3;1;6;5;2;3;1;4;5;6;2;3;1;4;6;5	TGFB1I1	Homo sapiens	Transforming growth factor beta-1-induced transcript 1 protein	TGFI1_HUMAN	134	FALSE	_KRPS[Phospho (STY)]LPSSPS[Phospho (STY)]PGLPK_.3;_KRPS[Phospho (STY)]LPSS[Phospho (STY)]PSPGLPK_.3;_KRPS[Phospho (STY)]LPS[Phospho (STY)]SPSPGLPK_.3	2	_KRPS[Phospho (STY)]LPSSPS[Phospho (STY)]PGLPK_.3;_KRPS[Phospho (STY)]LPSS[Phospho (STY)]PSPGLPK_.3;_KRPS[Phospho (STY)]LPS[Phospho (STY)]SPSPGLPK_.3	KRPSLPSSPSPGLPK_2[Phospho (STY)]	3	human	-0.143199	0.294613	0.0430277	-0.428201
O43379	14.408	14.7046	14.8944	14.8422	14.6762	14.9235		14.7328	14.6183		14.6579	14.9474		14.5585		14.7933	14.8642		13.7965	14.2855	14.3921	14.2478	14.4971	14.5818	14.3975	14.7215	14.6742	14.9527	14.8075	14.7325	0.996127	Honly;Y25;Y50;Y100;Y150;Y200	2;3;1;4;5;6	WDR62	Homo sapiens	WD repeat-containing protein 62	WDR62_HUMAN	1138	FALSE	_AGTGYAS[Phospho (STY)]PDRTHVLAAGK_.3	1	_AGTGYAS[Phospho (STY)]PDRTHVLAAGK_.3	AGTGYASPDRTHVLAAGK_1[Phospho (STY)]	1	human		0.0282246	-0.276058
O43379	15.3236	15.5556	15.6702		15.1961	15.5929		15.475											15.1558		15.5531	15.6256	15.8065	15.6826	15.2791	15.6172		15.6964	15.6856	15.5854	0.998129	Honly;Y25;Y50;Y100;Y150	3;1;4;5;6;2	WDR62	Homo sapiens	WD repeat-containing protein 62	WDR62_HUMAN	30	FALSE	_GQSS[Phospho (STY)]PPPAPPIC[Carbamidomethyl (C)]LR_.2	1	_GQSS[Phospho (STY)]PPPAPPIC[Carbamidomethyl (C)]LR_.2	GQSSPPPAPPICLR_1[Phospho (STY)]	1	human		-0.0805483
O43379	18.1132	17.9363	18.2179	18.1798	18.244	18.3321	17.9552	17.9795	17.9341	17.9289	18.2819	18.4555	17.8553	17.8423	18.0196	18.077	17.9873	18.0673	18.0105	18.0559	18.0915	18.1028	18.2379	18.1423	17.9462	18.0728	18.2469	18.366	18.3644	18.4684	1	Honly;Y25;Y50;Y100;Y150;Y200;Honly;Yonly;Y25;Y50;Y100;Y150	2;3;1;5;6;4;2;3;1;4;5;6	WDR62	Homo sapiens	WD repeat-containing protein 62	WDR62_HUMAN	29	FALSE	_RGQSS[Phospho (STY)]PPPAPPIC[Carbamidomethyl (C)]LR_.2;_RGQSS[Phospho (STY)]PPPAPPIC[Carbamidomethyl (C)]LR_.3;_RGQS[Phospho (STY)]SPPPAPPIC[Carbamidomethyl (C)]LR_.2;_RGQS[Phospho (STY)]SPPPAPPIC[Carbamidomethyl (C)]LR_.3	1	_RGQSS[Phospho (STY)]PPPAPPIC[Carbamidomethyl (C)]LR_.2;_RGQSS[Phospho (STY)]PPPAPPIC[Carbamidomethyl (C)]LR_.3;_RGQS[Phospho (STY)]SPPPAPPIC[Carbamidomethyl (C)]LR_.2;_RGQS[Phospho (STY)]SPPPAPPIC[Carbamidomethyl (C)]LR_.3	RGQSSPPPAPPICLR_1[Phospho (STY)]	4	human	-0.157993	0.043254	-0.283889	-0.250847
O43395							13.8461					13.9794							13.3391		13.923	14.0564	14.1359	14.1249	14.0565	14.2053		13.9275			0.333333	Y25;Y150;Y25;Y50;Y150	1;3;5;6;1;3;4;5;2;6	PRPF3	Homo sapiens	U4/U6 small nuclear ribonucleoprotein Prp3	PRPF3_HUMAN	116	FALSE	_FEEVEEEPEVIPGPPSES[Phospho (STY)]PGMLTK_.3;_FEEVEEEPEVIPGPPS[Phospho (STY)]ESPGMLTK_.3	1	_FEEVEEEPEVIPGPPSES[Phospho (STY)]PGMLTK_.3;_FEEVEEEPEVIPGPPS[Phospho (STY)]ESPGMLTK_.3	FEEVEEEPEVIPGPPSESPGMLTK_1[Phospho (STY)]	2	human
O43395	14.0346	14.0369	14.2493	14.316	14.3896		14.4383	14.3719	14.1823	14.2047	14.261	14.3556		14.0159		14.2504	14.3848	14.0632	13.4406	13.6863		13.672	13.9281	14.2165	13.8829	13.8693	14.0068	14.1896	14.2853	14.4931	0.782042	Y25;Y50;Y100;Y150;Y200	1;2;4;5;6;3	PRPF3	Homo sapiens	U4/U6 small nuclear ribonucleoprotein Prp3	PRPF3_HUMAN	116	FALSE	_FEEVEEEPEVIPGPPSES[Phospho (STY)]PGM[Oxidation (M)]LTK_.3	1	_FEEVEEEPEVIPGPPSES[Phospho (STY)]PGM[Oxidation (M)]LTK_.3	FEEVEEEPEVIPGPPSESPGMLTK_1[Phospho (STY)],1[Oxidation (M)]	1	human	0.403638	0.334978	-0.0669939	-0.11135
O43395	16.0645	15.885	15.519	16.0745	16.3427	16.2407	15.457	15.5675	16.3388	16.4822	15.5376	16.3634	16.4414	15.8976	15.9803	15.9142	15.6267	15.9108	15.9904	16.4338	15.8954	15.9882	16.1417	16.0476	16.3841	15.9422	15.6958	15.8496	15.874	16.5388		Honly;Y25;Y50;Y100;Y150;Y200	2;3;1;4;5;6;2;1;3;4;5;6	PRPF3	Homo sapiens	U4/U6 small nuclear ribonucleoprotein Prp3	PRPF3_HUMAN	613	FALSE	_GDDDEES[Phospho (STY)]DEEAVKK_.2;_GDDDEES[Phospho (STY)]DEEAVKK_.3	1	_GDDDEES[Phospho (STY)]DEEAVKK_.2;_GDDDEES[Phospho (STY)]DEEAVKK_.3	GDDDEESDEEAVKK_1[Phospho (STY)]	2	human	-0.607511	-0.317495	0.819785	0.407735
O43395	15.3506	15.2783	15.3193	15.3357	15.0832	15.3648	15.2969	15.1024	15.0656	15.0592	14.9688	15.4904	15.2113	15.251	15.1657	15.0828	14.8678	15.4134	15.2788	15.194	15.2142	15.157	15.2841	15.3327	15.4558	15.2998	15.4804	15.3331	15.2065	15.6881		Honly;Y25;Y50;Y100;Y150;Y200	2;3;1;4;5;6	PRPF3	Homo sapiens	U4/U6 small nuclear ribonucleoprotein Prp3	PRPF3_HUMAN	613	FALSE	_GDDDEES[Phospho (STY)]DEEAVK_.2	1	_GDDDEES[Phospho (STY)]DEEAVK_.2	GDDDEESDEEAVK_1[Phospho (STY)]	1	human	-0.0537522	-0.175812	-0.253754	-0.276448
O43395				12.8163	12.7993							12.653							13.3001	13.4016	13.3153	13.1332	13.5481	13.3508	13.3882	13.0671		13.1453	13.0907	13.1914	0.999968	Honly;Y25;Y50;Y100;Y150	2;3;1;4;5;6	PRPF3	Homo sapiens	U4/U6 small nuclear ribonucleoprotein Prp3	PRPF3_HUMAN	159	FALSE	_[Gln->pyro-Glu]QLSFISPPT[Phospho (STY)]PQPK_.2	1	_[Gln->pyro-Glu]QLSFISPPT[Phospho (STY)]PQPK_.2	QLSFISPPTPQPK_1[Phospho (STY)],1[Gln->pyro-Glu]	1	human
O43395	11.7761			11.7634		12.1947											11.9912		11.982	12.2199		11.7413	11.6644		12.1823	12.1528	11.9277	12.0594	12.1258	11.8684	1	Honly;Y25;Y50;Y100;Y200	3;1;2;4;5;6	PRPF3	Homo sapiens	U4/U6 small nuclear ribonucleoprotein Prp3	PRPF3_HUMAN	604	FALSE	_WDEQTSNTKGDDDEES[Phospho (STY)]DEEAVKK_.3	1	_WDEQTSNTKGDDDEES[Phospho (STY)]DEEAVKK_.3	WDEQTSNTKGDDDEESDEEAVKK_1[Phospho (STY)]	1	human
O43399	16.447	16.0072	16.5019	16.3016	16.5247	16.6588	16.4511	16.3451	16.3977	16.2758	16.4308	16.4551	16.3297	16.3013	16.3543	16.6961	16.5899	16.4385	15.8896	16.1107	16.4223	16.2279	16.3235	16.4889	16.2473	16.3483	16.4958	16.5823	16.5764	16.6331	0.999128	Y25;Y50;Y100;Y150;Y25;Y50;Y100;Y150;Y200	1;2;3;5;6;4;1;2;3;4;5;6;1;3;5;6;2;4	TPD52L2	Homo sapiens	Tumor protein D54	TPD54_HUMAN	16	FALSE	_GLLSDSMT[Phospho (STY)]DVPVDTGVAAR_.3;_GLLSDS[Phospho (STY)]MTDVPVDTGVAAR_.2;_GLLSDS[Phospho (STY)]MTDVPVDTGVAAR_.3;_GLLS[Phospho (STY)]DSMTDVPVDTGVAAR_.2;_GLLS[Phospho (STY)]DSMTDVPVDTGVAAR_.3	1	_GLLSDSMT[Phospho (STY)]DVPVDTGVAAR_.3;_GLLSDS[Phospho (STY)]MTDVPVDTGVAAR_.2;_GLLSDS[Phospho (STY)]MTDVPVDTGVAAR_.3;_GLLS[Phospho (STY)]DSMTDVPVDTGVAAR_.2;_GLLS[Phospho (STY)]DSMTDVPVDTGVAAR_.3	GLLSDSMTDVPVDTGVAAR_1[Phospho (STY)]	5	human	0.00403518	0.337901	-0.104246	-0.0258236
O43399	18.527	18.5989	18.6825	18.9168	18.7923	19.0904	18.5521	18.6257	18.8559	18.6469	18.782	19.0938	18.7178	18.7472	18.8095	18.9981	19.0478	18.9535	17.8121	18.0846	18.2462	18.2994	18.3708	18.6052	18.2062	18.3201	18.4074	18.5594	18.6783	18.9367	0.999403	Y25;Y50;Y100;Y150;Y200	1;2;3;4;5;6	TPD52L2	Homo sapiens	Tumor protein D54	TPD54_HUMAN	16	FALSE	_GLLSDSM[Oxidation (M)]T[Phospho (STY)]DVPVDTGVAAR_.3;_GLLSDS[Phospho (STY)]M[Oxidation (M)]TDVPVDTGVAAR_.2;_GLLSDS[Phospho (STY)]M[Oxidation (M)]TDVPVDTGVAAR_.3;_GLLS[Phospho (STY)]DSM[Oxidation (M)]TDVPVDTGVAAR_.2;_GLLS[Phospho (STY)]DSM[Oxidation (M)]TDVPVDTGVAAR_.3	1	_GLLSDSM[Oxidation (M)]T[Phospho (STY)]DVPVDTGVAAR_.3;_GLLSDS[Phospho (STY)]M[Oxidation (M)]TDVPVDTGVAAR_.2;_GLLSDS[Phospho (STY)]M[Oxidation (M)]TDVPVDTGVAAR_.3;_GLLS[Phospho (STY)]DSM[Oxidation (M)]TDVPVDTGVAAR_.2;_GLLS[Phospho (STY)]DSM[Oxidation (M)]TDVPVDTGVAAR_.3	GLLSDSMTDVPVDTGVAAR_1[Phospho (STY)],1[Oxidation (M)]	5	human	0.0251156	0.0267723	0.173414	-0.269872
O43399	17.8671	17.8464	17.9768	18.0421	17.9278	18.0969	17.7097	17.7638	17.562	17.6423	17.7587	17.7427	17.4624	17.4431	17.5024	17.7012	17.6799	17.5509	18.4187	18.4423	18.4392	18.4711	18.7215	18.6633	18.0413	18.1666	18.1283	18.2389	18.3423	18.0814	1	Honly;Y25;Y50;Y100;Y150;Y200	2;3;1;4;5;6	TPD52L2	Homo sapiens	Tumor protein D54	TPD54_HUMAN	1	FALSE	_[Acetyl (Protein N-term)]MDSAGQDINLNS[Phospho (STY)]PNK_.2	1	_[Acetyl (Protein N-term)]MDSAGQDINLNS[Phospho (STY)]PNK_.2	MDSAGQDINLNSPNK_1[Phospho (STY)],1[Acetyl (Protein N-term)]	1	human	-0.15736	-0.0826372	-0.414806	-0.399894
O43399	17.6818	17.6455	17.8797	17.9104	17.7298	17.9096	17.5602	17.6704	17.4017	17.4785	17.5953	17.5556	17.2652	17.2962	17.3363	17.5302	17.5185	17.3982	18.1421	18.1918	16.1447	18.2448	18.4831	18.4116	17.8543	17.9449	17.9181	18.0567	18.1151	17.8195	0.999964	Honly;Y25;Y50;Y100;Y150;Y200;Honly;Y25;Y50;Y100	3;1;2;4;5;6;2;3;1;4;5;6	TPD52L2	Homo sapiens	Tumor protein D54	TPD54_HUMAN	1	FALSE	_[Acetyl (Protein N-term)]MDSAGQDINLN[Deamidation (NQ)]S[Phospho (STY)]PNK_.2;_[Acetyl (Protein N-term)]MDSAGQDIN[Deamidation (NQ)]LNS[Phospho (STY)]PNK_.2;_[Acetyl (Protein N-term)]MDSAGQ[Deamidation (NQ)]DINLNS[Phospho (STY)]PNK_.2	1	_[Acetyl (Protein N-term)]MDSAGQDINLN[Deamidation (NQ)]S[Phospho (STY)]PNK_.2;_[Acetyl (Protein N-term)]MDSAGQDIN[Deamidation (NQ)]LNS[Phospho (STY)]PNK_.2;_[Acetyl (Protein N-term)]MDSAGQ[Deamidation (NQ)]DINLNS[Phospho (STY)]PNK_.2	MDSAGQDINLNSPNK_1[Phospho (STY)],1[Deamidation (NQ)],1[Acetyl (Protein N-term)]	3	human	-0.121587	0.0248798	-0.477991	-0.431889
O43399	17.3065	17.5235	17.4895	17.6356	17.6366	17.8408	17.3917	17.4652	17.4995	17.4172	17.7103	17.8723	17.3646	17.3836	17.4271	17.4981	17.8344	17.6716	17.4511	17.3447	17.6073	17.7068	17.6922	14.1762	17.3196	17.486	17.536	17.7552	17.8593	13.6847	0.999962	Honly;Y25;Y50;Y100;Y150;Y200;Honly;Y25;Y50;Y100;Y150	2;3;1;4;5;6;2;3;1;5;6	TPD52L2	Homo sapiens	Tumor protein D54	TPD54_HUMAN	1	FALSE	_[Acetyl (Protein N-term)]M[Oxidation (M)]DSAGQDINLN[Deamidation (NQ)]S[Phospho (STY)]PNK_.2;_[Acetyl (Protein N-term)]M[Oxidation (M)]DSAGQ[Deamidation (NQ)]DINLNS[Phospho (STY)]PNK_.2	1	_[Acetyl (Protein N-term)]M[Oxidation (M)]DSAGQDINLN[Deamidation (NQ)]S[Phospho (STY)]PNK_.2;_[Acetyl (Protein N-term)]M[Oxidation (M)]DSAGQ[Deamidation (NQ)]DINLNS[Phospho (STY)]PNK_.2	MDSAGQDINLNSPNK_1[Phospho (STY)],1[Deamidation (NQ)],1[Oxidation (M)],1[Acetyl (Protein N-term)]	2	human	0.0852118	-0.0583876	0.0100455	-0.218402
O43399	19.2251	19.4472	19.3949	19.6001	19.6287	19.7813	19.3714	19.43	19.4098	19.3848	19.6189	19.7227	19.2699	19.3423	19.3641	19.4708	19.7337	19.5411	19.3725	19.3287	19.4941	19.649	19.5915	19.8063	19.2915	19.4387	19.4687	19.6707	19.7619	19.7873	1	Honly;Y25;Y50;Y100;Y150;Y200	2;3;1;4;5;6	TPD52L2	Homo sapiens	Tumor protein D54	TPD54_HUMAN	1	FALSE	_[Acetyl (Protein N-term)]M[Oxidation (M)]DSAGQDINLNS[Phospho (STY)]PNK_.2;_[Acetyl (Protein N-term)]M[Oxidation (M)]DS[Phospho (STY)]AGQDINLNSPNK_.2	1	_[Acetyl (Protein N-term)]M[Oxidation (M)]DSAGQDINLNS[Phospho (STY)]PNK_.2;_[Acetyl (Protein N-term)]M[Oxidation (M)]DS[Phospho (STY)]AGQDINLNSPNK_.2	MDSAGQDINLNSPNK_1[Phospho (STY)],1[Oxidation (M)],1[Acetyl (Protein N-term)]	2	human	0.146281	-0.0171608	0.0149071	-0.215364
O43399																											12.3567				0.745002	Honly;Y50	3	TPD52L2	Homo sapiens	Tumor protein D54	TPD54_HUMAN	160	FALSE	_NSATFKS[Phospho (STY)]FEDRVGTIK_.3	1	_NSATFKS[Phospho (STY)]FEDRVGTIK_.3	NSATFKSFEDRVGTIK_1[Phospho (STY)]	1	human
O43399	16.6444	16.4552	16.8002	17.0641	16.6703	16.7233	16.7757	16.2755	16.511		16.8193	16.6805	16.4047	16.1681	16.4159		16.7485		16.2254	16.2949	16.6523	16.4172	16.6563	16.8903	16.6067	16.6462	16.4651	16.8189	16.7308	16.7377	1	Honly;Y25;Y50;Y100;Y150;Y200	2;3;1;4;5;6	TPD52L2	Homo sapiens	Tumor protein D54	TPD54_HUMAN	160	FALSE	_NSATFKS[Phospho (STY)]FEDR_.2;_NSAT[Phospho (STY)]FKSFEDR_.2	1	_NSATFKS[Phospho (STY)]FEDR_.2;_NSAT[Phospho (STY)]FKSFEDR_.2	NSATFKSFEDR_1[Phospho (STY)]	2	human	0.131286	-0.179696	-0.289161
O43399				13.4249								13.5063	13.4326						12.7525	13.3386		12.9718		13.3618	13.1133	13.4997		13.5011		13.4569	0.999855	Honly;Y25;Y50;Y100;Y150;Y200	3;1;2;4;6	TPD52L2	Homo sapiens	Tumor protein D54	TPD54_HUMAN	166	FALSE	_S[Phospho (STY)]FEDRVGTIK_.2	1	_S[Phospho (STY)]FEDRVGTIK_.2	SFEDRVGTIK_1[Phospho (STY)]	1	human
O43491	15.8479		15.7829		15.8884	15.9943		15.7885			15.7005						16.0668	16.0342	15.0543	15.5911	15.5083	15.5739	15.8164	15.6712	15.65		16.0104	16.0285	15.1352	16.1068	0.993819	Honly;Y25;Y50;Y100;Y150;Y200;Y25;Y50;Y100;Y150	2;1;3;4;5;6;2;4;5;1;3;6	EPB41L2	Homo sapiens	Band 4.1-like protein 2	E41L2_HUMAN	713	FALSE	_EISPGS[Phospho (STY)]GPGEIR_.2;_EIS[Phospho (STY)]PGSGPGEIR_.2	1	_EISPGS[Phospho (STY)]GPGEIR_.2;_EIS[Phospho (STY)]PGSGPGEIR_.2	EISPGSGPGEIR_1[Phospho (STY)]	2	human
O43491	15.1726	15.758	15.5928	15.8151	15.3211	14.4005		15.2601	15.6614	14.4405	15.6252	14.269	15.5352	15.6912	14.4878	15.7031	15.6681	15.7337	15.1735	14.8635	14.9088	14.8197	15.5661	15.1366	15.3278	15.8145	15.8164	15.1625	15.5346	14.9174	1	Honly;Y25;Y50;Y100;Y150;Y200;Y25;Y100	2;1;3;4;5;6;2;3;4;1	EPB41L2	Homo sapiens	Band 4.1-like protein 2	E41L2_HUMAN	29	FALSE	_EVAENQQNQSS[Phospho (STY)]DPEEEK_.2;_EVAENQQNQSS[Phospho (STY)]DPEEEK_.3	1	_EVAENQQNQSS[Phospho (STY)]DPEEEK_.2;_EVAENQQNQSS[Phospho (STY)]DPEEEK_.3	EVAENQQNQSSDPEEEK_1[Phospho (STY)]	2	human		-0.497917	0.0685578	-1.37461
O43491	19.0386	19.1508	19.0938	19.1275	19.2716	19.3443	18.9978	19.162	19.2128	19.1802	19.1968	19.5617	19.0011	19.0607	19.1973	19.1348	19.2555	19.3308	18.9266	19.0265	19.0132	19.0618	19.0334	19.1973	19.1227	19.0058	19.0324	19.2497	19.1978	19.3268	0.999099	Y25;Y50;Y100;Y150;Y200;Honly;Y25;Y50;Y100;Y150;Y200	1;2;3;4;5;6;2;3;1;4;5;6;2;1;3;4;5;6	EPB41L2	Homo sapiens	Band 4.1-like protein 2	E41L2_HUMAN	46	FALSE	_GSQPPPAAESQSS[Phospho (STY)]LRR_.2;_GSQPPPAAESQSS[Phospho (STY)]LRR_.3;_GSQPPPAAESQS[Phospho (STY)]SLRR_.2;_GSQPPPAAESQS[Phospho (STY)]SLRR_.3;_GSQPPPAAES[Phospho (STY)]QSSLRR_.2;_GSQPPPAAES[Phospho (STY)]QSSLRR_.3	1	_GSQPPPAAESQSS[Phospho (STY)]LRR_.2;_GSQPPPAAESQSS[Phospho (STY)]LRR_.3;_GSQPPPAAESQS[Phospho (STY)]SLRR_.2;_GSQPPPAAESQS[Phospho (STY)]SLRR_.3;_GSQPPPAAES[Phospho (STY)]QSSLRR_.2;_GSQPPPAAES[Phospho (STY)]QSSLRR_.3	GSQPPPAAESQSSLRR_1[Phospho (STY)]	6	human	-0.0407894	0.0112503	0.118993	0.0526837
O43491	16.8901					17.0749	16.6819	16.883	16.8703	16.6915	17.0074	17.0392	16.6093				17.4634	17.1754	16.8811	15.1419		16.4548		15.5681	16.5296			16.2204	17.3282	17.2529	0.90514	Y25;Y50;Y150;Honly;Y25;Y50;Y100;Y150;Y200	1;2;4;2;1;4;6;5;3	EPB41L2	Homo sapiens	Band 4.1-like protein 2	E41L2_HUMAN	46	FALSE	_GSQPPPAAESQS[Phospho (STY)]SLR_.2;_GSQPPPAAES[Phospho (STY)]QSSLR_.2	1	_GSQPPPAAESQS[Phospho (STY)]SLR_.2;_GSQPPPAAES[Phospho (STY)]QSSLR_.2	GSQPPPAAESQSSLR_1[Phospho (STY)]	2	human	-0.208151
O43491	14.4761	14.7557	14.9727	14.9296	14.7074	14.9867	14.1638	14.4921	14.4189	14.3433	14.5438	14.7446		14.1335			14.1408	14.2098	14.3899	14.2556	14.4381	14.4282	14.2153	14.6959	14.3509	14.7829	14.4115	14.6183	14.8104	14.7583	0.977947	Honly;Y25;Y50;Y100;Y150;Y200	2;3;1;4;5;6	EPB41L2	Homo sapiens	Band 4.1-like protein 2	E41L2_HUMAN	672	FALSE	_ITPLSLQTQGSS[Phospho (STY)]HETLNIVEEK_.3;_ITPLSLQTQGS[Phospho (STY)]SHETLNIVEEK_.3;_ITPLSLQT[Phospho (STY)]QGSSHETLNIVEEK_.3	1	_ITPLSLQTQGSS[Phospho (STY)]HETLNIVEEK_.3;_ITPLSLQTQGS[Phospho (STY)]SHETLNIVEEK_.3;_ITPLSLQT[Phospho (STY)]QGSSHETLNIVEEK_.3	ITPLSLQTQGSSHETLNIVEEK_1[Phospho (STY)]	3	human	-0.312349	-0.263565	-0.55384	-0.586312
O43491	15.0315	15.0337	15.2843	15.451	15.3768	15.3818	14.8987	14.9855	14.9924	14.8831	14.8369	15.3267						14.754	14.6244	14.6327	14.7879	14.7649	14.7869	14.9539	14.9511	15.1344	14.8798	14.8944	15.2336	15.3719	0.914862	Honly;Y25;Y50;Y100;Y150;Y200	2;1;3;4;5;6	EPB41L2	Homo sapiens	Band 4.1-like protein 2	E41L2_HUMAN	672	FALSE	_ITPLSLQTQ[Deamidation (NQ)]GSS[Phospho (STY)]HETLNIVEEK_.3;_ITPLSLQ[Deamidation (NQ)]TQGSS[Phospho (STY)]HETLNIVEEK_.3;_ITPLSLQ[Deamidation (NQ)]TQGS[Phospho (STY)]SHETLNIVEEK_.3	1	_ITPLSLQTQ[Deamidation (NQ)]GSS[Phospho (STY)]HETLNIVEEK_.3;_ITPLSLQ[Deamidation (NQ)]TQGSS[Phospho (STY)]HETLNIVEEK_.3;_ITPLSLQ[Deamidation (NQ)]TQGS[Phospho (STY)]SHETLNIVEEK_.3	ITPLSLQTQGSSHETLNIVEEK_1[Phospho (STY)],1[Deamidation (NQ)]	3	human	-0.132772	-0.0481832	-0.291936	-0.567945
O43491	12.3408	12.5464	12.4664	12.9678	12.7851		12.5453			12.869			12.6661	12.7469	12.7189	12.6217	12.6517	12.5197	10.3449	12.2029		12.2285	12.449	12.2221	12.3842	12.7334	11.8043	12.4998		12.3243	1	Honly;Y25;Y50;Y100;Y150;Y200	2;3;1;4;5;6	EPB41L2	Homo sapiens	Band 4.1-like protein 2	E41L2_HUMAN	612	FALSE	_KNS[Phospho (STY)]LRVEGDNIYVR_.3	1	_KNS[Phospho (STY)]LRVEGDNIYVR_.3	KNSLRVEGDNIYVR_1[Phospho (STY)]	1	human	0.20456			-0.0988026
O43491	12.4972	12.0704	12.6776	12.5713	12.2836	12.1107	12.3607	12.4787	12.7768	12.2068		12.7038			12.1955			12.5535	11.7252					12.3736	12.1856	12.6026	12.4873	12.1987	12.5587	12.5244	0.998822	Honly;Y25;Y50;Y100;Y150;Y200	2;3;1;6;4;5;2;3;1;4;5;6	EPB41L2	Homo sapiens	Band 4.1-like protein 2	E41L2_HUMAN	87	FALSE	_SYT[Phospho (STY)]LVVAK_.2;_S[Phospho (STY)]YTLVVAK_.2	1	_SYT[Phospho (STY)]LVVAK_.2;_S[Phospho (STY)]YTLVVAK_.2	SYTLVVAK_1[Phospho (STY)]	2	human	-0.136557	0.408345	0.0991826	-0.364544
O43491	14.6883	13.8499					14.8577														14.1537	13.104	13.8913			14.4381		15.076	13.9534		0.964147	Y25;Y50;Y100;Y150;Y25;Y50	3;4;5;2;1;4	EPB41L2	Homo sapiens	Band 4.1-like protein 2	E41L2_HUMAN	2	FALSE	_[Acetyl (Protein N-term)]TTEVGSVS[Phospho (STY)]EVK_.2;_[Acetyl (Protein N-term)]TTEVGS[Phospho (STY)]VSEVK_.2	1	_[Acetyl (Protein N-term)]TTEVGSVS[Phospho (STY)]EVK_.2;_[Acetyl (Protein N-term)]TTEVGS[Phospho (STY)]VSEVK_.2	TTEVGSVSEVK_1[Phospho (STY)],1[Acetyl (Protein N-term)]	2	human	0.169437
O43493			14.3985																14.662	14.3324		14.4213									0.5	Y25;Y100	1;2;4;3	TGOLN2	Homo sapiens	Trans-Golgi network integral membrane protein 2	TGON2_HUMAN	427	FALSE	_ASDY[Phospho (STY)]QRLDQK_.2	1	_ASDY[Phospho (STY)]QRLDQK_.2	ASDYQRLDQK_1[Phospho (STY)]	1	human
O43493	16.5714	16.7679	16.7292	16.6057	16.7357	16.598	16.6574	16.551	16.5054	16.5096	16.7048	16.5237	16.4415	16.6784	16.6234	16.4609	16.5821	16.5949	16.7458	16.5626	16.5621	16.486	16.3944	16.5867	16.9384	16.5942	16.4794	16.7297	16.6097	16.7869	0.9972	Honly;Y25;Y50;Y100;Y150;Y200	2;3;1;4;5;6	TGOLN2	Homo sapiens	Trans-Golgi network integral membrane protein 2	TGON2_HUMAN	65	FALSE	_DSPSKSS[Phospho (STY)]AEAQTPEDTPNK_.2;_DSPSKSS[Phospho (STY)]AEAQTPEDTPNK_.3;_DSPSKS[Phospho (STY)]SAEAQTPEDTPNK_.3;_DSPS[Phospho (STY)]KSSAEAQTPEDTPNK_.3	1	_DSPSKSS[Phospho (STY)]AEAQTPEDTPNK_.2;_DSPSKSS[Phospho (STY)]AEAQTPEDTPNK_.3;_DSPSKS[Phospho (STY)]SAEAQTPEDTPNK_.3;_DSPS[Phospho (STY)]KSSAEAQTPEDTPNK_.3	DSPSKSSAEAQTPEDTPNK_1[Phospho (STY)]	4	human	0.0859645	-0.216912	-0.223834	-0.0960134
O43493		13.751		13.6191							12.993	13.6307					13.1517				14.0779	14.0589	14.2479	13.8129		13.6121	13.952	13.9229		13.8516	0.914772	Honly;Y25;Y50;Y100;Y150;Y200	2;3;4;5;6	TGOLN2	Homo sapiens	Trans-Golgi network integral membrane protein 2	TGON2_HUMAN	346	FALSE	_MSGSAS[Phospho (STY)]SENREGTLSDSTGSEK_.3	1	_MSGSAS[Phospho (STY)]SENREGTLSDSTGSEK_.3	MSGSASSENREGTLSDSTGSEK_1[Phospho (STY)]	1	human
O43493		13.6398		13.5856		13.9389		13.0528			13.2697						12.9982				13.4922	13.8241	13.9624	13.9418		13.484	13.7158		13.6592	13.7518	0.0234759	Honly;Y25;Y50;Y100;Y150;Y200	2;3;4;5;6	TGOLN2	Homo sapiens	Trans-Golgi network integral membrane protein 2	TGON2_HUMAN	346	FALSE	_MSGSAS[Phospho (STY)]SEN[Deamidation (NQ)]REGTLSDSTGSEK_.3	1	_MSGSAS[Phospho (STY)]SEN[Deamidation (NQ)]REGTLSDSTGSEK_.3	MSGSASSENREGTLSDSTGSEK_1[Phospho (STY)],1[Deamidation (NQ)]	1	human		-0.587032
O43493		13.9347		14.0205	14.3962	13.8213			13.7029	13.8937			14.1699						13.5422	13.6675	13.5316			13.8007			13.5561	13.8627	13.9685		0.0516361	Honly;Y25;Y50;Y100;Y150;Y200	2;1;3;6;4;5	TGOLN2	Homo sapiens	Trans-Golgi network integral membrane protein 2	TGON2_HUMAN	346	FALSE	_M[Oxidation (M)]SGSAS[Phospho (STY)]SENREGTLSDSTGSEK_.3	1	_M[Oxidation (M)]SGSAS[Phospho (STY)]SENREGTLSDSTGSEK_.3	MSGSASSENREGTLSDSTGSEK_1[Phospho (STY)],1[Oxidation (M)]	1	human				-0.126853
O43493	13.8028	13.7126	13.536		13.6533		13.7929		13.6396		13.6674	12.2966				13.6152	13.5346	13.3819	13.5993	13.4218	13.5438	13.6276	13.2722		13.7595	13.3393		13.6475	13.7146	13.6655	0.798599	Honly;Y25;Y50;Y100;Y150;Y200	2;3;1;4;5;6	TGOLN2	Homo sapiens	Trans-Golgi network integral membrane protein 2	TGON2_HUMAN	70	FALSE	_S[Phospho (STY)]SAEAQTPEDTPNK_.2	1	_S[Phospho (STY)]SAEAQTPEDTPNK_.2	SSAEAQTPEDTPNK_1[Phospho (STY)]	1	human	-0.00989552		0.103534
O43493	15.0301	14.9821	14.7686	14.6762	15.0309		15.0238		14.9368	14.8393	14.9667						14.7674	14.8405	14.844	14.5936	14.7387	14.8264	14.6923	14.7437	14.9988	14.6627		14.9969	14.8788	14.9215	0.990498	Y25;Y50;Y100;Y150;Y200	1;2;3;4;5;6	TGOLN2	Homo sapiens	Trans-Golgi network integral membrane protein 2	TGON2_HUMAN	70	FALSE	_S[Phospho (STY)]SAEAQ[Deamidation (NQ)]TPEDTPNK_.2	1	_S[Phospho (STY)]SAEAQ[Deamidation (NQ)]TPEDTPNK_.2	SSAEAQTPEDTPNK_1[Phospho (STY)],1[Deamidation (NQ)]	1	human	-0.00632071		0.168142	0.163104
O43583	17.1623	17.1367	17.3069	17.3887	17.1568	17.6598	17.2841	17.0786	17.0597	17.3037	17.1881	17.5697	17.1987	17.1659	17.2199	17.4086	17.3669	17.4433	17.2209	17.2928	17.3168	17.4279	17.5724	17.5806	17.1862	17.2032	17.292	17.588	17.3845	17.5179	1	Honly;Y25;Y50;Y100;Y150;Y200	2;3;1;4;5;6	DENR	Homo sapiens	Density-regulated protein	DENR_HUMAN	68	FALSE	_LTVENS[Phospho (STY)]PKQEAGISEGQGTAGEEEEK_.3	1	_LTVENS[Phospho (STY)]PKQEAGISEGQGTAGEEEEK_.3	LTVENSPKQEAGISEGQGTAGEEEEK_1[Phospho (STY)]	1	human	0.121805	-0.0580495	-0.247225	-0.0850743
O43583	17.5171	17.5697	17.6081	17.6726	17.6588	17.6229	17.3113	17.5004	17.3863			17.6577	17.4085	17.3665	17.407	17.3494			17.286	17.312	17.3312	17.4129	17.352	17.4883	17.4489	17.5496	17.4459	17.4823	17.6234	17.6864	1	Honly;Y25;Y50;Y100;Y150;Y200	3;1;2;4;5;6	DENR	Homo sapiens	Density-regulated protein	DENR_HUMAN	68	FALSE	_LTVENS[Phospho (STY)]PK_.2	1	_LTVENS[Phospho (STY)]PK_.2	LTVENSPK_1[Phospho (STY)]	1	human	-0.205793	-0.0692808	-0.221764
O43598		11.6709																		11.0784											0.5	Y25;Y100	2	DNPH1	Homo sapiens	2'-deoxynucleoside 5'-phosphate N-hydrolase 1	DNPH1_HUMAN	16	FALSE	_GEPGRPALYFC[Carbamidomethyl (C)]GS[Phospho (STY)]IR_.3	1	_GEPGRPALYFC[Carbamidomethyl (C)]GS[Phospho (STY)]IR_.3	GEPGRPALYFCGSIR_1[Phospho (STY)]	1	human
O43598	17.4084	17.5785	17.5496	17.6785	17.6712	17.7713	17.6718	17.5578	17.5984	17.3652	17.655	17.7476	17.3781	17.3435	17.417	17.5773	17.747	17.8893	17.2467	17.5563	17.5134	17.6966	17.7334	17.8102	17.5136	17.6202	17.5842	17.6327	17.6931	17.7392	1	Honly;Y25;Y50;Y100;Y150;Y200	2;3;1;4;5;6	DNPH1	Homo sapiens	2'-deoxynucleoside 5'-phosphate N-hydrolase 1	DNPH1_HUMAN	157	FALSE	_YFEADPPGQVAASPDPT[Phospho (STY)]T_.2;_YFEADPPGQVAAS[Phospho (STY)]PDPTT_.2	1	_YFEADPPGQVAASPDPT[Phospho (STY)]T_.2;_YFEADPPGQVAAS[Phospho (STY)]PDPTT_.2	YFEADPPGQVAASPDPTT_1[Phospho (STY)]	2	human	0.263369	-0.0207611	0.048858	-0.313326
O43719	14.7072	14.5699	15.0511	15.0994	14.7699	14.8878	14.8778	14.9564	14.7238	15.0205	14.6484			15.0715			14.5099		15.1142	15.1129	15.0823	15.0566	15.1044	15.0933	14.6903	14.9205	15.1226	14.9314	15.0876	15.2599		Honly;Y25;Y50;Y100;Y150;Y200	3;1;2;4;5;6	HTATSF1	Homo sapiens	HIV Tat-specific factor 1	HTSF1_HUMAN	573	FALSE	_DLDEEGS[Phospho (STY)]EK_.2	1	_DLDEEGS[Phospho (STY)]EK_.2	DLDEEGSEK_1[Phospho (STY)]	1	human	0.170648	0.386497	-0.327292	-0.0788685
O43719	15.3963	15.3874	15.5447	15.4105	15.3676	15.3746	15.2108	15.2315	15.315	15.4617	15.3598	15.584	15.2537	15.2015	15.3006		15.4798	15.5184	15.0768	15.2669	15.4109	15.4038	15.4433	15.2569	15.0637	15.0346	15.3645	15.4124	15.2337	15.7113	1	Honly;Y25;Y50;Y100;Y150;Honly;Y25;Y50;Y100;Y150;Y200	2;1;5;3;6;2;3;1;4;5;6	HTATSF1	Homo sapiens	HIV Tat-specific factor 1	HTSF1_HUMAN	520	FALSE	_ESEDDLNKES[Phospho (STY)]EEEVGPTK_.2;_ESEDDLNKES[Phospho (STY)]EEEVGPTK_.3	1	_ESEDDLNKES[Phospho (STY)]EEEVGPTK_.2;_ESEDDLNKES[Phospho (STY)]EEEVGPTK_.3	ESEDDLNKESEEEVGPTK_1[Phospho (STY)]	2	human	-0.185477	-0.155901	-0.229699	0.0511394
O43719	20.3554	20.3045	20.3766	20.3409	20.2433	20.4127	20.3069	20.3782	20.2459	20.2605	20.2692	20.451	20.2363	20.296	20.328	20.1017	20.1427	20.016	20.3706	20.2071	20.1593	20.3007	19.9968	20.1636	20.4631	20.255	20.1673	20.4058	20.3801	20.3719	1	Honly;Y25;Y50;Y100;Y150;Y200	2;3;1;4;5;6	HTATSF1	Homo sapiens	HIV Tat-specific factor 1	HTSF1_HUMAN	484	FALSE	_ESEEGNPVRGSEEDS[Phospho (STY)]PKK_.2;_ESEEGNPVRGSEEDS[Phospho (STY)]PKK_.3;_ESEEGNPVRGSEEDS[Phospho (STY)]PKK_.4	1	_ESEEGNPVRGSEEDS[Phospho (STY)]PKK_.2;_ESEEGNPVRGSEEDS[Phospho (STY)]PKK_.3;_ESEEGNPVRGSEEDS[Phospho (STY)]PKK_.4	ESEEGNPVRGSEEDSPKK_1[Phospho (STY)]	3	human	-0.0484957	0.0736581	-0.130611	-0.0803375
O43719	16.0706	16.18	16.1466	16.0599	16.134	16.3423	15.9724	16.2104	16.0987	16.0919	16.1727	16.0972	15.995	16.0969	16.1543	16.1676	16.2296	16.1072	16.2863	16.1706	16.271	16.3205	16.2122	16.4442	16.2631	16.2523	16.2279	16.2755	16.3609	16.4419	1	Honly;Y25;Y50;Y100;Y150;Y200	2;3;1;4;5;6	HTATSF1	Homo sapiens	HIV Tat-specific factor 1	HTSF1_HUMAN	484	FALSE	_ESEEGNPVRGSEEDS[Phospho (STY)]PK_.2;_ESEEGNPVRGSEEDS[Phospho (STY)]PK_.3	1	_ESEEGNPVRGSEEDS[Phospho (STY)]PK_.2;_ESEEGNPVRGSEEDS[Phospho (STY)]PK_.3	ESEEGNPVRGSEEDSPK_1[Phospho (STY)]	2	human	-0.0982243	0.0303983	-0.0479416	0.0319905
O43719	16.2234	16.2005	16.1706	16.547	16.3129	16.5595	16.1813	16.1966	16.0427	16.108	16.2648	16.3514	15.8409	16.0447	16.1054	16.2181	16.2294	16.2745	15.9006	16.1525	16.2276	16.4121	16.5159	16.5183	16.0592	16.2471	16.3321	16.4657	16.5319	16.734		Honly;Y25;Y50;Y100;Y150;Y200	2;3;1;4;5;6	HTATSF1	Homo sapiens	HIV Tat-specific factor 1	HTSF1_HUMAN	717	FALSE	_LFDDS[Phospho (STY)]DER_.2	1	_LFDDS[Phospho (STY)]DER_.2	LFDDSDER_1[Phospho (STY)]	1	human	-0.0421089	-0.00388904	-0.127983	-0.438996
O43719	19.4042	19.2762	19.47	19.7969	19.6453	19.7992	19.3764	19.4898	19.0489	19.269	19.2308	19.5749	19.1769	19.3008	19.382	19.3856	19.4936	19.3449	19.5042	19.6312	19.6929	19.7551	19.8528	19.9669	19.4068	19.4898	19.7136	19.8871	19.7379	20.0737	1	Honly;Y25;Y50;Y100;Y150;Y200	2;3;1;4;5;6	HTATSF1	Homo sapiens	HIV Tat-specific factor 1	HTSF1_HUMAN	706	FALSE	_LFDEEEDSS[Phospho (STY)]EK_.2;_LFDEEEDS[Phospho (STY)]SEK_.2	1	_LFDEEEDSS[Phospho (STY)]EK_.2;_LFDEEEDS[Phospho (STY)]SEK_.2	LFDEEEDSSEK_1[Phospho (STY)]	2	human	-0.027815	0.213617	-0.421149	-0.527975
O43719	18.0609	18.0333	18.3941	18.6731	18.7495	18.8009	18.4255	18.5001	18.5451	18.5354	18.9403	18.912	18.4164	18.5455	18.6526	18.7941	18.9412	18.818	15.5708	16.7464	17.2171	17.6529	17.9659	17.8885	17.1492	17.9116	18.0564	18.2908	18.5165	18.3078		Y25;Y50;Y100;Y150;Y200	1;2;3;4;5;6	HTATSF1	Homo sapiens	HIV Tat-specific factor 1	HTSF1_HUMAN	706	FALSE	_LFDEEEDS[Phospho (STY)]S[Phospho (STY)]EK_.2	2	_LFDEEEDS[Phospho (STY)]S[Phospho (STY)]EK_.2	LFDEEEDSSEK_2[Phospho (STY)]	1	human	0.364624	0.466713	0.150984	-0.137754
O43719	20.6541	20.2962	20.6297	20.5519	20.5488	21.062	20.3046	20.6182	20.2895	20.6074	20.4446	20.9193	20.3205	20.1401	20.4707	20.3999	20.2279	20.5821	20.75	20.9261	20.8554	21.1012	21.146	21.3038	20.2206	20.2095	20.2949	20.7416	20.4958	21.1316		Honly;Y25;Y50;Y100;Y150;Y200	2;3;1;4;5;6	HTATSF1	Homo sapiens	HIV Tat-specific factor 1	HTSF1_HUMAN	696	FALSE	_LFEDDDS[Phospho (STY)]NEK_.2	1	_LFEDDDS[Phospho (STY)]NEK_.2	LFEDDDSNEK_1[Phospho (STY)]	1	human	-0.349499	0.321961	-0.340257	0.0555046
O43719	16.4376	16.9452	16.9854	16.6566	17.1183	17.1322	16.992	16.9337	16.2466	16.8834	17.0256	17.1426	16.7311	16.2054	16.3247	16.2138	16.4137	16.5036	16.9276	17.0156	17.1046	17.2615	17.3031	17.4714	16.9479	17.0525	17.1041	17.3017	17.1931	17.3902		Honly;Y25;Y50;Y100;Y150;Y200	2;3;1;4;5;6	HTATSF1	Homo sapiens	HIV Tat-specific factor 1	HTSF1_HUMAN	696	FALSE	_LFEDDDS[Phospho (STY)]N[Deamidation (NQ)]EK_.2	1	_LFEDDDS[Phospho (STY)]N[Deamidation (NQ)]EK_.2	LFEDDDSNEK_1[Phospho (STY)],1[Deamidation (NQ)]	1	human	0.554344	-0.0114828	-0.738804	0.226791
O43719	19.8213	19.784	19.8387	19.8932	19.7835	19.9746	19.5696	19.6709	19.6902	19.7627	19.7867	19.9607	19.6572	19.5891	19.8334	19.809	19.8683	19.9264	19.5797	19.6342	19.7608	19.8097	19.8019	20.027	19.5994	19.6906	19.8016	20.0713	19.8598	20.1448		Honly;Y25;Y50;Y100;Y150;Y200	2;3;1;4;5;6	HTATSF1	Homo sapiens	HIV Tat-specific factor 1	HTSF1_HUMAN	672	FALSE	_LFEES[Phospho (STY)]DDKEDEDADGK_.2;_LFEES[Phospho (STY)]DDKEDEDADGK_.3	1	_LFEES[Phospho (STY)]DDKEDEDADGK_.2;_LFEES[Phospho (STY)]DDKEDEDADGK_.3	LFEESDDKEDEDADGK_1[Phospho (STY)]	2	human	-0.251706	-0.113105	-0.148438	-0.130522
O43719	14.9972	14.8085	14.8388	15.0828	15.0405	15.0922	14.9544	14.8531	14.9612	14.872	14.979	15.2169	14.7509	14.9268	14.8599	15.082	15.0607	15.2856	14.6089	14.8901	14.8073	14.9206	14.934	15.1494	14.7938	14.6966	14.8837	15.0262	14.9837	15.0729		Honly;Y25;Y50;Y100;Y150;Y200	2;3;1;4;5;6	HTATSF1	Homo sapiens	HIV Tat-specific factor 1	HTSF1_HUMAN	672	FALSE	_LFEES[Phospho (STY)]DDK_.2	1	_LFEES[Phospho (STY)]DDK_.2	LFEESDDK_1[Phospho (STY)]	1	human	-0.0428218	0.0446237	0.122387	-0.210777
O43719						12.2721																				12.0256						Y50;Y100	2;6	HTATSF1	Homo sapiens	HIV Tat-specific factor 1	HTSF1_HUMAN	510	FALSE	_NDC[Carbamidomethyl (C)]EENGLAKES[Phospho (STY)]EDDLNK_.2	1	_NDC[Carbamidomethyl (C)]EENGLAKES[Phospho (STY)]EDDLNK_.2	NDCEENGLAKESEDDLNK_1[Phospho (STY)]	1	human
O43719	14.3959	14.248	13.9779	14.0863	14.0085	14.5659		14.28	14.0763	14.5426	14.5296	14.5362	14.591			13.8568	14.4986	14.0008	13.9879		14.3541	13.7198	13.9605	14.2278	14.5558	14.5194	14.3257	14.4033	14.6504		0.999963	Honly;Y25;Y50;Y100;Y150;Y200	3;1;4;5;6;2	HTATSF1	Homo sapiens	HIV Tat-specific factor 1	HTSF1_HUMAN	474	FALSE	_RGFEGSC[Carbamidomethyl (C)]S[Phospho (STY)]QK_.2	1	_RGFEGSC[Carbamidomethyl (C)]S[Phospho (STY)]QK_.2	RGFEGSCSQK_1[Phospho (STY)]	1	human		0.0319379	0.098344	0.45627
O43719	18.3154	17.9577	17.9178	18.3276	18.352	18.5527	18.2898	18.3361	18.0261	17.8525	18.0628	18.3828	18.1581	18.17	18.0217	18.1235	18.0081	18.2238	18.0666	18.2617	18.106	18.273	18.3459	18.4297	18.216	18.2367	18.2545	18.2739	18.1136	18.5058	1	Honly;Y25;Y50;Y100;Y150;Y200	3;1;2;4;5;6	HTATSF1	Homo sapiens	HIV Tat-specific factor 1	HTSF1_HUMAN	637	FALSE	_VFDDES[Phospho (STY)]DEKEDEEYADEK_.3	1	_VFDDES[Phospho (STY)]DEKEDEEYADEK_.3	VFDDESDEKEDEEYADEK_1[Phospho (STY)]	1	human	-0.0255879	0.378413	0.108317	-0.475126
O43719	18.5495	18.485	18.6394	18.6317	18.6425	18.6782	18.4794	18.4665	18.3731	18.3387	18.476	18.605	18.2039	18.2362	18.1294	18.2053	18.5202	18.4417	18.5849	18.6583	18.7499	18.6148	18.7276	18.7475	18.6455	18.6381	18.7024	18.8509	18.7195	18.8212		Honly;Y25;Y50;Y100;Y150;Y200	2;3;1;4;5;6	HTATSF1	Homo sapiens	HIV Tat-specific factor 1	HTSF1_HUMAN	637	FALSE	_VFDDES[Phospho (STY)]DEK_.2	1	_VFDDES[Phospho (STY)]DEK_.2	VFDDESDEK_1[Phospho (STY)]	1	human	-0.070085	-0.0185113	-0.266342	-0.293008
O43719	18.3705	18.1529	18.3527	18.6231	18.6771	18.9762	18.4112	18.2304	18.4226	18.1943	18.7184	18.5407	18.0695	18.3047	18.4912	18.4685	18.5165	18.5245	17.6139	18.1629	18.1863	18.2988	18.5039	18.6269	18.0964	18.3757	18.4899	18.1861	18.8394	18.8195		Y25;Y50;Y100;Y150;Y200	1;2;3;4;5;6	HTATSF1	Homo sapiens	HIV Tat-specific factor 1	HTSF1_HUMAN	610	FALSE	_VLDEEGS[Phospho (STY)]EREFDEDS[Phospho (STY)]DEK_.3	2	_VLDEEGS[Phospho (STY)]EREFDEDS[Phospho (STY)]DEK_.3	VLDEEGSEREFDEDSDEK_2[Phospho (STY)]	1	human	0.040613	0.0774173	0.0698768	-0.42881
O43719	15.6901	15.5367	15.5409	15.6666	15.7139	15.7901	15.4436	15.5777	15.5413	15.4291	15.6449	15.8953	15.4511	15.5828	15.4566	15.5394	15.6012	15.7409	15.3426	15.3771	15.3936	15.4946	15.3908	15.6526	15.5209	15.6983	15.6107	15.6195	15.7524	15.7325		Honly;Y25;Y50;Y100;Y150;Y200	3;1;2;4;5;6	HTATSF1	Homo sapiens	HIV Tat-specific factor 1	HTSF1_HUMAN	610	FALSE	_VLDEEGS[Phospho (STY)]ER_.2	1	_VLDEEGS[Phospho (STY)]ER_.2	VLDEEGSER_1[Phospho (STY)]	1	human	-0.2465	0.0410093	0.000422554	-0.237454
O43765																				14.98					15.2673						0.970108	Y25;Y50	2;1	SGTA	Homo sapiens	Small glutamine-rich tetratricopeptide repeat-containing protein alpha	SGTA_HUMAN	70	FALSE	_EMPQDLRS[Phospho (STY)]PARTPPSEEDSAEAER_.3	1	_EMPQDLRS[Phospho (STY)]PARTPPSEEDSAEAER_.3	EMPQDLRSPARTPPSEEDSAEAER_1[Phospho (STY)]	1	human
O43765	15.0287	15.2538	15.2062	15.5497		15.4452			14.9382						14.8687				14.4443	14.7174			15.2746	15.1625	15.0148	14.8876	15.3	15.3249	15.6201	15.4615	0.783546	Y25;Y50;Y100;Y25;Y50;Y100;Y150;Y200	1;2;5;6;3;4;1;2;6;3;4;5	SGTA	Homo sapiens	Small glutamine-rich tetratricopeptide repeat-containing protein alpha	SGTA_HUMAN	70	FALSE	_EM[Oxidation (M)]PQDLRS[Phospho (STY)]PARTPPSEEDSAEAER_.3;_EM[Oxidation (M)]PQDLRS[Phospho (STY)]PARTPPSEEDSAEAER_.4	1	_EM[Oxidation (M)]PQDLRS[Phospho (STY)]PARTPPSEEDSAEAER_.3;_EM[Oxidation (M)]PQDLRS[Phospho (STY)]PARTPPSEEDSAEAER_.4	EMPQDLRSPARTPPSEEDSAEAER_1[Phospho (STY)],1[Oxidation (M)]	2	human			-0.268034
O43765	18.3418	18.1859	17.7089	18.4152	18.1805	18.4829	17.8302	18.0761	18.0348	17.8237	18.3027	18.2337	17.5362	17.7811	17.8893	18.0163	18.2643	17.8478	18.1753	17.7164	18.3262	17.7747	18.4477	17.8876	18.2542	18.1177	18.309	18.4593	18.3057	18.1526	1	Honly;Y25;Y50;Y100;Y150;Y200;Honly;Y25;Y50;Y100;Y150	2;3;1;4;5;6;3;1;2;4;6	SGTA	Homo sapiens	Small glutamine-rich tetratricopeptide repeat-containing protein alpha	SGTA_HUMAN	70	FALSE	_EMPQDLRS[Phospho (STY)]PART[Phospho (STY)]PPSEEDSAEAER_.3;_EMPQDLRS[Phospho (STY)]PART[Phospho (STY)]PPSEEDSAEAER_.4	2	_EMPQDLRS[Phospho (STY)]PART[Phospho (STY)]PPSEEDSAEAER_.3;_EMPQDLRS[Phospho (STY)]PART[Phospho (STY)]PPSEEDSAEAER_.4	EMPQDLRSPARTPPSEEDSAEAER_2[Phospho (STY)]	2	human	-0.511617	-0.109898	0.325989	-0.59147
O43765	18.2639	18.3272	18.3281	18.4421	18.3959	18.4359	18.2182	18.3159	18.3055	18.3091	18.5318	18.6701	18.2674	18.3168	18.4925	18.6262	18.7253	18.827	17.8133	17.9974	18.0628	18.1201	18.2239	18.4305	18.0979	18.082	18.0899	18.4985	18.2759	18.5799	1	Honly;Y25;Y50;Y100;Y150;Y200	2;3;1;4;5;6	SGTA	Homo sapiens	Small glutamine-rich tetratricopeptide repeat-containing protein alpha	SGTA_HUMAN	70	FALSE	_EM[Oxidation (M)]PQDLRS[Phospho (STY)]PART[Phospho (STY)]PPSEEDSAEAER_.3;_EM[Oxidation (M)]PQDLRS[Phospho (STY)]PART[Phospho (STY)]PPSEEDSAEAER_.4	2	_EM[Oxidation (M)]PQDLRS[Phospho (STY)]PART[Phospho (STY)]PPSEEDSAEAER_.3;_EM[Oxidation (M)]PQDLRS[Phospho (STY)]PART[Phospho (STY)]PPSEEDSAEAER_.4	EMPQDLRSPARTPPSEEDSAEAER_2[Phospho (STY)],1[Oxidation (M)]	2	human	-0.0457266	-0.0112825	-0.0226267	-0.132982
O43765	14.2578	14.8826	14.6301	14.4893	14.5988	14.6202	14.5396			14.7175	14.1122	14.737	14.5706		14.6375	14.6099		14.69	14.5252	14.2083		14.4539	14.7315	14.0587		14.9499	14.7321	14.6689		14.2589	0.998583	Y25;Y50;Y100;Y150;Y200	1;2;4;5;6;3	SGTA	Homo sapiens	Small glutamine-rich tetratricopeptide repeat-containing protein alpha	SGTA_HUMAN	301	FALSE	_SRTPS[Phospho (STY)]ASNDDQQE_.2;_SRT[Phospho (STY)]PSASNDDQQE_.2	1	_SRTPS[Phospho (STY)]ASNDDQQE_.2;_SRT[Phospho (STY)]PSASNDDQQE_.2	SRTPSASNDDQQE_1[Phospho (STY)]	2	human	0.281878			0.22815
O43768	15.4052							15.1616				15.1794							15.3224	15.4005		15.2374	15.3485			15.1229				15.5089		Honly;Y25;Y50;Y100;Y150	2;3;1;4;5;6	ENSA	Homo sapiens	Alpha-endosulfine	ENSA_HUMAN	1	FALSE	_[Acetyl (Protein N-term)]M[Oxidation (M)]S[Phospho (STY)]QKQEEENPAEET[Phospho (STY)]GEEK_.3	2	_[Acetyl (Protein N-term)]M[Oxidation (M)]S[Phospho (STY)]QKQEEENPAEET[Phospho (STY)]GEEK_.3	MSQKQEEENPAEETGEEK_2[Phospho (STY)],1[Oxidation (M)],1[Acetyl (Protein N-term)]	1	human
O43768	15.8547	16.0748	15.8318	15.9744	15.9271	15.977	15.7026	15.752	15.802	15.8472	15.9314	16.1776	15.9321	15.7848	15.9245	16.0486	16.2821	16.3893	15.669	15.8543	15.8499	16.0043	15.9114	16.0494	15.6561	15.6883	15.9112	15.975	15.9788	16.0498	1	Honly;Y25;Y50;Y100;Y150;Y200	2;3;1;4;5;6	ENSA	Homo sapiens	Alpha-endosulfine	ENSA_HUMAN	2	FALSE	_[Acetyl (Protein N-term)]S[Phospho (STY)]QKQEEENPAEETGEEK_.2	1	_[Acetyl (Protein N-term)]S[Phospho (STY)]QKQEEENPAEETGEEK_.2	SQKQEEENPAEETGEEK_1[Phospho (STY)],1[Acetyl (Protein N-term)]	1	human	-0.152035	-0.322727	-0.0297826	-0.127191
O43768	18.7805	19.0974	18.799	19.0969	18.9489	19.0498	18.7259	18.7811	18.6219	18.8043	18.9612	18.7714	18.5072	18.6616	18.6573	18.8258	18.8063	18.6072	18.7642	18.9557	18.9511	19.0434	18.8606	19.2302	18.8993	19.0633	18.9851	19.1174	18.9823	18.9895	1	Honly;Y25;Y50;Y100;Y150;Y200	2;3;1;4;5;6	ENSA	Homo sapiens	Alpha-endosulfine	ENSA_HUMAN	64	FALSE	_YFDS[Phospho (STY)]GDYNMAK_.2	1	_YFDS[Phospho (STY)]GDYNMAK_.2	YFDSGDYNMAK_1[Phospho (STY)]	1	human	-0.0545996	-0.316293	-0.17713	-0.292526
O43768	17.6628	17.9926	17.6758	17.9599	17.8157	17.9729	17.5807	17.5717	17.4636	17.6319	17.8535	17.5867	17.3723	17.4972	17.5124	17.714	17.651	17.4487	17.6839	17.878	17.8785	17.913	17.7743	18.1797	17.8441	17.9482	17.8981	17.9908	17.9012	17.9151	1	Honly;Y25;Y50;Y100;Y150;Y200	2;3;1;4;5;6	ENSA	Homo sapiens	Alpha-endosulfine	ENSA_HUMAN	64	FALSE	_YFDS[Phospho (STY)]GDYN[Deamidation (NQ)]MAK_.2	1	_YFDS[Phospho (STY)]GDYN[Deamidation (NQ)]MAK_.2	YFDSGDYNMAK_1[Phospho (STY)],1[Deamidation (NQ)]	1	human	-0.0820841	-0.420859	-0.212263	-0.328006
O43768	18.1638	18.1123	18.239	18.4066	18.242	18.421	18.1032	18.2915	18.2677	18.2543	18.2249	18.4067	17.9338	18.1489	18.109	18.2776	18.3973	18.4184	17.7305	17.736	17.8374	17.9784	18.1321	18.1678	17.9556	17.9502	18.4205	18.2761	18.3325	18.4781	1	Honly;Y25;Y50;Y100;Y150;Y200	2;3;1;4;5;6	ENSA	Homo sapiens	Alpha-endosulfine	ENSA_HUMAN	64	FALSE	_YFDS[Phospho (STY)]GDYN[Deamidation (NQ)]M[Oxidation (M)]AK_.2	1	_YFDS[Phospho (STY)]GDYN[Deamidation (NQ)]M[Oxidation (M)]AK_.2	YFDSGDYNMAK_1[Phospho (STY)],1[Deamidation (NQ)],1[Oxidation (M)]	1	human	-0.0606822	0.179133	0.0286857	-0.152323
O43768	19.3812	19.3527	19.4859	19.6399	19.4778	19.6421	19.3534	19.4944	19.5007	19.4963	19.471	19.6273	19.1912	19.4112	19.3693	19.5292	19.6417	19.6438	18.9318	18.9537	19.1031	19.208	19.3549	19.3811	19.1396	19.2519	19.6724	19.5014	19.5843	19.7025	1	Honly;Y25;Y50;Y100;Y150;Y200	2;3;1;4;5;6	ENSA	Homo sapiens	Alpha-endosulfine	ENSA_HUMAN	64	FALSE	_YFDS[Phospho (STY)]GDYNM[Oxidation (M)]AK_.2	1	_YFDS[Phospho (STY)]GDYNM[Oxidation (M)]AK_.2	YFDSGDYNMAK_1[Phospho (STY)],1[Oxidation (M)]	1	human	-0.0278693	0.14175	0.0148914	-0.143591
O43823	13.1957		13.0623	13.4553	13.4557	13.5876				13.2261		13.6125	13.1139					13.1627		12.4755		12.8831		12.84	12.3891	12.7549	12.6757	13.2869	12.9399	13.2787	1	Y25;Y50;Y100;Y150;Y200	2;4;6;1;3;5	AKAP8	Homo sapiens	A-kinase anchor protein 8	AKAP8_HUMAN	321	FALSE	_VDSEGDFS[Phospho (STY)]EN[Deamidation (NQ)]DDAAGDFRS[Phospho (STY)]GDEEFK_.3	2	_VDSEGDFS[Phospho (STY)]EN[Deamidation (NQ)]DDAAGDFRS[Phospho (STY)]GDEEFK_.3	VDSEGDFSENDDAAGDFRSGDEEFK_2[Phospho (STY)],1[Deamidation (NQ)]	1	human				-0.229209
O43823	14.8861	14.809	15.2851	15.5627	15.6306	15.6668	15.3488	15.2178	15.3123	15.4482	15.6303	15.6517	15.2866	15.2831	15.4919	15.7675	15.7175	15.7446	13.5682	14.3142	14.294	14.682	14.9336	15.1959	14.608	14.8924	14.9866	15.115	15.3046	15.5125		Y25;Y50;Y100;Y150;Y200	1;2;3;4;5;6	AKAP8	Homo sapiens	A-kinase anchor protein 8	AKAP8_HUMAN	321	FALSE	_VDS[Phospho (STY)]EGDFS[Phospho (STY)]ENDDAAGDFR_.2	2	_VDS[Phospho (STY)]EGDFS[Phospho (STY)]ENDDAAGDFR_.2	VDSEGDFSENDDAAGDFR_2[Phospho (STY)]	1	human	0.462677	0.408839	0.0271406	-0.114514
O43896	15.163	15.1982	15.2344	15.2648	15.4505	15.3849	15.1353	15.2217	15.1635	15.1656	15.3595	15.5127	15.1668	15.1906	15.3361	15.4293	15.3647	15.7143	14.9976	15.0158	15.1674	15.128	15.1349	15.3102	14.9886	15.0818	15.1859	15.3895	15.2555	15.4386		Honly;Y25;Y50;Y100;Y150;Y200	2;3;1;4;5;6	KIF1C	Homo sapiens	Kinesin-like protein KIF1C	KIF1C_HUMAN	1090	FALSE	_[Gln->pyro-Glu]QRS[Phospho (STY)]APDLK_.2	1	_[Gln->pyro-Glu]QRS[Phospho (STY)]APDLK_.2	QRSAPDLK_1[Phospho (STY)],1[Gln->pyro-Glu]	1	human	-0.0276348	0.023486	-0.0709471	-0.0992384
O60231	19.2343	19.1389	19.4184	19.6542	19.54	19.7091	19.4212	19.3558	19.3753	19.3578	19.5286	19.5551	19.1281	19.2358	19.3531	19.4826	19.527	19.5487	18.8127	19.0312	19.1302	19.2519	19.3444	19.504	19.1074	19.2241	19.4103	19.493	19.6589	19.6562	1	Y25;Y50;Y100;Y150;Y200	1;2;3;4;5;6	DHX16	Homo sapiens	Putative pre-mRNA-splicing factor ATP-dependent RNA helicase DHX16	DHX16_HUMAN	99	FALSE	_LLEDS[Phospho (STY)]EES[Phospho (STY)]SEETVSR_.2	2	_LLEDS[Phospho (STY)]EES[Phospho (STY)]SEETVSR_.2	LLEDSEESSEETVSR_2[Phospho (STY)]	1	human	0.186883	0.216928	-0.0430599	-0.29643
O60231	17.445	16.7453	16.9375	16.7623	16.7484	16.8298	16.8761	16.6657	16.8992	16.8036	16.4622	16.8956	16.8761	16.6044	16.6718	16.8482	16.9388	16.8502	16.8356	16.7353	16.6436	16.5456	16.7305	16.6312	16.7504	16.9081	16.773	17.0635	16.714	16.8547	0.999999	Honly;Y25;Y50;Y100;Y150;Y200	2;3;1;4;5;6	DHX16	Homo sapiens	Putative pre-mRNA-splicing factor ATP-dependent RNA helicase DHX16	DHX16_HUMAN	153	FALSE	_[Gln->pyro-Glu]QQTEKPES[Phospho (STY)]EDEWERTER_.3	1	_[Gln->pyro-Glu]QQTEKPES[Phospho (STY)]EDEWERTER_.3	QQTEKPESEDEWERTER_1[Phospho (STY)],1[Gln->pyro-Glu]	1	human	-0.568841	-0.0795684	-0.0382748	0.0412754
O60231	17.5686	17.6853	17.418	17.6041	17.2406	17.3626	17.2903	17.2428	17.4052	17.4099	17.5329	17.3754	17.1522	17.1621	17.1724	17.344	17.5213	16.9869	17.148	17.0503	17.2985	17.0888	17.2733	17.2684	17.3031	17.3137	17.3581	17.5252	17.5827	17.4635	0.9821	Honly;Y25;Y50;Y100;Y150;Y200	2;3;1;4;5;6	DHX16	Homo sapiens	Putative pre-mRNA-splicing factor ATP-dependent RNA helicase DHX16	DHX16_HUMAN	153	FALSE	_[Gln->pyro-Glu]Q[Deamidation (NQ)]QTEKPES[Phospho (STY)]EDEWER_.2	1	_[Gln->pyro-Glu]Q[Deamidation (NQ)]QTEKPES[Phospho (STY)]EDEWER_.2	QQTEKPESEDEWER_1[Phospho (STY)],1[Deamidation (NQ)],1[Gln->pyro-Glu]	1	human	-0.278285	-0.442531	-0.0128109	-0.194236
O60231	17.0396	17.1282	16.886	17.1381	16.7194	16.8718	16.8334	16.7008	16.8095	16.8417	17.0296	16.824	16.6422	16.6567	16.6352	16.7622	16.9913	16.4593	16.6057	16.5675	16.7511	16.6042	16.7299	16.6854	16.708	16.783	16.8453	17.0526	17.0485	16.9585	1	Honly;Y25;Y50;Y100;Y150;Y200	2;3;1;4;5;6	DHX16	Homo sapiens	Putative pre-mRNA-splicing factor ATP-dependent RNA helicase DHX16	DHX16_HUMAN	153	FALSE	_[Gln->pyro-Glu]QQTEKPES[Phospho (STY)]EDEWER_.2	1	_[Gln->pyro-Glu]QQTEKPES[Phospho (STY)]EDEWER_.2	QQTEKPESEDEWER_1[Phospho (STY)],1[Gln->pyro-Glu]	1	human	-0.206272	-0.427441	-0.0764162	-0.296356
O60245	16.0397	16.1361	16.1062	16.1397	16.2611	16.202	15.8937	16.099	16.0226	15.9532	15.8802	16.1479	15.7426	15.7961	15.8179	15.7424	15.9895	15.8712	16.2063	16.2859	16.3024	16.2803	16.324	16.4691	16.2185	16.2719	16.2563	16.3553	16.2639	16.3037	1	Honly;Y25;Y50;Y100;Y150;Y200	2;3;1;4;5;6	PCDH7	Homo sapiens	Protocadherin-7	PCDH7_HUMAN	971	FALSE	_LSDS[Phospho (STY)]PSMGR_.2	1	_LSDS[Phospho (STY)]PSMGR_.2	LSDSPSMGR_1[Phospho (STY)]	1	human	-0.145985	-0.0371113	-0.0836494	-0.186494
O60245	15.9545	16.0114	14.7784	16.0633	16.0165	16.1506	15.9816	15.9458	15.8708	15.9154	16.1364	16.1045	15.9193	15.8131	16.0063	15.9595	16.1036	16.1667	15.7306	15.7456	15.9176	15.9068	15.9872	15.8909	15.8689	15.9514	15.4294	15.9988	16.108	16.1158	0.999325	Y25;Y50;Y100;Y150;Y200	1;2;3;4;5;6	PCDH7	Homo sapiens	Protocadherin-7	PCDH7_HUMAN	971	FALSE	_LSDS[Phospho (STY)]PSM[Oxidation (M)]GR_.2	1	_LSDS[Phospho (STY)]PSM[Oxidation (M)]GR_.2	LSDSPSMGR_1[Phospho (STY)],1[Oxidation (M)]	1	human	0.0271192	-0.0655639	1.09236	-0.147914
O60245	12.9641	13.2656	13.1735	13.6266	13.4583	13.5344		12.8239		13.697	13.5306	13.5878				13.3152	13.4191		13.4822	13.4131	13.478	13.597	13.5543	13.7174	13.4016	13.43	13.3528	13.7141	13.939	13.5288	0.998163	Honly;Y25;Y50;Y100;Y150;Y200	2;3;1;4;5;6	PCDH7	Homo sapiens	Protocadherin-7	PCDH7_HUMAN	998	FALSE	_SSSPLPTVQLHPQS[Phospho (STY)]PTAGKK_.3	1	_SSSPLPTVQLHPQS[Phospho (STY)]PTAGKK_.3	SSSPLPTVQLHPQSPTAGKK_1[Phospho (STY)]	1	human		-0.441738		0.0704707
O60245		14.6017	14.3853	14.7946		14.9029		14.4907		14.8141		14.9895				15.1636			14.3012	14.4968	14.4726	14.6431	14.6444	14.8357	14.5312	14.587	14.5479	14.6252	14.8475	14.8242	0.329795	Honly;Y25;Y50;Y100;Y150;Y200	2;3;1;4;5;6	PCDH7	Homo sapiens	Protocadherin-7	PCDH7_HUMAN	998	FALSE	_SSSPLPTVQLHPQ[Deamidation (NQ)]S[Phospho (STY)]PTAGKK_.3	1	_SSSPLPTVQLHPQ[Deamidation (NQ)]S[Phospho (STY)]PTAGKK_.3	SSSPLPTVQLHPQSPTAGKK_1[Phospho (STY)],1[Deamidation (NQ)]	1	human		-0.111046		0.0194975
O60245	15.8313	16.1691	16.0294	16.363	16.1386	16.3276	15.7432	15.9872	15.7779	15.9083	16.1123	16.1335	15.4388	15.8042	15.939	15.9835	16.0423	15.8279	15.796	15.9329	15.9796	16.16	16.1677	16.3614	15.8819	16.0071	16.0916	16.2426	16.3233	16.2767	0.982773	Honly;Y25;Y50;Y100;Y150;Y200;Y25;Y50;Y100	2;3;1;4;5;6;1;6;3;4;5	PCDH7	Homo sapiens	Protocadherin-7	PCDH7_HUMAN	998	FALSE	_SSS[Phospho (STY)]PLPTVQLHPQS[Phospho (STY)]PTAGKK_.3;_SS[Phospho (STY)]SPLPTVQLHPQS[Phospho (STY)]PTAGKK_.2	2	_SSS[Phospho (STY)]PLPTVQLHPQS[Phospho (STY)]PTAGKK_.3;_SS[Phospho (STY)]SPLPTVQLHPQS[Phospho (STY)]PTAGKK_.2	SSSPLPTVQLHPQSPTAGKK_2[Phospho (STY)]	2	human	-0.0881016	-0.181834	-0.251544	-0.454699
O60245	15.7874	16.089	15.9305	16.1793	16.1228	16.3058	15.8793	16.0547	15.9746	16.1102	16.2024	16.2352	15.6207	15.896	15.8569	16.0945	16.1552	15.8403	15.8137	15.8396	15.8689	16.0534	15.7388	16.0866	15.7692	15.9497	16.1089	16.0253	16.1733	16.0226	0.999477	Honly;Y25;Y50;Y100;Y150;Y200	2;3;1;4;5;6	PCDH7	Homo sapiens	Protocadherin-7	PCDH7_HUMAN	998	FALSE	_SSSPLPTVQLHPQS[Phospho (STY)]PTAGK_.2;_SSSPLPTVQLHPQS[Phospho (STY)]PTAGK_.3	1	_SSSPLPTVQLHPQS[Phospho (STY)]PTAGK_.2;_SSSPLPTVQLHPQS[Phospho (STY)]PTAGK_.3	SSSPLPTVQLHPQSPTAGK_1[Phospho (STY)]	2	human	0.0919204	-0.0342758	0.0441353	-0.0691359
O60245	15.8951	16.3121	16.1393	16.3803		16.4776			16.1118		16.4235	16.4038	15.9165	16.113		16.3421	16.4116	16.0882	15.838	16.0062	16.0254	16.232	15.9459	16.3118	15.8407	16.1484	16.2767	16.177	16.3528	16.1582	0.999955	Y25;Y50;Y100;Y150;Honly;Y25;Y50;Y100;Y150;Y200	1;2;5;6;3;4;2;3;1;4;5;6	PCDH7	Homo sapiens	Protocadherin-7	PCDH7_HUMAN	998	FALSE	_SSSPLPTVQLHPQ[Deamidation (NQ)]S[Phospho (STY)]PTAGK_.3;_SSSPLPTVQ[Deamidation (NQ)]LHPQS[Phospho (STY)]PTAGK_.3	1	_SSSPLPTVQLHPQ[Deamidation (NQ)]S[Phospho (STY)]PTAGK_.3;_SSSPLPTVQ[Deamidation (NQ)]LHPQS[Phospho (STY)]PTAGK_.3	SSSPLPTVQLHPQSPTAGK_1[Phospho (STY)],1[Deamidation (NQ)]	2	human			-0.0274945
O60245	16.2784	16.3701	16.4498	16.4984	16.3728	16.5924	16.5577	16.455	16.3151	16.3862	16.2921	16.3352	16.1278	16.0554	16.3624	16.3893	16.2938	16.1905	16.1523	16.2527	16.2435	16.2857	16.2205	16.3066	16.1342	16.4587	16.3571	16.4659	16.4188	16.2578	0.999206	Honly;Y25;Y50;Y100;Y150;Y200	3;1;2;4;5;6;2;3;1;4;5;6;3;2;4;5;6;1	PCDH7	Homo sapiens	Protocadherin-7	PCDH7_HUMAN	998	FALSE	_SSS[Phospho (STY)]PLPTVQLHPQS[Phospho (STY)]PTAGK_.2;_SSS[Phospho (STY)]PLPTVQLHPQS[Phospho (STY)]PTAGK_.3;_SS[Phospho (STY)]SPLPTVQLHPQS[Phospho (STY)]PTAGK_.2;_SS[Phospho (STY)]SPLPTVQLHPQS[Phospho (STY)]PTAGK_.3	2	_SSS[Phospho (STY)]PLPTVQLHPQS[Phospho (STY)]PTAGK_.2;_SSS[Phospho (STY)]PLPTVQLHPQS[Phospho (STY)]PTAGK_.3;_SS[Phospho (STY)]SPLPTVQLHPQS[Phospho (STY)]PTAGK_.2;_SS[Phospho (STY)]SPLPTVQLHPQS[Phospho (STY)]PTAGK_.3	SSSPLPTVQLHPQSPTAGK_2[Phospho (STY)]	4	human	0.27925	0.0848567	-0.134695	-0.112253
O60245	15.1575	15.2029	15.2638	15.3417	15.3416	15.308	15.0242	15.1173	15.2032	15.1009	15.1196	15.4628	15.0532	15.1292	15.3232	15.2356	15.3751	15.5056	14.9628		15.3816	15.2161	15.2851	15.2841	14.975	15.2615	15.1918	15.4332	15.1844	15.5207	1	Honly;Y25;Y50;Y100;Y150;Y200	2;3;1;4;5;6	PCDH7	Homo sapiens	Protocadherin-7	PCDH7_HUMAN	982	FALSE	_SVNGGPGS[Phospho (STY)]PDLAR_.2	1	_SVNGGPGS[Phospho (STY)]PDLAR_.2	SVNGGPGSPDLAR_1[Phospho (STY)]	1	human	-0.133252	-0.0855354	-0.0605414	-0.24077
O60245	16.9177	16.7513	16.6733	16.941	16.6477	16.8736	16.6797	16.777	16.8685	16.8562	16.7523	15.4168	16.7457	15.3339	15.1029	15.2152	17.0723	16.9957	16.3725	16.483	16.4955	16.5588	16.6759	16.6748	16.475	16.6417	16.6121	16.8918	16.6567	16.9849	1	Honly;Y25;Y50;Y100;Y150;Y200	2;3;1;4;5;6	PCDH7	Homo sapiens	Protocadherin-7	PCDH7_HUMAN	982	FALSE	_SVN[Deamidation (NQ)]GGPGS[Phospho (STY)]PDLAR_.2	1	_SVN[Deamidation (NQ)]GGPGS[Phospho (STY)]PDLAR_.2	SVNGGPGSPDLAR_1[Phospho (STY)],1[Deamidation (NQ)]	1	human	-0.238081	0.0257351	0.195218	-0.0848863
O60245					15.5393	15.8378		16.4158				16.4596							13.8811	13.7151	14.3526	14.1728		14.5065	14.8053	15.1364	15.0213	15.1067		15.3074	1	Y25;Y50;Y100;Honly;Y25;Y50;Y100;Y150	1;2;3;6;4;5;2;3;1;4;6	PCDH7	Homo sapiens	Protocadherin-7	PCDH7_HUMAN	980	FALSE	_YRSVN[Deamidation (NQ)]GGPGS[Phospho (STY)]PDLAR_.2;_YRSVN[Deamidation (NQ)]GGPGS[Phospho (STY)]PDLAR_.3	1	_YRSVN[Deamidation (NQ)]GGPGS[Phospho (STY)]PDLAR_.2;_YRSVN[Deamidation (NQ)]GGPGS[Phospho (STY)]PDLAR_.3	YRSVNGGPGSPDLAR_1[Phospho (STY)],1[Deamidation (NQ)]	2	human
O60256	15.1925	15.2316	15.5219	15.7648	15.6065	15.4816	15.2313	15.1301	15.1362	15.2033	15.4668	15.4571	14.8225	14.8419	14.6683	15.1925		14.9308	14.5635	15.0695	15.0135	15.2597	15.3936	15.1821	15.2715	15.4025	15.427	15.3416	15.4556	15.2523	0.999986	Honly;Y25;Y50;Y100;Y150;Y200	2;3;1;4;5;6	PRPSAP2	Homo sapiens	Phosphoribosyl pyrophosphate synthase-associated protein 2	KPRB_HUMAN	205	FALSE	_LGIAVIHGEAQDAESDLVDGRHS[Phospho (STY)]PPM[Oxidation (M)]VR_.4	1	_LGIAVIHGEAQDAESDLVDGRHS[Phospho (STY)]PPM[Oxidation (M)]VR_.4	LGIAVIHGEAQDAESDLVDGRHSPPMVR_1[Phospho (STY)],1[Oxidation (M)]	1	human	0.0388935	-0.101446	-0.385736	-0.561432
O60256						13.8676						14.0992									13.8851	13.7		13.8973				13.547			0.502674	Y25;Y50;Y100;Y150	3;4;6	PRPSAP2	Homo sapiens	Phosphoribosyl pyrophosphate synthase-associated protein 2	KPRB_HUMAN	1	FALSE	_[Acetyl (Protein N-term)]M[Oxidation (M)]FC[Carbamidomethyl (C)]VT[Phospho (STY)]PPELETK_.2	1	_[Acetyl (Protein N-term)]M[Oxidation (M)]FC[Carbamidomethyl (C)]VT[Phospho (STY)]PPELETK_.2	MFCVTPPELETK_1[Phospho (STY)],1[Oxidation (M)],1[Acetyl (Protein N-term)]	1	human
O60264	15.5525	15.2186	15.6001	15.8671		16.0119	15.3275	15.3313	15.468	15.4161	15.5382	15.7718	15.0568	14.8539	15.169	15.1608	15.4412	15.475	14.6005	15.0169	15.2098	15.3779	15.243	15.301	15.3871		15.948	15.64	15.7933	16.0986	1	Y25;Y50;Y100;Y150;Y200	1;2;3;4;5;6	SMARCA5	Homo sapiens	SWI/SNF-related matrix-associated actin-dependent regulator of chromatin subfamily A member 5	SMCA5_HUMAN	35	FALSE	_GGPEGVAAQ[Deamidation (NQ)]AVASAASAGPADAEM[Oxidation (M)]EEIFDDAS[Phospho (STY)]PGK_.3	1	_GGPEGVAAQ[Deamidation (NQ)]AVASAASAGPADAEM[Oxidation (M)]EEIFDDAS[Phospho (STY)]PGK_.3	GGPEGVAAQAVASAASAGPADAEMEEIFDDASPGK_1[Phospho (STY)],1[Deamidation (NQ)],1[Oxidation (M)]	1	human	-0.224996	0.112668	-0.13207	-0.45095
O60264	15.7907	15.504	15.8619	16.1195	16.131	16.2722	15.5459	15.5932	15.7497	15.7301	15.7657	16.0305	15.2692	15.1163	15.3681	15.4569	15.6941	15.6336	14.8557	15.1521	15.2528		15.4655	15.5139	15.6527	15.995	16.1349	15.8884	16.0396	16.2691	1	Y25;Y50;Y100;Y150;Y200	1;2;3;5;6;4;2;3;5;6;1;4	SMARCA5	Homo sapiens	SWI/SNF-related matrix-associated actin-dependent regulator of chromatin subfamily A member 5	SMCA5_HUMAN	35	FALSE	_GGPEGVAAQAVASAASAGPADAEM[Oxidation (M)]EEIFDDAS[Phospho (STY)]PGK_.3;_GGPEGVAAQAVASAASAGPADAEM[Oxidation (M)]EEIFDDAS[Phospho (STY)]PGK_.4	1	_GGPEGVAAQAVASAASAGPADAEM[Oxidation (M)]EEIFDDAS[Phospho (STY)]PGK_.3;_GGPEGVAAQAVASAASAGPADAEM[Oxidation (M)]EEIFDDAS[Phospho (STY)]PGK_.4	GGPEGVAAQAVASAASAGPADAEMEEIFDDASPGK_1[Phospho (STY)],1[Oxidation (M)]	2	human	-0.244801	0.0892117	-0.112176	-0.389422
O60264	15.2913	14.8404	15.1236	15.2151	15.1822	15.0023	14.6923	14.9431	14.9438	14.7111	14.8764	14.748	14.2009	14.6748	14.2704	14.375	14.3192	14.5081	13.8218	14.4437	14.6253	14.6198	14.614	14.5277	15.1072	15.2514	15.2174	15.204	15.4323	15.3167	0.998692	Y25;Y50;Y100;Y150;Y200	1;2;3;4;5;6	SMARCA5	Homo sapiens	SWI/SNF-related matrix-associated actin-dependent regulator of chromatin subfamily A member 5	SMCA5_HUMAN	98	FALSE	_[Gln->pyro-Glu]QTELFAHFIQPAAQKT[Phospho (STY)]PTS[Phospho (STY)]PLK_.3;_[Gln->pyro-Glu]QTELFAHFIQPAAQKT[Phospho (STY)]PT[Phospho (STY)]SPLK_.3	2	_[Gln->pyro-Glu]QTELFAHFIQPAAQKT[Phospho (STY)]PTS[Phospho (STY)]PLK_.3;_[Gln->pyro-Glu]QTELFAHFIQPAAQKT[Phospho (STY)]PT[Phospho (STY)]SPLK_.3	QTELFAHFIQPAAQKTPTSPLK_2[Phospho (STY)],1[Gln->pyro-Glu]	2	human	-0.598994	0.102712	-0.17981	-0.503956
O60264	15.2573	15.2781	15.3535	15.4262	15.2644	15.5763	15.1173	15.1912	15.1773	15.1779	15.1188	15.5407	15.2463	15.0976	15.1626	15.2171	15.3192	15.4903	15.165	15.0383	15.1006	15.1475	15.1472	15.4447	15.1681	15.1159	15.1753	15.3081	15.2537	15.5541	0.999972	Honly;Y25;Y50;Y100;Y150;Y200	3;1;2;4;5;6	SMARCA5	Homo sapiens	SWI/SNF-related matrix-associated actin-dependent regulator of chromatin subfamily A member 5	SMCA5_HUMAN	113	FALSE	_TPTS[Phospho (STY)]PLK_.1	1	_TPTS[Phospho (STY)]PLK_.1	TPTSPLK_1[Phospho (STY)]	1	human	-0.140054	-0.0868608	-0.176163	-0.24829
O60271			13.1583	13.5402		13.7248													12.5431		12.8186				12.8281	13.1779			12.9187			Y25;Y50;Y100	1;3;2;5;4;6	SPAG9	Homo sapiens	C-Jun-amino-terminal kinase-interacting protein 4	JIP4_HUMAN	103	FALSE	_FIEFEDS[Phospho (STY)]QEQEK_.2	1	_FIEFEDS[Phospho (STY)]QEQEK_.2	FIEFEDSQEQEK_1[Phospho (STY)]	1	human
O60271									14.9541										14.619			14.7301		14.6464		15.0412	15.0807	15.0769			0.999684	Y25;Y50;Y150	1;4;6;2;3	SPAG9	Homo sapiens	C-Jun-amino-terminal kinase-interacting protein 4	JIP4_HUMAN	223	FALSE	_GGET[Phospho (STY)]PGSEQWK_.2	1	_GGET[Phospho (STY)]PGSEQWK_.2	GGETPGSEQWK_1[Phospho (STY)]	1	human
O60271	17.0404	17.1899	17.0114	17.5077	17.4482	17.5012	16.9735	17.4045	17.4707		16.9746	17.6347	17.3933	17.2298	17.4881	17.5958	17.6906		17.4608	16.9495	16.8009	17.2929	17.6078	17.7285	17.2979	17.4559	17.3211	17.3464	16.9381	17.9444	0.999987	Y25;Y50;Y100;Y150;Y200	1;2;4;5;6;3;1;2;3;5;6;4	SPAG9	Homo sapiens	C-Jun-amino-terminal kinase-interacting protein 4	JIP4_HUMAN	179	FALSE	_LHQLSGS[Phospho (STY)]DQLESTAHSR_.3;_LHQLS[Phospho (STY)]GSDQLESTAHSR_.3	1	_LHQLSGS[Phospho (STY)]DQLESTAHSR_.3;_LHQLS[Phospho (STY)]GSDQLESTAHSR_.3	LHQLSGSDQLESTAHSR_1[Phospho (STY)]	2	human	-0.0668505	0.214621	0.459344
O60271		16.7219		17.2272	17.0412	17.0909		16.936			17.0919	17.1405	17.058	17.1007		17.2558		17.1781			16.4	16.07	16.5926	16.7303	16.5841			16.8532			1	Y25;Y50;Y100;Y150;Y200	4;5;6;1;2;3;5;4;2;6;1	SPAG9	Homo sapiens	C-Jun-amino-terminal kinase-interacting protein 4	JIP4_HUMAN	179	FALSE	_LHQLS[Phospho (STY)]GSDQLES[Phospho (STY)]TAHSR_.3;_LHQLS[Phospho (STY)]GS[Phospho (STY)]DQLESTAHSR_.3	2	_LHQLS[Phospho (STY)]GSDQLES[Phospho (STY)]TAHSR_.3;_LHQLS[Phospho (STY)]GS[Phospho (STY)]DQLESTAHSR_.3	LHQLSGSDQLESTAHSR_2[Phospho (STY)]	2	human		0.214022
O60271	15.1761			14.4494				15.1382		14.6979		14.8233			14.76		15.0494		14.9308							14.667				16.3834	0.333333	Y25;Y50;Y100;Y150;Y200	1;2;6;4;3;5	SPAG9	Homo sapiens	C-Jun-amino-terminal kinase-interacting protein 4	JIP4_HUMAN	327	FALSE	_NVSTGS[Phospho (STY)]AENEEK_.2	1	_NVSTGS[Phospho (STY)]AENEEK_.2	NVSTGSAENEEK_1[Phospho (STY)]	1	human				0.248465
O60271			13.5722																13.1572			13.2159	13.257	12.6584	13.5288	13.5233	13.6919		13.5434	13.7781	0.999984	Y25;Y50;Y100	1;4;5;6;2;3	SPAG9	Homo sapiens	C-Jun-amino-terminal kinase-interacting protein 4	JIP4_HUMAN	327	FALSE	_NVS[Phospho (STY)]TGS[Phospho (STY)]AENEEK_.2	2	_NVS[Phospho (STY)]TGS[Phospho (STY)]AENEEK_.2	NVSTGSAENEEK_2[Phospho (STY)]	1	human
O60271	13.7654					14.1131													12.9856			13.5955	13.7939	13.9663		13.7374				13.8769	0.916364	Y25;Y50;Y100	1;4;6;2;1;4;5;6	SPAG9	Homo sapiens	C-Jun-amino-terminal kinase-interacting protein 4	JIP4_HUMAN	726	FALSE	_[Gln->pyro-Glu]QRSAS[Phospho (STY)]QSS[Phospho (STY)]LDKLDQELK_.3;_[Gln->pyro-Glu]QRSAS[Phospho (STY)]QS[Phospho (STY)]SLDKLDQELK_.3	2	_[Gln->pyro-Glu]QRSAS[Phospho (STY)]QSS[Phospho (STY)]LDKLDQELK_.3;_[Gln->pyro-Glu]QRSAS[Phospho (STY)]QS[Phospho (STY)]SLDKLDQELK_.3	QRSASQSSLDKLDQELK_2[Phospho (STY)],1[Gln->pyro-Glu]	2	human
O60271	14.2523	13.7042	14.4251	14.4567	13.4277	14.7493	14.6366		13.5947	14.4217	14.8925	14.6825		14.4419			14.3584	13.8265	14.105	14.3909	13.9837	13.9236	13.9262	14.2448	14.3274		14.4778	14.4295	14.4925	14.9698	0.997628	Y25;Y50;Y100;Y150;Y200;Y25;Y50;Y100;Y150	1;2;3;4;5;6;2;4;1;6;5	SPAG9	Homo sapiens	C-Jun-amino-terminal kinase-interacting protein 4	JIP4_HUMAN	726	FALSE	_[Gln->pyro-Glu]QRSASQSS[Phospho (STY)]LDK_.2;_[Gln->pyro-Glu]QRSAS[Phospho (STY)]QSSLDK_.2	1	_[Gln->pyro-Glu]QRSASQSS[Phospho (STY)]LDK_.2;_[Gln->pyro-Glu]QRSAS[Phospho (STY)]QSSLDK_.2	QRSASQSSLDK_1[Phospho (STY)],1[Gln->pyro-Glu]	2	human	0.384273		-0.830306	-0.034975
O60271	14.5085	14.4582	14.4792	14.0826	14.4297	14.7148	14.1147	14.2861	14.2905	14.1492	14.2974	14.7966	13.8325	14.1362	14.4535	14.2812	14.3411	14.9232	14.4592	14.2337	14.2961	14.3145	14.3403	14.4441	14.4531	14.0844	14.3946	14.2915	14.28	14.5272	0.991528	Honly;Y25;Y50;Y100;Y150;Y200	3;1;2;4;5;6	SPAG9	Homo sapiens	C-Jun-amino-terminal kinase-interacting protein 4	JIP4_HUMAN	726	FALSE	_[Gln->pyro-Glu]QRSAS[Phospho (STY)]QSS[Phospho (STY)]LDK_.2;_[Gln->pyro-Glu]QRS[Phospho (STY)]ASQSS[Phospho (STY)]LDK_.2	2	_[Gln->pyro-Glu]QRSAS[Phospho (STY)]QSS[Phospho (STY)]LDK_.2;_[Gln->pyro-Glu]QRS[Phospho (STY)]ASQSS[Phospho (STY)]LDK_.2	QRSASQSSLDK_2[Phospho (STY)],1[Gln->pyro-Glu]	2	human	-0.393787	-0.172111	-0.188778	0.0666147
O60293		14.1589			13.8874	14.5444														14.2865	14.2882	14.589	14.588	15.127		14.5554		13.1063	14.8978	15.0197	1	Y25;Y50;Y100	2;3;4;5;6	ZFC3H1	Homo sapiens	Zinc finger C3H1 domain-containing protein	ZC3H1_HUMAN	2	FALSE	_[Acetyl (Protein N-term)]ATADTPAPASSGLS[Phospho (STY)]PK_.2	1	_[Acetyl (Protein N-term)]ATADTPAPASSGLS[Phospho (STY)]PK_.2	ATADTPAPASSGLSPK_1[Phospho (STY)],1[Acetyl (Protein N-term)]	1	human
O60293		15.3331	15.6132				15.8553		15.361			15.4811			15.783	16.0208		15.5827	15.0048	15.2161	15.2104	15.3425	15.528	15.4539		15.4332	15.1718	15.165		15.7932	0.890941	Honly;Y25;Y50;Y100;Y150;Y200;Y25;Y50;Y100;Y150;Y200	3;1;2;4;5;6;1;2;3;4;5;6	ZFC3H1	Homo sapiens	Zinc finger C3H1 domain-containing protein	ZC3H1_HUMAN	946	FALSE	_LDSS[Phospho (STY)]PVSSPRK_.2;_LDS[Phospho (STY)]SPVSSPRK_.2	1	_LDSS[Phospho (STY)]PVSSPRK_.2;_LDS[Phospho (STY)]SPVSSPRK_.2	LDSSPVSSPRK_1[Phospho (STY)]	2	human			-0.252173
O60293	17.7127	17.6997	17.6739	17.7128	17.7213	17.9298	17.5365	17.5863	17.6018	17.6122	17.6307	17.9118	17.398	17.5719	17.5511	17.5926	17.4843	17.8153	17.5858	17.5863	17.6597	17.6938	17.6374	17.8372	17.6302	17.7197	17.7389	17.7977	17.6757	17.9885	1	Honly;Y25;Y50;Y100;Y150;Y200	2;3;1;4;5;6	ZFC3H1	Homo sapiens	Zinc finger C3H1 domain-containing protein	ZC3H1_HUMAN	946	FALSE	_LDSS[Phospho (STY)]PVSS[Phospho (STY)]PRK_.2;_LDSS[Phospho (STY)]PVS[Phospho (STY)]SPRK_.2;_LDS[Phospho (STY)]SPVS[Phospho (STY)]SPRK_.2	2	_LDSS[Phospho (STY)]PVSS[Phospho (STY)]PRK_.2;_LDSS[Phospho (STY)]PVS[Phospho (STY)]SPRK_.2;_LDS[Phospho (STY)]SPVS[Phospho (STY)]SPRK_.2	LDSSPVSSPRK_2[Phospho (STY)]	3	human	-0.176231	-0.113423	-0.0720905	-0.100624
O60293	13.3038	13.5241	13.1252	13.3091	12.9887	13.4801					13.1914	13.7431							13.084	13.1128	13.2319	13.3879	13.2037	13.412	13.2179	13.4471	13.5509	13.3365	13.5758	13.5714	0.922212	Honly;Y25;Y50;Y100;Y150	3;1;2;4;5;6	ZFC3H1	Homo sapiens	Zinc finger C3H1 domain-containing protein	ZC3H1_HUMAN	946	FALSE	_LDSS[Phospho (STY)]PVSSPR_.2	1	_LDSS[Phospho (STY)]PVSSPR_.2	LDSSPVSSPR_1[Phospho (STY)]	1	human
O60293		15.302	15.1146			15.6638	15.2456										15.2641		14.8036	15.1509	15.2866	15.1719	15.1871	15.2863	15.0612	15.0986	15.0551	15.3508	15.4389		0.999982	Honly;Y25;Y50;Y100;Y150;Y200	2;3;1;4;5;6	ZFC3H1	Homo sapiens	Zinc finger C3H1 domain-containing protein	ZC3H1_HUMAN	640	FALSE	_RAFKPEETSSNSDPPS[Phospho (STY)]PPVLNNSHPVPR_.4	1	_RAFKPEETSSNSDPPS[Phospho (STY)]PPVLNNSHPVPR_.4	RAFKPEETSSNSDPPSPPVLNNSHPVPR_1[Phospho (STY)]	1	human
O60293				14.3921							14.2589												14.4903	14.5897	14.2315						0.46752	Honly;Y25;Y50;Y100;Y150	2;5;6;1;4	ZFC3H1	Homo sapiens	Zinc finger C3H1 domain-containing protein	ZC3H1_HUMAN	640	FALSE	_RAFKPEETSSNSDPPS[Phospho (STY)]PPVLNN[Deamidation (NQ)]SHPVPR_.4	1	_RAFKPEETSSNSDPPS[Phospho (STY)]PPVLNN[Deamidation (NQ)]SHPVPR_.4	RAFKPEETSSNSDPPSPPVLNNSHPVPR_1[Phospho (STY)],1[Deamidation (NQ)]	1	human
O60293	14.0593		14.0088	14.5705	13.7135	14.5979	14.0625	14.4792	14.4215	14.4309	14.288	14.3167	14.1188			14.4402	14.5418	14.3318	13.7774	13.6131	13.8601	13.856	13.9126	14.1295	14.0955	13.8515	13.8527	14.0908	14.2285	14.3205	0.999958	Honly;Y25;Y50;Y100;Y150;Y200;Honly;Y25;Y50;Y100;Y150	2;3;1;4;5;6;3;1;2;4;5;6;2;1;3;4;5;6	ZFC3H1	Homo sapiens	Zinc finger C3H1 domain-containing protein	ZC3H1_HUMAN	350	FALSE	_RISTS[Phospho (STY)]DILSEK_.2;_RIST[Phospho (STY)]SDILSEK_.2;_RIS[Phospho (STY)]TSDILSEK_.2	1	_RISTS[Phospho (STY)]DILSEK_.2;_RIST[Phospho (STY)]SDILSEK_.2;_RIS[Phospho (STY)]TSDILSEK_.2	RISTSDILSEK_1[Phospho (STY)]	3	human	0.00318875		0.41269	-0.139569
O60293				14.0778	14.3236	14.8283				14.2206	14.1971	14.457		14.2123		14.0106	14.4098		13.6185	13.9053		13.869	14.0653	14.3108	13.7728	14.2472	14.0462		14.3126	14.0548	0.993255	Honly;Y25;Y50;Y100;Y150;Y200	2;3;1;4;5;6	ZFC3H1	Homo sapiens	Zinc finger C3H1 domain-containing protein	ZC3H1_HUMAN	801	FALSE	_TSSSS[Phospho (STY)]PANSDVEIDGIGR_.2	1	_TSSSS[Phospho (STY)]PANSDVEIDGIGR_.2	TSSSSPANSDVEIDGIGR_1[Phospho (STY)]	1	human				0.14275
O60293	17.0743	16.9663	17.1126	17.5284	17.5189	17.4923	17.1669	17.0954	17.3193	17.247	17.4778	17.6116	17.1277	17.0754	17.3411	17.2834	17.3007	17.1601	16.4874	16.7038	16.7007	17.0249	17.1761	17.0826	16.9263	16.965	17.1751	17.2185	17.2376	17.427	0.999433	Y25;Y50;Y100;Y150;Y200	1;2;3;4;5;6	ZFC3H1	Homo sapiens	Zinc finger C3H1 domain-containing protein	ZC3H1_HUMAN	801	FALSE	_TSSSS[Phospho (STY)]PANS[Phospho (STY)]DVEIDGIGR_.2;_TSSS[Phospho (STY)]SPANS[Phospho (STY)]DVEIDGIGR_.2;_TSS[Phospho (STY)]SSPANS[Phospho (STY)]DVEIDGIGR_.2	2	_TSSSS[Phospho (STY)]PANS[Phospho (STY)]DVEIDGIGR_.2;_TSSS[Phospho (STY)]SPANS[Phospho (STY)]DVEIDGIGR_.2;_TSS[Phospho (STY)]SSPANS[Phospho (STY)]DVEIDGIGR_.2	TSSSSPANSDVEIDGIGR_2[Phospho (STY)]	3	human	0.0926292	0.12905	0.20673	-0.281317
O60333	13.9476	14.327	14.6723	14.7669		14.6602	14.2098		13.336		14.2132	13.8544	13.8186	14.0522	13.4919	13.1694	13.7928		14.2154	14.4799	13.9982	14.1314	14.3205		13.7913	14.9131	14.9134	14.7801	14.0165	14.5649	0.90393	Honly;Y25;Y50;Y100;Y150;Y200	2;3;1;4;5;6	KIF1B	Homo sapiens	Kinesin-like protein KIF1B	KIF1B_HUMAN	1657	FALSE	_AS[Phospho (STY)]SPC[Carbamidomethyl (C)]PEFEQFQIVPAVETPYLAR_.3	1	_AS[Phospho (STY)]SPC[Carbamidomethyl (C)]PEFEQFQIVPAVETPYLAR_.3	ASSPCPEFEQFQIVPAVETPYLAR_1[Phospho (STY)]	1	human	0.262298		-1.33624
O60333	14.2232	14.8158	15.1965	15.3043	14.099	15.1831	14.702	13.7605	13.6763	13.7038	14.7438	14.3991	14.2937	14.529	13.9548	13.3451	14.4714	13.5526	14.6298	14.988	14.5266	14.6231	14.7994	13.7463	14.3604	15.4203	15.3802	15.2954	14.4523	15.0555	0.780731	Honly;Y25;Y50;Y100;Y150;Y200	2;3;1;4;5;6	KIF1B	Homo sapiens	Kinesin-like protein KIF1B	KIF1B_HUMAN	1657	FALSE	_AS[Phospho (STY)]SPC[Carbamidomethyl (C)]PEFEQFQ[Deamidation (NQ)]IVPAVETPYLAR_.3;_AS[Phospho (STY)]SPC[Carbamidomethyl (C)]PEFEQ[Deamidation (NQ)]FQIVPAVETPYLAR_.3	1	_AS[Phospho (STY)]SPC[Carbamidomethyl (C)]PEFEQFQ[Deamidation (NQ)]IVPAVETPYLAR_.3;_AS[Phospho (STY)]SPC[Carbamidomethyl (C)]PEFEQ[Deamidation (NQ)]FQIVPAVETPYLAR_.3	ASSPCPEFEQFQIVPAVETPYLAR_1[Phospho (STY)],1[Deamidation (NQ)]	2	human	0.478731	-1.05534	-1.5202	-1.60044
O60333		14.3937	14.6976	14.2274	14.497	14.5998		14.3657	14.3004	14.1264	14.4834	14.3095							14.3741	14.6583	14.4883	14.5956	14.4649	14.5862		14.6166	14.6187	14.54	14.598		0.999996	Y25;Y50;Y100;Y150	1;2;3;4;5;6	KIF1B	Homo sapiens	Kinesin-like protein KIF1B	KIF1B_HUMAN	1449	FALSE	_MSDTGS[Phospho (STY)]PGMQR_.2	1	_MSDTGS[Phospho (STY)]PGMQR_.2	MSDTGSPGMQR_1[Phospho (STY)]	1	human		-0.0279869	-0.397155	-0.100997
O60333						14.1591																	13.7964	13.8492						14.1309	0.869985	Y25;Y50;Y100	5;6	KIF1B	Homo sapiens	Kinesin-like protein KIF1B	KIF1B_HUMAN	1449	FALSE	_MSDTGS[Phospho (STY)]PGM[Oxidation (M)]QR_.2	1	_MSDTGS[Phospho (STY)]PGM[Oxidation (M)]QR_.2	MSDTGSPGMQR_1[Phospho (STY)],1[Oxidation (M)]	1	human
O60333	14.8378	15.0496	14.9511	15.1893	15.1305	15.0609	14.061	14.9722	14.9056	14.9263	14.3713	15.2906	14.0771	14.8449	13.9348	15.0243	15.1406	15.1231	14.3403	14.9829	14.8483	15.0235	15.1581	15.1462	14.9203	15.0148	14.0913	15.2835	15.177	15.3291	1	Honly;Y25;Y50;Y100;Y150;Y200	2;3;1;4;5;6;2;3;1;4;6;5	KIF1B	Homo sapiens	Kinesin-like protein KIF1B	KIF1B_HUMAN	1054	FALSE	_SGLS[Phospho (STY)]LEELR_.2;_S[Phospho (STY)]GLSLEELR_.2	1	_SGLS[Phospho (STY)]LEELR_.2;_S[Phospho (STY)]GLSLEELR_.2	SGLSLEELR_1[Phospho (STY)]	2	human	-0.776801	-0.0773232	-0.0454624	-0.262966
O60343	15.5624		15.6098		15.6666	15.901	15.3851		15.5926	15.5821	15.6	15.8529	15.4753	15.5555					15.4312	15.4618	15.6396	15.5163	15.7696		15.6168	15.6966	15.629	15.851	15.6845	15.9668		Honly;Y25;Y50;Y100;Y150;Y200	2;3;1;4;5;6	TBC1D4	Homo sapiens	TBC1 domain family member 4	TBCD4_HUMAN	661	FALSE	_AQGVRS[Phospho (STY)]PLLR_.2	1	_AQGVRS[Phospho (STY)]PLLR_.2	AQGVRSPLLR_1[Phospho (STY)]	1	human	-0.177233		-0.0171909
O60343																					14.0112			13.9359			13.8638				0.2	Y25;Y50	3;6;6;3	TBC1D4	Homo sapiens	TBC1 domain family member 4	TBCD4_HUMAN	93	FALSE	_C[Carbamidomethyl (C)]VPAPGAGASGGTS[Phospho (STY)]PSATQPNPAVFIFEHK_.3;_C[Carbamidomethyl (C)]VPAPGAGAS[Phospho (STY)]GGTSPSATQPNPAVFIFEHK_.3	1	_C[Carbamidomethyl (C)]VPAPGAGASGGTS[Phospho (STY)]PSATQPNPAVFIFEHK_.3;_C[Carbamidomethyl (C)]VPAPGAGAS[Phospho (STY)]GGTSPSATQPNPAVFIFEHK_.3	CVPAPGAGASGGTSPSATQPNPAVFIFEHK_1[Phospho (STY)]	2	human
O60343									14.4132											13.9223	14.1701	14.1001	14.1883	14.0791							0.99984	Y25;Y150	2;3;4;5;6	TBC1D4	Homo sapiens	TBC1 domain family member 4	TBCD4_HUMAN	584	FALSE	_GRLGS[Phospho (STY)]VDSFER_.2	1	_GRLGS[Phospho (STY)]VDSFER_.2	GRLGSVDSFER_1[Phospho (STY)]	1	human
O60343	17.6575	17.6639	16.8972	16.8944	17.2972	16.9694	16.9807	17.3672	17.1115	16.8545	16.784	17.585	16.893	17.2739	17.4171	16.776	17.2953	17.325	16.6613	16.75	17.4217	17.4698	17.6122	16.7656	17.537	16.7921	17.3339	17.4997	17.1368	17.1729	1	Honly;Y25;Y50;Y100;Y150;Y200	3;1;2;4;5;6;2;3;1;4;5;6	TBC1D4	Homo sapiens	TBC1 domain family member 4	TBCD4_HUMAN	339	FALSE	_HAS[Phospho (STY)]APSHVQPSDSEK_.2;_HAS[Phospho (STY)]APSHVQPSDSEK_.3	1	_HAS[Phospho (STY)]APSHVQPSDSEK_.2;_HAS[Phospho (STY)]APSHVQPSDSEK_.3	HASAPSHVQPSDSEK_1[Phospho (STY)]	2	human	-0.676738	-0.296652	0.214309	-0.0398294
O60343																								12.5867	12.8872						0.999185	Y25;Y50	6;1	TBC1D4	Homo sapiens	TBC1 domain family member 4	TBCD4_HUMAN	300	FALSE	_ILEDSGFDEQQEFRS[Phospho (STY)]R_.3	1	_ILEDSGFDEQQEFRS[Phospho (STY)]R_.3	ILEDSGFDEQQEFRSR_1[Phospho (STY)]	1	human
O60343	16.0618	16.0314	16.028	16.3142	16.1756	16.2956	16.1862	16.0346	16.0457	16.1258	16.0722	16.0936	15.833	15.8791	15.9092	16.0462	16.0462	16.1729	15.9859	16.3281	16.1669	16.2451	16.3233	16.4001	16.1017	16.1976	16.1532	16.1354	16.4711	16.4373	1	Honly;Y25;Y50;Y100;Y150;Y200	2;3;1;4;5;6	TBC1D4	Homo sapiens	TBC1 domain family member 4	TBCD4_HUMAN	586	FALSE	_LGSVDS[Phospho (STY)]FER_.2;_LGS[Phospho (STY)]VDSFER_.2	1	_LGSVDS[Phospho (STY)]FER_.2;_LGS[Phospho (STY)]VDSFER_.2	LGSVDSFER_1[Phospho (STY)]	2	human	0.124359	0.00319061	0.0176876	-0.188315
O60343			12.6373		12.7822			12.6954	12.6495															12.2976		11.8601		12.6403				Y25;Y50;Y100;Y150	6;2;4;3;5	TBC1D4	Homo sapiens	TBC1 domain family member 4	TBCD4_HUMAN	586	FALSE	_LGS[Phospho (STY)]VDS[Phospho (STY)]FER_.2	2	_LGS[Phospho (STY)]VDS[Phospho (STY)]FER_.2	LGSVDSFER_2[Phospho (STY)]	1	human			0.0122373
O60343	12.9174	12.99	13.1313				12.8832	13.2527				12.8603					12.8607		12.5607	12.8513	13.0148	12.7981	12.7828	12.5181	12.71	13.191		12.9433		13.0222	0.610916	Honly;Y25;Y50;Y100;Y150;Y200;Y25;Y50;Y100	2;1;3;4;5;6;2;3;4;5;6;1	TBC1D4	Homo sapiens	TBC1 domain family member 4	TBCD4_HUMAN	565	FALSE	_RSLTSS[Phospho (STY)]LENIFSR_.3;_RSLTS[Phospho (STY)]SLENIFSR_.3	1	_RSLTSS[Phospho (STY)]LENIFSR_.3;_RSLTS[Phospho (STY)]SLENIFSR_.3	RSLTSSLENIFSR_1[Phospho (STY)]	2	human	-0.0342418	0.262676
O60343	18.3687	18.2529	18.3325	18.229	19.0079	18.6505	18.3395	18.223	18.2728	18.2214	18.5291	18.475	18.1347	18.1601	18.2171	18.439	18.3401	18.3725	18.106	18.2539	18.3076	18.0652	18.4262	18.5912	18.5758	18.186	18.1526	18.2502	18.4581	18.5046	0.999811	Honly;Y25;Y50;Y100;Y150;Y200	3;1;2;4;5;6	TBC1D4	Homo sapiens	TBC1 domain family member 4	TBCD4_HUMAN	748	FALSE	_RTSSTC[Carbamidomethyl (C)]S[Phospho (STY)]NES[Phospho (STY)]LSVGGTSVTPR_.3;_RTSS[Phospho (STY)]TC[Carbamidomethyl (C)]S[Phospho (STY)]NESLSVGGTSVTPR_.3;_RTS[Phospho (STY)]STC[Carbamidomethyl (C)]S[Phospho (STY)]NESLSVGGTSVTPR_.3	2	_RTSSTC[Carbamidomethyl (C)]S[Phospho (STY)]NES[Phospho (STY)]LSVGGTSVTPR_.3;_RTSS[Phospho (STY)]TC[Carbamidomethyl (C)]S[Phospho (STY)]NESLSVGGTSVTPR_.3;_RTS[Phospho (STY)]STC[Carbamidomethyl (C)]S[Phospho (STY)]NESLSVGGTSVTPR_.3	RTSSTCSNESLSVGGTSVTPR_2[Phospho (STY)]	3	human	-0.0292702	-0.0298488	-0.0597064	-0.0075838
O60343	19.2367	18.9911	19.3304	19.5524	19.5386	19.6631	19.3483	19.1971	19.2775	19.2551	19.5727	19.5487	19.0777	19.1583	19.2491	19.2949	19.5207	19.3813	18.095	18.6638	18.6865	18.7209	18.9379	19.1322	18.7675	19.0831	19.1393	19.2851	19.4432	19.3393	0.986959	Y25;Y50;Y100;Y150;Y200	1;2;3;4;5;6	TBC1D4	Homo sapiens	TBC1 domain family member 4	TBCD4_HUMAN	748	FALSE	_RTSS[Phospho (STY)]TC[Carbamidomethyl (C)]S[Phospho (STY)]NES[Phospho (STY)]LSVGGTSVTPR_.3;_RTSS[Phospho (STY)]T[Phospho (STY)]C[Carbamidomethyl (C)]S[Phospho (STY)]NESLSVGGTSVTPR_.3;_RTS[Phospho (STY)]STC[Carbamidomethyl (C)]S[Phospho (STY)]NES[Phospho (STY)]LSVGGTSVTPR_.3;_RT[Phospho (STY)]SSTC[Carbamidomethyl (C)]S[Phospho (STY)]NES[Phospho (STY)]LSVGGTSVTPR_.3;_RT[Phospho (STY)]S[Phospho (ST…	3	_RTSS[Phospho (STY)]TC[Carbamidomethyl (C)]S[Phospho (STY)]NES[Phospho (STY)]LSVGGTSVTPR_.3;_RTSS[Phospho (STY)]T[Phospho (STY)]C[Carbamidomethyl (C)]S[Phospho (STY)]NESLSVGGTSVTPR_.3;_RTS[Phospho (STY)]STC[Carbamidomethyl (C)]S[Phospho (STY)]NES[Phospho (STY)]LSVGGTSVTPR_.3;_RT[Phospho (STY)]SSTC[Carbamidomethyl (C)]S[Phospho (STY)]NES[Phospho (STY)]LSVGGTSVTPR_.3;_RT[Phospho (STY)]S[Phospho (ST…	RTSSTCSNESLSVGGTSVTPR_3[Phospho (STY)]	5	human	0.111593	0.205982	-0.0529478	-0.297214
O60343	17.2298	17.0248	17.2318	17.4563	17.6276	17.6313	17.31	17.2194	17.2675	17.2646	17.4752	17.5186	17.1632	17.1117	17.2343	17.3679	17.539	17.3816	16.0156	16.5382	16.6263	16.7583	16.9255	16.9953	16.8043	17.0527	17.1212	17.2165	17.3092	17.4093	0.481722	Y25;Y50;Y100;Y150;Y200	1;2;3;4;5;6	TBC1D4	Homo sapiens	TBC1 domain family member 4	TBCD4_HUMAN	748	FALSE	_RTS[Phospho (STY)]STC[Carbamidomethyl (C)]S[Phospho (STY)]N[Deamidation (NQ)]ES[Phospho (STY)]LSVGGTSVTPR_.3	3	_RTS[Phospho (STY)]STC[Carbamidomethyl (C)]S[Phospho (STY)]N[Deamidation (NQ)]ES[Phospho (STY)]LSVGGTSVTPR_.3	RTSSTCSNESLSVGGTSVTPR_3[Phospho (STY)],1[Deamidation (NQ)]	1	human	0.0801652	0.194587	0.0356475	-0.191637
O60343	15.4221		15.7426					15.2252						15.5338			16.1955					13.6984		15.6894	15.0273						0.216263	Y25;Y50;Y25;Y50;Y100;Y150;Y200	4;1;6;1;3;2;5	TBC1D4	Homo sapiens	TBC1 domain family member 4	TBCD4_HUMAN	749	FALSE	_TSST[Phospho (STY)]C[Carbamidomethyl (C)]S[Phospho (STY)]NESLSVGGTSVTPR_.3;_TSS[Phospho (STY)]TC[Carbamidomethyl (C)]S[Phospho (STY)]NESLSVGGTSVTPR_.2	2	_TSST[Phospho (STY)]C[Carbamidomethyl (C)]S[Phospho (STY)]NESLSVGGTSVTPR_.3;_TSS[Phospho (STY)]TC[Carbamidomethyl (C)]S[Phospho (STY)]NESLSVGGTSVTPR_.2	TSSTCSNESLSVGGTSVTPR_2[Phospho (STY)]	2	human
O60437	14.1829	14.258	14.0097	14.2819	14.2231	14.3786	14.0274	14.14	14.0249	14.1592	14.1519	14.5345	14.2671	14.2242	14.0649	14.0656	13.9164	14.5294	14.0904	13.7326		13.8387	13.8439	13.9456	14.0066	14.1227	13.9757	14.2185	14.1129	14.2761	0.999999	Honly;Y25;Y50;Y100;Y150;Y200	2;3;1;4;5;6	PPL	Homo sapiens	Periplakin	PEPL_HUMAN	11	FALSE	_GKYS[Phospho (STY)]PTVQTR_.2	1	_GKYS[Phospho (STY)]PTVQTR_.2	GKYSPTVQTR_1[Phospho (STY)]	1	human	-0.15551	-0.118016	0.0152066	-0.122737
O60502				13.5154																							12.9694				0.0443243	Y50;Y100	3;4	MGEA5	Homo sapiens	Protein O-GlcNAcase	OGA_HUMAN	504	FALSE	_ESIAESKS[Phospho (STY)]PEMSMQEDC[Carbamidomethyl (C)]ISDIAPMQTDEQTNK_.4	1	_ESIAESKS[Phospho (STY)]PEMSMQEDC[Carbamidomethyl (C)]ISDIAPMQTDEQTNK_.4	ESIAESKSPEMSMQEDCISDIAPMQTDEQTNK_1[Phospho (STY)]	1	human
O60502																			13.9891		14.2057	14.5466									0.685186	Y25	1;4;3;4	MGEA5	Homo sapiens	Protein O-GlcNAcase	OGA_HUMAN	504	FALSE	_ESIAES[Phospho (STY)]KSPEM[Oxidation (M)]SMQEDC[Carbamidomethyl (C)]ISDIAPMQTDEQTNK_.4;_ES[Phospho (STY)]IAESKSPEM[Oxidation (M)]SMQEDC[Carbamidomethyl (C)]ISDIAPMQTDEQTNK_.4	1	_ESIAES[Phospho (STY)]KSPEM[Oxidation (M)]SMQEDC[Carbamidomethyl (C)]ISDIAPMQTDEQTNK_.4;_ES[Phospho (STY)]IAESKSPEM[Oxidation (M)]SMQEDC[Carbamidomethyl (C)]ISDIAPMQTDEQTNK_.4	ESIAESKSPEMSMQEDCISDIAPMQTDEQTNK_1[Phospho (STY)],1[Oxidation (M)]	2	human
O60502		15.8674	15.8125	16.4474		16.3035		15.7906	15.7483		16.6453	16.5734		16.0645		16.2336	16.3381	16.3145	15.5012	15.4216	15.5052		15.6953	15.9912	15.4577	15.6215	15.8418	16.0439	16.3123		0.871378	Honly;Y25;Y50;Y100;Y150;Y200	2;3;5;1;4;6;2;3;1;5;6;4	MGEA5	Homo sapiens	Protein O-GlcNAcase	OGA_HUMAN	504	FALSE	_ESIAESKS[Phospho (STY)]PEM[Oxidation (M)]SM[Oxidation (M)]QEDC[Carbamidomethyl (C)]ISDIAPM[Oxidation (M)]QTDEQTNK_.4;_ES[Phospho (STY)]IAESKSPEM[Oxidation (M)]SM[Oxidation (M)]QEDC[Carbamidomethyl (C)]ISDIAPM[Oxidation (M)]QTDEQTNK_.4	1	_ESIAESKS[Phospho (STY)]PEM[Oxidation (M)]SM[Oxidation (M)]QEDC[Carbamidomethyl (C)]ISDIAPM[Oxidation (M)]QTDEQTNK_.4;_ES[Phospho (STY)]IAESKSPEM[Oxidation (M)]SM[Oxidation (M)]QEDC[Carbamidomethyl (C)]ISDIAPM[Oxidation (M)]QTDEQTNK_.4	ESIAESKSPEMSMQEDCISDIAPMQTDEQTNK_1[Phospho (STY)],3[Oxidation (M)]	2	human		-0.0767477	-0.064121
O60502	15.0233	14.2415	14.1985	14.1814	15.4145		13.9772	14.9544	14.5083			14.0938	13.9242		14.338	14.7506	14.7099		13.7768	13.9975	14.3882	14.2585	14.4327	14.843	14.8159	15.2648			15.1852	14.6012	1	Y25;Y50;Y100;Y150;Y200	1;2;3;4;5;6	MGEA5	Homo sapiens	Protein O-GlcNAcase	OGA_HUMAN	359	FALSE	_LENEGS[Phospho (STY)]DEDIETDVLYSPQMALK_.3	1	_LENEGS[Phospho (STY)]DEDIETDVLYSPQMALK_.3	LENEGSDEDIETDVLYSPQMALK_1[Phospho (STY)]	1	human	-1.04611	0.712905	0.309788
O60502	15.7102	15.4161	15.6614	15.9782	15.857	16.0929	15.7424	15.8445	15.7316	15.8039	15.9658	16.2184	15.7575	15.8872	15.8794	15.9703	16.1652	16.1597	14.6152	14.9661	15.2495	15.1312	15.3265	15.5299	15.3251	15.6489	15.6912	15.8427	15.8962	15.9606	1	Y25;Y50;Y100;Y150;Y200	1;2;3;4;5;6	MGEA5	Homo sapiens	Protein O-GlcNAcase	OGA_HUMAN	359	FALSE	_LENEGS[Phospho (STY)]DEDIETDVLYSPQM[Oxidation (M)]ALK_.3	1	_LENEGS[Phospho (STY)]DEDIETDVLYSPQM[Oxidation (M)]ALK_.3	LENEGSDEDIETDVLYSPQMALK_1[Phospho (STY)],1[Oxidation (M)]	1	human	0.0322292	0.428344	0.0702128	-0.174265
O60504																				12.3779										12.9062	0.962799	Y25;Y50	2;6	SORBS3	Homo sapiens	Vinexin	VINEX_HUMAN	355	FALSE	_DFVYPSSTRDPSASNGGGS[Phospho (STY)]PAR_.3	1	_DFVYPSSTRDPSASNGGGS[Phospho (STY)]PAR_.3	DFVYPSSTRDPSASNGGGSPAR_1[Phospho (STY)]	1	human
O60504																			15.8456		15.6389					16.2117	16.2325			15.8208	0.489499	Y50;Honly;Y25;Y50;Y25;Y50	2;3;2;1;3;3;6	SORBS3	Homo sapiens	Vinexin	VINEX_HUMAN	355	FALSE	_DFVYPSSTRDPSASN[Deamidation (NQ)]GGGS[Phospho (STY)]PAR_.3;_DFVYPSS[Phospho (STY)]TRDPSASN[Deamidation (NQ)]GGGSPAR_.3;_DFVYPS[Phospho (STY)]STRDPSASN[Deamidation (NQ)]GGGSPAR_.3	1	_DFVYPSSTRDPSASN[Deamidation (NQ)]GGGS[Phospho (STY)]PAR_.3;_DFVYPSS[Phospho (STY)]TRDPSASN[Deamidation (NQ)]GGGSPAR_.3;_DFVYPS[Phospho (STY)]STRDPSASN[Deamidation (NQ)]GGGSPAR_.3	DFVYPSSTRDPSASNGGGSPAR_1[Phospho (STY)],1[Deamidation (NQ)]	3	human
O60504	12.2994		12.526					12.8764			12.8746									12.5535		12.5822	12.8003	12.6746	12.4522	12.6901	12.2617	12.6822	12.7477	12.1274		Honly;Y25;Y50;Y100;Y150	3;2;4;5;6;1	SORBS3	Homo sapiens	Vinexin	VINEX_HUMAN	389	FALSE	_FDFQAQS[Phospho (STY)]PK_.2	1	_FDFQAQS[Phospho (STY)]PK_.2	FDFQAQSPK_1[Phospho (STY)]	1	human
O60504		16.2284			15.6924				15.7358								15.4445													15.6326	0.150797	Y50;Y100;Y150;Y200	6;2;5;3;6;2;3;5	SORBS3	Homo sapiens	Vinexin	VINEX_HUMAN	542	FALSE	_HPSS[Phospho (STY)]PSALR_.2;_HPS[Phospho (STY)]SPSALR_.2	1	_HPSS[Phospho (STY)]PSALR_.2;_HPS[Phospho (STY)]SPSALR_.2	HPSSPSALR_1[Phospho (STY)]	2	human
O60504	17.7859	17.7717	17.9505	18.0684	17.9662	18.1493	17.802	17.767	17.7821	17.862	18.0301	18.0739	17.6537	17.7703	17.7577	17.9031	18.0252	17.9757	17.7327	17.8932	17.8068	17.9351	17.9121	18.0822	17.7662	17.7713	17.962	17.9862	17.9535	17.9042	1	Honly;Y25;Y50;Y100;Y150;Y200	2;3;1;4;5;6	SORBS3	Homo sapiens	Vinexin	VINEX_HUMAN	520	FALSE	_LC[Carbamidomethyl (C)]DDGPQLPTS[Phospho (STY)]PR_.2;_LC[Carbamidomethyl (C)]DDGPQLPT[Phospho (STY)]SPR_.2	1	_LC[Carbamidomethyl (C)]DDGPQLPTS[Phospho (STY)]PR_.2;_LC[Carbamidomethyl (C)]DDGPQLPT[Phospho (STY)]SPR_.2	LCDDGPQLPTSPR_1[Phospho (STY)]	2	human	0.0160711	-0.00466231	-0.168335	-0.206388
O60504	17.8389	17.8804	18.0568	18.144	18.0514	18.2574	17.9384	17.8313	17.8786	17.9549	18.1745	18.2049	17.7713	17.899	17.9558	18.0848	18.1173	18.0667	17.8784	18.0035	17.8706	18.0604	17.9951	18.2162	17.8725	17.8221	18.0325	18.084	18.0704	18.02	0.999991	Honly;Y25;Y50;Y100;Y150;Y200	2;3;1;4;5;6	SORBS3	Homo sapiens	Vinexin	VINEX_HUMAN	520	FALSE	_LC[Carbamidomethyl (C)]DDGPQ[Deamidation (NQ)]LPTS[Phospho (STY)]PR_.2;_LC[Carbamidomethyl (C)]DDGPQ[Deamidation (NQ)]LPT[Phospho (STY)]SPR_.2	1	_LC[Carbamidomethyl (C)]DDGPQ[Deamidation (NQ)]LPTS[Phospho (STY)]PR_.2;_LC[Carbamidomethyl (C)]DDGPQ[Deamidation (NQ)]LPT[Phospho (STY)]SPR_.2	LCDDGPQLPTSPR_1[Phospho (STY)],1[Deamidation (NQ)]	2	human	0.0994996	-0.0490746	-0.178206	-0.189065
O60504	17.5367	17.619	17.6057	17.8026	17.8174	17.8871	17.6458	17.7242	17.6793	17.5826	17.8684	17.9504	17.4787	17.4685	17.6376	17.9028	17.7434	17.4389	17.5358	17.4538	17.4598	17.5917	17.5779	17.8037	17.4319	17.6063	17.695	17.6926	17.7859	17.7106	1	Y25;Y50;Y100;Y150;Y200;Honly;Y25;Y50;Y100;Y150;Y200	1;2;3;4;5;6;2;3;1;4;5;6	SORBS3	Homo sapiens	Vinexin	VINEX_HUMAN	518	FALSE	_LRLC[Carbamidomethyl (C)]DDGPQLPTS[Phospho (STY)]PR_.2;_LRLC[Carbamidomethyl (C)]DDGPQLPTS[Phospho (STY)]PR_.3;_LRLC[Carbamidomethyl (C)]DDGPQLPT[Phospho (STY)]SPR_.3	1	_LRLC[Carbamidomethyl (C)]DDGPQLPTS[Phospho (STY)]PR_.2;_LRLC[Carbamidomethyl (C)]DDGPQLPTS[Phospho (STY)]PR_.3;_LRLC[Carbamidomethyl (C)]DDGPQLPT[Phospho (STY)]SPR_.3	LRLCDDGPQLPTSPR_1[Phospho (STY)]	3	human	0.109041	0.105109	0.0736836	-0.219977
O60504	16.7726	16.8609	16.8116	17.0578	17.0424	17.1316	16.8708	16.9288	16.8755	16.8524	17.093	17.1887	16.7169	16.6333	16.9385	17.0962	17.0272	16.7359	16.6231	16.6067	16.6007	16.7925	16.6748	17.0272	16.6332	16.8337	16.8784	16.9733	16.946	16.8896	0.999815	Y25;Y50;Y100;Y150;Y200;Honly;Y25;Y50;Y100;Y150;Y200	1;2;3;4;5;6;2;3;1;4;5;6	SORBS3	Homo sapiens	Vinexin	VINEX_HUMAN	518	FALSE	_LRLC[Carbamidomethyl (C)]DDGPQ[Deamidation (NQ)]LPTS[Phospho (STY)]PR_.2;_LRLC[Carbamidomethyl (C)]DDGPQ[Deamidation (NQ)]LPTS[Phospho (STY)]PR_.3	1	_LRLC[Carbamidomethyl (C)]DDGPQ[Deamidation (NQ)]LPTS[Phospho (STY)]PR_.2;_LRLC[Carbamidomethyl (C)]DDGPQ[Deamidation (NQ)]LPTS[Phospho (STY)]PR_.3	LRLCDDGPQLPTSPR_1[Phospho (STY)],1[Deamidation (NQ)]	2	human	0.0981262	0.0679073	0.0639563	-0.205427
O60551	15.5898	15.4194	15.4154	15.7129	15.4098	15.6965	15.4362	15.3472	15.2174	15.324	15.447	15.6184	15.3686	15.3652	15.3254	15.486	15.4507	15.5624	14.9416	15.0698	15.3244	15.1851	15.3327	15.3744	15.3542	15.3282	15.42	15.5152	15.5079	15.6071	1	Honly;Y25;Y50;Y100;Y150;Y200	2;3;1;4;5;6	NMT2	Homo sapiens	Glycylpeptide N-tetradecanoyltransferase 2	NMT2_HUMAN	37	FALSE	_GS[Phospho (STY)]PGGYLGAK_.2	1	_GS[Phospho (STY)]PGGYLGAK_.2	GSPGGYLGAK_1[Phospho (STY)]	1	human	-0.153631	-0.0722482	-0.198018	-0.388903
O60566	15.6937	15.5137		15.4689		16.1618		15.4277												14.8711	15.2884	15.4792	15.3935	15.5138	15.3938	15.3918		15.5208			1	Honly;Y25;Y50;Y100;Y150	2;3;4;5;6;1	BUB1B	Homo sapiens	Mitotic checkpoint serine/threonine-protein kinase BUB1 beta	BUB1B_HUMAN	668	FALSE	_KLS[Phospho (STY)]PIIEDSR_.2	1	_KLS[Phospho (STY)]PIIEDSR_.2	KLSPIIEDSR_1[Phospho (STY)]	1	human		-0.085998
O60566	15.4035	15.8346	15.8178	15.7345	15.8296	15.9167	15.109	14.5908	15.556	15.7419	15.6449	16.111	15.3485		15.7218	15.8443	15.8158		15.5988	15.6505	15.7996	15.1934	16.0032	16.1162	15.5495	15.6302	15.7422	16.0055	15.9283	16.1003		Honly;Y25;Y50;Y100;Y150;Y200	2;3;1;4;5;6	BUB1B	Homo sapiens	Mitotic checkpoint serine/threonine-protein kinase BUB1 beta	BUB1B_HUMAN	541	FALSE	_NKS[Phospho (STY)]PPADPPRVLAQR_.3	1	_NKS[Phospho (STY)]PPADPPRVLAQR_.3	NKSPPADPPRVLAQR_1[Phospho (STY)]	1	human	-0.294506	-1.24386	-0.261861	0.00746903
O60566	15.514	15.5709	15.6378	15.6969	15.4333	15.8273	15.7104	15.4144	15.4546	15.6191	15.4521	15.6487	15.5282	15.3908	15.3782	15.5401	15.4889	15.7161	15.5071	15.4135	15.4247	15.5473	15.4126	15.4828	15.4869	15.5985	15.5271	15.6022	15.508	15.7781		Honly;Y25;Y50;Y100;Y150;Y200	2;3;1;4;5;6	BUB1B	Homo sapiens	Mitotic checkpoint serine/threonine-protein kinase BUB1 beta	BUB1B_HUMAN	541	FALSE	_NKS[Phospho (STY)]PPADPPR_.2	1	_NKS[Phospho (STY)]PPADPPR_.2	NKSPPADPPR_1[Phospho (STY)]	1	human	0.196335	-0.156439	-0.183151	-0.0777738
O60684	14.9893	14.9192	14.9753	15.0818	15.1021	14.8835	14.8109	14.6792	14.6032	14.4838	14.64	14.6324	14.4519	14.58	14.5529	14.6148	14.4979	14.184	15.4274	15.425	15.345	15.458	15.3511	15.5203	15.1941	15.2134	15.074	15.2653	15.1194	15.0504	1	Honly;Y25;Y50;Y100;Y150;Y200	2;3;1;4;5;6	KPNA6	Homo sapiens	Importin subunit alpha-7	IMA7_HUMAN	1	FALSE	_[Acetyl (Protein N-term)]METMAS[Phospho (STY)]PGK_.2	1	_[Acetyl (Protein N-term)]METMAS[Phospho (STY)]PGK_.2	METMASPGK_1[Phospho (STY)],1[Acetyl (Protein N-term)]	1	human	-0.178412	-0.239958	-0.372086	-0.59805
O60684	15.4832	15.4302	15.6201	15.6591	15.4442	15.6513	15.0169	15.294	15.2405	15.3054	15.2494	15.5559	14.9201	15.2418	15.1482	15.3391	15.2719	15.264	15.5524	15.6513	15.6897	15.8	15.8612	15.8508	15.3971	15.619	15.7073	15.9305	15.6391	15.8993	1	Honly;Y25;Y50;Y100;Y150;Y200	3;1;2;4;5;6	KPNA6	Homo sapiens	Importin subunit alpha-7	IMA7_HUMAN	1	FALSE	_[Acetyl (Protein N-term)]METM[Oxidation (M)]AS[Phospho (STY)]PGK_.2;_[Acetyl (Protein N-term)]M[Oxidation (M)]ETMAS[Phospho (STY)]PGK_.2	1	_[Acetyl (Protein N-term)]METM[Oxidation (M)]AS[Phospho (STY)]PGK_.2;_[Acetyl (Protein N-term)]M[Oxidation (M)]ETMAS[Phospho (STY)]PGK_.2	METMASPGK_1[Phospho (STY)],1[Oxidation (M)],1[Acetyl (Protein N-term)]	2	human	-0.466288	-0.136193	-0.379572	-0.353711
O60684	14.7697	14.9368	14.8661	14.7706	15.0176	15.0516	14.7569	14.6927	14.8602	14.9516	14.9793	14.9688	14.8158	14.796	14.9023	14.8846	15.0158	15.0031	14.4312	14.6158	14.6755	14.7167	14.822	14.872	14.5278	14.7379	14.8309	14.9668	15.0006	15.1278	1	Honly;Y25;Y50;Y100;Y150;Y200	3;1;2;4;5;6	KPNA6	Homo sapiens	Importin subunit alpha-7	IMA7_HUMAN	1	FALSE	_[Acetyl (Protein N-term)]M[Oxidation (M)]ETM[Oxidation (M)]AS[Phospho (STY)]PGK_.2	1	_[Acetyl (Protein N-term)]M[Oxidation (M)]ETM[Oxidation (M)]AS[Phospho (STY)]PGK_.2	METMASPGK_1[Phospho (STY)],2[Oxidation (M)],1[Acetyl (Protein N-term)]	1	human	-0.0127448	-0.244134	-0.00587729	0.181066
O60716	19.3742	16.007	16.4601	16.643	16.6515	16.8086	16.6863	16.5358	16.5019		16.9108	16.3777	16.1313	16.6032			19.5767	18.951	16.0796	12.985	15.3316	16.0256	16.2778		15.9796	16.4395	16.3921	15.9056	19.4191	19.0796	0.999997	Honly;Y25;Y50;Y100;Y150;Y200;Honly;Y25;Y50;Y150;Y200;Y25;Y50;Y100;Y200	2;3;1;4;5;6;2;1;4;3;6;3;4;5;6;1;2	CTNND1	Homo sapiens	Catenin delta-1	CTND1_HUMAN	345	FALSE	_GSLASLDS[Phospho (STY)]LRK_.2;_GSLAS[Phospho (STY)]LDSLRK_.2;_GS[Phospho (STY)]LASLDSLRK_.2	1	_GSLASLDS[Phospho (STY)]LRK_.2;_GSLAS[Phospho (STY)]LDSLRK_.2;_GS[Phospho (STY)]LASLDSLRK_.2	GSLASLDSLRK_1[Phospho (STY)]	3	human	-2.68797	0.528796	0.0417889
O60716	16.9502	16.7378	16.9445	17.1958	17.2384	17.2086	17.0034	16.8697	17.0572	16.9858	17.1591	17.3309	16.9305	16.9512	17.3106	17.1473	17.2805	17.044	15.2747	16.4357	16.575	16.7563	16.8175	16.7763	16.5805	16.798	16.7332	16.949	16.8202	17.1648	1	Y25;Y50;Y100;Y150;Y200	1;2;3;4;5;6;1;4;5;6;2;3	CTNND1	Homo sapiens	Catenin delta-1	CTND1_HUMAN	345	FALSE	_GSLAS[Phospho (STY)]LDS[Phospho (STY)]LRK_.2;_GS[Phospho (STY)]LAS[Phospho (STY)]LDSLRK_.2	2	_GSLAS[Phospho (STY)]LDS[Phospho (STY)]LRK_.2;_GS[Phospho (STY)]LAS[Phospho (STY)]LDSLRK_.2	GSLASLDSLRK_2[Phospho (STY)]	2	human	0.053129	0.131846	0.112735	-0.209933
O60716	18.8102	18.8732	18.8059	19.1876	18.9557	19.1765	18.8093	18.9882	18.9051	18.662	19.0635	18.8575	18.8144	18.8343	18.8572	19.0302	18.9934	19.0652	18.2386	18.4507	18.5737	18.7806	18.7741	18.9227	18.6325	18.8805	18.8657	18.9238	18.998	19.3128	0.99996	Honly;Y25;Y50;Y100;Y150;Y200	2;3;1;4;5;6	CTNND1	Homo sapiens	Catenin delta-1	CTND1_HUMAN	216	FALSE	_HYEDGYPGGSDNYGSLS[Phospho (STY)]R_.3;_HYEDGYPGGSDNYGS[Phospho (STY)]LSR_.2;_HYEDGYPGGSDNYGS[Phospho (STY)]LSR_.3;_HYEDGYPGGS[Phospho (STY)]DNYGSLSR_.3	1	_HYEDGYPGGSDNYGSLS[Phospho (STY)]R_.3;_HYEDGYPGGSDNYGS[Phospho (STY)]LSR_.2;_HYEDGYPGGSDNYGS[Phospho (STY)]LSR_.3;_HYEDGYPGGS[Phospho (STY)]DNYGSLSR_.3	HYEDGYPGGSDNYGSLSR_1[Phospho (STY)]	4	human	-0.000864564	0.114933	0.0991503	-0.525611
O60716	16.9365	16.987	16.932	17.311	17.082	17.3308	16.9908	17.1194	17.0782	16.7745	17.2108	17.0221	17.0258	16.956	17.0225	17.179	17.5429	17.1406	16.3618	16.5929	16.654	16.9502	16.9245	16.9422	16.7368	16.9857	17.0354	17.0512	17.1178	17.4811	0.999972	Honly;Y25;Y50;Y100;Y150;Y200	2;3;1;4;5;6	CTNND1	Homo sapiens	Catenin delta-1	CTND1_HUMAN	216	FALSE	_HYEDGYPGGSDN[Deamidation (NQ)]YGS[Phospho (STY)]LSR_.2;_HYEDGYPGGSDN[Deamidation (NQ)]YGS[Phospho (STY)]LSR_.3	1	_HYEDGYPGGSDN[Deamidation (NQ)]YGS[Phospho (STY)]LSR_.2;_HYEDGYPGGSDN[Deamidation (NQ)]YGS[Phospho (STY)]LSR_.3	HYEDGYPGGSDNYGSLSR_1[Phospho (STY)],1[Deamidation (NQ)]	2	human	0.0542522	0.13234	0.146204	-0.536513
O60716	12.1971	12.288	12.3989	12.2078		12.4165		11.2146			12.4011		11.5062				11.8628		12.0243	12.2575		11.9284	12.4056		12.0321		12.3561	12.1118	11.8531	12.3553	0.999941	Y25;Y50;Y100;Y150;Y200	1;2;4;5;3;6	CTNND1	Homo sapiens	Catenin delta-1	CTND1_HUMAN	1	FALSE	_[Acetyl (Protein N-term)]M[Oxidation (M)]DDS[Phospho (STY)]EVESTASILASVK_.2	1	_[Acetyl (Protein N-term)]M[Oxidation (M)]DDS[Phospho (STY)]EVESTASILASVK_.2	MDDSEVESTASILASVK_1[Phospho (STY)],1[Oxidation (M)],1[Acetyl (Protein N-term)]	1	human		-1.07338
O60716			15.6219			15.6602						15.6961							15.1051	15.159		15.3569	15.6623		15.5366	15.6868	15.5373	15.6117	15.3206		0.621904	Y25;Y50;Y100;Honly;Y25;Y50;Y100;Y150;Y25;Y50	1;2;4;3;2;1;4;5;3;6;1;4;2	CTNND1	Homo sapiens	Catenin delta-1	CTND1_HUMAN	185	FALSE	_NGN[Deamidation (NQ)]GGPGPYVGQAGT[Phospho (STY)]ATLPR_.3;_N[Deamidation (NQ)]GNGGPGPYVGQAGTAT[Phospho (STY)]LPR_.3;_N[Deamidation (NQ)]GNGGPGPYVGQAGT[Phospho (STY)]ATLPR_.3	1	_NGN[Deamidation (NQ)]GGPGPYVGQAGT[Phospho (STY)]ATLPR_.3;_N[Deamidation (NQ)]GNGGPGPYVGQAGTAT[Phospho (STY)]LPR_.3;_N[Deamidation (NQ)]GNGGPGPYVGQAGT[Phospho (STY)]ATLPR_.3	NGNGGPGPYVGQAGTATLPR_1[Phospho (STY)],1[Deamidation (NQ)]	3	human
O60716	15.3835	15.7414	15.8775	15.4357	16.0263	15.7035	16.035		16.214	15.4089		15.7871	15.7845		15.6919	15.7835	15.7954	15.9067	14.9076	15.1582	15.3082	15.3186	15.5861	14.7191	15.2674	15.6542	15.4998	14.952	15.5089	15.9537	0.999921	Honly;Y25;Y50;Y100;Y150;Y200	2;3;1;4;6;2;3;1;4;5;6	CTNND1	Homo sapiens	Catenin delta-1	CTND1_HUMAN	185	FALSE	_N[Deamidation (NQ)]GN[Deamidation (NQ)]GGPGPYVGQAGTAT[Phospho (STY)]LPR_.2;_N[Deamidation (NQ)]GN[Deamidation (NQ)]GGPGPYVGQAGTAT[Phospho (STY)]LPR_.3	1	_N[Deamidation (NQ)]GN[Deamidation (NQ)]GGPGPYVGQAGTAT[Phospho (STY)]LPR_.2;_N[Deamidation (NQ)]GN[Deamidation (NQ)]GGPGPYVGQAGTAT[Phospho (STY)]LPR_.3	NGNGGPGPYVGQAGTATLPR_1[Phospho (STY)],2[Deamidation (NQ)]	2	human	0.651453		0.336508	-0.0267616
O60716		13.9733		14.396	14.4924				14.3938	14.0343	14.4893			14.3912			14.2684		13.5035	13.7317	13.7666	13.7319	14.0144	13.7753		14.0701	13.9325	13.8123	13.8917	14.0231	0.999842	Y25;Y50;Y100;Y150;Y200	1;2;3;4;5;6	CTNND1	Homo sapiens	Catenin delta-1	CTND1_HUMAN	185	FALSE	_N[Deamidation (NQ)]GN[Deamidation (NQ)]GGPGPYVGQ[Deamidation (NQ)]AGTAT[Phospho (STY)]LPR_.3	1	_N[Deamidation (NQ)]GN[Deamidation (NQ)]GGPGPYVGQ[Deamidation (NQ)]AGTAT[Phospho (STY)]LPR_.3	NGNGGPGPYVGQAGTATLPR_1[Phospho (STY)],3[Deamidation (NQ)]	1	human				-0.361685
O60716	13.2802	13.3544				13.5202						13.7302							12.4206	12.672			12.3214	12.8938	12.7465	13.3237			13.3862		0.998008	Honly;Y25;Y50;Y100;Y150	3;1;2;5;6	CTNND1	Homo sapiens	Catenin delta-1	CTND1_HUMAN	899	FALSE	_SLDNNYSTPNERGDHNRT[Phospho (STY)]LDR_.4	1	_SLDNNYSTPNERGDHNRT[Phospho (STY)]LDR_.4	SLDNNYSTPNERGDHNRTLDR_1[Phospho (STY)]	1	human
O60716	17.0556	17.1336	17.3136	17.4005	17.4718	17.5265	17.2749	17.1618	17.4183	17.2447	17.6628	17.456	17.0063	17.0602	17.356	17.3625	17.2461	17.217	16.8655	17.1646	17.1727	17.5404	17.493	17.4241	17.3044	17.4588	17.4034	17.4173	17.4748	17.6058	0.973602	Honly;Y25;Y50;Y100;Y150;Y200;Honly;Y25;Y50;Y100	2;3;1;4;5;6;2;1;3;4;5;6	CTNND1	Homo sapiens	Catenin delta-1	CTND1_HUMAN	859	FALSE	_SQSSHSYDDST[Phospho (STY)]LPLIDR_.3;_SQSSHSYDDS[Phospho (STY)]TLPLIDR_.3;_SQSSHS[Phospho (STY)]YDDSTLPLIDR_.3;_SQSS[Phospho (STY)]HSYDDSTLPLIDR_.3;_SQS[Phospho (STY)]SHSYDDSTLPLIDR_.3;_S[Phospho (STY)]QSSHSYDDSTLPLIDR_.3	1	_SQSSHSYDDST[Phospho (STY)]LPLIDR_.3;_SQSSHSYDDS[Phospho (STY)]TLPLIDR_.3;_SQSSHS[Phospho (STY)]YDDSTLPLIDR_.3;_SQSS[Phospho (STY)]HSYDDSTLPLIDR_.3;_SQS[Phospho (STY)]SHSYDDSTLPLIDR_.3;_S[Phospho (STY)]QSSHSYDDSTLPLIDR_.3	SQSSHSYDDSTLPLIDR_1[Phospho (STY)]	6	human	0.219312	0.0281996	0.104705	-0.155767
O60716				14.5115	14.9427	15.0975			14.5021			14.8424				15.2632				13.2849				14.1458	13.5612	14.3311		14.2			0.717597	Y50;Y200;Y25;Y50;Y100;Y150;Y200;Y25;Y50;Y100;Y150;Y25;Y50;Y100;Y200	2;4;2;6;4;3;2;6;1;4;5;3;2;6;4	CTNND1	Homo sapiens	Catenin delta-1	CTND1_HUMAN	859	FALSE	_SQSS[Phospho (STY)]HSY[Phospho (STY)]DDSTLPLIDR_.3;_SQSS[Phospho (STY)]HS[Phospho (STY)]YDDSTLPLIDR_.3;_SQS[Phospho (STY)]SHSY[Phospho (STY)]DDSTLPLIDR_.3;_SQS[Phospho (STY)]SHS[Phospho (STY)]YDDSTLPLIDR_.3;_SQS[Phospho (STY)]S[Phospho (STY)]HSYDDSTLPLIDR_.3	2	_SQSS[Phospho (STY)]HSY[Phospho (STY)]DDSTLPLIDR_.3;_SQSS[Phospho (STY)]HS[Phospho (STY)]YDDSTLPLIDR_.3;_SQS[Phospho (STY)]SHSY[Phospho (STY)]DDSTLPLIDR_.3;_SQS[Phospho (STY)]SHS[Phospho (STY)]YDDSTLPLIDR_.3;_SQS[Phospho (STY)]S[Phospho (STY)]HSYDDSTLPLIDR_.3	SQSSHSYDDSTLPLIDR_2[Phospho (STY)]	5	human
O60716																				10.9539		11.9021		12.1408							0.5	Y25	2;4;6	CTNND1	Homo sapiens	Catenin delta-1	CTND1_HUMAN	916	FALSE	_TLDRS[Phospho (STY)]GDLGDMEPLK_.3	1	_TLDRS[Phospho (STY)]GDLGDMEPLK_.3	TLDRSGDLGDMEPLK_1[Phospho (STY)]	1	human
O60716	14.9692	15.4829	15.1553	15.4941	15.2749	15.1656	15.3041		15.416		15.5903		15.525		15.2237	15.3974		15.347	14.0264	14.6673	14.3668		14.5196	14.6946	14.6925	15.0673	14.6825	14.6966	15.0399	14.5984	0.87215	Honly;Y25;Y50;Y100;Y150;Y200	2;1;3;5;6;4;3;6;1;2;4;5	CTNND1	Homo sapiens	Catenin delta-1	CTND1_HUMAN	265	FALSE	_VGGSS[Phospho (STY)]VDLHRFHPEPYGLEDDQR_.4;_VGGS[Phospho (STY)]SVDLHRFHPEPYGLEDDQR_.4	1	_VGGSS[Phospho (STY)]VDLHRFHPEPYGLEDDQR_.4;_VGGS[Phospho (STY)]SVDLHRFHPEPYGLEDDQR_.4	VGGSSVDLHRFHPEPYGLEDDQR_1[Phospho (STY)]	2	human	0.33493		0.260755
O60716	18.2773	18.4333	18.4928	18.3676	18.5392	18.5588	18.4436	18.3571	18.3321	18.3969	18.48	18.5774	18.2043	18.2226	18.2574	18.4041	18.529	18.7401	17.9938	18.0454	18.1997	18.2503	18.3238	18.3763	18.2275	18.2963	18.3724	18.5104	18.4346	18.737	1	Honly;Y25;Y50;Y100;Y150;Y200	2;3;1;4;5;6	CTNND1	Homo sapiens	Catenin delta-1	CTND1_HUMAN	265	FALSE	_VGGSS[Phospho (STY)]VDLHR_.2;_VGGS[Phospho (STY)]SVDLHR_.2	1	_VGGSS[Phospho (STY)]VDLHR_.2;_VGGS[Phospho (STY)]SVDLHR_.2	VGGSSVDLHR_1[Phospho (STY)]	2	human	0.166283	-0.0761913	-0.160697	0.0293048
O60716																			13.1498			13.5148	13.4983		13.4287	13.5066	13.847				0.999992	Honly;Y25;Y50	2;1;4;5;3	CTNND1	Homo sapiens	Catenin delta-1	CTND1_HUMAN	44	FALSE	_VRVSPQDANPLM[Oxidation (M)]AN[Deamidation (NQ)]GT[Phospho (STY)]LTR_.3	1	_VRVSPQDANPLM[Oxidation (M)]AN[Deamidation (NQ)]GT[Phospho (STY)]LTR_.3	VRVSPQDANPLMANGTLTR_1[Phospho (STY)],1[Deamidation (NQ)],1[Oxidation (M)]	1	human
O60749	12.871			13.2554	12.9654			12.6656			13.0486	13.2128				12.7724			12.3285	12.4993	12.7029	12.9731	13.1301		12.6962	12.5906	12.849	13.0636	12.792	12.7694	1	Honly;Y25;Y50;Y100;Y150;Y200	2;3;1;4;5;6	SNX2	Homo sapiens	Sorting nexin-2	SNX2_HUMAN	270	FALSE	_AVNTQALS[Phospho (STY)]GAGILR_.2	1	_AVNTQALS[Phospho (STY)]GAGILR_.2	AVNTQALSGAGILR_1[Phospho (STY)]	1	human
O60749																					13.621	13.8611	13.2637	13.5915	13.2542						0.999156	Honly;Y25;Y50;Y25	3;4;5;6;1;4;6	SNX2	Homo sapiens	Sorting nexin-2	SNX2_HUMAN	117	FALSE	_SMS[Phospho (STY)]APVIFDR_.2;_S[Phospho (STY)]MSAPVIFDR_.2	1	_SMS[Phospho (STY)]APVIFDR_.2;_S[Phospho (STY)]MSAPVIFDR_.2	SMSAPVIFDR_1[Phospho (STY)]	2	human
O60749	14.4604	14.6619	14.7459	14.9874	14.9458	15.038	14.9	14.7348	14.5668	14.7284	15.0089	14.959	14.4259	14.6105	14.6956	15.0698	15.0365	15.0118	14.3776	14.4898	14.6215	14.7501	14.885	14.9608	14.5243	14.7181	14.8936	14.9071	14.9068	15.1641	0.999981	Honly;Y25;Y50;Y100;Y150;Y200	2;3;1;4;5;6;2;1;3;4;5;6	SNX2	Homo sapiens	Sorting nexin-2	SNX2_HUMAN	117	FALSE	_SM[Oxidation (M)]S[Phospho (STY)]APVIFDR_.2;_S[Phospho (STY)]M[Oxidation (M)]SAPVIFDR_.2	1	_SM[Oxidation (M)]S[Phospho (STY)]APVIFDR_.2;_S[Phospho (STY)]M[Oxidation (M)]SAPVIFDR_.2	SMSAPVIFDR_1[Phospho (STY)],1[Oxidation (M)]	2	human	0.43955	0.0728759	-0.179073	-0.25898
O60784	16.8807	17.019	17.0487	17.2536	17.3041	17.4028	17.121	17.0089	17.007	17.0565	17.2843	17.3466	16.8534	16.8794	17.0515	17.2312	17.1035	17.0281	16.9345	16.8395	16.9479	17.151	16.8659	17.2425	16.871	17.0041	16.9997	17.2462	17.1203	17.0847	0.999752	Honly;Y25;Y50;Y100;Y150;Y200	2;3;1;4;5;6	TOM1	Homo sapiens	Target of Myb protein 1	TOM1_HUMAN	453	FALSE	_AADRLPNLSSPS[Phospho (STY)]AEGPPGPPSGPAPR_.3;_AADRLPNLSS[Phospho (STY)]PSAEGPPGPPSGPAPR_.3;_AADRLPNLS[Phospho (STY)]SPSAEGPPGPPSGPAPR_.3	1	_AADRLPNLSSPS[Phospho (STY)]AEGPPGPPSGPAPR_.3;_AADRLPNLSS[Phospho (STY)]PSAEGPPGPPSGPAPR_.3;_AADRLPNLS[Phospho (STY)]SPSAEGPPGPPSGPAPR_.3	AADRLPNLSSPSAEGPPGPPSGPAPR_1[Phospho (STY)]	3	human	0.240246	-0.0101601	-0.0416564	-0.197114
O60784	15.8567	15.8853	15.9972	16.155	16.2238	16.3442	16.05	15.9505	15.9175	15.8968	16.2521	16.2801	15.6335	15.745	15.8027	16.1432	16.0474	15.9575	15.8281	15.8029	15.8396	16.1081	15.7875	16.1868	15.772	15.9357	15.928	16.1814	16.0419	15.9203	0.999053	Honly;Y25;Y50;Y100;Y150;Y200	2;3;1;5;6;4;2;3;1;4;5;6	TOM1	Homo sapiens	Target of Myb protein 1	TOM1_HUMAN	453	FALSE	_AADRLPN[Deamidation (NQ)]LSS[Phospho (STY)]PSAEGPPGPPSGPAPR_.3;_AADRLPN[Deamidation (NQ)]LS[Phospho (STY)]SPSAEGPPGPPSGPAPR_.3	1	_AADRLPN[Deamidation (NQ)]LSS[Phospho (STY)]PSAEGPPGPPSGPAPR_.3;_AADRLPN[Deamidation (NQ)]LS[Phospho (STY)]SPSAEGPPGPPSGPAPR_.3	AADRLPNLSSPSAEGPPGPPSGPAPR_1[Phospho (STY)],1[Deamidation (NQ)]	2	human	0.193324	0.0651998	-0.0796419	-0.258125
O60784																			11.267							12.6693			12.5322		0.999986	Y25;Y50	1;2;5	TOM1	Homo sapiens	Target of Myb protein 1	TOM1_HUMAN	148	FALSE	_GLEFPM[Oxidation (M)]TDLDM[Oxidation (M)]LSPIHT[Phospho (STY)]PQR_.3	1	_GLEFPM[Oxidation (M)]TDLDM[Oxidation (M)]LSPIHT[Phospho (STY)]PQR_.3	GLEFPMTDLDMLSPIHTPQR_1[Phospho (STY)],2[Oxidation (M)]	1	human
O60814;P57053;P58876;P62807;Q5QNW6;Q93079;Q99877;Q99879;Q99880		12.7031				12.9613		13.0099												12.8481						13.1047					0.900186	Y25;Y50;Y100;Y150	2;6	HIST1H2BK;H2BFS;HIST1H2BD;HIST1H2BC;HIST2H2BF;HIST1H2BH;HIST1H2BN;HIST1H2BM;HIST1H2BL	Homo sapiens	Histone H2B type 1-K;Histone H2B type F-S;Histone H2B type 1-D;Histone H2B type 1-C/E/F/G/I;Histone H2B type 2-F;Histone H2B type 1-H;Histone H2B type 1-N;Histone H2B type 1-M;Histone H2B type 1-L	H2B1K_HUMAN;H2BFS_HUMAN;H2B1D_HUMAN;H2B1C_HUMAN;H2B2F_HUMAN;H2B1H_HUMAN;H2B1N_HUMAN;H2B1M_HUMAN;H2B1L_HUMAN	36	FALSE	_ESYS[Phospho (STY)]VYVYK_.2	1	_ESYS[Phospho (STY)]VYVYK_.2	ESYSVYVYK_1[Phospho (STY)]	1			0.30683
O60832	18.1596	18.2759	18.1887	18.1891	18.2429	18.3546	18.1219	18.189	18.1524	18.1734	18.2684	18.4926	18.0711	18.1603	18.1979	18.2677	18.3553	18.5185	18.0203	18.0317	18.0903	18.2138	18.1988	18.2099	18.0743	18.204	18.1638	18.2312	18.2985	18.4132	1	Honly;Y25;Y50;Y100;Y150;Y200	2;3;1;4;5;6	DKC1	Homo sapiens	H/ACA ribonucleoprotein complex subunit 4	DKC1_HUMAN	481	FALSE	_AGLESGAEPGDGDS[Phospho (STY)]DTTKK_.2;_AGLESGAEPGDGDS[Phospho (STY)]DTTKK_.3	1	_AGLESGAEPGDGDS[Phospho (STY)]DTTKK_.2;_AGLESGAEPGDGDS[Phospho (STY)]DTTKK_.3	AGLESGAEPGDGDSDTTKK_1[Phospho (STY)]	2	human	-0.0376752	-0.0868653	-0.0363536	-0.0157106
O60832	23.2037	23.1544	23.3533	23.2438	23.2688	23.2684	23.1992	23.2711	23.2095	23.1652	23.3553	23.3649	23.0708	23.0421	23.1706	23.226	23.4435	23.4217	23.1253	23.2936	23.1245	23.4053	23.2759	23.4023	23.1626	23.2937	23.3569	23.4182	23.4439	23.5404	1	Honly;Y25;Y50;Y100;Y150;Y200;Y25;Y50	2;3;1;4;5;6;1;2;4;5;6;3	DKC1	Homo sapiens	H/ACA ribonucleoprotein complex subunit 4	DKC1_HUMAN	481	FALSE	_AGLESGAEPGDGDSDT[Phospho (STY)]TK_.2;_AGLESGAEPGDGDS[Phospho (STY)]DTTK_.2;_AGLESGAEPGDGDS[Phospho (STY)]DTTK_.3;_AGLES[Phospho (STY)]GAEPGDGDSDTTK_.2	1	_AGLESGAEPGDGDSDT[Phospho (STY)]TK_.2;_AGLESGAEPGDGDS[Phospho (STY)]DTTK_.2;_AGLESGAEPGDGDS[Phospho (STY)]DTTK_.3;_AGLES[Phospho (STY)]GAEPGDGDSDTTK_.2	AGLESGAEPGDGDSDTTK_1[Phospho (STY)]	4	human	-0.00453367	0.116741	-0.143809	-0.0786081
O60832	18.8488	19.0494	18.9546	19.2224	19.2694	19.3532	18.8504	19.4589	19.043	18.9774	19.027	19.324	18.8772	18.9778	18.838	19.1246	19.0643	19.132	18.9302	19.1087	19.3046	19.2903	19.0873	20.3998	18.6339	19.0586	19.5604	19.1155	19.7674	19.2431	1	Y25;Y50;Y100;Y150;Y200	1;2;3;4;5;6	DKC1	Homo sapiens	H/ACA ribonucleoprotein complex subunit 4	DKC1_HUMAN	481	FALSE	_AGLES[Phospho (STY)]GAEPGDGDSDTT[Phospho (STY)]K_.2;_AGLES[Phospho (STY)]GAEPGDGDS[Phospho (STY)]DTTK_.2	2	_AGLES[Phospho (STY)]GAEPGDGDSDTT[Phospho (STY)]K_.2;_AGLES[Phospho (STY)]GAEPGDGDS[Phospho (STY)]DTTK_.2	AGLESGAEPGDGDSDTTK_2[Phospho (STY)]	2	human	0.00163834	0.409537	0.0883941	-0.244982
O60832	15.3547			15.6901		15.7417		15.313											15.138	15.3861									15.5735		0.25	Y25;Y50;Y100;Y150;Y25;Y100	1;2;5;4;6;1;4;6	DKC1	Homo sapiens	H/ACA ribonucleoprotein complex subunit 4	DKC1_HUMAN	450	FALSE	_ESES[Phospho (STY)]ESDETPPAAPQLIK_.2;_ES[Phospho (STY)]ESESDETPPAAPQLIK_.2	1	_ESES[Phospho (STY)]ESDETPPAAPQLIK_.2;_ES[Phospho (STY)]ESESDETPPAAPQLIK_.2	ESESESDETPPAAPQLIK_1[Phospho (STY)]	2	human
O60832	21.8206	21.8997	21.9259	21.9898	22.1942	22.1256	22.0827	21.8674	21.8552	21.7304	22.1543	22.0928	21.6897	21.7748	21.7704	21.9776	22.0391	21.9559	21.6249	21.8351	21.9	22.0424	22.0713	22.2794	21.7379	21.9074	22.0854	22.2067	22.0697	22.1966		Honly;Y25;Y50;Y100;Y150;Y200	2;3;1;4;5;6	DKC1	Homo sapiens	H/ACA ribonucleoprotein complex subunit 4	DKC1_HUMAN	508	FALSE	_EVELVS[Phospho (STY)]E_.1	1	_EVELVS[Phospho (STY)]E_.1	EVELVSE_1[Phospho (STY)]	1	human	0.26213	-0.0323333	-0.0707144	-0.259433
O60832	18.2193	18.0594	18.5913	18.7	18.9224	18.917	18.5101	18.5866	18.5834	18.6251	18.8979	18.9013	18.4242	18.4997	18.7132	18.8709	18.7653	18.7505	16.4124	17.6425	17.6251	17.8578	18.1214	18.3865	17.6419	18.1965	18.2898	18.4609	18.6657	18.8504	0.999428	Y25;Y50;Y100;Y150;Y200	1;2;3;4;5;6;2;4;5;6;1;3;2;4;6;1;3;5	DKC1	Homo sapiens	H/ACA ribonucleoprotein complex subunit 4	DKC1_HUMAN	449	FALSE	_RESES[Phospho (STY)]ES[Phospho (STY)]DETPPAAPQLIK_.3;_RES[Phospho (STY)]ESESDET[Phospho (STY)]PPAAPQLIK_.3;_RES[Phospho (STY)]ES[Phospho (STY)]ESDETPPAAPQLIK_.2;_RES[Phospho (STY)]ES[Phospho (STY)]ESDETPPAAPQLIK_.3	2	_RESES[Phospho (STY)]ES[Phospho (STY)]DETPPAAPQLIK_.3;_RES[Phospho (STY)]ESESDET[Phospho (STY)]PPAAPQLIK_.3;_RES[Phospho (STY)]ES[Phospho (STY)]ESDETPPAAPQLIK_.2;_RES[Phospho (STY)]ES[Phospho (STY)]ESDETPPAAPQLIK_.3	RESESESDETPPAAPQLIK_2[Phospho (STY)]	4	human	0.290781	0.527142	-0.00792694	-0.0748588
O60832	14.9692	15.4553	15.6895	15.7881		15.8881	15.4063	15.2456		16.0091	15.4905	15.988		15.4365				15.65	15.117	15.3065			15.0725		15.0524	15.2631	16.1412	16.0148	14.4408	15.2925	1	Honly;Y25;Y50;Y100;Y150;Y200	3;1;2;5;4;6	DKC1	Homo sapiens	H/ACA ribonucleoprotein complex subunit 4	DKC1_HUMAN	21	FALSE	_S[Phospho (STY)]LPEEDVAEIQHAEEFLIKPESK_.3	1	_S[Phospho (STY)]LPEEDVAEIQHAEEFLIKPESK_.3	SLPEEDVAEIQHAEEFLIKPESK_1[Phospho (STY)]	1	human	0.437102	-0.209779		0.221031
O60841			12.698																									12.7195				Y50;Y100	4;3	EIF5B	Homo sapiens	Eukaryotic translation initiation factor 5B	IF2P_HUMAN	61	FALSE	_ELEELS[Phospho (STY)]LEAQGIK_.2	1	_ELEELS[Phospho (STY)]LEAQGIK_.2	ELEELSLEAQGIK_1[Phospho (STY)]	1	human
O60841	15.605	15.4791	15.6984	15.7621	15.7769	15.8435	15.5817	15.7695	15.5365	15.5812	15.9182	15.6392	15.566	15.5843	15.6022	15.6296	15.777	15.6767	15.3912	15.5343	15.5552	15.5791	15.6777	15.7937	15.4699	15.5629	15.5656	15.6147	15.8407	15.9882		Honly;Y25;Y50;Y100;Y150;Y200	2;3;1;4;5;6	EIF5B	Homo sapiens	Eukaryotic translation initiation factor 5B	IF2P_HUMAN	1161	FALSE	_IEPIPGES[Phospho (STY)]PK_.2	1	_IEPIPGES[Phospho (STY)]PK_.2	IEPIPGESPK_1[Phospho (STY)]	1	human	-0.0232906	0.290416	-0.161907	-0.180887
O60841	17.5823	17.6125	17.7025	17.9555	17.661	17.7247	17.6106	17.6094	17.6273	17.5988	17.6363	17.891	17.6654	17.6608	17.693	17.8498	18.1156	17.9595	17.404	17.5519	17.5261	17.7501	17.7102	17.8127	17.5232	17.5373	17.7462	17.9404	17.6927	17.9442	1	Honly;Y25;Y50;Y100;Y150;Y200	2;3;1;4;5;6	EIF5B	Homo sapiens	Eukaryotic translation initiation factor 5B	IF2P_HUMAN	105	FALSE	_KQSFDDNDS[Phospho (STY)]EELEDK_.2;_KQSFDDNDS[Phospho (STY)]EELEDK_.3;_KQS[Phospho (STY)]FDDNDSEELEDK_.2;_KQS[Phospho (STY)]FDDNDSEELEDK_.3	1	_KQSFDDNDS[Phospho (STY)]EELEDK_.2;_KQSFDDNDS[Phospho (STY)]EELEDK_.3;_KQS[Phospho (STY)]FDDNDSEELEDK_.2;_KQS[Phospho (STY)]FDDNDSEELEDK_.3	KQSFDDNDSEELEDK_1[Phospho (STY)]	4	human	0.0282788	-0.00316195	-0.0751328	-0.356682
O60841	15.9277	15.8199	15.9625	16.1379	15.8816	15.9404	15.5787	15.6773	16.0526	16.0868	15.7776	15.9814	15.7715	15.5592	15.8918	16.0518	16.1224	16.2351	15.1793	15.4938	15.5905	15.6803	15.9516	16.154	15.6059	15.7	15.7185	16.1579	15.8269	16.1215		Y25;Y50;Y100;Y150;Y200;Y25;Y50;Y100;Y150	1;2;3;4;5;6;2;4;3;6;1	EIF5B	Homo sapiens	Eukaryotic translation initiation factor 5B	IF2P_HUMAN	105	FALSE	_KQS[Phospho (STY)]FDDNDS[Phospho (STY)]EELEDK_.2;_KQS[Phospho (STY)]FDDNDS[Phospho (STY)]EELEDK_.3	2	_KQS[Phospho (STY)]FDDNDS[Phospho (STY)]EELEDK_.2;_KQS[Phospho (STY)]FDDNDS[Phospho (STY)]EELEDK_.3	KQSFDDNDSEELEDK_2[Phospho (STY)]	2	human	-0.349028	-0.142621	0.090057	-0.0510264
O60841	16.8537	16.5405	17.1451	17.2379	16.5824	17.2431	17.1181	16.0821	16.8089	16.9746	16.2405	16.5535	16.558	15.9833	16.8527	16.956	16.5857	16.6411	16.6874	16.8435	16.6253	17.0815	17.1567	17.0624	16.0825	16.3646	17.1778	16.9338	17.0556	16.2897	1	Honly;Y25;Y50;Y100;Y150;Y200;Y25;Y50;Y100;Y150	2;3;1;4;5;6;1;2;3;6;5	EIF5B	Homo sapiens	Eukaryotic translation initiation factor 5B	IF2P_HUMAN	160	FALSE	_KWDGS[Phospho (STY)]EEDEDNSK_.2;_KWDGS[Phospho (STY)]EEDEDNSK_.3	1	_KWDGS[Phospho (STY)]EEDEDNSK_.2;_KWDGS[Phospho (STY)]EEDEDNSK_.3	KWDGSEEDEDNSK_1[Phospho (STY)]	2	human	0.26438	-0.458445	-0.336138	-0.263209
O60841	22.3202	22.3197	22.4396	22.5683	22.487	22.5016	22.4631	22.1517	22.2249	22.399	22.489	22.6064	22.2135	22.1683	22.2916	22.2789	22.2822	22.3876	22.2657	22.2464	22.3658	22.3767	22.5286	22.5172	22.4179	22.2341	22.3093	22.6503	22.5248	22.5221	1	Honly;Y25;Y50;Y100;Y150;Y200	2;3;1;4;5;6	EIF5B	Homo sapiens	Eukaryotic translation initiation factor 5B	IF2P_HUMAN	206	FALSE	_NKPGPNIES[Phospho (STY)]GNEDDDASFK_.2;_NKPGPNIES[Phospho (STY)]GNEDDDASFK_.3	1	_NKPGPNIES[Phospho (STY)]GNEDDDASFK_.2;_NKPGPNIES[Phospho (STY)]GNEDDDASFK_.3	NKPGPNIESGNEDDDASFK_1[Phospho (STY)]	2	human	0.14291	-0.167923	-0.214763	-0.16927
O60841	22.9863	22.9106	22.6153	23.164	23.1277	23.1746	23.043	21.7269	22.8552	22.9608	23.0816	23.1953	22.8377	22.7497	22.8356	22.9175	22.8963	23.0202	22.4229	22.4704	23.0383	22.0176	22.7736	22.6303	22.542	22.8715	22.972	22.0578	22.7135	23.2199	1	Honly;Y25;Y50;Y100;Y150;Y200	2;3;1;4;5;6	EIF5B	Homo sapiens	Eukaryotic translation initiation factor 5B	IF2P_HUMAN	206	FALSE	_NKPGPNIES[Phospho (STY)]GN[Deamidation (NQ)]EDDDASFK_.2;_NKPGPNIES[Phospho (STY)]GN[Deamidation (NQ)]EDDDASFK_.3;_NKPGPN[Deamidation (NQ)]IES[Phospho (STY)]GNEDDDASFK_.3;_N[Deamidation (NQ)]KPGPNIES[Phospho (STY)]GNEDDDASFK_.2;_N[Deamidation (NQ)]KPGPNIES[Phospho (STY)]GNEDDDASFK_.3	1	_NKPGPNIES[Phospho (STY)]GN[Deamidation (NQ)]EDDDASFK_.2;_NKPGPNIES[Phospho (STY)]GN[Deamidation (NQ)]EDDDASFK_.3;_NKPGPN[Deamidation (NQ)]IES[Phospho (STY)]GNEDDDASFK_.3;_N[Deamidation (NQ)]KPGPNIES[Phospho (STY)]GNEDDDASFK_.2;_N[Deamidation (NQ)]KPGPNIES[Phospho (STY)]GNEDDDASFK_.3	NKPGPNIESGNEDDDASFK_1[Phospho (STY)],1[Deamidation (NQ)]	5	human	0.0566679	-1.18374	0.23988	-0.203197
O60841	14.2654					14.5154			14.2437			14.3855			14.2089	14.2944		14.2777	14.0819		14.1562	13.8803	14.6397	14.4665	13.9605	14.1548	14.4005	14.3841	14.479	14.7373	1	Y25;Y50;Y100;Y150;Y200	1;3;4;5;6;2	EIF5B	Homo sapiens	Eukaryotic translation initiation factor 5B	IF2P_HUMAN	208	FALSE	_PGPNIES[Phospho (STY)]GNEDDDASFK_.2	1	_PGPNIES[Phospho (STY)]GNEDDDASFK_.2	PGPNIESGNEDDDASFK_1[Phospho (STY)]	1	human
O60841	16.9579	16.9096	17.3037	17.4443	17.2131	17.1812	17.0613	17.1047	17.1496	17.4219	17.1667	17.3326	16.8821	16.8622	16.9781	16.9336	17.3048	17.0289	16.9693	16.9008	17.162	17.1312	17.1152	17.3831	16.9248	16.9115	17.2702	17.3505	17.2442	17.3101	1	Honly;Y25;Y50;Y100;Y150;Y200	2;3;1;4;5;6	EIF5B	Homo sapiens	Eukaryotic translation initiation factor 5B	IF2P_HUMAN	106	FALSE	_QSFDDNDS[Phospho (STY)]EELEDK_.2	1	_QSFDDNDS[Phospho (STY)]EELEDK_.2	QSFDDNDSEELEDK_1[Phospho (STY)]	1	human	0.103359	0.195104	-0.154068	-0.0224231
O60841	16.9803	16.9579	17.2827	17.4234	17.2033	17.1998	17.0392	17.0656	17.12	17.429	17.1851	17.334	16.8428	16.8595	17.0096	16.9588	17.2655	17.0269	16.9873	16.9364	17.199	17.1654	17.1841	17.4083	16.9295	16.9265	17.2979	17.3408	18.01	17.3536	1	Honly;Y25;Y50;Y100;Y150;Y200	2;3;1;4;5;6	EIF5B	Homo sapiens	Eukaryotic translation initiation factor 5B	IF2P_HUMAN	106	FALSE	_QSFDDN[Deamidation (NQ)]DS[Phospho (STY)]EELEDK_.2;_Q[Deamidation (NQ)]SFDDNDS[Phospho (STY)]EELEDK_.2	1	_QSFDDN[Deamidation (NQ)]DS[Phospho (STY)]EELEDK_.2;_Q[Deamidation (NQ)]SFDDNDS[Phospho (STY)]EELEDK_.2	QSFDDNDSEELEDK_1[Phospho (STY)],1[Deamidation (NQ)]	2	human	0.0589215	0.107752	-0.162731	0.0055596
O60841	20.7582	20.8451	20.9641	21.0375	21.1369	21.1652	20.9085	20.8211	21.0356	20.757	21.0355	21.1307	20.5798	20.6536	20.7628	20.7689	20.9422	20.7087	20.6903	21.0139	21.0537	21.2164	21.2265	21.3938	20.7872	21.0226	20.996	21.1506	21.137	21.1697	1	Honly;Yonly;Y25;Y50;Y100;Y150;Y200	2;3;1;4;5;6	EIF5B	Homo sapiens	Eukaryotic translation initiation factor 5B	IF2P_HUMAN	106	FALSE	_[Gln->pyro-Glu]QSFDDNDS[Phospho (STY)]EELEDK_.2	1	_[Gln->pyro-Glu]QSFDDNDS[Phospho (STY)]EELEDK_.2	QSFDDNDSEELEDK_1[Phospho (STY)],1[Gln->pyro-Glu]	1	human	0.15023	-0.0239136	0.0714957	-0.280542
O60841				15.1524						15.2911		15.2942			15.4768															14.6783	0.666667	Y50;Y100;Y150;Y200;Y150	6;4;3;4;6	EIF5B	Homo sapiens	Eukaryotic translation initiation factor 5B	IF2P_HUMAN	131	FALSE	_VEMYS[Phospho (STY)]GS[Phospho (STY)]DDDDDFNKLPKK_.3;_VEMY[Phospho (STY)]SGS[Phospho (STY)]DDDDDFNKLPKK_.3	2	_VEMYS[Phospho (STY)]GS[Phospho (STY)]DDDDDFNKLPKK_.3;_VEMY[Phospho (STY)]SGS[Phospho (STY)]DDDDDFNKLPKK_.3	VEMYSGSDDDDDFNKLPKK_2[Phospho (STY)]	2	human				0.138647
O60841	15.6237		15.7255	15.8955	15.977	16.1517	15.5436		15.8626	15.8034	16.0677	16.1701	15.8615	15.9032			16.2784	16.278									15.0197	15.4047		15.7809	0.989471	Y50;Y100;Y150;Y200	3;6;5;1;4;2;3;4;6;1;5	EIF5B	Homo sapiens	Eukaryotic translation initiation factor 5B	IF2P_HUMAN	131	FALSE	_VEM[Oxidation (M)]YS[Phospho (STY)]GS[Phospho (STY)]DDDDDFNKLPKK_.3;_VEM[Oxidation (M)]Y[Phospho (STY)]SGS[Phospho (STY)]DDDDDFNKLPKK_.3	2	_VEM[Oxidation (M)]YS[Phospho (STY)]GS[Phospho (STY)]DDDDDFNKLPKK_.3;_VEM[Oxidation (M)]Y[Phospho (STY)]SGS[Phospho (STY)]DDDDDFNKLPKK_.3	VEMYSGSDDDDDFNKLPKK_2[Phospho (STY)],1[Oxidation (M)]	2	human	-0.0800705		0.137056	-0.0920757
O60841			15.5968	15.6835	15.879	16.0897	16.0209	15.8192	15.9756	15.9006	16.3791	16.5662	16.2677	16.2793	16.6336	16.6556	16.7294	16.65										14.4682		14.9159	0.998866	Y50;Y100;Y150;Y200	4;3;5;6;1;2;6;3;4;5;1;2	EIF5B	Homo sapiens	Eukaryotic translation initiation factor 5B	IF2P_HUMAN	131	FALSE	_VEMYS[Phospho (STY)]GS[Phospho (STY)]DDDDDFNKLPK_.2;_VEMYS[Phospho (STY)]GS[Phospho (STY)]DDDDDFNKLPK_.3;_VEMY[Phospho (STY)]SGS[Phospho (STY)]DDDDDFNKLPK_.3	2	_VEMYS[Phospho (STY)]GS[Phospho (STY)]DDDDDFNKLPK_.2;_VEMYS[Phospho (STY)]GS[Phospho (STY)]DDDDDFNKLPK_.3;_VEMY[Phospho (STY)]SGS[Phospho (STY)]DDDDDFNKLPK_.3	VEMYSGSDDDDDFNKLPK_2[Phospho (STY)]	3	human			0.378811	0.217086
O60841	16.5614	16.2406	17.067	17.3201	17.3552	17.5123	17.3077	17.3176	17.5819	17.3153	17.7101	17.8987	17.2979	17.3719	17.7193	17.8218	17.8611	17.7153				14.9517	15.1291	15.7272	14.7433	15.9984	15.7204	16.4678	16.7066	16.714	0.998365	Y25;Y50;Y100;Y150;Y200	5;6;1;2;3;4;5;2;3;4;6;1;4;5;6;2;3;1	EIF5B	Homo sapiens	Eukaryotic translation initiation factor 5B	IF2P_HUMAN	131	FALSE	_VEM[Oxidation (M)]YS[Phospho (STY)]GS[Phospho (STY)]DDDDDFNKLPK_.2;_VEM[Oxidation (M)]YS[Phospho (STY)]GS[Phospho (STY)]DDDDDFNKLPK_.3;_VEM[Oxidation (M)]Y[Phospho (STY)]SGS[Phospho (STY)]DDDDDFNKLPK_.3	2	_VEM[Oxidation (M)]YS[Phospho (STY)]GS[Phospho (STY)]DDDDDFNKLPK_.2;_VEM[Oxidation (M)]YS[Phospho (STY)]GS[Phospho (STY)]DDDDDFNKLPK_.3;_VEM[Oxidation (M)]Y[Phospho (STY)]SGS[Phospho (STY)]DDDDDFNKLPK_.3	VEMYSGSDDDDDFNKLPK_2[Phospho (STY)],1[Oxidation (M)]	3	human	0.746345	1.077	0.514902	-0.00476389
O60841																			13.941	13.9201	13.9324	13.8608		14.4677	14.4449	14.7551	14.6272	14.8324	14.838	14.6463	0.98852	Y25;Y50	1;2;3;4;6;5	EIF5B	Homo sapiens	Eukaryotic translation initiation factor 5B	IF2P_HUMAN	131	FALSE	_VEMYSGS[Phospho (STY)]DDDDDFNK_.2	1	_VEMYSGS[Phospho (STY)]DDDDDFNK_.2	VEMYSGSDDDDDFNK_1[Phospho (STY)]	1	human
O60841	18.1078	17.8239	18.3852	18.6136	18.8252	18.7423	18.4784	18.46	18.4348	18.5638	18.743	18.6847	18.4184	18.4243	18.5879	18.7462	18.8064	18.654	15.5661	17.1143	17.115	17.3425	17.5565	17.9319	17.3752	17.8669	17.8938	18.2301	18.2902	18.3271	1	Y25;Y50;Y100;Y150;Y200	1;2;3;4;5;6	EIF5B	Homo sapiens	Eukaryotic translation initiation factor 5B	IF2P_HUMAN	131	FALSE	_VEMYS[Phospho (STY)]GS[Phospho (STY)]DDDDDFNK_.2	2	_VEMYS[Phospho (STY)]GS[Phospho (STY)]DDDDDFNK_.2	VEMYSGSDDDDDFNK_2[Phospho (STY)]	1	human	0.370655	0.636137	0.0496002	-0.0498439
O60841	18.5071	18.4074	18.6847	19.0986	19.1305	19.2233	18.9643	18.8792	18.836	18.9852	19.4021	19.3494	18.9867	19.0545	19.2597	19.427	19.5903	19.5012	17.0621	17.667	17.6999	17.9832	18.215	18.2781	17.885	18.2444	18.2341	18.6039	18.6822	18.9271	1	Y25;Y50;Y100;Y150;Y200	1;2;3;4;5;6	EIF5B	Homo sapiens	Eukaryotic translation initiation factor 5B	IF2P_HUMAN	131	FALSE	_VEM[Oxidation (M)]YS[Phospho (STY)]GS[Phospho (STY)]DDDDDFNK_.2	2	_VEM[Oxidation (M)]YS[Phospho (STY)]GS[Phospho (STY)]DDDDDFNK_.2	VEMYSGSDDDDDFNK_2[Phospho (STY)],1[Oxidation (M)]	1	human	0.45715	0.471751	0.15134	-0.113441
O60885																					13.9905			14.5689							7.38311e-13	Y25	3;6	BRD4	Homo sapiens	Bromodomain-containing protein 4	BRD4_HUMAN	1061	FALSE	_EAPS[Phospho (STY)]PLM[Oxidation (M)]IHS[Phospho (STY)]PQMSQFQSLTHQSPPQQNVQPK_.4	2	_EAPS[Phospho (STY)]PLM[Oxidation (M)]IHS[Phospho (STY)]PQMSQFQSLTHQSPPQQNVQPK_.4	EAPSPLMIHSPQMSQFQSLTHQSPPQQNVQPK_2[Phospho (STY)],1[Oxidation (M)]	1	human
O60885	17.8697	17.7533	18.0064	18.2463	18.1418	18.3068		18.2295	17.9295	18.0096		18.3951				18.3479	18.0852		17.2835	17.4863	17.6889	17.8706	17.8715	17.9446	17.7059	17.7968	17.8684	17.9202	17.9667	17.9523	1.61537e-05	Honly;Y25;Y50;Y100;Y150;Y200;Honly;Y25;Y50;Y100;Y150;Honly;Y25;Y50;Y100	2;3;1;6;4;5;2;3;1;6;4;2;3;1;4;5;6;3;1;2;6;4;5	BRD4	Homo sapiens	Bromodomain-containing protein 4	BRD4_HUMAN	1061	FALSE	_EAPSPLM[Oxidation (M)]IHS[Phospho (STY)]PQM[Oxidation (M)]SQFQSLTHQS[Phospho (STY)]PPQQNVQPK_.4;_EAPSPLM[Oxidation (M)]IHS[Phospho (STY)]PQM[Oxidation (M)]SQFQSLT[Phospho (STY)]HQSPPQQNVQPK_.4;_EAPS[Phospho (STY)]PLM[Oxidation (M)]IHSPQM[Oxidation (M)]SQFQSLTHQS[Phospho (STY)]PPQQNVQPK_.4;_EAPS[Phospho (STY)]PLM[Oxidation (M)]IHS[Phospho (STY)]PQM[Oxidation (M)]SQFQSLTHQSPPQQNVQPK_.4	2	_EAPSPLM[Oxidation (M)]IHS[Phospho (STY)]PQM[Oxidation (M)]SQFQSLTHQS[Phospho (STY)]PPQQNVQPK_.4;_EAPSPLM[Oxidation (M)]IHS[Phospho (STY)]PQM[Oxidation (M)]SQFQSLT[Phospho (STY)]HQSPPQQNVQPK_.4;_EAPS[Phospho (STY)]PLM[Oxidation (M)]IHSPQM[Oxidation (M)]SQFQSLTHQS[Phospho (STY)]PPQQNVQPK_.4;_EAPS[Phospho (STY)]PLM[Oxidation (M)]IHS[Phospho (STY)]PQM[Oxidation (M)]SQFQSLTHQSPPQQNVQPK_.4	EAPSPLMIHSPQMSQFQSLTHQSPPQQNVQPK_2[Phospho (STY)],2[Oxidation (M)]	4	human		0.476185	-0.0769215	-0.236646
O60885	16.9339	16.9086	17.3884	17.3119	17.1922	16.6192		16.6492				16.8714					17.0364		16.9461	17.1175	17.3806	17.427	17.5233	17.6986	17.471	17.6111	17.632	17.4706	17.84	17.601	0.333333	Honly;Y25;Y50;Y100;Y150;Honly;Y25;Y50;Y100;Y150;Y200	2;3;1;4;5;6	BRD4	Homo sapiens	Bromodomain-containing protein 4	BRD4_HUMAN	457	FALSE	_MPDEPEEPVVAVSS[Phospho (STY)]PAVPPPTK_.3;_MPDEPEEPVVAVS[Phospho (STY)]SPAVPPPTK_.3	1	_MPDEPEEPVVAVSS[Phospho (STY)]PAVPPPTK_.3;_MPDEPEEPVVAVS[Phospho (STY)]SPAVPPPTK_.3	MPDEPEEPVVAVSSPAVPPPTK_1[Phospho (STY)]	2	human		-0.259415
O60885	16.6623	16.5005	16.602	17.0019	16.9258	16.9471	16.5572	16.336	16.4532	16.5127	16.6587	16.9436	16.4632	16.4482	16.8114	16.3456	16.9872		16.3596	16.5535	16.4112	17.0633	16.9031	16.9954	16.3359	16.6569	16.6766	16.5008	16.6986	16.9751	0.920779	Honly;Y25;Y50;Y100;Y150;Y200	2;3;1;4;5;6	BRD4	Homo sapiens	Bromodomain-containing protein 4	BRD4_HUMAN	457	FALSE	_M[Oxidation (M)]PDEPEEPVVAVSS[Phospho (STY)]PAVPPPTK_.3;_M[Oxidation (M)]PDEPEEPVVAVS[Phospho (STY)]SPAVPPPTK_.3	1	_M[Oxidation (M)]PDEPEEPVVAVSS[Phospho (STY)]PAVPPPTK_.3;_M[Oxidation (M)]PDEPEEPVVAVS[Phospho (STY)]SPAVPPPTK_.3	MPDEPEEPVVAVSSPAVPPPTK_1[Phospho (STY)],1[Oxidation (M)]	2	human	-0.105074	-0.164574	-0.148771	-0.489195
O60885																					13.2043									13.5742	0.696035	Y25;Y50	3;6	BRD4	Homo sapiens	Bromodomain-containing protein 4	BRD4_HUMAN	1122	FALSE	_SEPFS[Phospho (STY)]PSLRPEPPKHPESIK_.4	1	_SEPFS[Phospho (STY)]PSLRPEPPKHPESIK_.4	SEPFSPSLRPEPPKHPESIK_1[Phospho (STY)]	1	human
O60885			14.2137														15.0601			11.4026											0.957286	Y25;Y100;Y200	2;3;5	BRD4	Homo sapiens	Bromodomain-containing protein 4	BRD4_HUMAN	1122	FALSE	_SEPFSPS[Phospho (STY)]LRPEPPK_.3	1	_SEPFSPS[Phospho (STY)]LRPEPPK_.3	SEPFSPSLRPEPPK_1[Phospho (STY)]	1	human
O60885	18.4983	18.6217	18.4379	18.5062	18.4589	18.6585	18.3799	18.402	18.3652	18.4248	18.635	18.8448	18.4183	18.3935	18.5745	18.563	18.5478	18.5331	18.4749	18.3883	18.384	17.083	18.3528	18.4216	18.4103	18.4114	18.4359	18.4204	18.5012	18.6642	1	Honly;Y25;Y50;Y100;Y150;Y200	2;3;1;4;5;6	BRD4	Homo sapiens	Bromodomain-containing protein 4	BRD4_HUMAN	593	FALSE	_SKPPPTYES[Phospho (STY)]EEEDK_.2;_SKPPPTYES[Phospho (STY)]EEEDK_.3	1	_SKPPPTYES[Phospho (STY)]EEEDK_.2;_SKPPPTYES[Phospho (STY)]EEEDK_.3	SKPPPTYESEEEDK_1[Phospho (STY)]	2	human	-0.118432	-0.21976	-0.0726887	-0.0814386
O60934				14.4161		14.4529		13.9434	13.9974		13.9299	14.0265											14.106	14.3418		13.5183				13.9994	0.944511	Y25;Y50;Y100;Y150	5;6;2;4;3	NBN	Homo sapiens	Nibrin	NBN_HUMAN	595	FALSE	_MDIETNDTFS[Phospho (STY)]DEAVPESSK_.2	1	_MDIETNDTFS[Phospho (STY)]DEAVPESSK_.2	MDIETNDTFSDEAVPESSK_1[Phospho (STY)]	1	human
O60934	14.3856	14.3016	14.3963	14.6185	14.5452	14.6235	14.3252	14.1037	14.2526	14.3334	14.2175	14.1753	14.1269	13.97	14.3346	13.9805	14.2038	14.1076	14.3407	14.445	14.2356	14.2268	14.4137	14.6537	14.3034	14.3623	14.5123	14.8175	14.5412	14.8156	0.999992	Y25;Y50;Y100;Honly;Y25;Y50;Y100;Y150;Y200	4;5;6;1;2;2;3;1;4;5;6	NBN	Homo sapiens	Nibrin	NBN_HUMAN	424	FALSE	_MRIPNYQLS[Phospho (STY)]PTK_.2;_MRIPNYQLS[Phospho (STY)]PTK_.3	1	_MRIPNYQLS[Phospho (STY)]PTK_.2;_MRIPNYQLS[Phospho (STY)]PTK_.3	MRIPNYQLSPTK_1[Phospho (STY)]	2	human	-0.0603883	-0.197872	-0.143702	-0.285097
O60934																				13.8186							14.2918				0.451003	Y25;Y50	2;3	NBN	Homo sapiens	Nibrin	NBN_HUMAN	424	FALSE	_M[Oxidation (M)]RIPNYQLS[Phospho (STY)]PTK_.3	1	_M[Oxidation (M)]RIPNYQLS[Phospho (STY)]PTK_.3	MRIPNYQLSPTK_1[Phospho (STY)],1[Oxidation (M)]	1	human
O75113	15.1032	15.1976	15.2909	15.5047	15.3378	15.526	15.2212	15.2159	15.1059	15.405	15.4038	15.1295	14.8478	14.7416	14.926	15.0949	15.3368	15.0338	15.4211	15.3398	15.4904	15.4342	15.3809	15.6266	15.2326	15.3659	15.5019	15.501	15.6179	15.6424	1	Honly;Y25;Y50;Y100;Y150;Y200	2;3;1;4;5;6	N4BP1	Homo sapiens	NEDD4-binding protein 1	N4BP1_HUMAN	240	FALSE	_AGT[Phospho (STY)]PVSELTK_.2	1	_AGT[Phospho (STY)]PVSELTK_.2	AGTPVSELTK_1[Phospho (STY)]	1	human	0.117971	0.0182986	-0.185059	-0.0997677
O75113	12.609	12.6361	12.2976			13.1512				12.7683				13.1123				13.5629							12.4149			12.1019	12.6215	12.6726		Y50;Y100;Y150;Y200	1;4;5;6;2;3	N4BP1	Homo sapiens	NEDD4-binding protein 1	N4BP1_HUMAN	298	FALSE	_[Gln->pyro-Glu]QFS[Phospho (STY)]LENVQEGEILHDAK_.2	1	_[Gln->pyro-Glu]QFS[Phospho (STY)]LENVQEGEILHDAK_.2	QFSLENVQEGEILHDAK_1[Phospho (STY)],1[Gln->pyro-Glu]	1	human
O75116	16.6109	16.2103	16.6176	16.4259	16.5181	16.6264	16.5649	16.3287	16.5171	16.2305	16.3799	16.6427			16.5536	16.257	16.2808	16.8091	16.8088	16.3976	16.3636	15.9588	16.094	16.4952	16.4108	16.2921	16.4527	16.6544	16.7366	16.4005	0.998879	Honly;Yonly;Y25;Y50;Y100;Y150;Y200;Honly;Y25;Y50;Y100;Y150;Y200	2;3;1;4;5;6	ROCK2	Homo sapiens	Rho-associated protein kinase 2	ROCK2_HUMAN	1369	FALSE	_IQQNQSIRRPS[Phospho (STY)]R_.3;_IQQNQS[Phospho (STY)]IRRPSR_.3	1	_IQQNQSIRRPS[Phospho (STY)]R_.3;_IQQNQS[Phospho (STY)]IRRPSR_.3	IQQNQSIRRPSR_1[Phospho (STY)]	2	human	-0.0459902	0.118417	-0.100527	-0.195328
O75116	15.8771		15.9418	15.973	16.0395	16.008	16.0353	15.6286				15.8332			16.1371			16.1916	15.9407	15.9105	15.8282	15.2697		16.0294	15.7653	15.7544	15.9551	15.9963	15.9886	16.062	0.907608	Honly;Y25;Y50;Y100;Y150;Y200;Honly;Y25;Y50	3;1;2;4;6;5;2;1;3;4;6	ROCK2	Homo sapiens	Rho-associated protein kinase 2	ROCK2_HUMAN	1369	FALSE	_IQQNQ[Deamidation (NQ)]S[Phospho (STY)]IRRPSR_.3;_IQQN[Deamidation (NQ)]QS[Phospho (STY)]IRRPSR_.3	1	_IQQNQ[Deamidation (NQ)]S[Phospho (STY)]IRRPSR_.3;_IQQN[Deamidation (NQ)]QS[Phospho (STY)]IRRPSR_.3	IQQNQSIRRPSR_1[Phospho (STY)],1[Deamidation (NQ)]	2	human	0.158258
O75116	15.2411		15.6459				15.252														14.7193											Y25;Y100;Y150	3;1	ROCK2	Homo sapiens	Rho-associated protein kinase 2	ROCK2_HUMAN	1369	FALSE	_IQQNQS[Phospho (STY)]IR_.2	1	_IQQNQS[Phospho (STY)]IR_.2	IQQNQSIR_1[Phospho (STY)]	1	human	0.0109346
O75116	18.5585	18.3546	18.4554	18.6389	18.5134	18.5765	18.2925	18.3975	18.349	18.3856	18.5314	18.606	18.2502	18.3238	18.3567	18.5544	18.621	18.6521	18.0893	18.3025	18.3285	18.3646	18.4833	18.5437	18.3367	18.3639	18.422	18.5206	18.4719	18.6949	1	Honly;Y25;Y50;Y100;Y150;Y200;Y25;Y50;Y100;Y150;Y200	2;1;3;4;5;6;2;3;1;4;5;6;1;2;3;5;6;4	ROCK2	Homo sapiens	Rho-associated protein kinase 2	ROCK2_HUMAN	1351	FALSE	_KPPAPDPFARSS[Phospho (STY)]PR_.2;_KPPAPDPFARSS[Phospho (STY)]PR_.3;_KPPAPDPFARS[Phospho (STY)]SPR_.2;_KPPAPDPFARS[Phospho (STY)]SPR_.3	1	_KPPAPDPFARSS[Phospho (STY)]PR_.2;_KPPAPDPFARSS[Phospho (STY)]PR_.3;_KPPAPDPFARS[Phospho (STY)]SPR_.2;_KPPAPDPFARS[Phospho (STY)]SPR_.3	KPPAPDPFARSSPR_1[Phospho (STY)]	4	human	-0.26598	0.0428936	-0.106395	-0.253316
O75116	16.5462	16.2006	16.7086	16.889	16.5989	16.6783		16.5482	16.8909	16.4638	16.395	16.5513	16.7131	16.6133	16.4763	16.7116	16.7225		15.4668	15.6625					16.2131	16.4916	16.5076	16.5269	16.5553	16.5989	0.945441	Y25;Y50;Y100;Y150;Y200	1;2;3;4;5;6;1;2;3;4;6;5	ROCK2	Homo sapiens	Rho-associated protein kinase 2	ROCK2_HUMAN	1121	FALSE	_SQLQALHIGLDSSSIGS[Phospho (STY)]GPGDAEADDGFPESR_.3;_SQLQALHIGLDSSS[Phospho (STY)]IGSGPGDAEADDGFPESR_.3;_SQLQALHIGLDSS[Phospho (STY)]SIGSGPGDAEADDGFPESR_.3;_SQLQALHIGLDS[Phospho (STY)]SSIGSGPGDAEADDGFPESR_.3	1	_SQLQALHIGLDSSSIGS[Phospho (STY)]GPGDAEADDGFPESR_.3;_SQLQALHIGLDSSS[Phospho (STY)]IGSGPGDAEADDGFPESR_.3;_SQLQALHIGLDSS[Phospho (STY)]SIGSGPGDAEADDGFPESR_.3;_SQLQALHIGLDS[Phospho (STY)]SSIGSGPGDAEADDGFPESR_.3	SQLQALHIGLDSSSIGSGPGDAEADDGFPESR_1[Phospho (STY)]	4	human		0.347621	0.182275	-0.425201
O75122			13.2923			13.5918						13.0997							13.0164	13.2869	13.2616	13.0156			13.5473	13.4975	13.6046	13.0616		13.7057	0.904326	Honly;Y25;Y50;Y100;Y150;Honly;Y25;Y50	2;3;1;4;6	CLASP2	Homo sapiens	CLIP-associating protein 2	CLAP2_HUMAN	1002	FALSE	_ASLLHSMPTHSS[Phospho (STY)]PR_.3;_ASLLHSMPTHS[Phospho (STY)]SPR_.3	1	_ASLLHSMPTHSS[Phospho (STY)]PR_.3;_ASLLHSMPTHS[Phospho (STY)]SPR_.3	ASLLHSMPTHSSPR_1[Phospho (STY)]	2	human
O75122	14.0155	13.937		13.885			13.1227	13.8996		13.8638	13.7772	14.1562	13.588		13.6402		13.6766		13.7643	13.5082					13.4904	13.6203	13.5686	13.8452	13.6624		0.999484	Honly;Y25;Y50;Y100;Y150;Y200;Y25;Y50;Y100;Y150;Y200	2;3;1;4;5;6;1;2;3;4;5;6	CLASP2	Homo sapiens	CLIP-associating protein 2	CLAP2_HUMAN	1002	FALSE	_ASLLHSM[Oxidation (M)]PTHSS[Phospho (STY)]PR_.3;_ASLLHSM[Oxidation (M)]PTHS[Phospho (STY)]SPR_.3	1	_ASLLHSM[Oxidation (M)]PTHSS[Phospho (STY)]PR_.3;_ASLLHSM[Oxidation (M)]PTHS[Phospho (STY)]SPR_.3	ASLLHSMPTHSSPR_1[Phospho (STY)],1[Oxidation (M)]	2	human	-0.892768	-0.0373624		-0.0211397
O75122	16.5018	16.5218	16.4763	16.6738	16.5911	16.8305	16.4873	16.4529	16.5018	16.4748	16.5042	16.6323	16.3649	16.4293	16.4632	16.6228	16.6531	16.8186	16.2014	16.321	16.3711	16.4267	16.568	16.6415	16.1383	16.5079	15.7644	16.5466	16.6499	16.8759	0.983611	Honly;Y25;Y50;Y100;Y150;Y200	2;3;1;4;5;6	CLASP2	Homo sapiens	CLIP-associating protein 2	CLAP2_HUMAN	358	FALSE	_ASS[Phospho (STY)]LPGSLQR_.2	1	_ASS[Phospho (STY)]LPGSLQR_.2	ASSLPGSLQR_1[Phospho (STY)]	1	human	-0.0145425	-0.0689378	0.0255195	-0.199033
O75122	16.8082	17.0053	16.8155	17.1068	16.7393	17.2695	16.417	16.7052	16.8744	16.7868	17.0153	17.1031	16.3948	16.7109	16.6682	16.7854	16.8665	16.7375	17.0569	17.0665	17.1422	17.2311	17.3549	17.4146	16.8897	17.0936	17.2517	17.167	17.1725	17.4244	0.999894	Honly;Y25;Y50;Y100;Y150;Y200	2;3;1;4;5;6	CLASP2	Homo sapiens	CLIP-associating protein 2	CLAP2_HUMAN	358	FALSE	_ASS[Phospho (STY)]LPGS[Phospho (STY)]LQR_.2	2	_ASS[Phospho (STY)]LPGS[Phospho (STY)]LQR_.2	ASSLPGSLQR_2[Phospho (STY)]	1	human	-0.391226	-0.300123	0.0589087	-0.320017
O75122	15.5713	15.394	15.5567	15.528	15.547	15.6337	15.4254	15.5627	15.4245	15.371	15.5902	15.6793	15.368	15.3987	15.3978	15.5434	15.7621	15.7149	14.9766	15.0334	15.1661	15.3482	15.3065	15.3817	15.3111	15.5214	15.4015	15.6377	15.4384	15.6475	0.997583	Honly;Y25;Y50;Y100;Y150;Y200	2;3;1;4;5;6	CLASP2	Homo sapiens	CLIP-associating protein 2	CLAP2_HUMAN	505	FALSE	_EAS[Phospho (STY)]PSRLSVAR_.2	1	_EAS[Phospho (STY)]PSRLSVAR_.2	EASPSRLSVAR_1[Phospho (STY)]	1	human	-0.145885	0.168687	-0.132109	-0.157006
O75122	14.2662	14.0802	14.2626		14.6421		13.9271	14.376			14.3881	14.5445	14.0449	14.2821	14.3089	14.4693			14.0776	14.1898		14.3487	14.4646	14.4341	14.2707	14.3678		14.3117	14.2785	14.4528	0.999963	Honly;Y25;Y50;Y100;Y150;Y200	2;3;1;4;5;6	CLASP2	Homo sapiens	CLIP-associating protein 2	CLAP2_HUMAN	505	FALSE	_EAS[Phospho (STY)]PSRLS[Phospho (STY)]VAR_.2	2	_EAS[Phospho (STY)]PSRLS[Phospho (STY)]VAR_.2	EASPSRLSVAR_2[Phospho (STY)]	1	human	-0.33914	0.295823
O75122		13.9618				14.2387	14.3882	14.083	14.3593							14.917							12.4116	13.0689		13.5417	13.3772			13.616	0.999118	Y25;Y50;Y100;Y150;Y200	5;6;2;1;3;4;6;2;3;1;4	CLASP2	Homo sapiens	CLIP-associating protein 2	CLAP2_HUMAN	943	FALSE	_GVTEAIQNFSFRS[Phospho (STY)]QEDM[Oxidation (M)]NEPLK_.3;_GVTEAIQNFS[Phospho (STY)]FRSQEDM[Oxidation (M)]NEPLK_.3	1	_GVTEAIQNFSFRS[Phospho (STY)]QEDM[Oxidation (M)]NEPLK_.3;_GVTEAIQNFS[Phospho (STY)]FRSQEDM[Oxidation (M)]NEPLK_.3	GVTEAIQNFSFRSQEDMNEPLK_1[Phospho (STY)],1[Oxidation (M)]	2	human		0.121195
O75122	15.8027	15.9196	15.8703	15.9831	15.9666	16.1303	15.6944	15.8786	15.8298	15.7323		16.2718	15.7723	15.83	15.7311		16.2684	16.2788	15.3461	15.6269	15.5235	15.5061	15.6521	15.8138	15.629	15.7157	15.7535	16.0631	15.8144	16.2171	0.933415	Honly;Y25;Y50;Y100;Y150;Y200;Y25;Y50	3;1;2;4;5;6;1;2;4;6;3;3;1;2;5;6;4	CLASP2	Homo sapiens	CLIP-associating protein 2	CLAP2_HUMAN	519	FALSE	_IPRPSVS[Phospho (STY)]QGC[Carbamidomethyl (C)]S[Phospho (STY)]R_.2;_IPRPSVS[Phospho (STY)]QGC[Carbamidomethyl (C)]S[Phospho (STY)]R_.3;_IPRPS[Phospho (STY)]VSQGC[Carbamidomethyl (C)]S[Phospho (STY)]R_.2	2	_IPRPSVS[Phospho (STY)]QGC[Carbamidomethyl (C)]S[Phospho (STY)]R_.2;_IPRPSVS[Phospho (STY)]QGC[Carbamidomethyl (C)]S[Phospho (STY)]R_.3;_IPRPS[Phospho (STY)]VSQGC[Carbamidomethyl (C)]S[Phospho (STY)]R_.2	IPRPSVSQGCSR_2[Phospho (STY)]	3	human	-0.108293	-0.0410848	-0.0405781	-0.250734
O75122					15.3582	15.4389			15.2505		15.239	15.5937			15.1804			15.6046	14.7072			14.9615	15.0858	15.2243	14.8879	15.0615	15.165	15.4861	15.2894	15.5349	0.803608	Y25;Y50;Y100;Y150;Y200	1;4;5;6;2;3	CLASP2	Homo sapiens	CLIP-associating protein 2	CLAP2_HUMAN	519	FALSE	_IPRPSVS[Phospho (STY)]Q[Deamidation (NQ)]GC[Carbamidomethyl (C)]S[Phospho (STY)]R_.2	2	_IPRPSVS[Phospho (STY)]Q[Deamidation (NQ)]GC[Carbamidomethyl (C)]S[Phospho (STY)]R_.2	IPRPSVSQGCSR_2[Phospho (STY)],1[Deamidation (NQ)]	1	human
O75122	15.2676																									14.416						Y50;Y100	2;1	CLASP2	Homo sapiens	CLIP-associating protein 2	CLAP2_HUMAN	496	FALSE	_IPRS[Phospho (STY)]QGC[Carbamidomethyl (C)]S[Phospho (STY)]R_.2	2	_IPRS[Phospho (STY)]QGC[Carbamidomethyl (C)]S[Phospho (STY)]R_.2	IPRSQGCSR_2[Phospho (STY)]	1	human
O75122				13.9135															13.06		12.8246	12.8683	12.6931	13.0606	13.0949		13.3288			13.4171	0.749721	Honly;Y25;Y50;Honly;Y25;Y50;Y100	3;1;4;5;6	CLASP2	Homo sapiens	CLIP-associating protein 2	CLAP2_HUMAN	582	FALSE	_LSSS[Phospho (STY)]VSAMR_.2;_LSS[Phospho (STY)]SVSAMR_.2	1	_LSSS[Phospho (STY)]VSAMR_.2;_LSS[Phospho (STY)]SVSAMR_.2	LSSSVSAMR_1[Phospho (STY)]	2	human
O75122			13.4563		13.0545							12.8434							12.5335						13.3738	13.0642				13.2897	0.498963	Y25;Y50;Y100;Y150	1;2;6;3;5	CLASP2	Homo sapiens	CLIP-associating protein 2	CLAP2_HUMAN	582	FALSE	_LSSS[Phospho (STY)]VSAM[Oxidation (M)]R_.2	1	_LSSS[Phospho (STY)]VSAM[Oxidation (M)]R_.2	LSSSVSAMR_1[Phospho (STY)],1[Oxidation (M)]	1	human
O75122	16.7103	16.8546	16.8973	16.7444	16.8214	16.8697	16.6642	16.5925	16.6256	16.6616	16.8231	16.7718	16.5119	16.4894	16.5949	16.4686	16.6843	16.529	17.0348	17.0534	16.9455	17.0736	17.0021	17.1076	16.8236	16.9341	17.0072	16.9432	16.9266	16.9616	1	Honly;Y25;Y50;Y100;Y150;Y200	3;1;2;4;5;6	CLASP2	Homo sapiens	CLIP-associating protein 2	CLAP2_HUMAN	451	FALSE	_MVSQS[Phospho (STY)]QPGS[Phospho (STY)]R_.2;_MVS[Phospho (STY)]QSQPGS[Phospho (STY)]R_.2	2	_MVSQS[Phospho (STY)]QPGS[Phospho (STY)]R_.2;_MVS[Phospho (STY)]QSQPGS[Phospho (STY)]R_.2	MVSQSQPGSR_2[Phospho (STY)]	2	human	-0.0461407	-0.262073	-0.271726	-0.0828528
O75122		12.1454				11.5591	14.9334	13.8869				14.0264	13.5612		14.5088	13.557	13.746	13.7815				11.2811									0.911357	Y25;Y100;Y150;Y200	4;2;6;1;3;5	CLASP2	Homo sapiens	CLIP-associating protein 2	CLAP2_HUMAN	642	FALSE	_N[Deamidation (NQ)]GS[Phospho (STY)]IPTYMR_.2	1	_N[Deamidation (NQ)]GS[Phospho (STY)]IPTYMR_.2	NGSIPTYMR_1[Phospho (STY)],1[Deamidation (NQ)]	1	human		1.7415
O75122	15.7148	15.8519	15.8007	15.9868	15.8866	16.1297	16.1183	15.8061	16.2854	15.9162	15.9363	16.2975		16.0934					15.4087	15.1912	15.366	15.5309	15.4494	15.8003	15.6293	15.6554	15.5178	15.7707	15.8001	15.7631	0.918809	Honly;Y25;Y50;Y100;Y150;Y200;Y25;Y50;Y100;Y150;Honly;Y25;Y50;Y100	2;3;1;4;5;6;1;2;3;4;5;6;2;1;3;4;5;6	CLASP2	Homo sapiens	CLIP-associating protein 2	CLAP2_HUMAN	461	FALSE	_SGSPGRVLTT[Phospho (STY)]TALSTVSSGVQR_.3;_SGSPGRVLT[Phospho (STY)]TTALSTVSSGVQR_.3;_S[Phospho (STY)]GSPGRVLTTTALSTVSSGVQR_.3	1	_SGSPGRVLTT[Phospho (STY)]TALSTVSSGVQR_.3;_SGSPGRVLT[Phospho (STY)]TTALSTVSSGVQR_.3;_S[Phospho (STY)]GSPGRVLTTTALSTVSSGVQR_.3	SGSPGRVLTTTALSTVSSGVQR_1[Phospho (STY)]	3	human	0.403476	-0.045817	0.484732	-0.0705952
O75122	17.2996	17.3345	17.406	17.5185	17.5468	17.6441	17.2156	17.3552	17.4348	17.2956	17.444	17.5896	17.173	17.353	17.3405	17.3529	17.4158	17.539	17.2805	17.2452	17.3761	17.3372	17.4969	17.5033	17.2775	17.4247	17.2736	17.4012	17.6043	17.6095	1	Honly;Y25;Y50;Y100;Y150;Y200	2;3;1;4;5;6	CLASP2	Homo sapiens	CLIP-associating protein 2	CLAP2_HUMAN	368	FALSE	_SRS[Phospho (STY)]DIDVNAAAGAK_.2;_SRS[Phospho (STY)]DIDVNAAAGAK_.3;_S[Phospho (STY)]RSDIDVNAAAGAK_.3	1	_SRS[Phospho (STY)]DIDVNAAAGAK_.2;_SRS[Phospho (STY)]DIDVNAAAGAK_.3;_S[Phospho (STY)]RSDIDVNAAAGAK_.3	SRSDIDVNAAAGAK_1[Phospho (STY)]	3	human	-0.0840223	0.0206881	0.0288099	-0.222981
O75122	15.9349	16.0102	16.0449	16.1012	15.913	15.9058	15.9845	15.8479	15.934	15.8671	16.0424	16.2204	15.7859	15.9195	15.9519	16.124	16.2661	16.1914	15.6701	15.6842	15.7721	15.537	16.0468	15.6678	15.789	15.7981		15.9782	15.8562	16.0851	1	Honly;Y25;Y50;Y100;Y150;Y200	3;1;2;4;5;6	CLASP2	Homo sapiens	CLIP-associating protein 2	CLAP2_HUMAN	368	FALSE	_SRS[Phospho (STY)]DIDVN[Deamidation (NQ)]AAAGAK_.2	1	_SRS[Phospho (STY)]DIDVN[Deamidation (NQ)]AAAGAK_.2	SRSDIDVNAAAGAK_1[Phospho (STY)],1[Deamidation (NQ)]	1	human	0.0495692	-0.162366	-0.11083	-0.234092
O75122		14.0095		14.2276															13.5368		14.0929	13.987		14.192	13.8113			14.0391	14.2375		0.950749	Y25;Y50;Y100	1;3;4;6;5;2	CLASP2	Homo sapiens	CLIP-associating protein 2	CLAP2_HUMAN	310	FALSE	_SSGS[Phospho (STY)]VASLPQSDR_.2	1	_SSGS[Phospho (STY)]VASLPQSDR_.2	SSGSVASLPQSDR_1[Phospho (STY)]	1	human
O75122	16.2894	16.9446	16.3824		16.6299	16.7387	16.3096	16.4079	16.4999	16.2497	16.4286	16.6958	16.3571	16.4597	16.6254	16.5672	16.6426	16.5032	15.9675	16.254	16.3321	16.3553	16.5709	16.4949	16.3571	16.4096	16.7248	16.9875	16.672	16.5816	0.995722	Honly;Y25;Y50;Y200;Honly;Y25;Y50;Y100;Y150;Y200	2;1;4;6;3;1;4;5;6;2;2;1;3;4;5;6	CLASP2	Homo sapiens	CLIP-associating protein 2	CLAP2_HUMAN	323	FALSE	_SSSSSQES[Phospho (STY)]LNRPFSSK_.3;_SSSSS[Phospho (STY)]QESLNRPFSSK_.2;_SSSSS[Phospho (STY)]QESLNRPFSSK_.3;_SSSS[Phospho (STY)]SQESLNRPFSSK_.2	1	_SSSSSQES[Phospho (STY)]LNRPFSSK_.3;_SSSSS[Phospho (STY)]QESLNRPFSSK_.2;_SSSSS[Phospho (STY)]QESLNRPFSSK_.3;_SSSS[Phospho (STY)]SQESLNRPFSSK_.2	SSSSSQESLNRPFSSK_1[Phospho (STY)]	4	human	0.0202093	-0.536698	0.117506
O75122	14.7625		14.8226		14.7432		14.601				14.7202			14.914		14.9173		14.8215	14.6263	14.6869		14.8757	14.9077		14.6592	14.9252	14.7784		15.1595	14.9959	0.960631	Honly;Y25;Y50;Y100;Y150;Y200	2;1;4;5;3;6	CLASP2	Homo sapiens	CLIP-associating protein 2	CLAP2_HUMAN	323	FALSE	_SSSSS[Phospho (STY)]Q[Deamidation (NQ)]ESLNRPFSSK_.3	1	_SSSSS[Phospho (STY)]Q[Deamidation (NQ)]ESLNRPFSSK_.3	SSSSSQESLNRPFSSK_1[Phospho (STY)],1[Deamidation (NQ)]	1	human	-0.16154
O75122	15.8737	15.5954	15.0948	15.173	15.2816	15.6885	14.9509	14.7651	14.5696	14.9908	15.3884	14.9842	15.3419	15.5095	14.269	14.7966	15.6304	14.8172	13.5557	14.7232	13.9122	14.5039	15.119	14.0871	15.4544	14.9723	15.3109	16.2254	15.0302	16.1766	1	Y25;Y50;Y100;Y150;Y200	1;2;3;4;5;6;4;6;2;3;5;1;4;6;2;5;3;1	CLASP2	Homo sapiens	CLIP-associating protein 2	CLAP2_HUMAN	591	FALSE	_VLNTGS[Phospho (STY)]DVEEAVADALK_.2;_VLNTGS[Phospho (STY)]DVEEAVADALK_.3;_VLNT[Phospho (STY)]GSDVEEAVADALK_.2;_VLNT[Phospho (STY)]GSDVEEAVADALK_.3	1	_VLNTGS[Phospho (STY)]DVEEAVADALK_.2;_VLNTGS[Phospho (STY)]DVEEAVADALK_.3;_VLNT[Phospho (STY)]GSDVEEAVADALK_.2;_VLNT[Phospho (STY)]GSDVEEAVADALK_.3	VLNTGSDVEEAVADALK_1[Phospho (STY)]	4	human	-0.922805	-0.830307	-0.525268	-0.182167
O75122	13.935	14.0328		13.9239	14.0528	14.0707	13.8968		13.9742		13.873	14.2284		13.8786	14.0077	13.9211			13.6886	13.5467	13.7715	13.7631	13.9148	14.1256	13.6157	13.9729	14.1271	14.1565		14.2427	0.985007	Honly;Y25;Y50;Y100;Y150;Y200	3;1;2;4;5;6	CLASP2	Homo sapiens	CLIP-associating protein 2	CLAP2_HUMAN	483	FALSE	_VLVNSAS[Phospho (STY)]AQK_.2	1	_VLVNSAS[Phospho (STY)]AQK_.2	VLVNSASAQK_1[Phospho (STY)]	1	human	-0.0381256
O75151	14.1144	14.107	14.3283	14.0158	14.4546	14.2728	14.1954			14.168		14.0934	14.2974	14.3428	14.2152	14.4572	14.1417			14.0566		13.8853	14.2473	14.604	13.7556	13.7097	14.1088	14.5227	14.2002	14.4805	0.999901	Honly;Y25;Y50;Y100;Y150;Y200	2;3;4;5;6;1	PHF2	Homo sapiens	Lysine-specific demethylase PHF2	PHF2_HUMAN	448	FALSE	_AVRPEVNTVAS[Phospho (STY)]SDEVC[Carbamidomethyl (C)]DGDREK_.3	1	_AVRPEVNTVAS[Phospho (STY)]SDEVC[Carbamidomethyl (C)]DGDREK_.3	AVRPEVNTVASSDEVCDGDREK_1[Phospho (STY)]	1	human	0.0809984			0.152185
O75151	14.0471																												13.9542		0.666667	Y50;Y100	5;1	PHF2	Homo sapiens	Lysine-specific demethylase PHF2	PHF2_HUMAN	448	FALSE	_AVRPEVNTVAS[Phospho (STY)]S[Phospho (STY)]DEVC[Carbamidomethyl (C)]DGDREK_.3	2	_AVRPEVNTVAS[Phospho (STY)]S[Phospho (STY)]DEVC[Carbamidomethyl (C)]DGDREK_.3	AVRPEVNTVASSDEVCDGDREK_2[Phospho (STY)]	1	human
O75151			12.5372	12.3591		12.7631				12.5035	12.3287	12.7895	12.0527					12.1307					11.6605					12.4321			0.914952	Y25;Y50;Y100;Y150;Y200	5;4;3;6;1	PHF2	Homo sapiens	Lysine-specific demethylase PHF2	PHF2_HUMAN	872	FALSE	_DSDYVYPSLES[Phospho (STY)]DEDNPIFK_.3	1	_DSDYVYPSLES[Phospho (STY)]DEDNPIFK_.3	DSDYVYPSLESDEDNPIFK_1[Phospho (STY)]	1	human				0.144482
O75151	15.154	15.2079	15.2715	15.3122	15.3158	15.3738	15.1055	15.123	15.0612	15.1141	15.2068	15.4441	15.1701	15.1022	15.1673	15.236	15.3574	15.443	14.8012	14.7869	15.0067	14.9433	15.0646	15.0125	14.9685	15.188	15.0826	15.4628	15.1491	15.3927	0.999779	Honly;Y25;Y50;Y100;Y150;Y200	2;3;1;4;5;6	PHF2	Homo sapiens	Lysine-specific demethylase PHF2	PHF2_HUMAN	898	FALSE	_GSDDAPYS[Phospho (STY)]PTAR_.2	1	_GSDDAPYS[Phospho (STY)]PTAR_.2	GSDDAPYSPTAR_1[Phospho (STY)]	1	human	-0.0485864	-0.0849125	-0.21032	-0.198065
O75151	16.342	16.5526	16.4568	16.7204	16.5386	16.9509	16.3144	16.4968	16.5568	16.3997	16.3921	16.7679	16.2067	16.4648	16.3785	16.7963	16.6815	16.616	16.1492	16.1786	16.1931	16.2671	16.2237	16.5594	16.3742	16.3685	16.2922	16.4891	16.4726	16.6565	0.992574	Honly;Y25;Y50;Y100;Y150;Y200	2;3;1;4;5;6	PHF2	Homo sapiens	Lysine-specific demethylase PHF2	PHF2_HUMAN	534	FALSE	_SRESAS[Phospho (STY)]PTIPNLDLLEAHTK_.3;_S[Phospho (STY)]RESASPTIPNLDLLEAHTK_.3	1	_SRESAS[Phospho (STY)]PTIPNLDLLEAHTK_.3;_S[Phospho (STY)]RESASPTIPNLDLLEAHTK_.3	SRESASPTIPNLDLLEAHTK_1[Phospho (STY)]	2	human	-0.0276059	-0.055813	0.100089	-0.320678
O75151	15.8054	15.8304	15.7554	16.1322	15.9435	16.3103	15.8843	15.9729	16.0076		15.9924	16.2641		16.1474	15.9507	16.2346	16.2241	15.8149	15.4971	15.506	15.5634	15.6224	15.6416	15.8246	15.6825	15.6981	15.6793	15.8053	15.8132	16.0261	0.0120575	Honly;Y25;Y50;Y100;Y150;Y200	2;3;1;4;5;6	PHF2	Homo sapiens	Lysine-specific demethylase PHF2	PHF2_HUMAN	534	FALSE	_S[Phospho (STY)]RESASPTIPN[Deamidation (NQ)]LDLLEAHTK_.3	1	_S[Phospho (STY)]RESASPTIPN[Deamidation (NQ)]LDLLEAHTK_.3	SRESASPTIPNLDLLEAHTK_1[Phospho (STY)],1[Deamidation (NQ)]	1	human	0.078865	0.142467	0.252165
O75152	15.994	15.9197	15.9327	16.2213	16.0087	16.2958	15.924	15.868	15.8651	15.9764	16.1243	16.2245	15.8779	15.8743	15.9925	16.0965	16.2013	16.2106	15.7003	15.689	15.7904	15.7956	15.9825	15.9842	15.8297	15.8084	16.0308	15.8458		16.1649	1	Honly;Y25;Y50;Y100;Y150;Y200	2;3;1;4;5;6	ZC3H11A	Homo sapiens	Zinc finger CCCH domain-containing protein 11A	ZC11A_HUMAN	125	FALSE	_LSVQSNPS[Phospho (STY)]PQLR_.2	1	_LSVQSNPS[Phospho (STY)]PQLR_.2	LSVQSNPSPQLR_1[Phospho (STY)]	1	human	-0.0699945	-0.0516889	-0.0675564	-0.244851
O75152	15.9853	15.9765	15.939	16.2496	16.006	16.3253	15.9103	15.8659	15.9377	15.9561		16.1927	15.8003	15.8858	16.014	16.1044	16.1074	16.2444	15.698	15.6763	15.816	15.7978		15.9666	15.8106	15.7934	16.1015	15.8311	16.2133	16.1635	0.999996	Honly;Y25;Y50;Y100;Y150;Y200	2;3;1;4;6;5	ZC3H11A	Homo sapiens	Zinc finger CCCH domain-containing protein 11A	ZC11A_HUMAN	125	FALSE	_LSVQ[Deamidation (NQ)]SNPS[Phospho (STY)]PQLR_.2	1	_LSVQ[Deamidation (NQ)]SNPS[Phospho (STY)]PQLR_.2	LSVQSNPSPQLR_1[Phospho (STY)],1[Deamidation (NQ)]	1	human	-0.0750264	-0.110528	-0.00135194	-0.29355
O75152		14.4138																	14.1701		13.9532			14.3518					14.8754		0.719967	Honly;Y25;Y50;Y100	2;1;3;6;5	ZC3H11A	Homo sapiens	Zinc finger CCCH domain-containing protein 11A	ZC11A_HUMAN	756	FALSE	_RLS[Phospho (STY)]SASTGKPPLSVEDDFEK_.3	1	_RLS[Phospho (STY)]SASTGKPPLSVEDDFEK_.3	RLSSASTGKPPLSVEDDFEK_1[Phospho (STY)]	1	human
O75152	17.3788	17.0808		17.5127	17.868	17.2135	17.3209	17.3338	17.5143	16.9128	17.5643	17.4536		17.1157	17.4588	17.2864		17.1469	16.8328	17.1025	17.213	17.3021	17.2006	17.3196	17.1773	17.4973	17.482	17.3737	17.5693	17.7314	0.513864	Y25;Y50;Y100;Y150;Y200;Y25;Y50;Y100;Y150	1;2;3;5;6;4;1;2;3;4;5;6	ZC3H11A	Homo sapiens	Zinc finger CCCH domain-containing protein 11A	ZC11A_HUMAN	756	FALSE	_RLS[Phospho (STY)]SAST[Phospho (STY)]GKPPLSVEDDFEK_.3;_RLS[Phospho (STY)]SAS[Phospho (STY)]TGKPPLSVEDDFEK_.3;_RLS[Phospho (STY)]S[Phospho (STY)]ASTGKPPLSVEDDFEK_.3	2	_RLS[Phospho (STY)]SAST[Phospho (STY)]GKPPLSVEDDFEK_.3;_RLS[Phospho (STY)]SAS[Phospho (STY)]TGKPPLSVEDDFEK_.3;_RLS[Phospho (STY)]S[Phospho (STY)]ASTGKPPLSVEDDFEK_.3	RLSSASTGKPPLSVEDDFEK_2[Phospho (STY)]	3	human	-0.0579461	0.252958		-0.599947
O75152	15.4001	15.4789	15.5865	15.7429	15.6199	15.8367	15.5261	15.3835	15.4222	15.4234	15.6134	15.7585	15.4091	15.4859	15.499	15.5844	15.8126	15.7973	15.0325	15.3057	15.3319	15.5771	15.6258	15.6801	15.5158	15.5006	15.6356	15.5568	15.7844	15.6004	1	Y25;Y50;Y100;Y150;Y200	1;2;3;4;5;6	ZC3H11A	Homo sapiens	Zinc finger CCCH domain-containing protein 11A	ZC11A_HUMAN	100	FALSE	_TVLPTVPES[Phospho (STY)]PEEEVK_.2	1	_TVLPTVPES[Phospho (STY)]PEEEVK_.2	TVLPTVPESPEEEVK_1[Phospho (STY)]	1	human	0.126006	-0.0953955	-0.164326	-0.319513
O75152	16.1433	16.1078	16.4461	16.5024	16.5787	16.6457	16.225	16.2224	16.1272	16.2661	16.5541	16.5723	16.0514	16.1465	16.33	16.4993	16.5102	16.567	15.4656	15.7708	15.9214	15.9032	16.27	16.3482	15.8744	16.1488	16.2941	16.2986	16.3961	16.4371	0.999999	Y25;Y50;Y100;Y150;Y200	1;2;3;4;5;6	ZC3H11A	Homo sapiens	Zinc finger CCCH domain-containing protein 11A	ZC11A_HUMAN	141	FALSE	_VESSENVPSPTHPPVVINAADDDEDDDDQFS[Phospho (STY)]EEGDETK_.4;_VESSENVPS[Phospho (STY)]PTHPPVVINAADDDEDDDDQFSEEGDETK_.4	1	_VESSENVPSPTHPPVVINAADDDEDDDDQFS[Phospho (STY)]EEGDETK_.4;_VESSENVPS[Phospho (STY)]PTHPPVVINAADDDEDDDDQFSEEGDETK_.4	VESSENVPSPTHPPVVINAADDDEDDDDQFSEEGDETK_1[Phospho (STY)]	2	human	0.0817575	0.11457	-0.318946	-0.236226
O75152	15.3753	15.2824	15.666	15.7306	15.7817	15.8321	15.4201	15.4534	15.3696	15.4752	15.7866	15.7635	15.3306	15.3444	15.5107	15.7226	15.7534	15.7884	14.6544	14.9706	15.0961	15.1063	15.4472	15.5402	15.0685	15.3711	15.473	15.5067	15.6206	15.6291	1	Y25;Y50;Y100;Y150;Y200	1;2;3;4;5;6	ZC3H11A	Homo sapiens	Zinc finger CCCH domain-containing protein 11A	ZC11A_HUMAN	141	FALSE	_VESSENVPSPTHPPVVIN[Deamidation (NQ)]AADDDEDDDDQFS[Phospho (STY)]EEGDETK_.4	1	_VESSENVPSPTHPPVVIN[Deamidation (NQ)]AADDDEDDDDQFS[Phospho (STY)]EEGDETK_.4	VESSENVPSPTHPPVVINAADDDEDDDDQFSEEGDETK_1[Phospho (STY)],1[Deamidation (NQ)]	1	human	0.044719	0.171009	-0.296374	-0.255433
O75367	14.7572	14.8974	14.9303	15.2915	15.2489	15.2043	14.9502	14.8324	15.1193	14.9174	14.9657	15.3333	14.6348	14.8223	14.9683	15.3568	15.2805	14.9807	14.6899	14.6727	14.6971	14.9273	15.0274	15.1824	14.7013	14.7372	14.893	15.1205	15.1642	15.1985	0.967857	Y25;Y50;Y100;Y150;Y200	1;2;3;4;5;6	H2AFY	Homo sapiens	Core histone macro-H2A.1	H2AY_HUMAN	168	FALSE	_AASADST[Phospho (STY)]TEGTPADGFTVLSTK_.2;_AASADS[Phospho (STY)]TTEGTPADGFTVLSTK_.2	1	_AASADST[Phospho (STY)]TEGTPADGFTVLSTK_.2;_AASADS[Phospho (STY)]TTEGTPADGFTVLSTK_.2	AASADSTTEGTPADGFTVLSTK_1[Phospho (STY)]	2	human	0.192998	-0.0650478	0.189062	-0.37406
O75367								16.7808	17.0685	16.62	17.2351	17.129	16.88	16.7411	17.0349	16.6756	16.9907	17.1485													2.17515e-07	Y150;Y200	2;3;5;6;2;3;4;5;1;6;3;5;6;1;2;4	H2AFY	Homo sapiens	Core histone macro-H2A.1	H2AY_HUMAN	168	FALSE	_AAS[Phospho (STY)]ADSTT[Phospho (STY)]EGTPADGFTVLSTK_.2;_AAS[Phospho (STY)]ADST[Phospho (STY)]TEGTPADGFTVLSTK_.2;_AAS[Phospho (STY)]ADS[Phospho (STY)]TTEGTPADGFTVLSTK_.2	2	_AAS[Phospho (STY)]ADSTT[Phospho (STY)]EGTPADGFTVLSTK_.2;_AAS[Phospho (STY)]ADST[Phospho (STY)]TEGTPADGFTVLSTK_.2;_AAS[Phospho (STY)]ADS[Phospho (STY)]TTEGTPADGFTVLSTK_.2	AASADSTTEGTPADGFTVLSTK_2[Phospho (STY)]	3	human
O75367			13.9794	14.0937								13.9113							12.797	13.1198	12.8772	13.0183	13.2658	12.912		13.7481	13.7325	13.0337	13.9323			Y25;Y50;Y100;Y150	1;2;3;4;5;6	H2AFY	Homo sapiens	Core histone macro-H2A.1	H2AY_HUMAN	124	FALSE	_LEAIIT[Phospho (STY)]PPPAK_.2	1	_LEAIIT[Phospho (STY)]PPPAK_.2	LEAIITPPPAK_1[Phospho (STY)]	1	human
O75376	15.7409	15.7548	15.9044	15.975	16.1839	16.11	16.0139	15.7804	15.7852	15.7774	16.0869	16.0659	15.7255	15.615	16.0239	16.0333	16.0716	15.9805	15.3826	15.5261	15.5966	15.6144	15.6914	16.0058	15.5634	15.6607	15.7596	15.9954	15.8498	16.0444	1	Honly;Y25;Y50;Y100;Y150;Y200	2;3;1;4;5;6	NCOR1	Homo sapiens	Nuclear receptor corepressor 1	NCOR1_HUMAN	1469	FALSE	_AQLS[Phospho (STY)]PGIYDDTSAR_.2	1	_AQLS[Phospho (STY)]PGIYDDTSAR_.2	AQLSPGIYDDTSAR_1[Phospho (STY)]	1	human	0.272999	0.025584	-0.119189	-0.197603
O75376	16.0939	16.1611	16.5488	16.4541	16.5272	15.7242	16.1005	15.7002	16.0006	16.6798	16.2157	16.4482	16.1396	14.9416	16.2453	15.8171	16.1885	15.369	15.1584	15.1631	15.1285	15.9453	16.2491	16.4077	15.9734	16.4611	15.638	17.2862	16.3321	15.6571		Honly;Y25;Y50;Y100;Y150;Y200	2;3;1;4;5;6	NCOR1	Homo sapiens	Nuclear receptor corepressor 1	NCOR1_HUMAN	845	FALSE	_DLDRAS[Phospho (STY)]EKVEPR_.3	1	_DLDRAS[Phospho (STY)]EKVEPR_.3	DLDRASEKVEPR_1[Phospho (STY)]	1	human	0.00651468	-0.460935	-0.548228	0.225728
O75376	15.7704	15.4935	15.9741	16.1976	16.0686	16.2312	15.9346				15.9968	16.1223	15.6438				15.8595	15.7393	15.1907	15.4805	15.4826	15.5182	15.7219	15.8806	15.7581		15.8608	16.0249	16.1113	16.0608	0.995008	Y25;Y50;Y100;Y150;Y200	1;2;3;4;5;6	NCOR1	Homo sapiens	Nuclear receptor corepressor 1	NCOR1_HUMAN	1949	FALSE	_ERGSQSSDSSSSLSSHRYETPSDAIEVIS[Phospho (STY)]PASS[Phospho (STY)]PAPPQEK_.4;_ERGSQSSDSSSSLSSHRYETPSDAIEVIS[Phospho (STY)]PAS[Phospho (STY)]SPAPPQEK_.4	2	_ERGSQSSDSSSSLSSHRYETPSDAIEVIS[Phospho (STY)]PASS[Phospho (STY)]PAPPQEK_.4;_ERGSQSSDSSSSLSSHRYETPSDAIEVIS[Phospho (STY)]PAS[Phospho (STY)]SPAPPQEK_.4	ERGSQSSDSSSSLSSHRYETPSDAIEVISPASSPAPPQEK_2[Phospho (STY)]	2	human	0.164226
O75376	15.8413	16.0856	16.1002	16.0599	16.219	16.3097	15.9935	15.9978	16.2317	16.0125	16.279	16.3225	15.7949	15.8972	15.9689	16.235	16.2229	16.0503	15.4048	15.7058	15.698	15.956	16.1354	16.1864	15.8953	15.9111	16.1041	16.1615	16.1063	16.4282	0.971037	Y25;Y50;Y100;Y150;Y200	1;2;3;4;5;6	NCOR1	Homo sapiens	Nuclear receptor corepressor 1	NCOR1_HUMAN	1951	FALSE	_GSQSSDSSSSLSSHRYETPSDAIEVIS[Phospho (STY)]PASS[Phospho (STY)]PAPPQEK_.4	2	_GSQSSDSSSSLSSHRYETPSDAIEVIS[Phospho (STY)]PASS[Phospho (STY)]PAPPQEK_.4	GSQSSDSSSSLSSHRYETPSDAIEVISPASSPAPPQEK_2[Phospho (STY)]	1	human	0.152196	-0.0877814	0.131532	-0.0473926
O75376	17.8487	16.9457	17.9277	17.8866		18.0746	17.8595	17.4289	17.284	17.6377	17.1538	18.0902	17.303	17.2744	17.6316	17.703		17.4459	18.0298	18.0397	17.8041	17.9599	17.7435	17.4595	18.0013	17.5794	17.7188	17.993	17.5684	17.7473	0.616633	Honly;Y25;Y50;Y100;Y150;Y200	3;1;2;4;5;6	NCOR1	Homo sapiens	Nuclear receptor corepressor 1	NCOR1_HUMAN	153	FALSE	_HEAPSS[Phospho (STY)]PISGQPC[Carbamidomethyl (C)]GDDQNASPSK_.3;_HEAPS[Phospho (STY)]SPISGQPC[Carbamidomethyl (C)]GDDQNASPSK_.3	1	_HEAPSS[Phospho (STY)]PISGQPC[Carbamidomethyl (C)]GDDQNASPSK_.3;_HEAPS[Phospho (STY)]SPISGQPC[Carbamidomethyl (C)]GDDQNASPSK_.3	HEAPSSPISGQPCGDDQNASPSK_1[Phospho (STY)]	2	human	0.0107756	0.483205	-0.643725	-0.248895
O75376	18.7465	18.6409	18.7446	18.7034	18.8143	18.8449	18.671	18.7503	18.6641	18.6684	18.6896	18.981	18.5586	18.6849	18.6318	18.6621	18.8796	18.8281	18.528	18.7459	18.4486	18.7183	18.7139	18.6569	18.6316	18.6112	18.7088	18.8862	18.7441	18.7628	0.979496	Honly;Y25;Y50;Y100;Y150;Y200	2;3;1;4;5;6	NCOR1	Homo sapiens	Nuclear receptor corepressor 1	NCOR1_HUMAN	153	FALSE	_HEAPSS[Phospho (STY)]PISGQPC[Carbamidomethyl (C)]GDDQNAS[Phospho (STY)]PSK_.3;_HEAPS[Phospho (STY)]SPISGQPC[Carbamidomethyl (C)]GDDQNAS[Phospho (STY)]PSK_.3	2	_HEAPSS[Phospho (STY)]PISGQPC[Carbamidomethyl (C)]GDDQNAS[Phospho (STY)]PSK_.3;_HEAPS[Phospho (STY)]SPISGQPC[Carbamidomethyl (C)]GDDQNAS[Phospho (STY)]PSK_.3	HEAPSSPISGQPCGDDQNASPSK_2[Phospho (STY)]	2	human	-0.075504	0.109409	-0.0804123	-0.0349402
O75376	16.9017	16.8764	16.7404	17.0058	17.0792	16.9526	16.6752	16.7525	16.7139	16.8104	16.7106	16.9649		16.704	16.7797	16.7361	16.9307	16.8737	17.0122	17.0737	17.0733	17.0797	17.1231	17.2653	16.9489	16.9487	16.9613	17.1663	17.0836	17.3086	0.99828	Honly;Y25;Y50;Y100;Y150;Y200	2;3;1;4;5;6	NCOR1	Homo sapiens	Nuclear receptor corepressor 1	NCOR1_HUMAN	1190	FALSE	_MPIEDSS[Phospho (STY)]PEK_.2;_MPIEDS[Phospho (STY)]SPEK_.2	1	_MPIEDSS[Phospho (STY)]PEK_.2;_MPIEDS[Phospho (STY)]SPEK_.2	MPIEDSSPEK_1[Phospho (STY)]	2	human	-0.226494	-0.123879	-0.0264117	-0.195389
O75376	14.5088	14.4738	14.5652	14.4509	14.6281	14.8573	14.5722	14.6417	14.732	14.6444	14.6238	15.0896	14.5849	14.6022	14.59	14.707	14.6276	15.0519	14.2779	14.3785	14.146	14.2659	14.3432	14.4092	14.4356	14.4711	14.4809	14.5906	14.6777	14.7428	0.975255	Honly;Y25;Y50;Y100;Y150;Y200	3;1;2;4;5;6	NCOR1	Homo sapiens	Nuclear receptor corepressor 1	NCOR1_HUMAN	1190	FALSE	_M[Oxidation (M)]PIEDSS[Phospho (STY)]PEK_.2	1	_M[Oxidation (M)]PIEDSS[Phospho (STY)]PEK_.2	MPIEDSSPEK_1[Phospho (STY)],1[Oxidation (M)]	1	human	0.0633619	0.167849	0.166866	0.193469
O75376	14.3358	14.4727	15.3602	15.34	15.5857	14.762	15.3229	15.0344	15.1406	13.9654	15.0757	14.5477	15.0361	14.8761	15.1183	15.041	14.9657	13.897	14.9292	14.259	15.3565	15.0866	14.5963	15.4132	14.1671	15.3826	14.8465	14.2858	14.2823	14.2951	1	Honly;Y50;Y100;Y150;Honly;Y25;Y50;Y100;Y150;Y200	2;3;1;4;5;6	NCOR1	Homo sapiens	Nuclear receptor corepressor 1	NCOR1_HUMAN	2180	FALSE	_NDARS[Phospho (STY)]PGSISYLPSFFTK_.2;_NDARS[Phospho (STY)]PGSISYLPSFFTK_.3	1	_NDARS[Phospho (STY)]PGSISYLPSFFTK_.2;_NDARS[Phospho (STY)]PGSISYLPSFFTK_.3	NDARSPGSISYLPSFFTK_1[Phospho (STY)]	2	human	0.98713	0.561709	-0.219624	-1.37468
O75376	12.5644	12.6884	13.3091	13.2463	13.6731	12.5727	13.0958	13.0379	13.1354		13.046		13.0787	12.7994	12.8343	13.0243	12.6964				13.4517	13.141	12.5796	13.5409	11.6457	13.3392	12.8644		12.4401		0.974676	Honly;Y25;Y50;Y100;Y150;Y200	2;3;4;5;6;1	NCOR1	Homo sapiens	Nuclear receptor corepressor 1	NCOR1_HUMAN	2180	FALSE	_N[Deamidation (NQ)]DARS[Phospho (STY)]PGSISYLPSFFTK_.3	1	_N[Deamidation (NQ)]DARS[Phospho (STY)]PGSISYLPSFFTK_.3	NDARSPGSISYLPSFFTK_1[Phospho (STY)],1[Deamidation (NQ)]	1	human	0.531371	0.349546	-0.173729
O75376			12.9422	13.0655	12.6564									13.3661	13.0182					12.5329	12.8979	12.6723	13.0882	13.1637	12.5722	13.0341		12.7986		13.1086	0.93407	Honly;Y25;Y50;Y100;Y200	2;3;4;5;6;1	NCOR1	Homo sapiens	Nuclear receptor corepressor 1	NCOR1_HUMAN	1256	FALSE	_[Gln->pyro-Glu]QGM[Oxidation (M)]SM[Oxidation (M)]RES[Phospho (STY)]PVSAPLEGLIC[Carbamidomethyl (C)]R_.3	1	_[Gln->pyro-Glu]QGM[Oxidation (M)]SM[Oxidation (M)]RES[Phospho (STY)]PVSAPLEGLIC[Carbamidomethyl (C)]R_.3	QGMSMRESPVSAPLEGLICR_1[Phospho (STY)],2[Oxidation (M)],1[Gln->pyro-Glu]	1	human
O75376	17.0333	16.9912	16.9764	17.3233	17.2867	17.3689	17.1186	16.9179	16.9449	17.0469	17.2501	17.2126	16.6944	16.5834	16.9773	17.0636	17.1208	17.1809	16.8353	16.9458	16.97	17.0536	17.0676	17.3136	16.9254	16.8514	17.0544	17.2739	17.2208	17.3561		Honly;Y25;Y50;Y100;Y150;Y200	2;3;1;4;5;6	NCOR1	Homo sapiens	Nuclear receptor corepressor 1	NCOR1_HUMAN	206	FALSE	_[Gln->pyro-Glu]QQQLEEEAAKPPEPEKPVS[Phospho (STY)]PPPVEQK_.3	1	_[Gln->pyro-Glu]QQQLEEEAAKPPEPEKPVS[Phospho (STY)]PPPVEQK_.3	QQQLEEEAAKPPEPEKPVSPPPVEQK_1[Phospho (STY)],1[Gln->pyro-Glu]	1	human	0.0853206	-0.0732452	-0.0314687	-0.276442
O75376	14.3745	13.3848	13.8722	14.476		14.0748	14.0522		14.1383			13.8004			14.2543			14.2027	13.757		14.0316	14.3872	14.0974	14.5313	14.3265	14.2554	14.1358	14.0126	13.8094	14.4543	0.999782	Y25;Y50;Y100;Y150;Y200	1;3;4;5;6;2	NCOR1	Homo sapiens	Nuclear receptor corepressor 1	NCOR1_HUMAN	1320	FALSE	_RES[Phospho (STY)]PPIRAFEGAITK_.3	1	_RES[Phospho (STY)]PPIRAFEGAITK_.3	RESPPIRAFEGAITK_1[Phospho (STY)]	1	human	-0.322273		0.266184
O75376																			16.6224				13.6998					14.0595	14.3682	14.0369	0.99976	Y25;Y50	1;5;4;6	NCOR1	Homo sapiens	Nuclear receptor corepressor 1	NCOR1_HUMAN	1533	FALSE	_S[Phospho (STY)]PVPGVDPVVSHS[Phospho (STY)]PFDPHHR_.3	2	_S[Phospho (STY)]PVPGVDPVVSHS[Phospho (STY)]PFDPHHR_.3	SPVPGVDPVVSHSPFDPHHR_2[Phospho (STY)]	1	human
O75376																			14.3913	11.3375		12.1427									0.80782	Y25	1;2;4	NCOR1	Homo sapiens	Nuclear receptor corepressor 1	NCOR1_HUMAN	1519	FALSE	_STLT[Phospho (STY)]PTQR_.2	1	_STLT[Phospho (STY)]PTQR_.2	STLTPTQR_1[Phospho (STY)]	1	human
O75376	16.2932	16.4284	16.3068	16.7953	16.7376	17.0302	16.4717	16.2476		16.6166	16.9373	16.7215	16.5033	16.4279	16.555	16.8709	16.9196	16.7327	15.7837	16.0543	15.9408	16.1203	16.2986	16.5304	16.2737	16.4492	16.3897	16.6085	16.6378	16.7748	0.997244	Y25;Y50;Y100;Y150;Y200	1;2;3;4;5;6	NCOR1	Homo sapiens	Nuclear receptor corepressor 1	NCOR1_HUMAN	1966	FALSE	_YETPSDAIEVIS[Phospho (STY)]PASS[Phospho (STY)]PAPPQEK_.3;_YETPSDAIEVIS[Phospho (STY)]PAS[Phospho (STY)]SPAPPQEK_.3	2	_YETPSDAIEVIS[Phospho (STY)]PASS[Phospho (STY)]PAPPQEK_.3;_YETPSDAIEVIS[Phospho (STY)]PAS[Phospho (STY)]SPAPPQEK_.3	YETPSDAIEVISPASSPAPPQEK_2[Phospho (STY)]	2	human	0.17852	-0.180808		-0.178746
O75385		13.8861																												14.3368	0.0774084	Y50;Y100	6;2	ULK1	Homo sapiens	Serine/threonine-protein kinase ULK1	ULK1_HUMAN	743	FALSE	_AGGTSSPSPVVFTVGS[Phospho (STY)]PPSGS[Phospho (STY)]TPPQGPR_.3	2	_AGGTSSPSPVVFTVGS[Phospho (STY)]PPSGS[Phospho (STY)]TPPQGPR_.3	AGGTSSPSPVVFTVGSPPSGSTPPQGPR_2[Phospho (STY)]	1	human
O75385	15.362	15.6825	15.6011	15.7025	15.7211	15.9125	15.5142	15.5063	15.5356	15.5538	15.6587	15.9431	15.432	15.6583	15.7053	15.6983	15.901	15.693	15.2707	15.3037	15.5171	15.4736	15.6783	15.7385	15.349	15.6405	15.4913	15.6992	15.7028	15.9353	0.999783	Honly;Y25;Y50;Y100;Y150;Y200	2;3;1;4;5;6	ULK1	Homo sapiens	Serine/threonine-protein kinase ULK1	ULK1_HUMAN	615	FALSE	_NPLPPILGSPT[Phospho (STY)]K_.2;_NPLPPILGS[Phospho (STY)]PTK_.2	1	_NPLPPILGSPT[Phospho (STY)]K_.2;_NPLPPILGS[Phospho (STY)]PTK_.2	NPLPPILGSPTK_1[Phospho (STY)]	2	human	0.152251	-0.176249	-0.065522	-0.14869
O75385	13.862			14.2906		13.4484													13.6992			13.9871	14.1672	14.133			13.8356				0.987695	Y25;Y50;Y100	1;4;5;6;3	ULK1	Homo sapiens	Serine/threonine-protein kinase ULK1	ULK1_HUMAN	615	FALSE	_N[Deamidation (NQ)]PLPPILGS[Phospho (STY)]PTK_.2	1	_N[Deamidation (NQ)]PLPPILGS[Phospho (STY)]PTK_.2	NPLPPILGSPTK_1[Phospho (STY)],1[Deamidation (NQ)]	1	human
O75385	13.9382	14.0555	14.066	13.882	14.1239	14.1742	14.0087	14.0757	14.4993		13.9175	14.4273	14.0042		14.5763		14.4645		13.808	14.0806	13.9335	14.284	13.8507	14.3381	13.8605	14.1004	14.0174	13.9902	14.1212	14.2697	0.888873	Honly;Y25;Y50;Y100;Y150;Y200;Y25;Y50	2;3;1;4;5;6;4;5;6	ULK1	Homo sapiens	Serine/threonine-protein kinase ULK1	ULK1_HUMAN	465	FALSE	_SGSTS[Phospho (STY)]PLGFAR_.2;_SGST[Phospho (STY)]SPLGFAR_.2;_S[Phospho (STY)]GSTSPLGFAR_.2	1	_SGSTS[Phospho (STY)]PLGFAR_.2;_SGST[Phospho (STY)]SPLGFAR_.2;_S[Phospho (STY)]GSTSPLGFAR_.2	SGSTSPLGFAR_1[Phospho (STY)]	3	human	0.0705541	0.020134	0.433299
O75385																					12.8754	12.8398									0.85358	Y25	3;4	ULK1	Homo sapiens	Serine/threonine-protein kinase ULK1	ULK1_HUMAN	465	FALSE	_SGS[Phospho (STY)]TS[Phospho (STY)]PLGFAR_.2	2	_SGS[Phospho (STY)]TS[Phospho (STY)]PLGFAR_.2	SGSTSPLGFAR_2[Phospho (STY)]	1	human
O75385	12.2179			11.769		12.1698														11.7218		11.7831	12.2465	11.1343	12.4886		12.1439	12.7766		12.546	0.999994	Honly;Y25;Y50;Y100	2;4;5;6;1;3	ULK1	Homo sapiens	Serine/threonine-protein kinase ULK1	ULK1_HUMAN	636	FALSE	_TPS[Phospho (STY)]SQNLLALLAR_.2	1	_TPS[Phospho (STY)]SQNLLALLAR_.2	TPSSQNLLALLAR_1[Phospho (STY)]	1	human
O75400	13.1825																		12.2815	12.4805					12.7552			13.2654			1	Y25;Y50;Y100	1;2;4	PRPF40A	Homo sapiens	Pre-mRNA-processing factor 40 homolog A	PR40A_HUMAN	926	FALSE	_DSGNWDTSGSELS[Phospho (STY)]EGELEK_.2	1	_DSGNWDTSGSELS[Phospho (STY)]EGELEK_.2	DSGNWDTSGSELSEGELEK_1[Phospho (STY)]	1	human
O75400				13.9395		13.7686	13.6047				13.4666	13.9357						13.8951		12.7719					13.2128				13.6899			Y25;Y50;Y100;Y150;Y200	2;1;5;4;6	PRPF40A	Homo sapiens	Pre-mRNA-processing factor 40 homolog A	PR40A_HUMAN	881	FALSE	_HKS[Phospho (STY)]DS[Phospho (STY)]PES[Phospho (STY)]DAEREK_.3	3	_HKS[Phospho (STY)]DS[Phospho (STY)]PES[Phospho (STY)]DAEREK_.3	HKSDSPESDAEREK_3[Phospho (STY)]	1	human
O75400	14.7169		14.8739	14.9821	15.0483	15.138	14.7483	14.7319	14.7842	14.5876	15.0683	15.0302	14.6909	14.7802	14.6838	14.8907	14.9614	14.9169	14.9262	15.0346	15.1186	15.2722	15.2148	14.956	14.9287	14.9957	15.0768	15.0977	15.1097	15.0178	1	Y25;Y50;Y100;Y150;Y200	1;2;3;4;5;6	PRPF40A	Homo sapiens	Pre-mRNA-processing factor 40 homolog A	PR40A_HUMAN	366	FALSE	_[Gln->pyro-Glu]QETVADFT[Phospho (STY)]PK_.2	1	_[Gln->pyro-Glu]QETVADFT[Phospho (STY)]PK_.2	QETVADFTPK_1[Phospho (STY)],1[Gln->pyro-Glu]	1	human	0.0313864		-0.0896446	-0.394473
O75400	18.5709	18.7803	18.4176	18.4313	18.7197	18.5771	18.5165	18.5736	18.5269	18.5998	18.652	18.6494	18.6466	18.2547	18.5347	18.5732	18.6278	18.5315	18.7051	18.5489	18.6428	18.5689	18.4962	18.7971	18.8964	18.5801	18.7212	18.7336	18.6129	18.8488	1	Honly;Y25;Y50;Y100;Y150;Y200	2;3;1;4;5;6	PRPF40A	Homo sapiens	Pre-mRNA-processing factor 40 homolog A	PR40A_HUMAN	883	FALSE	_SDSPES[Phospho (STY)]DAEREK_.2	1	_SDSPES[Phospho (STY)]DAEREK_.2	SDSPESDAEREK_1[Phospho (STY)]	1	human	-0.0544101	-0.206652	0.109242	0.16844
O75400	20.4862	20.4582	20.4085	20.2989	20.4643	20.5873	20.3465	20.1928	20.3744	20.3105	20.4629	20.4205	20.2024	20.2743	20.296	20.3331	20.3992	20.335	20.3943	20.4866	20.3908	20.494	20.5036	20.5684	20.4265	20.3004	20.4404	20.5077	20.4626	20.5774	1	Honly;Y25;Y50;Y100;Y150;Y200;Y25;Y50;Y100;Y150;Y200	2;3;1;4;5;6;3;1;2;4;5;6;1;2;3;4;5;6	PRPF40A	Homo sapiens	Pre-mRNA-processing factor 40 homolog A	PR40A_HUMAN	883	FALSE	_SDS[Phospho (STY)]PES[Phospho (STY)]DAEREK_.2;_SDS[Phospho (STY)]PES[Phospho (STY)]DAEREK_.3;_S[Phospho (STY)]DSPES[Phospho (STY)]DAEREK_.2;_S[Phospho (STY)]DSPES[Phospho (STY)]DAEREK_.3	2	_SDS[Phospho (STY)]PES[Phospho (STY)]DAEREK_.2;_SDS[Phospho (STY)]PES[Phospho (STY)]DAEREK_.3;_S[Phospho (STY)]DSPES[Phospho (STY)]DAEREK_.2;_S[Phospho (STY)]DSPES[Phospho (STY)]DAEREK_.3	SDSPESDAEREK_2[Phospho (STY)]	4	human	-0.139675	-0.265406	-0.0341113	0.0115263
O75427	14.9013	14.6911	14.7816	14.9528	15.0221	15.4838	14.9607	14.9046	14.8885	14.8796	15.006	15.4181	15.0069	14.936	14.9129	15.1155	15.2394	15.1049	14.8862	14.883	15.1418	15.1194	15.1338	15.3269	14.8048	15.0771	15.1104	15.1934	15.2533	15.5084	0.920082	Honly;Y25;Y50;Y100;Y150;Y200	2;3;1;4;5;6	LRCH4	Homo sapiens	Leucine-rich repeat and calponin homology domain-containing protein 4	LRCH4_HUMAN	2	FALSE	_[Acetyl (Protein N-term)]AAAVAAPLAAGGEEAAATTSVPGS[Phospho (STY)]PGLPGRR_.3	1	_[Acetyl (Protein N-term)]AAAVAAPLAAGGEEAAATTSVPGS[Phospho (STY)]PGLPGRR_.3	AAAVAAPLAAGGEEAAATTSVPGSPGLPGRR_1[Phospho (STY)],1[Acetyl (Protein N-term)]	1	human	0.0593965	0.21344	0.106859	-0.0731553
O75427			15.4462	15.7324	15.8382	15.9154	15.2806	15.2118	15.1835	15.5479	15.3334	15.7822	15.0407	15.2676	15.2353	15.3883	15.6879	15.9806			15.4861	15.2028	15.544	15.6299	15.1905	15.3727	15.608	15.5803	15.6791	16.0178	0.5	Y25;Y50;Y100;Y150;Y200	5;3;6;1;4;3;4;5;6;1;2	LRCH4	Homo sapiens	Leucine-rich repeat and calponin homology domain-containing protein 4	LRCH4_HUMAN	2	FALSE	_[Acetyl (Protein N-term)]AAAVAAPLAAGGEEAAATTS[Phospho (STY)]VPGS[Phospho (STY)]PGLPGRR_.3;_[Acetyl (Protein N-term)]AAAVAAPLAAGGEEAAAT[Phospho (STY)]TSVPGS[Phospho (STY)]PGLPGRR_.3	2	_[Acetyl (Protein N-term)]AAAVAAPLAAGGEEAAATTS[Phospho (STY)]VPGS[Phospho (STY)]PGLPGRR_.3;_[Acetyl (Protein N-term)]AAAVAAPLAAGGEEAAAT[Phospho (STY)]TSVPGS[Phospho (STY)]PGLPGRR_.3	AAAVAAPLAAGGEEAAATTSVPGSPGLPGRR_2[Phospho (STY)],1[Acetyl (Protein N-term)]	2	human			-0.262744	-0.184443
O75427	14.1113		14.5312	14.0958		14.5061		13.902	14.0976			14.0382							13.8726	14.2461	14.3737		14.4051	14.413		14.4627		14.411		15.0446	0.25	Y25;Y50;Y100;Y150	3;6;2;4;1;1;2;5;6;4;2;3;6;4	LRCH4	Homo sapiens	Leucine-rich repeat and calponin homology domain-containing protein 4	LRCH4_HUMAN	2	FALSE	_[Acetyl (Protein N-term)]AAAVAAPLAAGGEEAAATTSVPGS[Phospho (STY)]PGLPGR_.3;_[Acetyl (Protein N-term)]AAAVAAPLAAGGEEAAATTS[Phospho (STY)]VPGSPGLPGR_.3;_[Acetyl (Protein N-term)]AAAVAAPLAAGGEEAAAT[Phospho (STY)]TSVPGSPGLPGR_.3	1	_[Acetyl (Protein N-term)]AAAVAAPLAAGGEEAAATTSVPGS[Phospho (STY)]PGLPGR_.3;_[Acetyl (Protein N-term)]AAAVAAPLAAGGEEAAATTS[Phospho (STY)]VPGSPGLPGR_.3;_[Acetyl (Protein N-term)]AAAVAAPLAAGGEEAAAT[Phospho (STY)]TSVPGSPGLPGR_.3	AAAVAAPLAAGGEEAAATTSVPGSPGLPGR_1[Phospho (STY)],1[Acetyl (Protein N-term)]	3	human			-0.433558
O75475														13.2969								14.0748		14.3816	13.9398		14.1265	13.031		14.2229	1	Y50;Y100;Y150;Y200;Y25;Y50;Y200	5;1;3;4;4;6;1;3;2	PSIP1	Homo sapiens	PC4 and SFRS1-interacting protein	PSIP1_HUMAN	120	FALSE	_EDTDHEEKAS[Phospho (STY)]NEDVTK_.2;_EDTDHEEKAS[Phospho (STY)]NEDVTK_.3	1	_EDTDHEEKAS[Phospho (STY)]NEDVTK_.2;_EDTDHEEKAS[Phospho (STY)]NEDVTK_.3	EDTDHEEKASNEDVTK_1[Phospho (STY)]	2	human
O75475	15.3477	15.4874	15.8023	16.3012	15.8366	15.9918	15.9764	15.004	14.6177	16.0873	14.1436	15.1223	14.9248	14.8217	14.9687	15.9813	14.9467	15.2189	15.4925	15.7956	14.8592	14.4518	14.8835	15.5925	14.4727	16.1835	14.9606	14.9786	14.7102	16.1441	1	Honly;Y25;Y50;Y100;Y150;Y200;Y25;Y50;Y100;Y150;Y200	3;4;5;1;2;6;1;2;4;6;3;5	PSIP1	Homo sapiens	PC4 and SFRS1-interacting protein	PSIP1_HUMAN	120	FALSE	_EDT[Phospho (STY)]DHEEKAS[Phospho (STY)]NEDVTK_.2;_EDT[Phospho (STY)]DHEEKAS[Phospho (STY)]NEDVTK_.3	2	_EDT[Phospho (STY)]DHEEKAS[Phospho (STY)]NEDVTK_.2;_EDT[Phospho (STY)]DHEEKAS[Phospho (STY)]NEDVTK_.3	EDTDHEEKASNEDVTK_2[Phospho (STY)]	2	human	0.628686	-0.483388	-1.18461	-0.213899
O75475	12.7876		12.8031	12.492							12.8298					12.6456				12.7328											0.999978	Honly;Y25;Y100;Y150;Y200	3;2;1;4;5	PSIP1	Homo sapiens	PC4 and SFRS1-interacting protein	PSIP1_HUMAN	114	FALSE	_ETSVSKEDT[Phospho (STY)]DHEEKAS[Phospho (STY)]NEDVTK_.3	2	_ETSVSKEDT[Phospho (STY)]DHEEKAS[Phospho (STY)]NEDVTK_.3	ETSVSKEDTDHEEKASNEDVTK_2[Phospho (STY)]	1	human
O75475	14.3573	14.5003	14.5057	14.6524	14.5887	14.8048	14.3817	14.3154	14.2861	14.2806	14.7118	14.7476	14.1788	14.1305	14.1318	14.557	14.5313	14.7011	14.5164	14.5674	14.5535	14.8765	14.8818	14.9613	14.372	14.4519	14.5689	14.6817	14.7041	14.7314	0.999999	Honly;Y25;Y50;Y100;Y150;Y200	3;1;2;4;5;6	PSIP1	Homo sapiens	PC4 and SFRS1-interacting protein	PSIP1_HUMAN	202	FALSE	_[Gln->pyro-Glu]QPC[Carbamidomethyl (C)]PS[Phospho (STY)]ESDIITEEDK_.2	1	_[Gln->pyro-Glu]QPC[Carbamidomethyl (C)]PS[Phospho (STY)]ESDIITEEDK_.2	QPCPSESDIITEEDK_1[Phospho (STY)],1[Gln->pyro-Glu]	1	human	0.0244041	-0.184941	-0.219604	-0.371851
O75475	16.9525	17.1844	17.0275	17.0242	17.1836	17.2696	17.0174	16.9843	17.0375	16.9303	17.0899	17.2883	16.9083	16.9782	16.9882	17.0309	17.2849	17.3056	16.8729	16.8925	16.8915	16.9252	16.9269	17.1059	17.0595	16.9879	16.9803	17.0929	17.0272	17.3244	1	Y25;Y50;Y100;Y150;Y200;Honly;Y25;Y50;Y100;Y150;Y200	1;2;3;4;5;6;3;1;2;4;5;6	PSIP1	Homo sapiens	PC4 and SFRS1-interacting protein	PSIP1_HUMAN	101	FALSE	_QSNASS[Phospho (STY)]DVEVEEK_.2;_QSNAS[Phospho (STY)]SDVEVEEK_.2	1	_QSNASS[Phospho (STY)]DVEVEEK_.2;_QSNAS[Phospho (STY)]SDVEVEEK_.2	QSNASSDVEVEEK_1[Phospho (STY)]	2	human	0.0649369	-0.200056	0.00999145	-0.0939288
O75475	15.9437	16.1912	16.0069	16.0115	16.1939	16.2576	16.0146	16.018	16.0563	15.9165	16.078	16.3085	15.9808	16.0301	16.0786	16.1357	16.3428	16.4437	15.8895	15.8895	15.918	15.958	15.9805	16.1413	16.0759	16.0122	15.9416	16.0986	16.0485	16.3481	0.213021	Honly;Y25;Y50;Y100;Y150;Y200	3;1;2;4;5;6	PSIP1	Homo sapiens	PC4 and SFRS1-interacting protein	PSIP1_HUMAN	101	FALSE	_QSN[Deamidation (NQ)]AS[Phospho (STY)]SDVEVEEK_.2	1	_QSN[Deamidation (NQ)]AS[Phospho (STY)]SDVEVEEK_.2	QSNASSDVEVEEK_1[Phospho (STY)],1[Deamidation (NQ)]	1	human	0.0708687	-0.173128	0.0494241	-0.0950338
O75475	21.9113	21.9334	21.591	21.8983	21.7316	21.807	21.6213	21.5795	21.5425	21.6092	21.6314	21.7927	21.4289	21.4958	21.4374	21.6272	21.6062	21.5782	21.6736	21.7959	22.045	21.9759	22.0742	22.2102	21.7942	21.7443	21.8168	22.0343	21.8565	22.1823	1	Honly;Y25;Y50;Y100;Y150;Y200	2;3;1;4;5;6	PSIP1	Homo sapiens	PC4 and SFRS1-interacting protein	PSIP1_HUMAN	101	FALSE	_[Gln->pyro-Glu]QSNASS[Phospho (STY)]DVEVEEK_.2;_[Gln->pyro-Glu]QSNAS[Phospho (STY)]SDVEVEEK_.2	1	_[Gln->pyro-Glu]QSNASS[Phospho (STY)]DVEVEEK_.2;_[Gln->pyro-Glu]QSNAS[Phospho (STY)]SDVEVEEK_.2	QSNASSDVEVEEK_1[Phospho (STY)],1[Gln->pyro-Glu]	2	human	-0.290028	-0.353894	-0.048455	-0.289072
O75475	18.4374	18.0186	18.4969	18.4784	18.5531	18.5354	18.4104	18.3394	18.3725	18.5004	18.4762	18.5771	18.3588	18.3581	18.5703	18.2693	18.2071	18.2004	18.0927	18.3	18.3537	18.4245	18.3241	18.2238	18.2338	18.3108	18.353	18.4736	18.4939	18.5056	1	Honly;Y25;Y50;Y100;Y150;Y200;Y25;Y100;Y150;Y200;Y25;Y50;Y100;Y150;Y200	3;1;2;4;5;6;2;5;6;3;4;1;2;3;4;5;6	PSIP1	Homo sapiens	PC4 and SFRS1-interacting protein	PSIP1_HUMAN	267	FALSE	_TGVTSTS[Phospho (STY)]DS[Phospho (STY)]EEEGDDQEGEK_.2;_TGVTST[Phospho (STY)]SDS[Phospho (STY)]EEEGDDQEGEK_.3;_TGVTST[Phospho (STY)]S[Phospho (STY)]DSEEEGDDQEGEK_.3;_TGVTS[Phospho (STY)]T[Phospho (STY)]SDSEEEGDDQEGEK_.3;_TGVT[Phospho (STY)]S[Phospho (STY)]TSDSEEEGDDQEGEK_.3	2	_TGVTSTS[Phospho (STY)]DS[Phospho (STY)]EEEGDDQEGEK_.2;_TGVTST[Phospho (STY)]SDS[Phospho (STY)]EEEGDDQEGEK_.3;_TGVTST[Phospho (STY)]S[Phospho (STY)]DSEEEGDDQEGEK_.3;_TGVTS[Phospho (STY)]T[Phospho (STY)]SDSEEEGDDQEGEK_.3;_TGVT[Phospho (STY)]S[Phospho (STY)]TSDSEEEGDDQEGEK_.3	TGVTSTSDSEEEGDDQEGEK_2[Phospho (STY)]	5	human	-0.0269907	0.320883	-0.124411	0.0220491
O75533		15.2294		15.3103															14.3946	14.5698	14.3667	14.8466	14.686	14.5397	14.8274		14.8168		14.9998	15.0284	0.607426	Y25;Y50;Y100	1;2;3;4;5;6	SF3B1	Homo sapiens	Splicing factor 3B subunit 1	SF3B1_HUMAN	319	FALSE	_GGDSIGET[Phospho (STY)]PTPGASK_.2	1	_GGDSIGET[Phospho (STY)]PTPGASK_.2	GGDSIGETPTPGASK_1[Phospho (STY)]	1	human
O75533	14.4034	14.0094	14.4564	14.5154		14.7648		14.2273	14.712	14.6099	14.5398	14.588	14.5195		14.6192				14.1917	14.2177	14.3168	14.2277	14.4269		14.3945	14.1443	14.5218	14.8521	14.4587	14.7555	1	Y25;Y50;Y100;Y150;Y200	1;2;3;4;5;6	SF3B1	Homo sapiens	Splicing factor 3B subunit 1	SF3B1_HUMAN	319	FALSE	_GGDSIGET[Phospho (STY)]PT[Phospho (STY)]PGASK_.2	2	_GGDSIGET[Phospho (STY)]PT[Phospho (STY)]PGASK_.2	GGDSIGETPTPGASK_2[Phospho (STY)]	1	human		0.217877	0.255572	0.0944755
O75533	13.0299	12.7822	12.8901	12.8312	12.9385	12.8742	12.5888	12.8184	12.6126	12.6623	12.9909	12.9336	12.8262	13.0369	12.9833	12.6653		12.5113	13.266	12.9675	12.4341	12.9806		12.6552	12.9384	12.9023	12.644	12.4434	12.9455	13.1993	0.999973	Y25;Y50;Y100;Y150;Y200	1;2;3;4;6;5	SF3B1	Homo sapiens	Splicing factor 3B subunit 1	SF3B1_HUMAN	241	FALSE	_GSET[Phospho (STY)]PGATPGSK_.2	1	_GSET[Phospho (STY)]PGATPGSK_.2	GSETPGATPGSK_1[Phospho (STY)]	1	human	-0.441104	0.0362719	-0.277556	-0.168911
O75533		13.5899	13.6184	13.5584				13.0332			13.4722	13.884		13.3486		13.4139	13.3483	13.7421		13.5231		13.6586	12.9825	13.3331	13.0782	13.4038	13.5101			13.7935	0.998108	Y25;Y50;Y100;Y150;Y200	2;4;5;6;1;3	SF3B1	Homo sapiens	Splicing factor 3B subunit 1	SF3B1_HUMAN	241	FALSE	_GSET[Phospho (STY)]PGAT[Phospho (STY)]PGSK_.2	2	_GSET[Phospho (STY)]PGAT[Phospho (STY)]PGSK_.2	GSETPGATPGSK_2[Phospho (STY)]	1	human		-0.556646
O75533	17.2883	17.3776	17.3865	17.5245	17.296	17.1385	17.0265	17.0365	17.2555	17.3142	17.1526	17.5013	17.2361	17.1942	16.8942	17.4194	17.2908	17.1905	16.5187	16.4077	16.6026	17.0774	16.9587	17.0621	17.3346	17.3572	17.2412	17.5979	17.412	17.3523	0.999984	Honly;Y25;Y50;Y100;Y150;Y200;Y50;Y25;Y50;Y100	3;1;2;4;6;5;2;3;4;5;6;1;2;3;1;5;6;4;1;2;3;2;3;1;4;6	SF3B1	Homo sapiens	Splicing factor 3B subunit 1	SF3B1_HUMAN	253	FALSE	_IWDPTPSHTPAGAATPGRGDT[Phospho (STY)]PGHAT[Phospho (STY)]PGHGGATSSARK_.5;_IWDPTPSHTPAGAAT[Phospho (STY)]PGRGDTPGHAT[Phospho (STY)]PGHGGATSSARK_.5;_IWDPTPSHTPAGAAT[Phospho (STY)]PGRGDT[Phospho (STY)]PGHATPGHGGATSSARK_.5;_IWDPTPSHT[Phospho (STY)]PAGAAT[Phospho (STY)]PGRGDTPGHATPGHGGATSSARK_.5;_IWDPT[Phospho (STY)]PSHTPAGAAT[Phospho (STY)]PGRGDTPGHATPGHGGATSSARK_.5	2	_IWDPTPSHTPAGAATPGRGDT[Phospho (STY)]PGHAT[Phospho (STY)]PGHGGATSSARK_.5;_IWDPTPSHTPAGAAT[Phospho (STY)]PGRGDTPGHAT[Phospho (STY)]PGHGGATSSARK_.5;_IWDPTPSHTPAGAAT[Phospho (STY)]PGRGDT[Phospho (STY)]PGHATPGHGGATSSARK_.5;_IWDPTPSHT[Phospho (STY)]PAGAAT[Phospho (STY)]PGRGDTPGHATPGHGGATSSARK_.5;_IWDPT[Phospho (STY)]PSHTPAGAAT[Phospho (STY)]PGRGDTPGHATPGHGGATSSARK_.5	IWDPTPSHTPAGAATPGRGDTPGHATPGHGGATSSARK_2[Phospho (STY)]	5	human	-0.26175	-0.341143	-0.131036	-0.210283
O75533						16.0333													15.0365	14.9712				15.5064	15.2416						0.995782	Y25;Y100;Y25;Y25;Y50;Y100	1;2;6;1;6	SF3B1	Homo sapiens	Splicing factor 3B subunit 1	SF3B1_HUMAN	253	FALSE	_IWDPTPSHT[Phospho (STY)]PAGAAT[Phospho (STY)]PGRGDT[Phospho (STY)]PGHATPGHGGATSSARK_.5;_IWDPT[Phospho (STY)]PSHTPAGAAT[Phospho (STY)]PGRGDTPGHAT[Phospho (STY)]PGHGGATSSARK_.4;_IWDPT[Phospho (STY)]PSHTPAGAAT[Phospho (STY)]PGRGDT[Phospho (STY)]PGHATPGHGGATSSARK_.5	3	_IWDPTPSHT[Phospho (STY)]PAGAAT[Phospho (STY)]PGRGDT[Phospho (STY)]PGHATPGHGGATSSARK_.5;_IWDPT[Phospho (STY)]PSHTPAGAAT[Phospho (STY)]PGRGDTPGHAT[Phospho (STY)]PGHGGATSSARK_.4;_IWDPT[Phospho (STY)]PSHTPAGAAT[Phospho (STY)]PGRGDT[Phospho (STY)]PGHATPGHGGATSSARK_.5	IWDPTPSHTPAGAATPGRGDTPGHATPGHGGATSSARK_3[Phospho (STY)]	3	human
O75533	15.7017																		15.2083	15.2985		15.577		15.6705	15.235			15.7364			0.694365	Y25;Y50;Y100;Y25	1;2;4;6;2;4;1;4;6;1;4	SF3B1	Homo sapiens	Splicing factor 3B subunit 1	SF3B1_HUMAN	253	FALSE	_IWDPTPSHTPAGAAT[Phospho (STY)]PGRGDTPGHAT[Phospho (STY)]PGHGGATSSAR_.4;_IWDPTPSHT[Phospho (STY)]PAGAATPGRGDT[Phospho (STY)]PGHATPGHGGATSSAR_.4;_IWDPT[Phospho (STY)]PSHTPAGAATPGRGDT[Phospho (STY)]PGHATPGHGGATSSAR_.4;_IWDPT[Phospho (STY)]PSHT[Phospho (STY)]PAGAATPGRGDTPGHATPGHGGATSSAR_.4	2	_IWDPTPSHTPAGAAT[Phospho (STY)]PGRGDTPGHAT[Phospho (STY)]PGHGGATSSAR_.4;_IWDPTPSHT[Phospho (STY)]PAGAATPGRGDT[Phospho (STY)]PGHATPGHGGATSSAR_.4;_IWDPT[Phospho (STY)]PSHTPAGAATPGRGDT[Phospho (STY)]PGHATPGHGGATSSAR_.4;_IWDPT[Phospho (STY)]PSHT[Phospho (STY)]PAGAATPGRGDTPGHATPGHGGATSSAR_.4	IWDPTPSHTPAGAATPGRGDTPGHATPGHGGATSSAR_2[Phospho (STY)]	4	human
O75533	17.6503	17.4077	17.6152	17.9173	17.7114	17.7713	17.9447	17.5508	17.5265	17.5472	17.6197	17.6821	17.6456	17.3397	17.3443	17.7195	17.7283	17.2844	16.8558	17.1555	16.9866	17.0353	17.1559	17.1894	17.4185	17.2417	17.4029	17.3642	17.3466	17.3854	1	Y25;Y50;Y100;Y150;Y200;Honly;Y25;Y50;Y100;Y150;Y200	2;3;4;6;1;5;3;1;2;4;5;6;1;3;4;6;5;2;3;1;4;5;6	SF3B1	Homo sapiens	Splicing factor 3B subunit 1	SF3B1_HUMAN	214	FALSE	_KLSSWDQAET[Phospho (STY)]PGHT[Phospho (STY)]PSLR_.2;_KLSSWDQAET[Phospho (STY)]PGHT[Phospho (STY)]PSLR_.3;_KLSS[Phospho (STY)]WDQAETPGHT[Phospho (STY)]PSLR_.2;_KLSS[Phospho (STY)]WDQAETPGHT[Phospho (STY)]PSLR_.3;_KLS[Phospho (STY)]SWDQAETPGHT[Phospho (STY)]PSLR_.2	2	_KLSSWDQAET[Phospho (STY)]PGHT[Phospho (STY)]PSLR_.2;_KLSSWDQAET[Phospho (STY)]PGHT[Phospho (STY)]PSLR_.3;_KLSS[Phospho (STY)]WDQAETPGHT[Phospho (STY)]PSLR_.2;_KLSS[Phospho (STY)]WDQAETPGHT[Phospho (STY)]PSLR_.3;_KLS[Phospho (STY)]SWDQAETPGHT[Phospho (STY)]PSLR_.2	KLSSWDQAETPGHTPSLR_2[Phospho (STY)]	5	human	0.294403	0.14305	-0.0887049	-0.370121
O75533	14.8389	14.9429		15.2856		15.1894	15.2844	15.1055	15.2361	15.35	15.522	15.4879				15.606	15.771		14.3088	14.427	14.5367	14.5295	14.9588	14.6746	14.5867	14.7696	14.6717	14.7223	15.0108	15.0592		Honly;Y25;Y50;Y100;Y150;Y200;Honly;Y25;Y50;Y100;Y150	2;1;3;4;5;6;2;3;1;4;6	SF3B1	Homo sapiens	Splicing factor 3B subunit 1	SF3B1_HUMAN	133	FALSE	_LDPFADGGKT[Phospho (STY)]PDPK_.2;_LDPFADGGKT[Phospho (STY)]PDPK_.3	1	_LDPFADGGKT[Phospho (STY)]PDPK_.2;_LDPFADGGKT[Phospho (STY)]PDPK_.3	LDPFADGGKTPDPK_1[Phospho (STY)]	2	human	0.445436	0.162588		0.0643717
O75533	14.3621	14.3024	14.41	14.7342	14.5713	14.7793	14.5506	14.2309	14.1143	14.2568	14.3807	14.7217	14.4819		14.234	14.3661	14.5168	14.2867	13.7899	13.853	13.4943	13.8041		14.0215	14.0482	13.8872	13.9873	14.351	14.2856	13.9855	0.999999	Honly;Y25;Y50;Y100;Y150;Y200	3;1;2;4;6;5	SF3B1	Homo sapiens	Splicing factor 3B subunit 1	SF3B1_HUMAN	478	FALSE	_LLVDVDESTLS[Phospho (STY)]PEEQK_.2	1	_LLVDVDESTLS[Phospho (STY)]PEEQK_.2	LLVDVDESTLSPEEQK_1[Phospho (STY)]	1	human	0.188509	-0.0715408	-0.295685	-0.477394
O75533	14.134	14.206	14.0875	14.3759	14.1606	14.3108	14.3569	14.2997	14.2311	14.0806	14.0052	14.3099	14.1724	14.059	14.0032	14.3038	14.2203	13.9154	13.6382	13.9517	13.8045	13.9943	13.7035	13.9788	13.8407	14.198	14.1505	14.1027	14.1676	13.9807	1	Y25;Y50;Y100;Y150;Y200	1;2;3;4;5;6	SF3B1	Homo sapiens	Splicing factor 3B subunit 1	SF3B1_HUMAN	215	FALSE	_LSSWDQAET[Phospho (STY)]PGHT[Phospho (STY)]PSLR_.3	2	_LSSWDQAET[Phospho (STY)]PGHT[Phospho (STY)]PSLR_.3	LSSWDQAETPGHTPSLR_2[Phospho (STY)]	1	human	0.222922	0.0936998	0.143536	-0.295299
O75533	14.1144	14.2104	14.068	14.3801	14.1352	14.2755		14.3029	14.199			14.2827	14.1183						13.58	14.0022	13.7796	13.9943	13.7005	13.9294	13.8385	14.1888	14.1013	14.1027	14.1073	13.9915	1	Y25;Y50;Y100;Y150;Y200	1;2;3;4;5;6	SF3B1	Homo sapiens	Splicing factor 3B subunit 1	SF3B1_HUMAN	215	FALSE	_LSSWDQ[Deamidation (NQ)]AET[Phospho (STY)]PGHT[Phospho (STY)]PSLR_.3	2	_LSSWDQ[Deamidation (NQ)]AET[Phospho (STY)]PGHT[Phospho (STY)]PSLR_.3	LSSWDQAETPGHTPSLR_2[Phospho (STY)],1[Deamidation (NQ)]	1	human		0.0925088	0.13102
O75533	13.3984		13.6791	13.6723	13.6299	13.8046		13.2556			13.3176	13.5824							12.809	13.3899	13.1216	13.0549	13.3161	13.1519	13.0717	13.4882	13.549	13.4176	13.8631	13.5716	0.9979	Y25;Y50;Y100;Y150	1;2;3;4;5;6	SF3B1	Homo sapiens	Splicing factor 3B subunit 1	SF3B1_HUMAN	431	FALSE	_LTAT[Phospho (STY)]PT[Phospho (STY)]PLGGMTGFHMQTEDR_.3	2	_LTAT[Phospho (STY)]PT[Phospho (STY)]PLGGMTGFHMQTEDR_.3	LTATPTPLGGMTGFHMQTEDR_2[Phospho (STY)]	1	human
O75533																					14.5373			14.7854	14.7787					14.9576	0.977359	Y25;Y50	6;3;6;1	SF3B1	Homo sapiens	Splicing factor 3B subunit 1	SF3B1_HUMAN	431	FALSE	_LTAT[Phospho (STY)]PT[Phospho (STY)]PLGGMTGFHM[Oxidation (M)]QTEDR_.3;_LTAT[Phospho (STY)]PT[Phospho (STY)]PLGGM[Oxidation (M)]TGFHMQTEDR_.3	2	_LTAT[Phospho (STY)]PT[Phospho (STY)]PLGGMTGFHM[Oxidation (M)]QTEDR_.3;_LTAT[Phospho (STY)]PT[Phospho (STY)]PLGGM[Oxidation (M)]TGFHMQTEDR_.3	LTATPTPLGGMTGFHMQTEDR_2[Phospho (STY)],1[Oxidation (M)]	2	human
O75533		14.829		14.5864	15.0502	14.5612	14.1525												14.1297	13.9411	14.0909	14.2922	14.1144	14.317	13.6454	14.2323	14.4366	14.4408	14.8803	14.9233	0.971758	Y25;Y50;Y25;Y50;Y100;Y150	6;1;2;5;1;2;3;4;5;6	SF3B1	Homo sapiens	Splicing factor 3B subunit 1	SF3B1_HUMAN	431	FALSE	_LTAT[Phospho (STY)]PTPLGGM[Oxidation (M)]T[Phospho (STY)]GFHM[Oxidation (M)]QTEDR_.3;_LTAT[Phospho (STY)]PT[Phospho (STY)]PLGGM[Oxidation (M)]TGFHM[Oxidation (M)]QTEDR_.3	2	_LTAT[Phospho (STY)]PTPLGGM[Oxidation (M)]T[Phospho (STY)]GFHM[Oxidation (M)]QTEDR_.3;_LTAT[Phospho (STY)]PT[Phospho (STY)]PLGGM[Oxidation (M)]TGFHM[Oxidation (M)]QTEDR_.3	LTATPTPLGGMTGFHMQTEDR_2[Phospho (STY)],2[Oxidation (M)]	2	human
O75533	16.6952	16.255	16.5505	16.5959	16.7673	16.6667	16.5493	16.7341	16.4907	16.5604	16.7283	16.8946	16.6284		16.4238	16.4541	16.873	16.7237	16.3378	16.4018	16.1809	16.2462	16.3916	16.5859	16.6798	16.5368	16.578	16.559	16.5625	16.6385	1	Honly;Y25;Y50;Y100;Y150;Y200;Y25;Y50;Y100;Y150;Y200	2;3;1;4;5;6;1;2;5;3;6	SF3B1	Homo sapiens	Splicing factor 3B subunit 1	SF3B1_HUMAN	198	FALSE	_RRWDQTADQTPGAT[Phospho (STY)]PK_.3;_RRWDQTADQT[Phospho (STY)]PGATPK_.3	1	_RRWDQTADQTPGAT[Phospho (STY)]PK_.3;_RRWDQTADQT[Phospho (STY)]PGATPK_.3	RRWDQTADQTPGATPK_1[Phospho (STY)]	2	human	-0.145943	0.479119	-0.0597907	-0.035557
O75533	18.3543	18.2515	18.2905	18.312	18.2496	18.2562	18.2477	18.2829	18.2341	18.2196	18.1766	18.3688	18.1359	18.1821	18.0353	18.2832	18.4484	18.2738	17.6304	17.8063	17.9165	17.9751	17.9206	17.8966	18.0841	18.2216	18.1508	18.2202	18.0795	18.0519	1	Honly;Y25;Y50;Y100;Y150;Y200	2;3;1;4;5;6	SF3B1	Homo sapiens	Splicing factor 3B subunit 1	SF3B1_HUMAN	198	FALSE	_RRWDQTADQT[Phospho (STY)]PGAT[Phospho (STY)]PK_.2;_RRWDQTADQT[Phospho (STY)]PGAT[Phospho (STY)]PK_.3	2	_RRWDQTADQT[Phospho (STY)]PGAT[Phospho (STY)]PK_.2;_RRWDQTADQT[Phospho (STY)]PGAT[Phospho (STY)]PK_.3	RRWDQTADQTPGATPK_2[Phospho (STY)]	2	human	-0.106601	0.0313748	-0.056395	-0.0924031
O75533																			15.9882	16.2093	16.1356	16.3103	16.6099	16.5649		16.6445	16.271				0.296646	Y25;Y25;Y50	1;2;3;6;1;3;4;5;6;2;1;2;3;1;2;3;4;5	SF3B1	Homo sapiens	Splicing factor 3B subunit 1	SF3B1_HUMAN	336	FALSE	_SRWDETPASQMGGS[Phospho (STY)]TPVLT[Phospho (STY)]PGK_.3;_SRWDETPAS[Phospho (STY)]QMGGST[Phospho (STY)]PVLTPGK_.3;_SRWDETPAS[Phospho (STY)]QMGGS[Phospho (STY)]TPVLTPGK_.3;_SRWDET[Phospho (STY)]PASQMGGST[Phospho (STY)]PVLTPGK_.3	2	_SRWDETPASQMGGS[Phospho (STY)]TPVLT[Phospho (STY)]PGK_.3;_SRWDETPAS[Phospho (STY)]QMGGST[Phospho (STY)]PVLTPGK_.3;_SRWDETPAS[Phospho (STY)]QMGGS[Phospho (STY)]TPVLTPGK_.3;_SRWDET[Phospho (STY)]PASQMGGST[Phospho (STY)]PVLTPGK_.3	SRWDETPASQMGGSTPVLTPGK_2[Phospho (STY)]	4	human
O75533	15.4893	15.207	15.4366	15.2614	15.2626	15.5633	15.1825	15.0117	15.0314	15.052	15.0907		14.8283	14.8053	14.694	15.0342	14.9475		14.846	15.1627	15.2122	15.0103	15.4745	15.0283	15.5896	15.7064	15.6102	15.556	15.5333	15.5979	1	Honly;Y25;Y50;Y100;Y150;Y200	3;1;2;4;5;6	SF3B1	Homo sapiens	Splicing factor 3B subunit 1	SF3B1_HUMAN	125	FALSE	_TMIIS[Phospho (STY)]PERLDPFADGGKT[Phospho (STY)]PDPK_.3	2	_TMIIS[Phospho (STY)]PERLDPFADGGKT[Phospho (STY)]PDPK_.3	TMIISPERLDPFADGGKTPDPK_2[Phospho (STY)]	1	human	-0.306853	-0.1953	-0.405217	-0.209406
O75533	18.0194	17.8932	18.2507	18.1956	18.2136	18.4957	18.1538	18.1097	18.2313	18.1377	18.2719	18.2935	18.1101	18.0438	18.2113	18.1456	18.341	18.303	17.6365	17.6788	17.8382	17.8423	17.9246	18.143	17.8603	18.0775	18.0644	18.134	18.2166	18.4601	1	Honly;Y25;Y50;Y100;Y150;Y200;Y25;Y50;Y100;Y200	2;3;1;4;5;6;1;2;5;6;3;4	SF3B1	Homo sapiens	Splicing factor 3B subunit 1	SF3B1_HUMAN	125	FALSE	_TM[Oxidation (M)]IIS[Phospho (STY)]PERLDPFADGGKT[Phospho (STY)]PDPK_.3;_TM[Oxidation (M)]IIS[Phospho (STY)]PERLDPFADGGKT[Phospho (STY)]PDPK_.4	2	_TM[Oxidation (M)]IIS[Phospho (STY)]PERLDPFADGGKT[Phospho (STY)]PDPK_.3;_TM[Oxidation (M)]IIS[Phospho (STY)]PERLDPFADGGKT[Phospho (STY)]PDPK_.4	TMIISPERLDPFADGGKTPDPK_2[Phospho (STY)],1[Oxidation (M)]	2	human	0.134338	0.216515	-0.019437	-0.0579497
O75533									13.0004						12.9426																0.967819	Y150;Y200	3	SF3B1	Homo sapiens	Splicing factor 3B subunit 1	SF3B1_HUMAN	125	FALSE	_TMIIS[Phospho (STY)]PERLDPFADGGK_.3	1	_TMIIS[Phospho (STY)]PERLDPFADGGK_.3	TMIISPERLDPFADGGK_1[Phospho (STY)]	1	human
O75533	13.0113	12.9351	12.9259	13.0482		13.1177	12.5453		12.6041	12.9593	12.5939	13.0192	12.8442		12.7651	12.672	13.1703	12.9901	12.8007	12.3408	12.8757	12.7911	12.6362	12.8566	12.5997	13.0947	12.9157	12.5716	13.0322	13.5006	1	Honly;Y25;Y50;Y100;Y150;Y200	3;1;2;4;5;6	SF3B1	Homo sapiens	Splicing factor 3B subunit 1	SF3B1_HUMAN	125	FALSE	_TM[Oxidation (M)]IIS[Phospho (STY)]PERLDPFADGGK_.3	1	_TM[Oxidation (M)]IIS[Phospho (STY)]PERLDPFADGGK_.3	TMIISPERLDPFADGGK_1[Phospho (STY)],1[Oxidation (M)]	1	human	-0.465953		-0.321772	-0.0889067
O75533	14.0445	14.0378	13.9775	13.9275	14.3116	14.361	14.2216		13.9083	13.7196	14.2703								13.9095	14.0272	13.9309	14.1426	14.1212	14.0132	13.9754	13.7907	13.9793	14.0643	14.1928	14.1345	0.999994	Honly;Y25;Y50;Y100;Y150	2;3;1;4;5;6	SF3B1	Homo sapiens	Splicing factor 3B subunit 1	SF3B1_HUMAN	125	FALSE	_TMIIS[Phospho (STY)]PER_.2	1	_TMIIS[Phospho (STY)]PER_.2	TMIISPER_1[Phospho (STY)]	1	human	0.177188		-0.0691306	-0.207981
O75533	14.1829	14.1912	14.0575	14.4943	14.3034	14.7195	14.2561	14.1392	14.2957	14.2831	14.4883	14.4932	14.152	14.2574	14.3647	14.4899	14.4697	14.5438	13.9732	14.0693	14.1213	14.0694	14.3377	14.4544	14.0334	14.1136	14.315	14.4341	14.3995	14.5811	1	Honly;Y25;Y50;Y100;Y150;Y200	2;3;1;4;5;6	SF3B1	Homo sapiens	Splicing factor 3B subunit 1	SF3B1_HUMAN	125	FALSE	_TM[Oxidation (M)]IIS[Phospho (STY)]PER_.2	1	_TM[Oxidation (M)]IIS[Phospho (STY)]PER_.2	TMIISPER_1[Phospho (STY)],1[Oxidation (M)]	1	human	0.0731174	-0.0520125	0.238174	-0.21119
O75533	14.8376	14.8757	15.1322	14.7781	14.6328	15.1106	14.3793	14.7763	14.7936	14.818	14.3623	14.7654	14.7843	15.0258	14.3896	14.4849	14.429	14.3202	14.8129	14.353	14.3273	14.5012	14.4963	14.8294	14.8102	14.6688	14.9856	14.3842	14.9602	14.9516	1	Honly;Y25;Y50;Y100;Y150;Y200	2;3;1;4;5;6	SF3B1	Homo sapiens	Splicing factor 3B subunit 1	SF3B1_HUMAN	183	FALSE	_VVNGAAASQPPS[Phospho (STY)]K_.2	1	_VVNGAAASQPPS[Phospho (STY)]K_.2	VVNGAAASQPPSK_1[Phospho (STY)]	1	human	-0.458206	-0.0993655	-0.338584	0.0398946
O75533	16.1025	15.986	16.0711	16.0294	16.2435	16.1823	15.6463	16.2413	15.9913	16.1282	16.3307	16.5775	16.0764	16.2399	16.081	16.0067	16.1563	16.3167	16.0885	15.887	15.8693	15.9831	16.1363	15.9928	15.8409	16.0908	16.1037	16.3838	16.0886	16.3097	1	Honly;Y25;Y50;Y100;Y150;Y200	2;3;1;4;5;6	SF3B1	Homo sapiens	Splicing factor 3B subunit 1	SF3B1_HUMAN	183	FALSE	_VVN[Deamidation (NQ)]GAAASQPPS[Phospho (STY)]K_.2	1	_VVN[Deamidation (NQ)]GAAASQPPS[Phospho (STY)]K_.2	VVNGAAASQPPSK_1[Phospho (STY)],1[Deamidation (NQ)]	1	human	-0.456147	0.255298	-0.0798492	0.0987679
O75534	13.8877	14.7581	14.0163	14.0636	14.8062	14.489	14.3865	14.0624	14.3772	14.5637	14.5488	14.0495	14.1206	14.4531	14.4142	14.2567	14.1055	14.2696	14.1362	13.9761	14.0584	13.9532	14.0787	14.1335	13.8969	14.1843	13.9727	14.1346	14.3118	14.6656	1	Honly;Y25;Y50;Y100;Y150;Y200	3;1;2;4;5;6	CSDE1	Homo sapiens	Cold shock domain-containing protein E1	CSDE1_HUMAN	509	FALSE	_LLGRNS[Phospho (STY)]NSK_.2	1	_LLGRNS[Phospho (STY)]NSK_.2	LLGRNSNSK_1[Phospho (STY)]	1	human	0.498761	-0.695765	0.360917	0.500086
O75534								17.7498						13.4728					17.3006			13.6875	13.6738		17.5478	13.4866	16.4951		13.7842	16.7307	0.98887	Y25;Y50;Y150;Y200	1;4;5;2;3;6	CSDE1	Homo sapiens	Cold shock domain-containing protein E1	CSDE1_HUMAN	509	FALSE	_LLGRNS[Phospho (STY)]N[Deamidation (NQ)]SK_.2	1	_LLGRNS[Phospho (STY)]N[Deamidation (NQ)]SK_.2	LLGRNSNSK_1[Phospho (STY)],1[Deamidation (NQ)]	1	human
O75534	14.6072	14.354	14.3953		14.5107	14.7994	14.4617	14.2632	14.38	14.4606			14.4098		14.4864	14.5289		14.7632	13.997	14.0279	14.2248	14.1553	14.2297			14.1485	14.2321	14.4369		14.5443	0.999997	Honly;Y25;Y50;Y100;Y150;Y200	2;1;3;4;5;6	CSDE1	Homo sapiens	Cold shock domain-containing protein E1	CSDE1_HUMAN	116	FALSE	_SPAAPGQS[Phospho (STY)]PTGSVC[Carbamidomethyl (C)]YER_.2	1	_SPAAPGQS[Phospho (STY)]PTGSVC[Carbamidomethyl (C)]YER_.2	SPAAPGQSPTGSVCYER_1[Phospho (STY)]	1	human	-0.145471	-0.090793	-0.0152748
O75569	14.1808	14.3077	14.6683	14.6676	14.6693	14.5765	14.5078	14.2915	14.463	14.4379	14.7365	14.7881	14.2324	14.3973	14.3991	14.2833	14.522	14.4042	14.0828	14.4421	14.4521	14.6021	14.6262	14.6042	14.5341	14.4772	14.4376	14.7434	14.6811	14.7475	0.999504	Honly;Y25;Y50;Y100;Y150;Y200	2;3;1;4;5;6	PRKRA	Homo sapiens	Interferon-inducible double-stranded RNA-dependent protein kinase activator A	PRKRA_HUMAN	8	FALSE	_AEAPPLEREDSGT[Phospho (STY)]FSLGK_.3;_AEAPPLEREDS[Phospho (STY)]GTFSLGK_.3	1	_AEAPPLEREDSGT[Phospho (STY)]FSLGK_.3;_AEAPPLEREDS[Phospho (STY)]GTFSLGK_.3	AEAPPLEREDSGTFSLGK_1[Phospho (STY)]	2	human	0.326986	-0.016178	-0.205258	-0.229725
O75569	15.1346	15.1236	15.3826	15.5279	15.4793	15.538	15.1336	15.0726	15.2206	15.0477	15.3415	15.4344	14.8551	14.9407	15.0948	15.0684	15.2247	15.2099	15.0829	14.9745	15.1663	15.2821	15.3405	15.338	15.1165	15.15	15.2626	15.4596	15.4175	15.5575	1	Honly;Y25;Y50;Y100;Y150;Y200	2;3;1;4;5;6	PRKRA	Homo sapiens	Interferon-inducible double-stranded RNA-dependent protein kinase activator A	PRKRA_HUMAN	16	FALSE	_EDS[Phospho (STY)]GTFSLGK_.2	1	_EDS[Phospho (STY)]GTFSLGK_.2	EDSGTFSLGK_1[Phospho (STY)]	1	human	-0.000965083	-0.0509957	-0.161973	-0.480172
O75569	15.351	15.0981	15.4018	15.4083	15.3677	15.3864	14.9421	15.3425	15.1434	15.1039	15.1418	15.1656		15.0362	15.1541	15.2631	15.2352	15.1032	14.2369	14.4398	14.5888	14.6209	14.7054	14.8412	14.8726	15.1861	14.9721	15.1413	15.3324	15.3614	0.535359	Honly;Y25;Y50;Y100;Y150;Y200	2;3;1;4;5;6	PRKRA	Homo sapiens	Interferon-inducible double-stranded RNA-dependent protein kinase activator A	PRKRA_HUMAN	6	FALSE	_HRAEAPPLEREDS[Phospho (STY)]GTFSLGK_.4	1	_HRAEAPPLEREDS[Phospho (STY)]GTFSLGK_.4	HRAEAPPLEREDSGTFSLGK_1[Phospho (STY)]	1	human	-0.408871	0.244468	-0.258401	-0.304459
O75616																			11.068									12.1397		12.0686	1	Y25;Y50	1;4;6	ERAL1	Homo sapiens	GTPase Era, mitochondrial	ERAL1_HUMAN	160	FALSE	_ETQVILLDTPGIIS[Phospho (STY)]PGK_.2	1	_ETQVILLDTPGIIS[Phospho (STY)]PGK_.2	ETQVILLDTPGIISPGK_1[Phospho (STY)]	1	human
O75643	19.7191	19.4858	19.4972	19.6726	19.5616	19.6455	19.5441	19.3466	19.2836	19.4655	19.5589	19.2318	19.3717	19.2042	19.3078	19.465	19.3562	19.221	19.4345	19.5912	19.6054	19.6613	19.795	19.6712	19.6629	19.4541	19.6045	19.5635	19.7106	19.6617		Honly;Y25;Y50;Y100;Y150;Y200;Y25;Y50;Y100;Y150;Y200	2;3;1;4;5;6;1;2;3;4;5;6	SNRNP200	Homo sapiens	U5 small nuclear ribonucleoprotein 200 kDa helicase	U520_HUMAN	222	FALSE	_EEAS[Phospho (STY)]DDDMEGDEAVVR_.2;_EEAS[Phospho (STY)]DDDMEGDEAVVR_.3	1	_EEAS[Phospho (STY)]DDDMEGDEAVVR_.2;_EEAS[Phospho (STY)]DDDMEGDEAVVR_.3	EEASDDDMEGDEAVVR_1[Phospho (STY)]	2	human	-0.175022	-0.13922	-0.213644	-0.207173
O75643	18.9014	18.8251	18.9874	19.0675	18.9181	19.1516	18.7321	18.9922	18.7267	18.9121	18.8613	19.3169	18.8377	18.8289	19.0902	19.3906	19.2816	19.4031	18.4857	18.4947	18.4996	18.864	18.791	18.9905	18.5997	18.7601	18.9401	19.218	18.9212	19.3021		Honly;Y25;Y50;Y100;Y150;Y200;Y25;Y50;Y100;Y150;Y200	2;3;1;4;5;6;1;2;3;4;5;6	SNRNP200	Homo sapiens	U5 small nuclear ribonucleoprotein 200 kDa helicase	U520_HUMAN	222	FALSE	_EEAS[Phospho (STY)]DDDM[Oxidation (M)]EGDEAVVR_.2;_EEAS[Phospho (STY)]DDDM[Oxidation (M)]EGDEAVVR_.3	1	_EEAS[Phospho (STY)]DDDM[Oxidation (M)]EGDEAVVR_.2;_EEAS[Phospho (STY)]DDDM[Oxidation (M)]EGDEAVVR_.3	EEASDDDMEGDEAVVR_1[Phospho (STY)],1[Oxidation (M)]	2	human	-0.169315	0.167082	-0.260745	-0.155409
O75683	17.4294	17.5378	17.441	17.7062	17.531	17.7637	17.3932	17.3445	17.5381	17.455	17.623	17.5752	17.1449	17.2622	17.4581	17.4712	17.5628	17.5969	17.4535	17.4384	17.5625	17.5607	17.625	17.7614	17.4539	17.6459	17.6035	17.6297	17.6608	17.5967		Honly;Y25;Y50;Y100;Y150;Y200	2;3;1;4;5;6	SURF6	Homo sapiens	Surfeit locus protein 6	SURF6_HUMAN	136	FALSE	_ELS[Phospho (STY)]PAALEK_.2	1	_ELS[Phospho (STY)]PAALEK_.2	ELSPAALEK_1[Phospho (STY)]	1	human	-0.0362206	-0.193317	0.0970689	-0.251246
O75683		14.7694		14.5849	14.654				14.2257			14.957		14.7485	14.8216		14.7944			14.4428	14.5092				14.5649				14.5318		0.999999	Honly;Y25;Y50;Y100;Y150;Y200	3;2;1;5;4;6	SURF6	Homo sapiens	Surfeit locus protein 6	SURF6_HUMAN	69	FALSE	_SLGEKS[Phospho (STY)]PAASGAR_.2	1	_SLGEKS[Phospho (STY)]PAASGAR_.2	SLGEKSPAASGAR_1[Phospho (STY)]	1	human
O75694	18.725	18.9625	18.8576	18.8838	19.0374	18.9538	18.7445	18.9409	18.9209	18.7955	18.978	19.0114	18.755	18.8266	18.7236	18.8287	19.0573	19.0279	18.6922	18.6589	18.7132	18.7732	18.768	18.8383	18.7333	18.8507	18.8427	18.9141	18.9633	19.0026	1	Honly;Y25;Y50;Y100;Y150;Y200	2;3;1;4;5;6	NUP155	Homo sapiens	Nuclear pore complex protein Nup155	NU155_HUMAN	988	FALSE	_AAPQS[Phospho (STY)]PSVPK_.2	1	_AAPQS[Phospho (STY)]PSVPK_.2	AAPQSPSVPK_1[Phospho (STY)]	1	human	0.0194952	-0.0215934	0.0633351	-0.0883263
O75781	17.1041	17.1005	17.0596	17.2146	17.1115	17.1955	16.8472	17.047	17.086	16.9718	16.9461	17.2163	16.7429	16.9788	17.1739	17.254	17.3155	17.184	16.9031	17.0488	17.0246	17.1286	17.2247	17.2047	17.0333	17.242	17.0826	17.1432	17.2271	17.4246	1	Honly;Y25;Y50;Y100;Y150;Y200;Y25;Y50	2;1;3;4;5;6;2;3;1;4;5;6;1;6	PALM	Homo sapiens	Paralemmin-1	PALM_HUMAN	110	FALSE	_ENAAAPSPVRAPAPS[Phospho (STY)]PAK_.2;_ENAAAPSPVRAPAPS[Phospho (STY)]PAK_.3;_ENAAAPS[Phospho (STY)]PVRAPAPSPAK_.2;_ENAAAPS[Phospho (STY)]PVRAPAPSPAK_.3	1	_ENAAAPSPVRAPAPS[Phospho (STY)]PAK_.2;_ENAAAPSPVRAPAPS[Phospho (STY)]PAK_.3;_ENAAAPS[Phospho (STY)]PVRAPAPSPAK_.2;_ENAAAPS[Phospho (STY)]PVRAPAPSPAK_.3	ENAAAPSPVRAPAPSPAK_1[Phospho (STY)]	4	human	-0.256969	-0.0534706	0.026429	-0.242792
O75781	16.6753	16.4578	16.6711	16.8378	16.6126	16.8128	16.4443	16.5998	16.5889	16.6142	16.7049	16.7493	16.4694	16.4938	16.6636	16.8019	16.8346	16.8267	16.2341	16.4942	16.511	16.6043	16.702	16.8224	16.4739	16.4841	16.6262	16.7881	16.6816	16.9596		Honly;Y25;Y50;Y100;Y150;Y200	2;3;1;4;5;6	PALM	Homo sapiens	Paralemmin-1	PALM_HUMAN	110	FALSE	_ENAAAPS[Phospho (STY)]PVRAPAPS[Phospho (STY)]PAK_.2;_ENAAAPS[Phospho (STY)]PVRAPAPS[Phospho (STY)]PAK_.3	2	_ENAAAPS[Phospho (STY)]PVRAPAPS[Phospho (STY)]PAK_.2;_ENAAAPS[Phospho (STY)]PVRAPAPS[Phospho (STY)]PAK_.3	ENAAAPSPVRAPAPSPAK_2[Phospho (STY)]	2	human	-0.23105	0.141998	-0.0822302	-0.223535
O75781																			14.0593	13.8989		13.9906	14.2938	14.3412		13.952				14.2542	0.992058	Y25;Y50	1;2;4;5;6	PALM	Homo sapiens	Paralemmin-1	PALM_HUMAN	132	FALSE	_TEVVMNSQQT[Phospho (STY)]PVGTPK_.2	1	_TEVVMNSQQT[Phospho (STY)]PVGTPK_.2	TEVVMNSQQTPVGTPK_1[Phospho (STY)]	1	human
O75781	16.8803	16.8945	16.862	17.0431	16.9114	17.1373	16.8982	16.791	16.7576	16.8478	16.9223	16.8449	16.7031	16.7087	16.8383	16.9138	16.8437	16.7888	16.8525	16.9399	16.9954	17.0455	17.1992	17.1777	16.8637	16.8436	17.079	16.9131	17.266	17.2086	1	Honly;Y25;Y50;Y100;Y150;Y200	2;3;1;4;5;6;3;1;2;4;5;6	PALM	Homo sapiens	Paralemmin-1	PALM_HUMAN	132	FALSE	_TEVVMNSQQT[Phospho (STY)]PVGT[Phospho (STY)]PK_.2;_TEVVMNS[Phospho (STY)]QQTPVGT[Phospho (STY)]PK_.3	2	_TEVVMNSQQT[Phospho (STY)]PVGT[Phospho (STY)]PK_.2;_TEVVMNS[Phospho (STY)]QQTPVGT[Phospho (STY)]PK_.3	TEVVMNSQQTPVGTPK_2[Phospho (STY)]	2	human	0.0179516	-0.103553	-0.104368	-0.195228
O75781																			13.5248		13.4132	13.961		13.6254	13.613		13.3194	13.541			0.841291	Honly;Y25;Y50	3;1;4;6	PALM	Homo sapiens	Paralemmin-1	PALM_HUMAN	158	FALSE	_TVDGS[Phospho (STY)]PMMK_.2	1	_TVDGS[Phospho (STY)]PMMK_.2	TVDGSPMMK_1[Phospho (STY)]	1	human
O75821	22.0459	21.8988	22.0889	22.0453	22.362	22.3026	21.7385	21.9138	21.8865	21.908	21.9418	22.0882	21.6899	21.6509	21.7076	21.8648	21.8992	22.0139	21.9083	21.9558	22.2375	22.2138	22.2949	22.3646	21.903	22.3902	22.2856	22.1582	22.3926	22.4549	0.999967	Honly;Y25;Y50;Y100;Y150;Y200;Y50;Y100;Y150;Y200	2;3;1;4;5;6;6;1;2;1;3;4;5;6;2	EIF3G	Homo sapiens	Eukaryotic translation initiation factor 3 subunit G	EIF3G_HUMAN	33	FALSE	_GIPLATGDTS[Phospho (STY)]PEPELLPGAPLPPPK_.3;_GIPLATGDT[Phospho (STY)]SPEPELLPGAPLPPPK_.3;_GIPLATGDT[Phospho (STY)]SPEPELLPGAPLPPPK_.4;_GIPLAT[Phospho (STY)]GDTSPEPELLPGAPLPPPK_.3;_GIPLAT[Phospho (STY)]GDTSPEPELLPGAPLPPPK_.4	1	_GIPLATGDTS[Phospho (STY)]PEPELLPGAPLPPPK_.3;_GIPLATGDT[Phospho (STY)]SPEPELLPGAPLPPPK_.3;_GIPLATGDT[Phospho (STY)]SPEPELLPGAPLPPPK_.4;_GIPLAT[Phospho (STY)]GDTSPEPELLPGAPLPPPK_.3;_GIPLAT[Phospho (STY)]GDTSPEPELLPGAPLPPPK_.4	GIPLATGDTSPEPELLPGAPLPPPK_1[Phospho (STY)]	5	human	-0.307439	0.0149835	-0.202357	-0.137295
O75822	22.1446	21.1784	22.3148	22.5644	22.4624	22.4173	22.2773	22.0509	22.2075	21.6642	22.2561	21.8661	22.1719	22.1368	21.6771	22.2929	22.4025	22.2746	21.0203	21.3791	21.5705	21.4704	21.7317	21.818	21.6712	22.1993	22.3146	22.1788	22.0936	22.3015	0.999999	Honly;Y25;Y50;Y100;Y150;Y200;Honly;Yonly;Y25;Y50;Y100;Y150;Y200	3;1;2;4;5;6	EIF3J	Homo sapiens	Eukaryotic translation initiation factor 3 subunit J	EIF3J_HUMAN	2	FALSE	_[Acetyl (Protein N-term)]AAAAAAAGDSDSWDADAFS[Phospho (STY)]VEDPVRK_.3;_[Acetyl (Protein N-term)]AAAAAAAGDSDS[Phospho (STY)]WDADAFSVEDPVRK_.3;_[Acetyl (Protein N-term)]AAAAAAAGDS[Phospho (STY)]DSWDADAFSVEDPVRK_.3	1	_[Acetyl (Protein N-term)]AAAAAAAGDSDSWDADAFS[Phospho (STY)]VEDPVRK_.3;_[Acetyl (Protein N-term)]AAAAAAAGDSDS[Phospho (STY)]WDADAFSVEDPVRK_.3;_[Acetyl (Protein N-term)]AAAAAAAGDS[Phospho (STY)]DSWDADAFSVEDPVRK_.3	AAAAAAAGDSDSWDADAFSVEDPVRK_1[Phospho (STY)],1[Acetyl (Protein N-term)]	3	human	0.132773	0.872467	-0.10726	-0.900245
O75822		16.0409		16.475	17.4304	17.5815		16.7146	17.2897	15.8259	16.4447	17.6981	15.7419	15.6744	16.5345	17.5073	15.9209	16.0243				17.7279	17.0952						16.6176	17.3994	0.999611	Y25;Y50;Y150;Y200;Y25;Y50;Y100;Y150;Y200	5;6;2;4;3;4;5;2;6;3;1	EIF3J	Homo sapiens	Eukaryotic translation initiation factor 3 subunit J	EIF3J_HUMAN	2	FALSE	_[Acetyl (Protein N-term)]AAAAAAAGDS[Phospho (STY)]DSWDADAFS[Phospho (STY)]VEDPVRK_.3;_[Acetyl (Protein N-term)]AAAAAAAGDS[Phospho (STY)]DS[Phospho (STY)]WDADAFSVEDPVRK_.3	2	_[Acetyl (Protein N-term)]AAAAAAAGDS[Phospho (STY)]DSWDADAFS[Phospho (STY)]VEDPVRK_.3;_[Acetyl (Protein N-term)]AAAAAAAGDS[Phospho (STY)]DS[Phospho (STY)]WDADAFSVEDPVRK_.3	AAAAAAAGDSDSWDADAFSVEDPVRK_2[Phospho (STY)],1[Acetyl (Protein N-term)]	2	human		0.673646		-0.649104
O75822			14.0238																											13.7421	0.200526	Y50;Y100	6;3	EIF3J	Homo sapiens	Eukaryotic translation initiation factor 3 subunit J	EIF3J_HUMAN	2	FALSE	_[Acetyl (Protein N-term)]AAAAAAAGDSDS[Phospho (STY)]WDADAFSVEDPVR_.3	1	_[Acetyl (Protein N-term)]AAAAAAAGDSDS[Phospho (STY)]WDADAFSVEDPVR_.3	AAAAAAAGDSDSWDADAFSVEDPVR_1[Phospho (STY)],1[Acetyl (Protein N-term)]	1	human
O75822	13.5421	13.4655							13.3874											12.6629		12.8625		13.4218						13.4433		Y25;Y50;Y100;Y150	2;4;6;1;3	EIF3J	Homo sapiens	Eukaryotic translation initiation factor 3 subunit J	EIF3J_HUMAN	122	FALSE	_KLQEES[Phospho (STY)]DLELAK_.2	1	_KLQEES[Phospho (STY)]DLELAK_.2	KLQEESDLELAK_1[Phospho (STY)]	1	human
O75822	14.6953	14.807	14.9764	15.0762	15.0288	15.0625	15.1028	14.8136	15.0503	14.911	15.1524	15.2135	14.6437	14.7609	14.9765	15.0216	15.0976	14.9733	14.6711	14.8009	14.7932	15.0698	15.0238	15.1855	14.742	14.9913	14.8945	15.0608	14.9711	15.2749		Honly;Y25;Y50;Y100;Y150;Y200	2;3;1;4;5;6	EIF3J	Homo sapiens	Eukaryotic translation initiation factor 3 subunit J	EIF3J_HUMAN	107	FALSE	_VLT[Phospho (STY)]PEEQLADK_.2	1	_VLT[Phospho (STY)]PEEQLADK_.2	VLTPEEQLADK_1[Phospho (STY)]	1	human	0.407448	0.00661043	0.0739918	-0.165249
O75962	14.2432	13.9603	14.2396	13.964	14.2289	14.6044	14.1651	13.7957		14.0892	14.2959	14.4324	14.2334	14.0165		14.4148			13.8601	13.8987	14.2333	14.1582	14.2003	14.4235	13.931	14.0943	14.2132	14.0934	14.0434	14.4345	0.998614	Y25;Y50;Y100;Y25;Y50;Y100;Y150;Y200	1;2;3;4;5;6	TRIO	Homo sapiens	Triple functional domain protein	TRIO_HUMAN	2451	FALSE	_AGAASPLNS[Phospho (STY)]PLSSAVPSLGK_.2;_AGAAS[Phospho (STY)]PLNSPLSSAVPSLGK_.2	1	_AGAASPLNS[Phospho (STY)]PLSSAVPSLGK_.2;_AGAAS[Phospho (STY)]PLNSPLSSAVPSLGK_.2	AGAASPLNSPLSSAVPSLGK_1[Phospho (STY)]	2	human	-0.0781049	-0.164585		0.125226
O75962	15.9777	15.9409	16.0646	16.2266	16.2667	16.4175	15.9673	15.9739	15.8946	15.8307	16.1999	16.2958	15.9075	15.8506	15.8366	15.9134	16.0716	16.1184	15.8129	15.848	16.0519	16.0828	16.2539	16.4038	16.0141	16.3157	16.2774	16.301	16.3446	16.3309	1	Y25;Y50;Y100;Y150;Y200	1;2;3;4;5;6	TRIO	Homo sapiens	Triple functional domain protein	TRIO_HUMAN	2451	FALSE	_AGAAS[Phospho (STY)]PLNS[Phospho (STY)]PLSSAVPSLGK_.2;_AGAAS[Phospho (STY)]PLNS[Phospho (STY)]PLSSAVPSLGK_.3	2	_AGAAS[Phospho (STY)]PLNS[Phospho (STY)]PLSSAVPSLGK_.2;_AGAAS[Phospho (STY)]PLNS[Phospho (STY)]PLSSAVPSLGK_.3	AGAASPLNSPLSSAVPSLGK_2[Phospho (STY)]	2	human	-0.0104008	0.0329875	-0.170009	-0.395897
O75962																				14.4384			15.0584				15.0329				0.999979	Y25;Y50	2;5;3	TRIO	Homo sapiens	Triple functional domain protein	TRIO_HUMAN	1735	FALSE	_DSLSVSSNDASPPASVASLQPHMIGAQS[Phospho (STY)]S[Phospho (STY)]PGPK_.3	2	_DSLSVSSNDASPPASVASLQPHMIGAQS[Phospho (STY)]S[Phospho (STY)]PGPK_.3	DSLSVSSNDASPPASVASLQPHMIGAQSSPGPK_2[Phospho (STY)]	1	human
O75962																							16.6916	16.7302							0.5	Y25	5;6	TRIO	Homo sapiens	Triple functional domain protein	TRIO_HUMAN	2471	FALSE	_EPFPPS[Phospho (STY)]SPLQK_.2	1	_EPFPPS[Phospho (STY)]SPLQK_.2	EPFPPSSPLQK_1[Phospho (STY)]	1	human
O75962	15.5727	15.9281	16.0967	16.1709	16.0982	16.2228	15.9943		16.1048			15.4239	15.5737			15.9465	15.9598	16.0141	15.183			15.2838	15.7391	15.8807	15.6273	15.9609		16.1889	15.9741	15.6909	1	Y25;Y50;Y100;Y150;Y200	1;4;5;6;2;3	TRIO	Homo sapiens	Triple functional domain protein	TRIO_HUMAN	2421	FALSE	_GAANASGSS[Phospho (STY)]PDAPAK_.2	1	_GAANASGSS[Phospho (STY)]PDAPAK_.2	GAANASGSSPDAPAK_1[Phospho (STY)]	1	human	0.421655		0.00814398
O75962																			12.2781					12.7139						13.1575	0.99412	Y25;Y50	1;6	TRIO	Homo sapiens	Triple functional domain protein	TRIO_HUMAN	2449	FALSE	_PRAGAAS[Phospho (STY)]PLNS[Phospho (STY)]PLSSAVPSLGK_.3	2	_PRAGAAS[Phospho (STY)]PLNS[Phospho (STY)]PLSSAVPSLGK_.3	PRAGAASPLNSPLSSAVPSLGK_2[Phospho (STY)]	1	human
O75962																			13.9159						13.6882			14.2528			0.045013	Y25;Y50	1;4	TRIO	Homo sapiens	Triple functional domain protein	TRIO_HUMAN	1809	FALSE	_SADAGSQKDS[Phospho (STY)]DDSAATPQDETVEER_.3	1	_SADAGSQKDS[Phospho (STY)]DDSAATPQDETVEER_.3	SADAGSQKDSDDSAATPQDETVEER_1[Phospho (STY)]	1	human
O75962	10.0642		8.9549			10.5806						10.7118							10.2933	10.7761	9.59338	10.9916	11.3851	11.2229	11.0235	10.8051	10.2408	10.8296			0.682262	Y25;Y50;Y100;Y150	1;2;3;4;5;6	TRIO	Homo sapiens	Triple functional domain protein	TRIO_HUMAN	1723	FALSE	_S[Phospho (STY)]SMEMEGIFNHK_.3	1	_S[Phospho (STY)]SMEMEGIFNHK_.3	SSMEMEGIFNHK_1[Phospho (STY)]	1	human
O75962																			11.5816	11.7301		11.4701	12.002							12.4072	0.718814	Honly;Y25;Y50	3;1;2;4;5;6	TRIO	Homo sapiens	Triple functional domain protein	TRIO_HUMAN	1723	FALSE	_S[Phospho (STY)]SM[Oxidation (M)]EMEGIFNHK_.3	1	_S[Phospho (STY)]SM[Oxidation (M)]EMEGIFNHK_.3	SSMEMEGIFNHK_1[Phospho (STY)],1[Oxidation (M)]	1	human
O75962	12.9435																												12.9088		0.771894	Y50;Y100	5;1	TRIO	Homo sapiens	Triple functional domain protein	TRIO_HUMAN	1723	FALSE	_S[Phospho (STY)]SM[Oxidation (M)]EM[Oxidation (M)]EGIFNHK_.3	1	_S[Phospho (STY)]SM[Oxidation (M)]EM[Oxidation (M)]EGIFNHK_.3	SSMEMEGIFNHK_1[Phospho (STY)],2[Oxidation (M)]	1	human
O75970	14.6618	15.1019	15.1117	15.2745	15.216	15.3547	14.9697	15.0771	14.9769	15.1217	15.25	15.3941	15.0314	15.0921	14.9801	15.345	15.3148	15.4113	14.7911	14.8518	15.0578	15.2748	15.2457	15.1661	14.8199	14.8539	14.9636	15.2991	15.2283	15.0073	1	Y25;Y50;Honly;Y25;Y50;Y100;Y150;Y200	1;5;3;1;2;4;5;6	MPDZ	Homo sapiens	Multiple PDZ domain protein	MPDZ_HUMAN	479	FALSE	_DADLSPVNAS[Phospho (STY)]IIK_.2;_DADLS[Phospho (STY)]PVNASIIK_.2	1	_DADLSPVNAS[Phospho (STY)]IIK_.2;_DADLS[Phospho (STY)]PVNASIIK_.2	DADLSPVNASIIK_1[Phospho (STY)]	2	human	0.307945	-0.0247691	-0.134748	-0.152851
O75970	14.512	14.3834	14.7089	14.64	14.6872	14.8418		14.2973	14.4413	14.5622	14.5545	14.8705				14.8431	14.4966		14.1369	14.2535	14.5932	14.4344	14.2909	14.4938	14.4156	14.6251	14.4885	14.3892	14.5811	14.8066	0.996996	Y25;Y50;Y100;Y150;Y200	1;2;3;4;5;6	MPDZ	Homo sapiens	Multiple PDZ domain protein	MPDZ_HUMAN	223	FALSE	_GSLPQLVSPIVS[Phospho (STY)]R_.2;_GSLPQLVS[Phospho (STY)]PIVSR_.2	1	_GSLPQLVSPIVS[Phospho (STY)]R_.2;_GSLPQLVS[Phospho (STY)]PIVSR_.2	GSLPQLVSPIVSR_1[Phospho (STY)]	2	human		-0.0860618	-0.267579	-0.0778497
O75970			13.6877																								13.5465				0.998407	Y50;Y100	3	MPDZ	Homo sapiens	Multiple PDZ domain protein	MPDZ_HUMAN	223	FALSE	_GSLPQLVS[Phospho (STY)]PIVS[Phospho (STY)]R_.2	2	_GSLPQLVS[Phospho (STY)]PIVS[Phospho (STY)]R_.2	GSLPQLVSPIVSR_2[Phospho (STY)]	1	human
O75970	16.0333	16.045	15.9987	16.4169	16.1288	16.3787	16.0183	16.171	16.0074	16.1032	16.2022	16.4948	16.0727	16.1408	16.022	16.2782	16.3695	16.4466	15.743	15.6328	15.9109	15.801	15.9579	15.9481	15.9935	16.0659	16.0109	16.3599	16.2274	16.2793	0.999995	Honly;Y25;Y50;Y100;Y150;Y200	2;3;1;4;5;6	MPDZ	Homo sapiens	Multiple PDZ domain protein	MPDZ_HUMAN	342	FALSE	_TAPTALGITLSSS[Phospho (STY)]PTSTPELR_.2;_TAPTALGITLSSS[Phospho (STY)]PTSTPELR_.3;_TAPTALGITLSS[Phospho (STY)]SPTSTPELR_.2;_TAPTALGITLS[Phospho (STY)]SSPTSTPELR_.2;_TAPTALGITLS[Phospho (STY)]SSPTSTPELR_.3	1	_TAPTALGITLSSS[Phospho (STY)]PTSTPELR_.2;_TAPTALGITLSSS[Phospho (STY)]PTSTPELR_.3;_TAPTALGITLSS[Phospho (STY)]SPTSTPELR_.2;_TAPTALGITLS[Phospho (STY)]SSPTSTPELR_.2;_TAPTALGITLS[Phospho (STY)]SSPTSTPELR_.3	TAPTALGITLSSSPTSTPELR_1[Phospho (STY)]	5	human	-0.0149585	0.126003	0.00871702	-0.313664
O76021	16.7805	18.5004	18.7804	17.9726	18.9225	15.8109	19.1318	16.0087	17.0512	18.7369	16.7814	18.9517	19.2149	16.9043	17.753	16.3589	16.1616	18.3402	16.2245	15.4327	16.2638	19.0111	18.7082	19.0569	16.9371	19.0412	18.8495	19.0893	17.0689	18.5927	1	Honly;Y25;Y50;Y100;Y150;Y200	2;3;1;4;5;6	RSL1D1	Homo sapiens	Ribosomal L1 domain-containing protein 1	RL1D1_HUMAN	418	FALSE	_AAESETPGKS[Phospho (STY)]PEK_.2	1	_AAESETPGKS[Phospho (STY)]PEK_.2	AAESETPGKSPEK_1[Phospho (STY)]	1	human	2.35126	-2.49171	-1.72917	0.764273
O76021	20.2381	20.4083	20.3394	20.5416	20.4009	20.6593	20.2181	20.2127	20.1432	20.302	20.2383	20.5256	20.1259	20.173	20.1149	20.3557	20.5463	20.4081	19.9519	20.1653	20.1496	20.3796	20.4607	20.538	20.1879	20.1522	20.2943	20.2905	20.373	20.4254	1	Honly;Y25;Y50;Y100;Y150;Y200	2;3;1;4;5;6	RSL1D1	Homo sapiens	Ribosomal L1 domain-containing protein 1	RL1D1_HUMAN	357	FALSE	_ATNES[Phospho (STY)]EDEIPQLVPIGKK_.2;_ATNES[Phospho (STY)]EDEIPQLVPIGKK_.3;_AT[Phospho (STY)]NESEDEIPQLVPIGKK_.3	1	_ATNES[Phospho (STY)]EDEIPQLVPIGKK_.2;_ATNES[Phospho (STY)]EDEIPQLVPIGKK_.3;_AT[Phospho (STY)]NESEDEIPQLVPIGKK_.3	ATNESEDEIPQLVPIGKK_1[Phospho (STY)]	3	human	-0.0199647	-0.195622	-0.196224	-0.23957
O76021	19.4972	20.266	20.2077	20.4097	20.2732	20.5274	20.079	20.0812	20.017	20.169	20.099	20.3819	19.9894	20.0393	19.9864	20.2299	20.4155	20.2931	19.804	20.0209	20.0143	20.2467	19.6938	20.3977	19.4057	20.0076	20.1654	20.1631	20.2328	19.6359	0.992267	Honly;Y25;Y50;Y100;Y150;Y200	2;3;1;4;5;6	RSL1D1	Homo sapiens	Ribosomal L1 domain-containing protein 1	RL1D1_HUMAN	357	FALSE	_ATN[Deamidation (NQ)]ES[Phospho (STY)]EDEIPQLVPIGKK_.2;_ATN[Deamidation (NQ)]ES[Phospho (STY)]EDEIPQLVPIGKK_.3;_AT[Phospho (STY)]NESEDEIPQ[Deamidation (NQ)]LVPIGKK_.3	1	_ATN[Deamidation (NQ)]ES[Phospho (STY)]EDEIPQLVPIGKK_.2;_ATN[Deamidation (NQ)]ES[Phospho (STY)]EDEIPQLVPIGKK_.3;_AT[Phospho (STY)]NESEDEIPQ[Deamidation (NQ)]LVPIGKK_.3	ATNESEDEIPQLVPIGKK_1[Phospho (STY)],1[Deamidation (NQ)]	3	human	0.581845	-0.184797	-0.190742	-0.240776
O76021	24.2678	24.1872	24.1896	24.4183	24.2696	23.611	24.2185	24.3265	24.1221	24.1803	24.2483	24.4209	24.1905	24.1746	24.1604	24.2729	24.3932	24.3935	24.1137	24.1334	24.2941	24.1883	24.3823	24.478	24.1666	24.2512	24.3098	24.3844	24.46	24.5309	1	Honly;Yonly;Y25;Y50;Y100;Y150;Y200;Honly;Y25;Y50;Y100;Y150;Y200	2;3;1;4;5;6;3;1;2;4;5;6	RSL1D1	Homo sapiens	Ribosomal L1 domain-containing protein 1	RL1D1_HUMAN	357	FALSE	_ATNES[Phospho (STY)]EDEIPQLVPIGK_.2;_ATNES[Phospho (STY)]EDEIPQLVPIGK_.3;_AT[Phospho (STY)]NESEDEIPQLVPIGK_.2;_AT[Phospho (STY)]NESEDEIPQLVPIGK_.3	1	_ATNES[Phospho (STY)]EDEIPQLVPIGK_.2;_ATNES[Phospho (STY)]EDEIPQLVPIGK_.3;_AT[Phospho (STY)]NESEDEIPQLVPIGK_.2;_AT[Phospho (STY)]NESEDEIPQLVPIGK_.3	ATNESEDEIPQLVPIGK_1[Phospho (STY)]	4	human	-0.0492368	0.139302	-0.0675037	-0.237933
O76021	20.8017	20.5411	20.9115	23.3342	21.0082	20.8181	20.4612	20.5541	20.5723	20.7204	20.4544	20.503	20.2446	20.3105	20.4391	23.1713	20.8447	20.7173	23.0966	20.5859	23.2857	20.6924	20.7868	21.2314	19.77	20.8042	20.754	20.71	20.8747	20.8804	1	Honly;Yonly;Y25;Y50;Y100;Y150;Y200;Honly;Y25;Y50;Y100;Y150;Y200;Y25;Y50;Y100;Y150;Y200	2;3;1;4;5;6;1;2;3;4;5;6	RSL1D1	Homo sapiens	Ribosomal L1 domain-containing protein 1	RL1D1_HUMAN	357	FALSE	_ATNES[Phospho (STY)]EDEIPQ[Deamidation (NQ)]LVPIGK_.2;_ATN[Deamidation (NQ)]ES[Phospho (STY)]EDEIPQLVPIGK_.2;_AT[Phospho (STY)]NESEDEIPQ[Deamidation (NQ)]LVPIGK_.3;_AT[Phospho (STY)]N[Deamidation (NQ)]ESEDEIPQLVPIGK_.3	1	_ATNES[Phospho (STY)]EDEIPQ[Deamidation (NQ)]LVPIGK_.2;_ATN[Deamidation (NQ)]ES[Phospho (STY)]EDEIPQLVPIGK_.2;_AT[Phospho (STY)]NESEDEIPQ[Deamidation (NQ)]LVPIGK_.3;_AT[Phospho (STY)]N[Deamidation (NQ)]ESEDEIPQLVPIGK_.3	ATNESEDEIPQLVPIGK_1[Phospho (STY)],1[Deamidation (NQ)]	4	human	-0.340504	0.0129727	-0.339207	-2.61375
O76021	14.2125	14.1411	14.3616	14.6282	14.2977	14.4043	14.036	14.1088	14.242	14.2462	14.4228	14.6876	14.4227	13.9818	14.3978	14.393	14.3216	14.3707	14.1165	14.2759	14.3407	14.3436	14.3183	14.4149	14.2979	14.3253	14.3329	14.513	14.4649	14.7924	0.994693	Honly;Y25;Y50;Y100;Y150;Y200	2;3;1;4;5;6	RSL1D1	Homo sapiens	Ribosomal L1 domain-containing protein 1	RL1D1_HUMAN	462	FALSE	_FFTT[Phospho (STY)]PSKS[Phospho (STY)]VRK_.3	2	_FFTT[Phospho (STY)]PSKS[Phospho (STY)]VRK_.3	FFTTPSKSVRK_2[Phospho (STY)]	1	human	-0.176521	-0.0323006	-0.119626	-0.381996
O76021				12.5984								13.0502		12.6402									11.7284						12.031	12.1521	0.991587	Y25;Y50;Y100;Y150;Y200	5;6;4;2	RSL1D1	Homo sapiens	Ribosomal L1 domain-containing protein 1	RL1D1_HUMAN	90	FALSE	_SDS[Phospho (STY)]EDIC[Carbamidomethyl (C)]LFTK_.2	1	_SDS[Phospho (STY)]EDIC[Carbamidomethyl (C)]LFTK_.2	SDSEDICLFTK_1[Phospho (STY)]	1	human
O94742	17.0235		17.0701	17.2867			17.4683	17.6061	17.751	17.6537	17.5309	17.8819	17.9779	17.9572	18.1443	18.0647	18.2136	17.6674													1	Yonly;Y100;Y150;Y200;Yonly;Yonly;Y200	1;2;3;4;5;6;1;2;3;1;2;3;6	SEM1	Saccharomyces cerevisiae (strain ATCC 204508 / S288c)	26S proteasome complex subunit SEM1	SEM1_YEAST	2	FALSE	_[Acetyl (Protein N-term)]STDVAAAQAQS[Phospho (STY)]K_.2;_[Acetyl (Protein N-term)]ST[Phospho (STY)]DVAAAQAQSK_.2;_[Acetyl (Protein N-term)]S[Phospho (STY)]TDVAAAQAQSK_.2	1	_[Acetyl (Protein N-term)]STDVAAAQAQS[Phospho (STY)]K_.2;_[Acetyl (Protein N-term)]ST[Phospho (STY)]DVAAAQAQSK_.2;_[Acetyl (Protein N-term)]S[Phospho (STY)]TDVAAAQAQSK_.2	STDVAAAQAQSK_1[Phospho (STY)],1[Acetyl (Protein N-term)]	3	yeast	0.444806		0.680848	0.367005
O94742	13.9758						14.2396						14.9658		15.0385		15.1036														0.999994	Yonly;Y100;Y150;Y200	1;2;3;5	SEM1	Saccharomyces cerevisiae (strain ATCC 204508 / S288c)	26S proteasome complex subunit SEM1	SEM1_YEAST	2	FALSE	_[Acetyl (Protein N-term)]STDVAAAQ[Deamidation (NQ)]AQS[Phospho (STY)]K_.2	1	_[Acetyl (Protein N-term)]STDVAAAQ[Deamidation (NQ)]AQS[Phospho (STY)]K_.2	STDVAAAQAQSK_1[Phospho (STY)],1[Deamidation (NQ)],1[Acetyl (Protein N-term)]	1	yeast	0.263781
O94762						14.3367			14.2483								14.0097		13.7524		13.1105									13.6556	0.880735	Honly;Y25;Y50;Y100;Y150;Y200	3;1;6;5	RECQL5	Homo sapiens	ATP-dependent DNA helicase Q5	RECQ5_HUMAN	484	FALSE	_YDEGS[Phospho (STY)]GGS[Phospho (STY)]GDEGRDEAHK_.3	2	_YDEGS[Phospho (STY)]GGS[Phospho (STY)]GDEGRDEAHK_.3	YDEGSGGSGDEGRDEAHK_2[Phospho (STY)]	1	human
O94762	13.9257	13.7525	13.6596	13.8027	13.8571		13.5492		13.7997	13.8237		14.0043	13.3854			13.9561	14.1362		13.5902	13.4418	13.6292	13.7302		13.8368	13.6865	13.6473	13.5997	14.1778	13.7577	13.912	1	Honly;Y25;Y50;Y100;Y150;Y200	2;3;1;4;6;5	RECQL5	Homo sapiens	ATP-dependent DNA helicase Q5	RECQ5_HUMAN	804	FALSE	_YTGEEDGAGGHS[Phospho (STY)]PAPPQTEEC[Carbamidomethyl (C)]LR_.3	1	_YTGEEDGAGGHS[Phospho (STY)]PAPPQTEEC[Carbamidomethyl (C)]LR_.3	YTGEEDGAGGHSPAPPQTEECLR_1[Phospho (STY)]	1	human	-0.37654		0.140083	0.0209998
O94782	16.655	16.7607	16.7765	16.9499	16.9537	17.1379	16.8537	16.8296	16.9882	16.923	17.1601	17.1487	16.6665	16.7367	16.9668	16.972	17.1026	16.6911	16.6262	16.5671	16.6413	16.8423	16.6144	16.9021	16.6476	16.6749	16.6313	16.9348	16.8933	16.9736	0.996737	Honly;Y25;Y50;Y100;Y150;Y200	2;3;1;4;5;6	USP1	Homo sapiens	Ubiquitin carboxyl-terminal hydrolase 1	UBP1_HUMAN	54	FALSE	_ASEIDQVVPAAQSS[Phospho (STY)]PINC[Carbamidomethyl (C)]EK_.2;_ASEIDQVVPAAQS[Phospho (STY)]SPINC[Carbamidomethyl (C)]EK_.2	1	_ASEIDQVVPAAQSS[Phospho (STY)]PINC[Carbamidomethyl (C)]EK_.2;_ASEIDQVVPAAQS[Phospho (STY)]SPINC[Carbamidomethyl (C)]EK_.2	ASEIDQVVPAAQSSPINCEK_1[Phospho (STY)]	2	human	0.19876	0.068927	0.211629	-0.0269218
O94782																			14.8437	15.1042		15.1939		15.2707				15.4174	15.108		0.999892	Y25;Y50	1;2;4;6;5	USP1	Homo sapiens	Ubiquitin carboxyl-terminal hydrolase 1	UBP1_HUMAN	306	FALSE	_ATSDTLES[Phospho (STY)]PPK_.2	1	_ATSDTLES[Phospho (STY)]PPK_.2	ATSDTLESPPK_1[Phospho (STY)]	1	human
O94782	15.5728	15.5025			15.555	15.2256		15.5314	15.9557		15.273	15.5933		15.5075	15.1077	15.5468	15.7368		15.0885	14.6408		14.7761	15.3601	16.1923		15.1427				15.4965	0.868432	Honly;Y25;Y50;Y100;Y150;Y200;Y25;Y50;Y100;Y150;Y200	2;1;4;5;6;3;1;2;4;5;6;3	USP1	Homo sapiens	Ubiquitin carboxyl-terminal hydrolase 1	UBP1_HUMAN	2	FALSE	_PGVIPSESNGLS[Phospho (STY)]RGSPSKK_.3;_PGVIPSES[Phospho (STY)]NGLSRGSPSKK_.3	1	_PGVIPSESNGLS[Phospho (STY)]RGSPSKK_.3;_PGVIPSES[Phospho (STY)]NGLSRGSPSKK_.3	PGVIPSESNGLSRGSPSKK_1[Phospho (STY)]	2	human		0.0289242
O94782															14.7206											14.5737		14.8101			0.781206	Y50;Y200	2;4;3	USP1	Homo sapiens	Ubiquitin carboxyl-terminal hydrolase 1	UBP1_HUMAN	2	FALSE	_PGVIPSESNGLSRGS[Phospho (STY)]PSK_.2	1	_PGVIPSESNGLSRGS[Phospho (STY)]PSK_.2	PGVIPSESNGLSRGSPSK_1[Phospho (STY)]	1	human
O94782	17.7343	17.407	17.737	17.867	17.7366	17.9681	17.741	17.7874	17.6412	17.6543	17.8591	17.7427	17.3437	17.5155	17.6551	17.8148	17.8714	17.8323	17.3411	17.3166	17.3737	17.34	17.6414	17.738	17.4696	17.6717	17.7888	17.6198	17.9517	17.9503	0.999408	Honly;Y25;Y50;Y100;Y150;Y200;Honly;Y25;Y50;Y100;Y150	2;3;1;4;5;6;3;2;4;5;6;1;3;1;2;5;6;4	USP1	Homo sapiens	Ubiquitin carboxyl-terminal hydrolase 1	UBP1_HUMAN	2	FALSE	_PGVIPSESN[Deamidation (NQ)]GLSRGSPS[Phospho (STY)]K_.3;_PGVIPSESN[Deamidation (NQ)]GLSRGS[Phospho (STY)]PSK_.2;_PGVIPSESN[Deamidation (NQ)]GLSRGS[Phospho (STY)]PSK_.3;_PGVIPSESN[Deamidation (NQ)]GLS[Phospho (STY)]RGSPSK_.2;_PGVIPSESN[Deamidation (NQ)]GLS[Phospho (STY)]RGSPSK_.3	1	_PGVIPSESN[Deamidation (NQ)]GLSRGSPS[Phospho (STY)]K_.3;_PGVIPSESN[Deamidation (NQ)]GLSRGS[Phospho (STY)]PSK_.2;_PGVIPSESN[Deamidation (NQ)]GLSRGS[Phospho (STY)]PSK_.3;_PGVIPSESN[Deamidation (NQ)]GLS[Phospho (STY)]RGSPSK_.2;_PGVIPSESN[Deamidation (NQ)]GLS[Phospho (STY)]RGSPSK_.3	PGVIPSESNGLSRGSPSK_1[Phospho (STY)],1[Deamidation (NQ)]	5	human	0.00674153	0.380394	-0.0957909	-0.212709
O94804	16.6246	16.253					16.8913			16.7755	17.1627					17.0288		17.0272	16.5401	16.4348	16.4824	16.6628	16.8744	16.4444	16.6599	16.712	16.8735			16.8731	0.983648	Honly;Y25;Y50;Y100;Y150;Y200;Y25;Y50	2;1;3;6;5;4;2;1;3;5;6;4;1;3;4;6	STK10	Homo sapiens	Serine/threonine-protein kinase 10	STK10_HUMAN	447	FALSE	_ASQSRPNSS[Phospho (STY)]ALETLGGEK_.3;_ASQSRPNS[Phospho (STY)]SALETLGGEK_.3;_ASQS[Phospho (STY)]RPNSSALETLGGEK_.3	1	_ASQSRPNSS[Phospho (STY)]ALETLGGEK_.3;_ASQSRPNS[Phospho (STY)]SALETLGGEK_.3;_ASQS[Phospho (STY)]RPNSSALETLGGEK_.3	ASQSRPNSSALETLGGEK_1[Phospho (STY)]	3	human	0.266675
O94804	15.2288		15.1447				14.9517	14.7846				15.0843																			0.507921	Y50;Y100;Y100;Y150	1;3;5;3;2;5;1;3;2;6	STK10	Homo sapiens	Serine/threonine-protein kinase 10	STK10_HUMAN	447	FALSE	_ASQSRPN[Deamidation (NQ)]S[Phospho (STY)]SALETLGGEK_.3;_ASQS[Phospho (STY)]RPN[Deamidation (NQ)]SSALETLGGEK_.3;_ASQ[Deamidation (NQ)]SRPNSS[Phospho (STY)]ALETLGGEK_.3	1	_ASQSRPN[Deamidation (NQ)]S[Phospho (STY)]SALETLGGEK_.3;_ASQS[Phospho (STY)]RPN[Deamidation (NQ)]SSALETLGGEK_.3;_ASQ[Deamidation (NQ)]SRPNSS[Phospho (STY)]ALETLGGEK_.3	ASQSRPNSSALETLGGEK_1[Phospho (STY)],1[Deamidation (NQ)]	3	human	-0.277189
O94804	18.5328	18.6166	18.7066	18.9307	18.8694	19.0182	18.7051	18.6128	18.5834	18.564	18.8619	18.8706	18.4358	18.4273	18.9211	18.6555	18.827	18.8702	18.5895	18.6909	18.6853	18.9723	18.802	18.9171	18.5559	18.6691	18.6615	18.7396	18.8331	18.772	0.999999	Honly;Y25;Y50;Y100;Y150;Y200;Y25;Y50;Y150	2;3;1;4;5;6;2;3;5;6;4;1;2;1;3;5;6;4	STK10	Homo sapiens	Serine/threonine-protein kinase 10	STK10_HUMAN	447	FALSE	_ASQSRPNS[Phospho (STY)]S[Phospho (STY)]ALETLGGEK_.3;_ASQS[Phospho (STY)]RPNSSALET[Phospho (STY)]LGGEK_.2;_ASQS[Phospho (STY)]RPNSS[Phospho (STY)]ALETLGGEK_.2;_ASQS[Phospho (STY)]RPNSS[Phospho (STY)]ALETLGGEK_.3;_ASQS[Phospho (STY)]RPNS[Phospho (STY)]SALETLGGEK_.2;_ASQS[Phospho (STY)]RPNS[Phospho (STY)]SALETLGGEK_.3;_AS[Phospho (STY)]QSRPNSS[Phospho (STY)]ALETLGGEK_.2	2	_ASQSRPNS[Phospho (STY)]S[Phospho (STY)]ALETLGGEK_.3;_ASQS[Phospho (STY)]RPNSSALET[Phospho (STY)]LGGEK_.2;_ASQS[Phospho (STY)]RPNSS[Phospho (STY)]ALETLGGEK_.2;_ASQS[Phospho (STY)]RPNSS[Phospho (STY)]ALETLGGEK_.3;_ASQS[Phospho (STY)]RPNS[Phospho (STY)]SALETLGGEK_.2;_ASQS[Phospho (STY)]RPNS[Phospho (STY)]SALETLGGEK_.3;_AS[Phospho (STY)]QSRPNSS[Phospho (STY)]ALETLGGEK_.2	ASQSRPNSSALETLGGEK_2[Phospho (STY)]	7	human	0.172242	-0.00376598	-0.123198	-0.366673
O94804	17.9009	17.9898	18.1002	18.3443	18.2944	18.5311	18.0972	18.0231	18.0361	18.0098	18.3463	18.3766	17.9021	17.9281	18.3955	18.1855	18.2874	18.3924	17.9784	18.0704	18.1376	18.3712	18.2368	18.3029	17.957	18.0518	18.0574	17.9924	18.2573	18.1751	0.999872	Honly;Y25;Y50;Y100;Y150;Y200;Y25;Y50;Y150;Y200	2;3;1;4;5;6;2;5;6;3;4	STK10	Homo sapiens	Serine/threonine-protein kinase 10	STK10_HUMAN	447	FALSE	_ASQS[Phospho (STY)]RPN[Deamidation (NQ)]SS[Phospho (STY)]ALETLGGEK_.3;_ASQS[Phospho (STY)]RPN[Deamidation (NQ)]S[Phospho (STY)]SALETLGGEK_.2;_ASQS[Phospho (STY)]RPN[Deamidation (NQ)]S[Phospho (STY)]SALETLGGEK_.3;_ASQ[Deamidation (NQ)]S[Phospho (STY)]RPNS[Phospho (STY)]SALETLGGEK_.3	2	_ASQS[Phospho (STY)]RPN[Deamidation (NQ)]SS[Phospho (STY)]ALETLGGEK_.3;_ASQS[Phospho (STY)]RPN[Deamidation (NQ)]S[Phospho (STY)]SALETLGGEK_.2;_ASQS[Phospho (STY)]RPN[Deamidation (NQ)]S[Phospho (STY)]SALETLGGEK_.3;_ASQ[Deamidation (NQ)]S[Phospho (STY)]RPNS[Phospho (STY)]SALETLGGEK_.3	ASQSRPNSSALETLGGEK_2[Phospho (STY)],1[Deamidation (NQ)]	4	human	0.196305	0.0333059	-0.0640838	-0.334463
O94804																				15.5819	15.5097			15.1904	16.1978		16.1953				0.967774	Y25;Y50	2;3;6;1	STK10	Homo sapiens	Serine/threonine-protein kinase 10	STK10_HUMAN	511	FALSE	_EMGS[Phospho (STY)]LSIKDPK_.2	1	_EMGS[Phospho (STY)]LSIKDPK_.2	EMGSLSIKDPK_1[Phospho (STY)]	1	human
O94804		14.7421		14.9604	14.8606	14.8873		14.8253	14.8976			15.0822							14.2778	14.3013	14.3536	14.4622	14.5916	14.6732	14.5579	14.6606	14.6979	14.9159		14.9756	0.995093	Honly;Y25;Y50;Y100;Y150	2;3;1;4;5;6	STK10	Homo sapiens	Serine/threonine-protein kinase 10	STK10_HUMAN	511	FALSE	_EM[Oxidation (M)]GS[Phospho (STY)]LSIKDPK_.2	1	_EM[Oxidation (M)]GS[Phospho (STY)]LSIKDPK_.2	EMGSLSIKDPK_1[Phospho (STY)],1[Oxidation (M)]	1	human		0.0831934
O94804	12.611	12.6927	12.915		13.1719		12.4485	12.7526			13.0486						13.4992	13.4417	12.8721	13.0249	13.1252	13.0864	13.1901	13.3144	12.7175	12.8344	12.9745	13.118	12.9769	13.2541	0.894171	Honly;Y25;Y50;Y100;Y150;Y200	2;3;1;4;5;6	STK10	Homo sapiens	Serine/threonine-protein kinase 10	STK10_HUMAN	511	FALSE	_EMGS[Phospho (STY)]LSIK_.2	1	_EMGS[Phospho (STY)]LSIK_.2	EMGSLSIK_1[Phospho (STY)]	1	human	-0.162453	0.0598635
O94804			13.6134				13.5032	13.8537	13.6575	13.59				13.9038				14.1424	13.5922		13.6999		13.8049	13.8677	13.7283			13.8453		13.9373	0.996638	Honly;Y25;Y50;Y100;Y150;Y200	3;1;5;6;4;2	STK10	Homo sapiens	Serine/threonine-protein kinase 10	STK10_HUMAN	511	FALSE	_EM[Oxidation (M)]GS[Phospho (STY)]LSIK_.2	1	_EM[Oxidation (M)]GS[Phospho (STY)]LSIK_.2	EMGSLSIK_1[Phospho (STY)],1[Oxidation (M)]	1	human			0.0440999
O94804	14.1971	14.1589	14.3685	14.2034	14.0843	14.4433	14.0335	14.2203	14.3716	14.2133	14.344	14.6196	14.1969	14.3793	14.2215	14.522	14.7426	14.6628	13.9499	13.9952	14.0256	14.209	14.0599	14.2236	14.1525	14.0705	14.1246	14.2614	14.2508	14.2894	0.999811	Honly;Y25;Y50;Y100;Y150;Y200	2;3;1;4;5;6	STK10	Homo sapiens	Serine/threonine-protein kinase 10	STK10_HUMAN	941	FALSE	_LSEEAEC[Carbamidomethyl (C)]PNPST[Phospho (STY)]PSK_.2	1	_LSEEAEC[Carbamidomethyl (C)]PNPST[Phospho (STY)]PSK_.2	LSEEAECPNPSTPSK_1[Phospho (STY)]	1	human	-0.163579	0.0614105	0.00308892	0.0098965
O94804	17.0333	16.6796	16.9514	17.1688	17.194	17.208	16.9613	16.886	17.0146	17.0329	17.0924	17.1268		16.8642	16.8585	16.9933	17.1256	16.932	16.8265	16.8283	16.8837	16.9964	17.0431	17.1531	16.8069	16.735	16.9582	17.0483	17.1424	17.1767		Honly;Y25;Y50;Y100;Y150;Y200	2;3;1;4;5;6	STK10	Homo sapiens	Serine/threonine-protein kinase 10	STK10_HUMAN	429	FALSE	_[Gln->pyro-Glu]QVAEQGGDLS[Phospho (STY)]PAANR_.2	1	_[Gln->pyro-Glu]QVAEQGGDLS[Phospho (STY)]PAANR_.2	QVAEQGGDLSPAANR_1[Phospho (STY)],1[Gln->pyro-Glu]	1	human	-0.0720251	0.206343	0.0631634	-0.135881
O94804			13.1673		14.9702	15.0319	14.8543	14.9055	14.8999	14.8423	14.8017	15.1669		14.7901	14.5895	14.5456	14.6853		15.0573	15.0348	14.9862	15.0936	14.86	15.1223	14.9826	14.324	15.1024	15.0851	14.8273	15.2747	0.99117	Honly;Y25;Y50;Y100;Y150;Y200	2;3;1;4;5;6	STK10	Homo sapiens	Serine/threonine-protein kinase 10	STK10_HUMAN	413	FALSE	_SRPVS[Phospho (STY)]MDAR_.2	1	_SRPVS[Phospho (STY)]MDAR_.2	SRPVSMDAR_1[Phospho (STY)]	1	human			1.73261
O94806																				13.5837			13.9978	14.1549							0.00200696	Honly;Y25	2;5;6	PRKD3	Homo sapiens	Serine/threonine-protein kinase D3	KPCD3_HUMAN	40	FALSE	_LS[Phospho (STY)]NGSFSAPSLTNSR_.2	1	_LS[Phospho (STY)]NGSFSAPSLTNSR_.2	LSNGSFSAPSLTNSR_1[Phospho (STY)]	1	human
O94806	14.8637	14.8188	14.8978	15.0239	15.1665	15.1843	14.4838	14.5219	14.7496	14.6566	14.8751	14.8554	14.2935	14.5289	14.296	14.5044	14.57	14.6832	14.5936	14.9647	14.9665	15.1063	15.1179	15.1373	15.0362	15.1882	15.3048	15.2588	15.3452	15.4856	0.963458	Y25;Y50;Y100;Y150;Y200	1;2;3;4;5;6	PRKD3	Homo sapiens	Serine/threonine-protein kinase D3	KPCD3_HUMAN	13	FALSE	_SVLPTAIPAVLPAAS[Phospho (STY)]PC[Carbamidomethyl (C)]SS[Phospho (STY)]PK_.3;_SVLPTAIPAVLPAAS[Phospho (STY)]PC[Carbamidomethyl (C)]S[Phospho (STY)]SPK_.2;_SVLPTAIPAVLPAAS[Phospho (STY)]PC[Carbamidomethyl (C)]S[Phospho (STY)]SPK_.3	2	_SVLPTAIPAVLPAAS[Phospho (STY)]PC[Carbamidomethyl (C)]SS[Phospho (STY)]PK_.3;_SVLPTAIPAVLPAAS[Phospho (STY)]PC[Carbamidomethyl (C)]S[Phospho (STY)]SPK_.2;_SVLPTAIPAVLPAAS[Phospho (STY)]PC[Carbamidomethyl (C)]S[Phospho (STY)]SPK_.3	SVLPTAIPAVLPAASPCSSPK_2[Phospho (STY)]	3	human	-0.379979	-0.296967	-0.148207	-0.367263
[truncated: 15,239 more rows]
[truncated: 24 more columns]

## Sheet: dilution_benchmark_directDIA
Supplementary Data 1
Benchmark of identification and quantification with Yeast/HeLa dilution
[truncated: 10,848 more rows]
[truncated: 23 more columns]

## Sheet: dilution_benchmark_DDA
Supplementary Data 1
Benchmark of identification and quantification with Yeast/HeLa dilution
[truncated: 11,270 more rows]
[truncated: 46 more columns]
