# Supplementary material for: Rapid and site-specific deep phosphoproteome profiling by data-independent acquisition without the need for spectral libraries
Source: Nat Commun. 2020 Feb 7;11:787. doi: 10.1038/s41467-020-14609-1 (PMC7005859; doi:10.1038/s41467-020-14609-1)
Supplement: Supplementary file 5 — Supplementary Data 2 [file 41467_2020_14609_MOESM5_ESM.xlsx]

## Sheet: Step1; Fragment Assignment
Supplementary Data 2
Example of PTM localization
	ANS[Phospho (STY)]S[Phospho (STY)]TTTLDAIKPNSK	ANS[Phospho (STY)]ST[Phospho (STY)]TTLDAIKPNSK	ANS[Phospho (STY)]STT[Phospho (STY)]TLDAIKPNSK	ANS[Phospho (STY)]STTT[Phospho (STY)]LDAIKPNSK	ANS[Phospho (STY)]STTTLDAIKPNS[Phospho (STY)]K	ANSS[Phospho (STY)]T[Phospho (STY)]TTLDAIKPNSK	ANSS[Phospho (STY)]TT[Phospho (STY)]TLDAIKPNSK	ANSS[Phospho (STY)]TTT[Phospho (STY)]LDAIKPNSK	ANSS[Phospho (STY)]TTTLDAIKPNS[Phospho (STY)]K	ANSST[Phospho (STY)]T[Phospho (STY)]TLDAIKPNSK	ANSST[Phospho (STY)]TT[Phospho (STY)]LDAIKPNSK	ANSST[Phospho (STY)]TTLDAIKPNS[Phospho (STY)]K	ANSSTT[Phospho (STY)]T[Phospho (STY)]LDAIKPNSK	ANSSTT[Phospho (STY)]TLDAIKPNS[Phospho (STY)]K	ANSSTTT[Phospho (STY)]LDAIKPNS[Phospho (STY)]K
b1+	TRUE	TRUE	TRUE	TRUE	TRUE	TRUE	TRUE	TRUE	TRUE	TRUE	TRUE	TRUE	TRUE	TRUE	TRUE
b10+ [+160]	TRUE	TRUE	TRUE	TRUE	FALSE	TRUE	TRUE	TRUE	FALSE	TRUE	TRUE	FALSE	TRUE	FALSE	FALSE
b10+ [-18]	FALSE	FALSE	FALSE	FALSE	TRUE	FALSE	FALSE	FALSE	TRUE	FALSE	FALSE	TRUE	FALSE	TRUE	TRUE
b10+ [+62]	TRUE	TRUE	TRUE	TRUE	FALSE	TRUE	TRUE	TRUE	FALSE	TRUE	TRUE	FALSE	TRUE	FALSE	FALSE
b10+ [+80]	FALSE	FALSE	FALSE	FALSE	TRUE	FALSE	FALSE	FALSE	TRUE	FALSE	FALSE	TRUE	FALSE	TRUE	TRUE
b10++ [+160]	TRUE	TRUE	TRUE	TRUE	FALSE	TRUE	TRUE	TRUE	FALSE	TRUE	TRUE	FALSE	TRUE	FALSE	FALSE
b10++ [-18]	FALSE	FALSE	FALSE	FALSE	TRUE	FALSE	FALSE	FALSE	TRUE	FALSE	FALSE	TRUE	FALSE	TRUE	TRUE
b10++ [+62]	TRUE	TRUE	TRUE	TRUE	FALSE	TRUE	TRUE	TRUE	FALSE	TRUE	TRUE	FALSE	TRUE	FALSE	FALSE
b10++ [+80]	FALSE	FALSE	FALSE	FALSE	TRUE	FALSE	FALSE	FALSE	TRUE	FALSE	FALSE	TRUE	FALSE	TRUE	TRUE
b11+ [+160]	TRUE	TRUE	TRUE	TRUE	FALSE	TRUE	TRUE	TRUE	FALSE	TRUE	TRUE	FALSE	TRUE	FALSE	FALSE
b11+ [-18]	FALSE	FALSE	FALSE	FALSE	TRUE	FALSE	FALSE	FALSE	TRUE	FALSE	FALSE	TRUE	FALSE	TRUE	TRUE
b11+ [+62]	TRUE	TRUE	TRUE	TRUE	FALSE	TRUE	TRUE	TRUE	FALSE	TRUE	TRUE	FALSE	TRUE	FALSE	FALSE
b11+ [+80]	FALSE	FALSE	FALSE	FALSE	TRUE	FALSE	FALSE	FALSE	TRUE	FALSE	FALSE	TRUE	FALSE	TRUE	TRUE
b11++ [+160]	TRUE	TRUE	TRUE	TRUE	FALSE	TRUE	TRUE	TRUE	FALSE	TRUE	TRUE	FALSE	TRUE	FALSE	FALSE
b11++ [-18]	FALSE	FALSE	FALSE	FALSE	TRUE	FALSE	FALSE	FALSE	TRUE	FALSE	FALSE	TRUE	FALSE	TRUE	TRUE
b11++ [+62]	TRUE	TRUE	TRUE	TRUE	FALSE	TRUE	TRUE	TRUE	FALSE	TRUE	TRUE	FALSE	TRUE	FALSE	FALSE
b11++ [+80]	FALSE	FALSE	FALSE	FALSE	TRUE	FALSE	FALSE	FALSE	TRUE	FALSE	FALSE	TRUE	FALSE	TRUE	TRUE
b12+ [+160]	TRUE	TRUE	TRUE	TRUE	FALSE	TRUE	TRUE	TRUE	FALSE	TRUE	TRUE	FALSE	TRUE	FALSE	FALSE
b12+ [-18]	FALSE	FALSE	FALSE	FALSE	TRUE	FALSE	FALSE	FALSE	TRUE	FALSE	FALSE	TRUE	FALSE	TRUE	TRUE
b12+ [+62]	TRUE	TRUE	TRUE	TRUE	FALSE	TRUE	TRUE	TRUE	FALSE	TRUE	TRUE	FALSE	TRUE	FALSE	FALSE
b12+ [+80]	FALSE	FALSE	FALSE	FALSE	TRUE	FALSE	FALSE	FALSE	TRUE	FALSE	FALSE	TRUE	FALSE	TRUE	TRUE
b12++ [+160]	TRUE	TRUE	TRUE	TRUE	FALSE	TRUE	TRUE	TRUE	FALSE	TRUE	TRUE	FALSE	TRUE	FALSE	FALSE
b12++ [-18]	FALSE	FALSE	FALSE	FALSE	TRUE	FALSE	FALSE	FALSE	TRUE	FALSE	FALSE	TRUE	FALSE	TRUE	TRUE
b12++ [+62]	TRUE	TRUE	TRUE	TRUE	FALSE	TRUE	TRUE	TRUE	FALSE	TRUE	TRUE	FALSE	TRUE	FALSE	FALSE
b12++ [+80]	FALSE	FALSE	FALSE	FALSE	TRUE	FALSE	FALSE	FALSE	TRUE	FALSE	FALSE	TRUE	FALSE	TRUE	TRUE
b13++ [+160]	TRUE	TRUE	TRUE	TRUE	FALSE	TRUE	TRUE	TRUE	FALSE	TRUE	TRUE	FALSE	TRUE	FALSE	FALSE
b13++ [-18]	FALSE	FALSE	FALSE	FALSE	TRUE	FALSE	FALSE	FALSE	TRUE	FALSE	FALSE	TRUE	FALSE	TRUE	TRUE
b13++ [+62]	TRUE	TRUE	TRUE	TRUE	FALSE	TRUE	TRUE	TRUE	FALSE	TRUE	TRUE	FALSE	TRUE	FALSE	FALSE
b13++ [+80]	FALSE	FALSE	FALSE	FALSE	TRUE	FALSE	FALSE	FALSE	TRUE	FALSE	FALSE	TRUE	FALSE	TRUE	TRUE
b14++ [+160]	TRUE	TRUE	TRUE	TRUE	FALSE	TRUE	TRUE	TRUE	FALSE	TRUE	TRUE	FALSE	TRUE	FALSE	FALSE
b14++ [-18]	FALSE	FALSE	FALSE	FALSE	TRUE	FALSE	FALSE	FALSE	TRUE	FALSE	FALSE	TRUE	FALSE	TRUE	TRUE
b14++ [+62]	TRUE	TRUE	TRUE	TRUE	FALSE	TRUE	TRUE	TRUE	FALSE	TRUE	TRUE	FALSE	TRUE	FALSE	FALSE
b14++ [+80]	FALSE	FALSE	FALSE	FALSE	TRUE	FALSE	FALSE	FALSE	TRUE	FALSE	FALSE	TRUE	FALSE	TRUE	TRUE
b15++ [+160]	TRUE	TRUE	TRUE	TRUE	TRUE	TRUE	TRUE	TRUE	TRUE	TRUE	TRUE	TRUE	TRUE	TRUE	TRUE
b15++ [+62]	TRUE	TRUE	TRUE	TRUE	TRUE	TRUE	TRUE	TRUE	TRUE	TRUE	TRUE	TRUE	TRUE	TRUE	TRUE
b2+	TRUE	TRUE	TRUE	TRUE	TRUE	TRUE	TRUE	TRUE	TRUE	TRUE	TRUE	TRUE	TRUE	TRUE	TRUE
b2+-(+H3+N)	TRUE	TRUE	TRUE	TRUE	TRUE	TRUE	TRUE	TRUE	TRUE	TRUE	TRUE	TRUE	TRUE	TRUE	TRUE
b3+	FALSE	FALSE	FALSE	FALSE	FALSE	TRUE	TRUE	TRUE	TRUE	TRUE	TRUE	TRUE	TRUE	TRUE	TRUE
b3+ [-18]	TRUE	TRUE	TRUE	TRUE	TRUE	FALSE	FALSE	FALSE	FALSE	FALSE	FALSE	FALSE	FALSE	FALSE	FALSE
b3+ [+80]	TRUE	TRUE	TRUE	TRUE	TRUE	FALSE	FALSE	FALSE	FALSE	FALSE	FALSE	FALSE	FALSE	FALSE	FALSE
b3+-(+H2+O)	EXCLUDED	EXCLUDED	EXCLUDED	EXCLUDED	EXCLUDED	TRUE	TRUE	TRUE	TRUE	TRUE	TRUE	TRUE	TRUE	TRUE	TRUE
b3+-(+H2+O) [+80]	EXCLUDED	EXCLUDED	EXCLUDED	EXCLUDED	EXCLUDED	FALSE	FALSE	FALSE	FALSE	FALSE	FALSE	FALSE	FALSE	FALSE	FALSE
b3+-(+H3+N)	EXCLUDED	EXCLUDED	EXCLUDED	EXCLUDED	EXCLUDED	TRUE	TRUE	TRUE	TRUE	TRUE	TRUE	TRUE	TRUE	TRUE	TRUE
b3+-(+H3+N) [+80]	EXCLUDED	EXCLUDED	EXCLUDED	EXCLUDED	EXCLUDED	FALSE	FALSE	FALSE	FALSE	FALSE	FALSE	FALSE	FALSE	FALSE	FALSE
b4+	FALSE	FALSE	FALSE	FALSE	FALSE	FALSE	FALSE	FALSE	FALSE	TRUE	TRUE	TRUE	TRUE	TRUE	TRUE
b4+ [+160]	TRUE	FALSE	FALSE	FALSE	FALSE	FALSE	FALSE	FALSE	FALSE	FALSE	FALSE	FALSE	FALSE	FALSE	FALSE
b4+ [-18]	FALSE	TRUE	TRUE	TRUE	TRUE	TRUE	TRUE	TRUE	TRUE	FALSE	FALSE	FALSE	FALSE	FALSE	FALSE
b4+ [+62]	TRUE	FALSE	FALSE	FALSE	FALSE	FALSE	FALSE	FALSE	FALSE	FALSE	FALSE	FALSE	FALSE	FALSE	FALSE
b4+ [+80]	FALSE	TRUE	TRUE	TRUE	TRUE	TRUE	TRUE	TRUE	TRUE	FALSE	FALSE	FALSE	FALSE	FALSE	FALSE
b4+-(+H2+O)	EXCLUDED	EXCLUDED	EXCLUDED	EXCLUDED	EXCLUDED	EXCLUDED	EXCLUDED	EXCLUDED	EXCLUDED	TRUE	TRUE	TRUE	TRUE	TRUE	TRUE
b4+-(+H2+O) [+160]	EXCLUDED	EXCLUDED	EXCLUDED	EXCLUDED	EXCLUDED	EXCLUDED	EXCLUDED	EXCLUDED	EXCLUDED	FALSE	FALSE	FALSE	FALSE	FALSE	FALSE
b4+-(+H2+O) [+80]	EXCLUDED	EXCLUDED	EXCLUDED	EXCLUDED	EXCLUDED	EXCLUDED	EXCLUDED	EXCLUDED	EXCLUDED	FALSE	FALSE	FALSE	FALSE	FALSE	FALSE
b4+-(+H3+N)	EXCLUDED	EXCLUDED	EXCLUDED	EXCLUDED	EXCLUDED	EXCLUDED	EXCLUDED	EXCLUDED	EXCLUDED	TRUE	TRUE	TRUE	TRUE	TRUE	TRUE
b4+-(+H3+N) [+160]	EXCLUDED	EXCLUDED	EXCLUDED	EXCLUDED	EXCLUDED	EXCLUDED	EXCLUDED	EXCLUDED	EXCLUDED	FALSE	FALSE	FALSE	FALSE	FALSE	FALSE
b4+-(+H3+N) [+80]	EXCLUDED	EXCLUDED	EXCLUDED	EXCLUDED	EXCLUDED	EXCLUDED	EXCLUDED	EXCLUDED	EXCLUDED	FALSE	FALSE	FALSE	FALSE	FALSE	FALSE
b5+	FALSE	FALSE	FALSE	FALSE	FALSE	FALSE	FALSE	FALSE	FALSE	FALSE	FALSE	FALSE	TRUE	TRUE	TRUE
b5+ [+160]	TRUE	TRUE	FALSE	FALSE	FALSE	TRUE	FALSE	FALSE	FALSE	FALSE	FALSE	FALSE	FALSE	FALSE	FALSE
b5+ [-18]	FALSE	FALSE	TRUE	TRUE	TRUE	FALSE	TRUE	TRUE	TRUE	TRUE	TRUE	TRUE	FALSE	FALSE	FALSE
b5+ [+62]	TRUE	TRUE	FALSE	FALSE	FALSE	TRUE	FALSE	FALSE	FALSE	FALSE	FALSE	FALSE	FALSE	FALSE	FALSE
b5+ [+80]	FALSE	FALSE	TRUE	TRUE	TRUE	FALSE	TRUE	TRUE	TRUE	TRUE	TRUE	TRUE	FALSE	FALSE	FALSE
b5+-(+H2+O)	EXCLUDED	EXCLUDED	EXCLUDED	EXCLUDED	EXCLUDED	EXCLUDED	EXCLUDED	EXCLUDED	EXCLUDED	EXCLUDED	EXCLUDED	EXCLUDED	TRUE	TRUE	TRUE
b5+-(+H2+O) [+160]	EXCLUDED	EXCLUDED	EXCLUDED	EXCLUDED	EXCLUDED	EXCLUDED	EXCLUDED	EXCLUDED	EXCLUDED	EXCLUDED	EXCLUDED	EXCLUDED	FALSE	FALSE	FALSE
b5+-(+H2+O) [+80]	EXCLUDED	EXCLUDED	EXCLUDED	EXCLUDED	EXCLUDED	EXCLUDED	EXCLUDED	EXCLUDED	EXCLUDED	EXCLUDED	EXCLUDED	EXCLUDED	FALSE	FALSE	FALSE
b5+-(+H3+N)	EXCLUDED	EXCLUDED	EXCLUDED	EXCLUDED	EXCLUDED	EXCLUDED	EXCLUDED	EXCLUDED	EXCLUDED	EXCLUDED	EXCLUDED	EXCLUDED	TRUE	TRUE	TRUE
b5+-(+H3+N) [+160]	EXCLUDED	EXCLUDED	EXCLUDED	EXCLUDED	EXCLUDED	EXCLUDED	EXCLUDED	EXCLUDED	EXCLUDED	EXCLUDED	EXCLUDED	EXCLUDED	FALSE	FALSE	FALSE
b5+-(+H3+N) [+80]	EXCLUDED	EXCLUDED	EXCLUDED	EXCLUDED	EXCLUDED	EXCLUDED	EXCLUDED	EXCLUDED	EXCLUDED	EXCLUDED	EXCLUDED	EXCLUDED	FALSE	FALSE	FALSE
b5++	FALSE	FALSE	FALSE	FALSE	FALSE	FALSE	FALSE	FALSE	FALSE	FALSE	FALSE	FALSE	TRUE	TRUE	TRUE
b5++ [+160]	TRUE	TRUE	FALSE	FALSE	FALSE	TRUE	FALSE	FALSE	FALSE	FALSE	FALSE	FALSE	FALSE	FALSE	FALSE
b5++ [-18]	FALSE	FALSE	TRUE	TRUE	TRUE	FALSE	TRUE	TRUE	TRUE	TRUE	TRUE	TRUE	FALSE	FALSE	FALSE
b5++ [+62]	TRUE	TRUE	FALSE	FALSE	FALSE	TRUE	FALSE	FALSE	FALSE	FALSE	FALSE	FALSE	FALSE	FALSE	FALSE
b5++ [+80]	FALSE	FALSE	TRUE	TRUE	TRUE	FALSE	TRUE	TRUE	TRUE	TRUE	TRUE	TRUE	FALSE	FALSE	FALSE
b5++-(+H2+O)	EXCLUDED	EXCLUDED	EXCLUDED	EXCLUDED	EXCLUDED	EXCLUDED	EXCLUDED	EXCLUDED	EXCLUDED	EXCLUDED	EXCLUDED	EXCLUDED	TRUE	TRUE	TRUE
b5++-(+H2+O) [+160]	EXCLUDED	EXCLUDED	EXCLUDED	EXCLUDED	EXCLUDED	EXCLUDED	EXCLUDED	EXCLUDED	EXCLUDED	EXCLUDED	EXCLUDED	EXCLUDED	FALSE	FALSE	FALSE
b5++-(+H2+O) [+80]	EXCLUDED	EXCLUDED	EXCLUDED	EXCLUDED	EXCLUDED	EXCLUDED	EXCLUDED	EXCLUDED	EXCLUDED	EXCLUDED	EXCLUDED	EXCLUDED	FALSE	FALSE	FALSE
b5++-(+H3+N)	EXCLUDED	EXCLUDED	EXCLUDED	EXCLUDED	EXCLUDED	EXCLUDED	EXCLUDED	EXCLUDED	EXCLUDED	EXCLUDED	EXCLUDED	EXCLUDED	TRUE	TRUE	TRUE
b5++-(+H3+N) [+160]	EXCLUDED	EXCLUDED	EXCLUDED	EXCLUDED	EXCLUDED	EXCLUDED	EXCLUDED	EXCLUDED	EXCLUDED	EXCLUDED	EXCLUDED	EXCLUDED	FALSE	FALSE	FALSE
b5++-(+H3+N) [+80]	EXCLUDED	EXCLUDED	EXCLUDED	EXCLUDED	EXCLUDED	EXCLUDED	EXCLUDED	EXCLUDED	EXCLUDED	EXCLUDED	EXCLUDED	EXCLUDED	FALSE	FALSE	FALSE
b6+	FALSE	FALSE	FALSE	FALSE	FALSE	FALSE	FALSE	FALSE	FALSE	FALSE	FALSE	FALSE	FALSE	FALSE	TRUE
b6+ [+160]	TRUE	TRUE	TRUE	FALSE	FALSE	TRUE	TRUE	FALSE	FALSE	TRUE	FALSE	FALSE	FALSE	FALSE	FALSE
b6+ [-18]	FALSE	FALSE	FALSE	TRUE	TRUE	FALSE	FALSE	TRUE	TRUE	FALSE	TRUE	TRUE	TRUE	TRUE	FALSE
b6+ [+62]	TRUE	TRUE	TRUE	FALSE	FALSE	TRUE	TRUE	FALSE	FALSE	TRUE	FALSE	FALSE	FALSE	FALSE	FALSE
b6+ [+80]	FALSE	FALSE	FALSE	TRUE	TRUE	FALSE	FALSE	TRUE	TRUE	FALSE	TRUE	TRUE	TRUE	TRUE	FALSE
b6+-(+H2+O)	EXCLUDED	EXCLUDED	EXCLUDED	EXCLUDED	EXCLUDED	EXCLUDED	EXCLUDED	EXCLUDED	EXCLUDED	EXCLUDED	EXCLUDED	EXCLUDED	EXCLUDED	EXCLUDED	TRUE
b6+-(+H2+O) [+160]	EXCLUDED	EXCLUDED	EXCLUDED	EXCLUDED	EXCLUDED	EXCLUDED	EXCLUDED	EXCLUDED	EXCLUDED	EXCLUDED	EXCLUDED	EXCLUDED	EXCLUDED	EXCLUDED	FALSE
b6+-(+H2+O) [+80]	EXCLUDED	EXCLUDED	EXCLUDED	EXCLUDED	EXCLUDED	EXCLUDED	EXCLUDED	EXCLUDED	EXCLUDED	EXCLUDED	EXCLUDED	EXCLUDED	EXCLUDED	EXCLUDED	FALSE
b6+-(+H3+N)	EXCLUDED	EXCLUDED	EXCLUDED	EXCLUDED	EXCLUDED	EXCLUDED	EXCLUDED	EXCLUDED	EXCLUDED	EXCLUDED	EXCLUDED	EXCLUDED	EXCLUDED	EXCLUDED	TRUE
b6+-(+H3+N) [+160]	EXCLUDED	EXCLUDED	EXCLUDED	EXCLUDED	EXCLUDED	EXCLUDED	EXCLUDED	EXCLUDED	EXCLUDED	EXCLUDED	EXCLUDED	EXCLUDED	EXCLUDED	EXCLUDED	FALSE
b6+-(+H3+N) [+80]	EXCLUDED	EXCLUDED	EXCLUDED	EXCLUDED	EXCLUDED	EXCLUDED	EXCLUDED	EXCLUDED	EXCLUDED	EXCLUDED	EXCLUDED	EXCLUDED	EXCLUDED	EXCLUDED	FALSE
b6++	FALSE	FALSE	FALSE	FALSE	FALSE	FALSE	FALSE	FALSE	FALSE	FALSE	FALSE	FALSE	FALSE	FALSE	TRUE
b6++ [+160]	TRUE	TRUE	TRUE	FALSE	FALSE	TRUE	TRUE	FALSE	FALSE	TRUE	FALSE	FALSE	FALSE	FALSE	FALSE
b6++ [-18]	FALSE	FALSE	FALSE	TRUE	TRUE	FALSE	FALSE	TRUE	TRUE	FALSE	TRUE	TRUE	TRUE	TRUE	FALSE
b6++ [+62]	TRUE	TRUE	TRUE	FALSE	FALSE	TRUE	TRUE	FALSE	FALSE	TRUE	FALSE	FALSE	FALSE	FALSE	FALSE
b6++ [+80]	FALSE	FALSE	FALSE	TRUE	TRUE	FALSE	FALSE	TRUE	TRUE	FALSE	TRUE	TRUE	TRUE	TRUE	FALSE
b6++-(+H2+O)	EXCLUDED	EXCLUDED	EXCLUDED	EXCLUDED	EXCLUDED	EXCLUDED	EXCLUDED	EXCLUDED	EXCLUDED	EXCLUDED	EXCLUDED	EXCLUDED	EXCLUDED	EXCLUDED	TRUE
b6++-(+H2+O) [+160]	EXCLUDED	EXCLUDED	EXCLUDED	EXCLUDED	EXCLUDED	EXCLUDED	EXCLUDED	EXCLUDED	EXCLUDED	EXCLUDED	EXCLUDED	EXCLUDED	EXCLUDED	EXCLUDED	FALSE
b6++-(+H2+O) [+80]	EXCLUDED	EXCLUDED	EXCLUDED	EXCLUDED	EXCLUDED	EXCLUDED	EXCLUDED	EXCLUDED	EXCLUDED	EXCLUDED	EXCLUDED	EXCLUDED	EXCLUDED	EXCLUDED	FALSE
b6++-(+H3+N)	EXCLUDED	EXCLUDED	EXCLUDED	EXCLUDED	EXCLUDED	EXCLUDED	EXCLUDED	EXCLUDED	EXCLUDED	EXCLUDED	EXCLUDED	EXCLUDED	EXCLUDED	EXCLUDED	TRUE
b6++-(+H3+N) [+160]	EXCLUDED	EXCLUDED	EXCLUDED	EXCLUDED	EXCLUDED	EXCLUDED	EXCLUDED	EXCLUDED	EXCLUDED	EXCLUDED	EXCLUDED	EXCLUDED	EXCLUDED	EXCLUDED	FALSE
b6++-(+H3+N) [+80]	EXCLUDED	EXCLUDED	EXCLUDED	EXCLUDED	EXCLUDED	EXCLUDED	EXCLUDED	EXCLUDED	EXCLUDED	EXCLUDED	EXCLUDED	EXCLUDED	EXCLUDED	EXCLUDED	FALSE
b7+ [+160]	TRUE	TRUE	TRUE	TRUE	FALSE	TRUE	TRUE	TRUE	FALSE	TRUE	TRUE	FALSE	TRUE	FALSE	FALSE
b7+ [-18]	FALSE	FALSE	FALSE	FALSE	TRUE	FALSE	FALSE	FALSE	TRUE	FALSE	FALSE	TRUE	FALSE	TRUE	TRUE
b7+ [+62]	TRUE	TRUE	TRUE	TRUE	FALSE	TRUE	TRUE	TRUE	FALSE	TRUE	TRUE	FALSE	TRUE	FALSE	FALSE
b7+ [+80]	FALSE	FALSE	FALSE	FALSE	TRUE	FALSE	FALSE	FALSE	TRUE	FALSE	FALSE	TRUE	FALSE	TRUE	TRUE
b7++ [+160]	TRUE	TRUE	TRUE	TRUE	FALSE	TRUE	TRUE	TRUE	FALSE	TRUE	TRUE	FALSE	TRUE	FALSE	FALSE
b7++ [-18]	FALSE	FALSE	FALSE	FALSE	TRUE	FALSE	FALSE	FALSE	TRUE	FALSE	FALSE	TRUE	FALSE	TRUE	TRUE
b7++ [+62]	TRUE	TRUE	TRUE	TRUE	FALSE	TRUE	TRUE	TRUE	FALSE	TRUE	TRUE	FALSE	TRUE	FALSE	FALSE
b7++ [+80]	FALSE	FALSE	FALSE	FALSE	TRUE	FALSE	FALSE	FALSE	TRUE	FALSE	FALSE	TRUE	FALSE	TRUE	TRUE
b8+ [+160]	TRUE	TRUE	TRUE	TRUE	FALSE	TRUE	TRUE	TRUE	FALSE	TRUE	TRUE	FALSE	TRUE	FALSE	FALSE
b8+ [-18]	FALSE	FALSE	FALSE	FALSE	TRUE	FALSE	FALSE	FALSE	TRUE	FALSE	FALSE	TRUE	FALSE	TRUE	TRUE
b8+ [+62]	TRUE	TRUE	TRUE	TRUE	FALSE	TRUE	TRUE	TRUE	FALSE	TRUE	TRUE	FALSE	TRUE	FALSE	FALSE
b8+ [+80]	FALSE	FALSE	FALSE	FALSE	TRUE	FALSE	FALSE	FALSE	TRUE	FALSE	FALSE	TRUE	FALSE	TRUE	TRUE
b8++ [+160]	TRUE	TRUE	TRUE	TRUE	FALSE	TRUE	TRUE	TRUE	FALSE	TRUE	TRUE	FALSE	TRUE	FALSE	FALSE
b8++ [-18]	FALSE	FALSE	FALSE	FALSE	TRUE	FALSE	FALSE	FALSE	TRUE	FALSE	FALSE	TRUE	FALSE	TRUE	TRUE
b8++ [+62]	TRUE	TRUE	TRUE	TRUE	FALSE	TRUE	TRUE	TRUE	FALSE	TRUE	TRUE	FALSE	TRUE	FALSE	FALSE
b8++ [+80]	FALSE	FALSE	FALSE	FALSE	TRUE	FALSE	FALSE	FALSE	TRUE	FALSE	FALSE	TRUE	FALSE	TRUE	TRUE
b9+ [+160]	TRUE	TRUE	TRUE	TRUE	FALSE	TRUE	TRUE	TRUE	FALSE	TRUE	TRUE	FALSE	TRUE	FALSE	FALSE
b9+ [-18]	FALSE	FALSE	FALSE	FALSE	TRUE	FALSE	FALSE	FALSE	TRUE	FALSE	FALSE	TRUE	FALSE	TRUE	TRUE
b9+ [+62]	TRUE	TRUE	TRUE	TRUE	FALSE	TRUE	TRUE	TRUE	FALSE	TRUE	TRUE	FALSE	TRUE	FALSE	FALSE
b9+ [+80]	FALSE	FALSE	FALSE	FALSE	TRUE	FALSE	FALSE	FALSE	TRUE	FALSE	FALSE	TRUE	FALSE	TRUE	TRUE
b9++ [+160]	TRUE	TRUE	TRUE	TRUE	FALSE	TRUE	TRUE	TRUE	FALSE	TRUE	TRUE	FALSE	TRUE	FALSE	FALSE
b9++ [-18]	FALSE	FALSE	FALSE	FALSE	TRUE	FALSE	FALSE	FALSE	TRUE	FALSE	FALSE	TRUE	FALSE	TRUE	TRUE
b9++ [+62]	TRUE	TRUE	TRUE	TRUE	FALSE	TRUE	TRUE	TRUE	FALSE	TRUE	TRUE	FALSE	TRUE	FALSE	FALSE
b9++ [+80]	FALSE	FALSE	FALSE	FALSE	TRUE	FALSE	FALSE	FALSE	TRUE	FALSE	FALSE	TRUE	FALSE	TRUE	TRUE
y1+	TRUE	TRUE	TRUE	TRUE	TRUE	TRUE	TRUE	TRUE	TRUE	TRUE	TRUE	TRUE	TRUE	TRUE	TRUE
y10+	TRUE	TRUE	TRUE	FALSE	FALSE	TRUE	TRUE	FALSE	FALSE	TRUE	FALSE	FALSE	FALSE	FALSE	FALSE
y10+ [+160]	FALSE	FALSE	FALSE	FALSE	FALSE	FALSE	FALSE	FALSE	FALSE	FALSE	FALSE	FALSE	FALSE	FALSE	TRUE
y10+ [-18]	FALSE	FALSE	FALSE	TRUE	TRUE	FALSE	FALSE	TRUE	TRUE	FALSE	TRUE	TRUE	TRUE	TRUE	FALSE
y10+ [+62]	FALSE	FALSE	FALSE	FALSE	FALSE	FALSE	FALSE	FALSE	FALSE	FALSE	FALSE	FALSE	FALSE	FALSE	TRUE
y10+ [+80]	FALSE	FALSE	FALSE	TRUE	TRUE	FALSE	FALSE	TRUE	TRUE	FALSE	TRUE	TRUE	TRUE	TRUE	FALSE
y10+-(+H2+O)	TRUE	TRUE	TRUE	EXCLUDED	EXCLUDED	TRUE	TRUE	EXCLUDED	EXCLUDED	TRUE	EXCLUDED	EXCLUDED	EXCLUDED	EXCLUDED	EXCLUDED
y10+-(+H2+O) [+160]	FALSE	FALSE	FALSE	EXCLUDED	EXCLUDED	FALSE	FALSE	EXCLUDED	EXCLUDED	FALSE	EXCLUDED	EXCLUDED	EXCLUDED	EXCLUDED	EXCLUDED
y10+-(+H2+O) [+80]	FALSE	FALSE	FALSE	EXCLUDED	EXCLUDED	FALSE	FALSE	EXCLUDED	EXCLUDED	FALSE	EXCLUDED	EXCLUDED	EXCLUDED	EXCLUDED	EXCLUDED
y10+-(+H3+N)	TRUE	TRUE	TRUE	EXCLUDED	EXCLUDED	TRUE	TRUE	EXCLUDED	EXCLUDED	TRUE	EXCLUDED	EXCLUDED	EXCLUDED	EXCLUDED	EXCLUDED
y10+-(+H3+N) [+160]	FALSE	FALSE	FALSE	EXCLUDED	EXCLUDED	FALSE	FALSE	EXCLUDED	EXCLUDED	FALSE	EXCLUDED	EXCLUDED	EXCLUDED	EXCLUDED	EXCLUDED
y10+-(+H3+N) [+80]	FALSE	FALSE	FALSE	EXCLUDED	EXCLUDED	FALSE	FALSE	EXCLUDED	EXCLUDED	FALSE	EXCLUDED	EXCLUDED	EXCLUDED	EXCLUDED	EXCLUDED
y10++	TRUE	TRUE	TRUE	FALSE	FALSE	TRUE	TRUE	FALSE	FALSE	TRUE	FALSE	FALSE	FALSE	FALSE	FALSE
y10++ [+160]	FALSE	FALSE	FALSE	FALSE	FALSE	FALSE	FALSE	FALSE	FALSE	FALSE	FALSE	FALSE	FALSE	FALSE	TRUE
y10++ [-18]	FALSE	FALSE	FALSE	TRUE	TRUE	FALSE	FALSE	TRUE	TRUE	FALSE	TRUE	TRUE	TRUE	TRUE	FALSE
y10++ [+62]	FALSE	FALSE	FALSE	FALSE	FALSE	FALSE	FALSE	FALSE	FALSE	FALSE	FALSE	FALSE	FALSE	FALSE	TRUE
y10++ [+80]	FALSE	FALSE	FALSE	TRUE	TRUE	FALSE	FALSE	TRUE	TRUE	FALSE	TRUE	TRUE	TRUE	TRUE	FALSE
y10++-(+H2+O)	TRUE	TRUE	TRUE	EXCLUDED	EXCLUDED	TRUE	TRUE	EXCLUDED	EXCLUDED	TRUE	EXCLUDED	EXCLUDED	EXCLUDED	EXCLUDED	EXCLUDED
y10++-(+H2+O) [+160]	FALSE	FALSE	FALSE	EXCLUDED	EXCLUDED	FALSE	FALSE	EXCLUDED	EXCLUDED	FALSE	EXCLUDED	EXCLUDED	EXCLUDED	EXCLUDED	EXCLUDED
y10++-(+H2+O) [+80]	FALSE	FALSE	FALSE	EXCLUDED	EXCLUDED	FALSE	FALSE	EXCLUDED	EXCLUDED	FALSE	EXCLUDED	EXCLUDED	EXCLUDED	EXCLUDED	EXCLUDED
y10++-(+H3+N)	TRUE	TRUE	TRUE	EXCLUDED	EXCLUDED	TRUE	TRUE	EXCLUDED	EXCLUDED	TRUE	EXCLUDED	EXCLUDED	EXCLUDED	EXCLUDED	EXCLUDED
y10++-(+H3+N) [+160]	FALSE	FALSE	FALSE	EXCLUDED	EXCLUDED	FALSE	FALSE	EXCLUDED	EXCLUDED	FALSE	EXCLUDED	EXCLUDED	EXCLUDED	EXCLUDED	EXCLUDED
y10++-(+H3+N) [+80]	FALSE	FALSE	FALSE	EXCLUDED	EXCLUDED	FALSE	FALSE	EXCLUDED	EXCLUDED	FALSE	EXCLUDED	EXCLUDED	EXCLUDED	EXCLUDED	EXCLUDED
y11+	TRUE	TRUE	FALSE	FALSE	FALSE	TRUE	FALSE	FALSE	FALSE	FALSE	FALSE	FALSE	FALSE	FALSE	FALSE
y11+ [+160]	FALSE	FALSE	FALSE	FALSE	FALSE	FALSE	FALSE	FALSE	FALSE	FALSE	FALSE	FALSE	TRUE	TRUE	TRUE
y11+ [-18]	FALSE	FALSE	TRUE	TRUE	TRUE	FALSE	TRUE	TRUE	TRUE	TRUE	TRUE	TRUE	FALSE	FALSE	FALSE
y11+ [+62]	FALSE	FALSE	FALSE	FALSE	FALSE	FALSE	FALSE	FALSE	FALSE	FALSE	FALSE	FALSE	TRUE	TRUE	TRUE
y11+ [+80]	FALSE	FALSE	TRUE	TRUE	TRUE	FALSE	TRUE	TRUE	TRUE	TRUE	TRUE	TRUE	FALSE	FALSE	FALSE
y11+-(+H2+O)	TRUE	TRUE	EXCLUDED	EXCLUDED	EXCLUDED	TRUE	EXCLUDED	EXCLUDED	EXCLUDED	EXCLUDED	EXCLUDED	EXCLUDED	EXCLUDED	EXCLUDED	EXCLUDED
y11+-(+H2+O) [+160]	FALSE	FALSE	EXCLUDED	EXCLUDED	EXCLUDED	FALSE	EXCLUDED	EXCLUDED	EXCLUDED	EXCLUDED	EXCLUDED	EXCLUDED	EXCLUDED	EXCLUDED	EXCLUDED
y11+-(+H2+O) [+80]	FALSE	FALSE	EXCLUDED	EXCLUDED	EXCLUDED	FALSE	EXCLUDED	EXCLUDED	EXCLUDED	EXCLUDED	EXCLUDED	EXCLUDED	EXCLUDED	EXCLUDED	EXCLUDED
y11+-(+H3+N)	TRUE	TRUE	EXCLUDED	EXCLUDED	EXCLUDED	TRUE	EXCLUDED	EXCLUDED	EXCLUDED	EXCLUDED	EXCLUDED	EXCLUDED	EXCLUDED	EXCLUDED	EXCLUDED
y11+-(+H3+N) [+160]	FALSE	FALSE	EXCLUDED	EXCLUDED	EXCLUDED	FALSE	EXCLUDED	EXCLUDED	EXCLUDED	EXCLUDED	EXCLUDED	EXCLUDED	EXCLUDED	EXCLUDED	EXCLUDED
y11+-(+H3+N) [+80]	FALSE	FALSE	EXCLUDED	EXCLUDED	EXCLUDED	FALSE	EXCLUDED	EXCLUDED	EXCLUDED	EXCLUDED	EXCLUDED	EXCLUDED	EXCLUDED	EXCLUDED	EXCLUDED
y11++	TRUE	TRUE	FALSE	FALSE	FALSE	TRUE	FALSE	FALSE	FALSE	FALSE	FALSE	FALSE	FALSE	FALSE	FALSE
y11++ [+160]	FALSE	FALSE	FALSE	FALSE	FALSE	FALSE	FALSE	FALSE	FALSE	FALSE	FALSE	FALSE	TRUE	TRUE	TRUE
y11++ [-18]	FALSE	FALSE	TRUE	TRUE	TRUE	FALSE	TRUE	TRUE	TRUE	TRUE	TRUE	TRUE	FALSE	FALSE	FALSE
y11++ [+62]	FALSE	FALSE	FALSE	FALSE	FALSE	FALSE	FALSE	FALSE	FALSE	FALSE	FALSE	FALSE	TRUE	TRUE	TRUE
y11++ [+80]	FALSE	FALSE	TRUE	TRUE	TRUE	FALSE	TRUE	TRUE	TRUE	TRUE	TRUE	TRUE	FALSE	FALSE	FALSE
y11++-(+H2+O)	TRUE	TRUE	EXCLUDED	EXCLUDED	EXCLUDED	TRUE	EXCLUDED	EXCLUDED	EXCLUDED	EXCLUDED	EXCLUDED	EXCLUDED	EXCLUDED	EXCLUDED	EXCLUDED
y11++-(+H2+O) [+160]	FALSE	FALSE	EXCLUDED	EXCLUDED	EXCLUDED	FALSE	EXCLUDED	EXCLUDED	EXCLUDED	EXCLUDED	EXCLUDED	EXCLUDED	EXCLUDED	EXCLUDED	EXCLUDED
y11++-(+H2+O) [+80]	FALSE	FALSE	EXCLUDED	EXCLUDED	EXCLUDED	FALSE	EXCLUDED	EXCLUDED	EXCLUDED	EXCLUDED	EXCLUDED	EXCLUDED	EXCLUDED	EXCLUDED	EXCLUDED
y11++-(+H3+N)	TRUE	TRUE	EXCLUDED	EXCLUDED	EXCLUDED	TRUE	EXCLUDED	EXCLUDED	EXCLUDED	EXCLUDED	EXCLUDED	EXCLUDED	EXCLUDED	EXCLUDED	EXCLUDED
y11++-(+H3+N) [+160]	FALSE	FALSE	EXCLUDED	EXCLUDED	EXCLUDED	FALSE	EXCLUDED	EXCLUDED	EXCLUDED	EXCLUDED	EXCLUDED	EXCLUDED	EXCLUDED	EXCLUDED	EXCLUDED
y11++-(+H3+N) [+80]	FALSE	FALSE	EXCLUDED	EXCLUDED	EXCLUDED	FALSE	EXCLUDED	EXCLUDED	EXCLUDED	EXCLUDED	EXCLUDED	EXCLUDED	EXCLUDED	EXCLUDED	EXCLUDED
y12+	TRUE	FALSE	FALSE	FALSE	FALSE	FALSE	FALSE	FALSE	FALSE	FALSE	FALSE	FALSE	FALSE	FALSE	FALSE
y12+ [+160]	FALSE	FALSE	FALSE	FALSE	FALSE	FALSE	FALSE	FALSE	FALSE	TRUE	TRUE	TRUE	TRUE	TRUE	TRUE
y12+ [-18]	FALSE	TRUE	TRUE	TRUE	TRUE	TRUE	TRUE	TRUE	TRUE	FALSE	FALSE	FALSE	FALSE	FALSE	FALSE
y12+ [+62]	FALSE	FALSE	FALSE	FALSE	FALSE	FALSE	FALSE	FALSE	FALSE	TRUE	TRUE	TRUE	TRUE	TRUE	TRUE
y12+ [+80]	FALSE	TRUE	TRUE	TRUE	TRUE	TRUE	TRUE	TRUE	TRUE	FALSE	FALSE	FALSE	FALSE	FALSE	FALSE
y12+-(+H2+O)	TRUE	EXCLUDED	EXCLUDED	EXCLUDED	EXCLUDED	EXCLUDED	EXCLUDED	EXCLUDED	EXCLUDED	EXCLUDED	EXCLUDED	EXCLUDED	EXCLUDED	EXCLUDED	EXCLUDED
y12+-(+H2+O) [+160]	FALSE	EXCLUDED	EXCLUDED	EXCLUDED	EXCLUDED	EXCLUDED	EXCLUDED	EXCLUDED	EXCLUDED	EXCLUDED	EXCLUDED	EXCLUDED	EXCLUDED	EXCLUDED	EXCLUDED
y12+-(+H2+O) [+80]	FALSE	EXCLUDED	EXCLUDED	EXCLUDED	EXCLUDED	EXCLUDED	EXCLUDED	EXCLUDED	EXCLUDED	EXCLUDED	EXCLUDED	EXCLUDED	EXCLUDED	EXCLUDED	EXCLUDED
y12+-(+H3+N)	TRUE	EXCLUDED	EXCLUDED	EXCLUDED	EXCLUDED	EXCLUDED	EXCLUDED	EXCLUDED	EXCLUDED	EXCLUDED	EXCLUDED	EXCLUDED	EXCLUDED	EXCLUDED	EXCLUDED
y12+-(+H3+N) [+160]	FALSE	EXCLUDED	EXCLUDED	EXCLUDED	EXCLUDED	EXCLUDED	EXCLUDED	EXCLUDED	EXCLUDED	EXCLUDED	EXCLUDED	EXCLUDED	EXCLUDED	EXCLUDED	EXCLUDED
y12+-(+H3+N) [+80]	FALSE	EXCLUDED	EXCLUDED	EXCLUDED	EXCLUDED	EXCLUDED	EXCLUDED	EXCLUDED	EXCLUDED	EXCLUDED	EXCLUDED	EXCLUDED	EXCLUDED	EXCLUDED	EXCLUDED
y12++	TRUE	FALSE	FALSE	FALSE	FALSE	FALSE	FALSE	FALSE	FALSE	FALSE	FALSE	FALSE	FALSE	FALSE	FALSE
y12++ [+160]	FALSE	FALSE	FALSE	FALSE	FALSE	FALSE	FALSE	FALSE	FALSE	TRUE	TRUE	TRUE	TRUE	TRUE	TRUE
y12++ [-18]	FALSE	TRUE	TRUE	TRUE	TRUE	TRUE	TRUE	TRUE	TRUE	FALSE	FALSE	FALSE	FALSE	FALSE	FALSE
y12++ [+62]	FALSE	FALSE	FALSE	FALSE	FALSE	FALSE	FALSE	FALSE	FALSE	TRUE	TRUE	TRUE	TRUE	TRUE	TRUE
y12++ [+80]	FALSE	TRUE	TRUE	TRUE	TRUE	TRUE	TRUE	TRUE	TRUE	FALSE	FALSE	FALSE	FALSE	FALSE	FALSE
y12++-(+H2+O)	TRUE	EXCLUDED	EXCLUDED	EXCLUDED	EXCLUDED	EXCLUDED	EXCLUDED	EXCLUDED	EXCLUDED	EXCLUDED	EXCLUDED	EXCLUDED	EXCLUDED	EXCLUDED	EXCLUDED
y12++-(+H2+O) [+160]	FALSE	EXCLUDED	EXCLUDED	EXCLUDED	EXCLUDED	EXCLUDED	EXCLUDED	EXCLUDED	EXCLUDED	EXCLUDED	EXCLUDED	EXCLUDED	EXCLUDED	EXCLUDED	EXCLUDED
y12++-(+H2+O) [+80]	FALSE	EXCLUDED	EXCLUDED	EXCLUDED	EXCLUDED	EXCLUDED	EXCLUDED	EXCLUDED	EXCLUDED	EXCLUDED	EXCLUDED	EXCLUDED	EXCLUDED	EXCLUDED	EXCLUDED
y12++-(+H3+N)	TRUE	EXCLUDED	EXCLUDED	EXCLUDED	EXCLUDED	EXCLUDED	EXCLUDED	EXCLUDED	EXCLUDED	EXCLUDED	EXCLUDED	EXCLUDED	EXCLUDED	EXCLUDED	EXCLUDED
y12++-(+H3+N) [+160]	FALSE	EXCLUDED	EXCLUDED	EXCLUDED	EXCLUDED	EXCLUDED	EXCLUDED	EXCLUDED	EXCLUDED	EXCLUDED	EXCLUDED	EXCLUDED	EXCLUDED	EXCLUDED	EXCLUDED
y12++-(+H3+N) [+80]	FALSE	EXCLUDED	EXCLUDED	EXCLUDED	EXCLUDED	EXCLUDED	EXCLUDED	EXCLUDED	EXCLUDED	EXCLUDED	EXCLUDED	EXCLUDED	EXCLUDED	EXCLUDED	EXCLUDED
y13++ [+160]	FALSE	FALSE	FALSE	FALSE	FALSE	TRUE	TRUE	TRUE	TRUE	TRUE	TRUE	TRUE	TRUE	TRUE	TRUE
y13++ [-18]	TRUE	TRUE	TRUE	TRUE	TRUE	FALSE	FALSE	FALSE	FALSE	FALSE	FALSE	FALSE	FALSE	FALSE	FALSE
y13++ [+62]	FALSE	FALSE	FALSE	FALSE	FALSE	TRUE	TRUE	TRUE	TRUE	TRUE	TRUE	TRUE	TRUE	TRUE	TRUE
y13++ [+80]	TRUE	TRUE	TRUE	TRUE	TRUE	FALSE	FALSE	FALSE	FALSE	FALSE	FALSE	FALSE	FALSE	FALSE	FALSE
y14++ [+160]	TRUE	TRUE	TRUE	TRUE	TRUE	TRUE	TRUE	TRUE	TRUE	TRUE	TRUE	TRUE	TRUE	TRUE	TRUE
y14++ [+62]	TRUE	TRUE	TRUE	TRUE	TRUE	TRUE	TRUE	TRUE	TRUE	TRUE	TRUE	TRUE	TRUE	TRUE	TRUE
y15++ [+160]	TRUE	TRUE	TRUE	TRUE	TRUE	TRUE	TRUE	TRUE	TRUE	TRUE	TRUE	TRUE	TRUE	TRUE	TRUE
y15++ [+62]	TRUE	TRUE	TRUE	TRUE	TRUE	TRUE	TRUE	TRUE	TRUE	TRUE	TRUE	TRUE	TRUE	TRUE	TRUE
y2+	TRUE	TRUE	TRUE	TRUE	FALSE	TRUE	TRUE	TRUE	FALSE	TRUE	TRUE	FALSE	TRUE	FALSE	FALSE
y2+ [-18]	FALSE	FALSE	FALSE	FALSE	TRUE	FALSE	FALSE	FALSE	TRUE	FALSE	FALSE	TRUE	FALSE	TRUE	TRUE
y2+ [+80]	FALSE	FALSE	FALSE	FALSE	TRUE	FALSE	FALSE	FALSE	TRUE	FALSE	FALSE	TRUE	FALSE	TRUE	TRUE
y2+-(+H2+O)	TRUE	TRUE	TRUE	TRUE	EXCLUDED	TRUE	TRUE	TRUE	EXCLUDED	TRUE	TRUE	EXCLUDED	TRUE	EXCLUDED	EXCLUDED
y2+-(+H2+O) [+80]	FALSE	FALSE	FALSE	FALSE	EXCLUDED	FALSE	FALSE	FALSE	EXCLUDED	FALSE	FALSE	EXCLUDED	FALSE	EXCLUDED	EXCLUDED
y3+	TRUE	TRUE	TRUE	TRUE	FALSE	TRUE	TRUE	TRUE	FALSE	TRUE	TRUE	FALSE	TRUE	FALSE	FALSE
y3+ [-18]	FALSE	FALSE	FALSE	FALSE	TRUE	FALSE	FALSE	FALSE	TRUE	FALSE	FALSE	TRUE	FALSE	TRUE	TRUE
y3+ [+80]	FALSE	FALSE	FALSE	FALSE	TRUE	FALSE	FALSE	FALSE	TRUE	FALSE	FALSE	TRUE	FALSE	TRUE	TRUE
y3+-(+H2+O)	TRUE	TRUE	TRUE	TRUE	EXCLUDED	TRUE	TRUE	TRUE	EXCLUDED	TRUE	TRUE	EXCLUDED	TRUE	EXCLUDED	EXCLUDED
y3+-(+H2+O) [+80]	FALSE	FALSE	FALSE	FALSE	EXCLUDED	FALSE	FALSE	FALSE	EXCLUDED	FALSE	FALSE	EXCLUDED	FALSE	EXCLUDED	EXCLUDED
y3+-(+H3+N)	TRUE	TRUE	TRUE	TRUE	EXCLUDED	TRUE	TRUE	TRUE	EXCLUDED	TRUE	TRUE	EXCLUDED	TRUE	EXCLUDED	EXCLUDED
y3+-(+H3+N) [+80]	FALSE	FALSE	FALSE	FALSE	EXCLUDED	FALSE	FALSE	FALSE	EXCLUDED	FALSE	FALSE	EXCLUDED	FALSE	EXCLUDED	EXCLUDED
y4+	TRUE	TRUE	TRUE	TRUE	FALSE	TRUE	TRUE	TRUE	FALSE	TRUE	TRUE	FALSE	TRUE	FALSE	FALSE
y4+ [-18]	FALSE	FALSE	FALSE	FALSE	TRUE	FALSE	FALSE	FALSE	TRUE	FALSE	FALSE	TRUE	FALSE	TRUE	TRUE
y4+ [+80]	FALSE	FALSE	FALSE	FALSE	TRUE	FALSE	FALSE	FALSE	TRUE	FALSE	FALSE	TRUE	FALSE	TRUE	TRUE
y4+-(+H2+O)	TRUE	TRUE	TRUE	TRUE	EXCLUDED	TRUE	TRUE	TRUE	EXCLUDED	TRUE	TRUE	EXCLUDED	TRUE	EXCLUDED	EXCLUDED
y4+-(+H2+O) [+80]	FALSE	FALSE	FALSE	FALSE	EXCLUDED	FALSE	FALSE	FALSE	EXCLUDED	FALSE	FALSE	EXCLUDED	FALSE	EXCLUDED	EXCLUDED
y4+-(+H3+N)	TRUE	TRUE	TRUE	TRUE	EXCLUDED	TRUE	TRUE	TRUE	EXCLUDED	TRUE	TRUE	EXCLUDED	TRUE	EXCLUDED	EXCLUDED
y4+-(+H3+N) [+80]	FALSE	FALSE	FALSE	FALSE	EXCLUDED	FALSE	FALSE	FALSE	EXCLUDED	FALSE	FALSE	EXCLUDED	FALSE	EXCLUDED	EXCLUDED
y5+	TRUE	TRUE	TRUE	TRUE	FALSE	TRUE	TRUE	TRUE	FALSE	TRUE	TRUE	FALSE	TRUE	FALSE	FALSE
y5+ [-18]	FALSE	FALSE	FALSE	FALSE	TRUE	FALSE	FALSE	FALSE	TRUE	FALSE	FALSE	TRUE	FALSE	TRUE	TRUE
y5+ [+80]	FALSE	FALSE	FALSE	FALSE	TRUE	FALSE	FALSE	FALSE	TRUE	FALSE	FALSE	TRUE	FALSE	TRUE	TRUE
y5+-(+H2+O)	TRUE	TRUE	TRUE	TRUE	EXCLUDED	TRUE	TRUE	TRUE	EXCLUDED	TRUE	TRUE	EXCLUDED	TRUE	EXCLUDED	EXCLUDED
y5+-(+H2+O) [+80]	FALSE	FALSE	FALSE	FALSE	EXCLUDED	FALSE	FALSE	FALSE	EXCLUDED	FALSE	FALSE	EXCLUDED	FALSE	EXCLUDED	EXCLUDED
y5+-(+H3+N)	TRUE	TRUE	TRUE	TRUE	EXCLUDED	TRUE	TRUE	TRUE	EXCLUDED	TRUE	TRUE	EXCLUDED	TRUE	EXCLUDED	EXCLUDED
y5+-(+H3+N) [+80]	FALSE	FALSE	FALSE	FALSE	EXCLUDED	FALSE	FALSE	FALSE	EXCLUDED	FALSE	FALSE	EXCLUDED	FALSE	EXCLUDED	EXCLUDED
y5++	TRUE	TRUE	TRUE	TRUE	FALSE	TRUE	TRUE	TRUE	FALSE	TRUE	TRUE	FALSE	TRUE	FALSE	FALSE
y5++ [-18]	FALSE	FALSE	FALSE	FALSE	TRUE	FALSE	FALSE	FALSE	TRUE	FALSE	FALSE	TRUE	FALSE	TRUE	TRUE
y5++ [+80]	FALSE	FALSE	FALSE	FALSE	TRUE	FALSE	FALSE	FALSE	TRUE	FALSE	FALSE	TRUE	FALSE	TRUE	TRUE
y5++-(+H2+O)	TRUE	TRUE	TRUE	TRUE	EXCLUDED	TRUE	TRUE	TRUE	EXCLUDED	TRUE	TRUE	EXCLUDED	TRUE	EXCLUDED	EXCLUDED
y5++-(+H2+O) [+80]	FALSE	FALSE	FALSE	FALSE	EXCLUDED	FALSE	FALSE	FALSE	EXCLUDED	FALSE	FALSE	EXCLUDED	FALSE	EXCLUDED	EXCLUDED
y5++-(+H3+N)	TRUE	TRUE	TRUE	TRUE	EXCLUDED	TRUE	TRUE	TRUE	EXCLUDED	TRUE	TRUE	EXCLUDED	TRUE	EXCLUDED	EXCLUDED
y5++-(+H3+N) [+80]	FALSE	FALSE	FALSE	FALSE	EXCLUDED	FALSE	FALSE	FALSE	EXCLUDED	FALSE	FALSE	EXCLUDED	FALSE	EXCLUDED	EXCLUDED
y6+	TRUE	TRUE	TRUE	TRUE	FALSE	TRUE	TRUE	TRUE	FALSE	TRUE	TRUE	FALSE	TRUE	FALSE	FALSE
y6+ [-18]	FALSE	FALSE	FALSE	FALSE	TRUE	FALSE	FALSE	FALSE	TRUE	FALSE	FALSE	TRUE	FALSE	TRUE	TRUE
y6+ [+80]	FALSE	FALSE	FALSE	FALSE	TRUE	FALSE	FALSE	FALSE	TRUE	FALSE	FALSE	TRUE	FALSE	TRUE	TRUE
y6+-(+H2+O)	TRUE	TRUE	TRUE	TRUE	EXCLUDED	TRUE	TRUE	TRUE	EXCLUDED	TRUE	TRUE	EXCLUDED	TRUE	EXCLUDED	EXCLUDED
y6+-(+H2+O) [+80]	FALSE	FALSE	FALSE	FALSE	EXCLUDED	FALSE	FALSE	FALSE	EXCLUDED	FALSE	FALSE	EXCLUDED	FALSE	EXCLUDED	EXCLUDED
y6+-(+H3+N)	TRUE	TRUE	TRUE	TRUE	EXCLUDED	TRUE	TRUE	TRUE	EXCLUDED	TRUE	TRUE	EXCLUDED	TRUE	EXCLUDED	EXCLUDED
y6+-(+H3+N) [+80]	FALSE	FALSE	FALSE	FALSE	EXCLUDED	FALSE	FALSE	FALSE	EXCLUDED	FALSE	FALSE	EXCLUDED	FALSE	EXCLUDED	EXCLUDED
y6++	TRUE	TRUE	TRUE	TRUE	FALSE	TRUE	TRUE	TRUE	FALSE	TRUE	TRUE	FALSE	TRUE	FALSE	FALSE
y6++ [-18]	FALSE	FALSE	FALSE	FALSE	TRUE	FALSE	FALSE	FALSE	TRUE	FALSE	FALSE	TRUE	FALSE	TRUE	TRUE
y6++ [+80]	FALSE	FALSE	FALSE	FALSE	TRUE	FALSE	FALSE	FALSE	TRUE	FALSE	FALSE	TRUE	FALSE	TRUE	TRUE
y6++-(+H2+O)	TRUE	TRUE	TRUE	TRUE	EXCLUDED	TRUE	TRUE	TRUE	EXCLUDED	TRUE	TRUE	EXCLUDED	TRUE	EXCLUDED	EXCLUDED
y6++-(+H2+O) [+80]	FALSE	FALSE	FALSE	FALSE	EXCLUDED	FALSE	FALSE	FALSE	EXCLUDED	FALSE	FALSE	EXCLUDED	FALSE	EXCLUDED	EXCLUDED
y6++-(+H3+N)	TRUE	TRUE	TRUE	TRUE	EXCLUDED	TRUE	TRUE	TRUE	EXCLUDED	TRUE	TRUE	EXCLUDED	TRUE	EXCLUDED	EXCLUDED
y6++-(+H3+N) [+80]	FALSE	FALSE	FALSE	FALSE	EXCLUDED	FALSE	FALSE	FALSE	EXCLUDED	FALSE	FALSE	EXCLUDED	FALSE	EXCLUDED	EXCLUDED
y7+	TRUE	TRUE	TRUE	TRUE	FALSE	TRUE	TRUE	TRUE	FALSE	TRUE	TRUE	FALSE	TRUE	FALSE	FALSE
y7+ [-18]	FALSE	FALSE	FALSE	FALSE	TRUE	FALSE	FALSE	FALSE	TRUE	FALSE	FALSE	TRUE	FALSE	TRUE	TRUE
y7+ [+80]	FALSE	FALSE	FALSE	FALSE	TRUE	FALSE	FALSE	FALSE	TRUE	FALSE	FALSE	TRUE	FALSE	TRUE	TRUE
y7+-(+H2+O)	TRUE	TRUE	TRUE	TRUE	EXCLUDED	TRUE	TRUE	TRUE	EXCLUDED	TRUE	TRUE	EXCLUDED	TRUE	EXCLUDED	EXCLUDED
y7+-(+H2+O) [+80]	FALSE	FALSE	FALSE	FALSE	EXCLUDED	FALSE	FALSE	FALSE	EXCLUDED	FALSE	FALSE	EXCLUDED	FALSE	EXCLUDED	EXCLUDED
y7+-(+H3+N)	TRUE	TRUE	TRUE	TRUE	EXCLUDED	TRUE	TRUE	TRUE	EXCLUDED	TRUE	TRUE	EXCLUDED	TRUE	EXCLUDED	EXCLUDED
y7+-(+H3+N) [+80]	FALSE	FALSE	FALSE	FALSE	EXCLUDED	FALSE	FALSE	FALSE	EXCLUDED	FALSE	FALSE	EXCLUDED	FALSE	EXCLUDED	EXCLUDED
y7++	TRUE	TRUE	TRUE	TRUE	FALSE	TRUE	TRUE	TRUE	FALSE	TRUE	TRUE	FALSE	TRUE	FALSE	FALSE
y7++ [-18]	FALSE	FALSE	FALSE	FALSE	TRUE	FALSE	FALSE	FALSE	TRUE	FALSE	FALSE	TRUE	FALSE	TRUE	TRUE
y7++ [+80]	FALSE	FALSE	FALSE	FALSE	TRUE	FALSE	FALSE	FALSE	TRUE	FALSE	FALSE	TRUE	FALSE	TRUE	TRUE
y7++-(+H2+O)	TRUE	TRUE	TRUE	TRUE	EXCLUDED	TRUE	TRUE	TRUE	EXCLUDED	TRUE	TRUE	EXCLUDED	TRUE	EXCLUDED	EXCLUDED
y7++-(+H2+O) [+80]	FALSE	FALSE	FALSE	FALSE	EXCLUDED	FALSE	FALSE	FALSE	EXCLUDED	FALSE	FALSE	EXCLUDED	FALSE	EXCLUDED	EXCLUDED
y7++-(+H3+N)	TRUE	TRUE	TRUE	TRUE	EXCLUDED	TRUE	TRUE	TRUE	EXCLUDED	TRUE	TRUE	EXCLUDED	TRUE	EXCLUDED	EXCLUDED
y7++-(+H3+N) [+80]	FALSE	FALSE	FALSE	FALSE	EXCLUDED	FALSE	FALSE	FALSE	EXCLUDED	FALSE	FALSE	EXCLUDED	FALSE	EXCLUDED	EXCLUDED
y8+	TRUE	TRUE	TRUE	TRUE	FALSE	TRUE	TRUE	TRUE	FALSE	TRUE	TRUE	FALSE	TRUE	FALSE	FALSE
y8+ [-18]	FALSE	FALSE	FALSE	FALSE	TRUE	FALSE	FALSE	FALSE	TRUE	FALSE	FALSE	TRUE	FALSE	TRUE	TRUE
y8+ [+80]	FALSE	FALSE	FALSE	FALSE	TRUE	FALSE	FALSE	FALSE	TRUE	FALSE	FALSE	TRUE	FALSE	TRUE	TRUE
y8+-(+H2+O)	TRUE	TRUE	TRUE	TRUE	EXCLUDED	TRUE	TRUE	TRUE	EXCLUDED	TRUE	TRUE	EXCLUDED	TRUE	EXCLUDED	EXCLUDED
y8+-(+H2+O) [+80]	FALSE	FALSE	FALSE	FALSE	EXCLUDED	FALSE	FALSE	FALSE	EXCLUDED	FALSE	FALSE	EXCLUDED	FALSE	EXCLUDED	EXCLUDED
y8+-(+H3+N)	TRUE	TRUE	TRUE	TRUE	EXCLUDED	TRUE	TRUE	TRUE	EXCLUDED	TRUE	TRUE	EXCLUDED	TRUE	EXCLUDED	EXCLUDED
y8+-(+H3+N) [+80]	FALSE	FALSE	FALSE	FALSE	EXCLUDED	FALSE	FALSE	FALSE	EXCLUDED	FALSE	FALSE	EXCLUDED	FALSE	EXCLUDED	EXCLUDED
y8++	TRUE	TRUE	TRUE	TRUE	FALSE	TRUE	TRUE	TRUE	FALSE	TRUE	TRUE	FALSE	TRUE	FALSE	FALSE
y8++ [-18]	FALSE	FALSE	FALSE	FALSE	TRUE	FALSE	FALSE	FALSE	TRUE	FALSE	FALSE	TRUE	FALSE	TRUE	TRUE
y8++ [+80]	FALSE	FALSE	FALSE	FALSE	TRUE	FALSE	FALSE	FALSE	TRUE	FALSE	FALSE	TRUE	FALSE	TRUE	TRUE
y8++-(+H2+O)	TRUE	TRUE	TRUE	TRUE	EXCLUDED	TRUE	TRUE	TRUE	EXCLUDED	TRUE	TRUE	EXCLUDED	TRUE	EXCLUDED	EXCLUDED
y8++-(+H2+O) [+80]	FALSE	FALSE	FALSE	FALSE	EXCLUDED	FALSE	FALSE	FALSE	EXCLUDED	FALSE	FALSE	EXCLUDED	FALSE	EXCLUDED	EXCLUDED
y8++-(+H3+N)	TRUE	TRUE	TRUE	TRUE	EXCLUDED	TRUE	TRUE	TRUE	EXCLUDED	TRUE	TRUE	EXCLUDED	TRUE	EXCLUDED	EXCLUDED
y8++-(+H3+N) [+80]	FALSE	FALSE	FALSE	FALSE	EXCLUDED	FALSE	FALSE	FALSE	EXCLUDED	FALSE	FALSE	EXCLUDED	FALSE	EXCLUDED	EXCLUDED
y9+	TRUE	TRUE	TRUE	TRUE	FALSE	TRUE	TRUE	TRUE	FALSE	TRUE	TRUE	FALSE	TRUE	FALSE	FALSE
y9+ [-18]	FALSE	FALSE	FALSE	FALSE	TRUE	FALSE	FALSE	FALSE	TRUE	FALSE	FALSE	TRUE	FALSE	TRUE	TRUE
y9+ [+80]	FALSE	FALSE	FALSE	FALSE	TRUE	FALSE	FALSE	FALSE	TRUE	FALSE	FALSE	TRUE	FALSE	TRUE	TRUE
y9+-(+H2+O)	TRUE	TRUE	TRUE	TRUE	EXCLUDED	TRUE	TRUE	TRUE	EXCLUDED	TRUE	TRUE	EXCLUDED	TRUE	EXCLUDED	EXCLUDED
y9+-(+H2+O) [+80]	FALSE	FALSE	FALSE	FALSE	EXCLUDED	FALSE	FALSE	FALSE	EXCLUDED	FALSE	FALSE	EXCLUDED	FALSE	EXCLUDED	EXCLUDED
y9+-(+H3+N)	TRUE	TRUE	TRUE	TRUE	EXCLUDED	TRUE	TRUE	TRUE	EXCLUDED	TRUE	TRUE	EXCLUDED	TRUE	EXCLUDED	EXCLUDED
y9+-(+H3+N) [+80]	FALSE	FALSE	FALSE	FALSE	EXCLUDED	FALSE	FALSE	FALSE	EXCLUDED	FALSE	FALSE	EXCLUDED	FALSE	EXCLUDED	EXCLUDED
y9++	TRUE	TRUE	TRUE	TRUE	FALSE	TRUE	TRUE	TRUE	FALSE	TRUE	TRUE	FALSE	TRUE	FALSE	FALSE
y9++ [-18]	FALSE	FALSE	FALSE	FALSE	TRUE	FALSE	FALSE	FALSE	TRUE	FALSE	FALSE	TRUE	FALSE	TRUE	TRUE
y9++ [+80]	FALSE	FALSE	FALSE	FALSE	TRUE	FALSE	FALSE	FALSE	TRUE	FALSE	FALSE	TRUE	FALSE	TRUE	TRUE
y9++-(+H2+O)	TRUE	TRUE	TRUE	TRUE	EXCLUDED	TRUE	TRUE	TRUE	EXCLUDED	TRUE	TRUE	EXCLUDED	TRUE	EXCLUDED	EXCLUDED
y9++-(+H2+O) [+80]	FALSE	FALSE	FALSE	FALSE	EXCLUDED	FALSE	FALSE	FALSE	EXCLUDED	FALSE	FALSE	EXCLUDED	FALSE	EXCLUDED	EXCLUDED
y9++-(+H3+N)	TRUE	TRUE	TRUE	TRUE	EXCLUDED	TRUE	TRUE	TRUE	EXCLUDED	TRUE	TRUE	EXCLUDED	TRUE	EXCLUDED	EXCLUDED
y9++-(+H3+N) [+80]	FALSE	FALSE	FALSE	FALSE	EXCLUDED	FALSE	FALSE	FALSE	EXCLUDED	FALSE	FALSE	EXCLUDED	FALSE	EXCLUDED	EXCLUDED

## Sheet: Step2; Fragment Scores
Supplementary Data 2
Example of PTM localization
FragmentIon	FeatureFound	FeatureScore	XICScore	DeltaMassScore	IntensityScore	Score
b1+	FALSE	0	0	0	0	0
b10+ [+160]	FALSE	0	0	0	0	0
b10+ [-18]	FALSE	0	0	0	0	0
b10+ [+62]	FALSE	0	0	0	0	0
b10+ [+80]	FALSE	0	0	0	0	0
b10++ [+160]	FALSE	0	0	0	0	0
b10++ [-18]	FALSE	0	0	0	0	0
b10++ [+62]	FALSE	0	0	0	0	0
b10++ [+80]	FALSE	0	0	0	0	0
b11+ [+160]	FALSE	0	0	0	0	0
b11+ [-18]	FALSE	0	0	0	0	0
b11+ [+62]	FALSE	0	0	0	0	0
b11+ [+80]	FALSE	0	0	0	0	0
b11++ [+160]	FALSE	0	0	0	0	0
b11++ [-18]	TRUE	0.614274	0.927142	0.955408	4.54836	0
b11++ [+62]	FALSE	0	0	0	0	0
b11++ [+80]	FALSE	0	0	0	0	0
b12+ [+160]	FALSE	0	0	0	0	0
b12+ [-18]	FALSE	0	0	0	0	0
b12+ [+62]	FALSE	0	0	0	0	0
b12+ [+80]	FALSE	0	0	0	0	0
b12++ [+160]	FALSE	0	0	0	0	0
b12++ [-18]	FALSE	0	0	0	0	0
b12++ [+62]	FALSE	0	0	0	0	0
b12++ [+80]	FALSE	0	0	0	0	0
b13++ [+160]	FALSE	0	0	0	0	0
b13++ [-18]	FALSE	0	0	0	0	0
b13++ [+62]	FALSE	0	0	0	0	0
b13++ [+80]	FALSE	0	0	0	0	0
b14++ [+160]	FALSE	0	0	0	0	0
b14++ [-18]	FALSE	0	0	0	0	0
b14++ [+62]	FALSE	0	0	0	0	0
b14++ [+80]	FALSE	0	0	0	0	0
b15++ [+160]	FALSE	0	0	0	0	0
b15++ [+62]	FALSE	0	0	0	0	0
b2+	TRUE	0.875359	0.995644	0.255084	5.92175	3.65711
b2+-(+H3+N)	FALSE	0	0	0	0	0
b3+	TRUE	0.770374	0.99308	0.136441	5.13273	3.23129
b3+ [-18]	TRUE	0	0	0.163135	4.32399	0
b3+ [+80]	FALSE	0	0	0	0	0
b3+-(+H2+O)	TRUE	0	0	0.163135	4.32399	0
b3+-(+H2+O) [+80]	FALSE	0	0	0	0	0
b3+-(+H3+N)	TRUE	0.996192	0.968352	0.183898	4.98761	3.92319
b3+-(+H3+N) [+80]	FALSE	0	0	0	0	0
b4+	FALSE	0	0	0	0	0
b4+ [+160]	FALSE	0	0	0	0	0
b4+ [-18]	TRUE	0	0	0.907626	4.12876	0
b4+ [+62]	FALSE	0	0	0	0	0
b4+ [+80]	FALSE	0	0	0	0	0
b4+-(+H2+O)	TRUE	0	0	0.907626	4.12876	0
b4+-(+H2+O) [+160]	FALSE	0	0	0	0	0
b4+-(+H2+O) [+80]	FALSE	0	0	0	0	0
b4+-(+H3+N)	TRUE	0.731137	0.558171	0.177966	4.05287	1.25138
b4+-(+H3+N) [+160]	FALSE	0	0	0	0	0
b4+-(+H3+N) [+80]	FALSE	0	0	0	0	0
b5+	FALSE	0	0	0	0	0
b5+ [+160]	FALSE	0	0	0	0	0
b5+ [-18]	TRUE	0	0	0.208727	4.17129	0
b5+ [+62]	FALSE	0	0	0	0	0
b5+ [+80]	FALSE	0	0	0	0	0
b5+-(+H2+O)	TRUE	0	0	0.208727	4.17129	0
b5+-(+H2+O) [+160]	FALSE	0	0	0	0	0
b5+-(+H2+O) [+80]	FALSE	0	0	0	0	0
b5+-(+H3+N)	TRUE	0.694054	0.57657	0.284101	4.20181	0.993167
b5+-(+H3+N) [+160]	FALSE	0	0	0	0	0
b5+-(+H3+N) [+80]	FALSE	0	0	0	0	0
b5++	TRUE	0.719165	-0.0913853	0.880931	4.23172	0
b5++ [+160]	FALSE	0	0	0	0	0
b5++ [-18]	FALSE	0	0	0	0	0
b5++ [+62]	TRUE	0.711619	0.0579172	0.990677	3.48357	0
b5++ [+80]	FALSE	0	0	0	0	0
b5++-(+H2+O)	FALSE	0	0	0	0	0
b5++-(+H2+O) [+160]	FALSE	0	0	0	0	0
b5++-(+H2+O) [+80]	TRUE	0.711619	0.0578271	0.990677	3.48357	0
b5++-(+H3+N)	FALSE	0	0	0	0	0
b5++-(+H3+N) [+160]	FALSE	0	0	0	0	0
b5++-(+H3+N) [+80]	FALSE	0	0	0	0	0
b6+	FALSE	0	0	0	0	0
b6+ [+160]	FALSE	0	0	0	0	0
b6+ [-18]	FALSE	0	0	0	0	0
b6+ [+62]	FALSE	0	0	0	0	0
b6+ [+80]	FALSE	0	0	0	0	0
b6+-(+H2+O)	FALSE	0	0	0	0	0
b6+-(+H2+O) [+160]	FALSE	0	0	0	0	0
b6+-(+H2+O) [+80]	FALSE	0	0	0	0	0
b6+-(+H3+N)	FALSE	0	0	0	0	0
b6+-(+H3+N) [+160]	FALSE	0	0	0	0	0
b6+-(+H3+N) [+80]	FALSE	0	0	0	0	0
b6++	FALSE	0	0	0	0	0
b6++ [+160]	FALSE	0	0	0	0	0
b6++ [-18]	FALSE	0	0	0	0	0
b6++ [+62]	FALSE	0	0	0	0	0
b6++ [+80]	FALSE	0	0	0	0	0
b6++-(+H2+O)	FALSE	0	0	0	0	0
b6++-(+H2+O) [+160]	FALSE	0	0	0	0	0
b6++-(+H2+O) [+80]	FALSE	0	0	0	0	0
b6++-(+H3+N)	FALSE	0	0	0	0	0
b6++-(+H3+N) [+160]	FALSE	0	0	0	0	0
b6++-(+H3+N) [+80]	FALSE	0	0	0	0	0
b7+ [+160]	FALSE	0	0	0	0	0
b7+ [-18]	FALSE	0	0	0	0	0
b7+ [+62]	FALSE	0	0	0	0	0
b7+ [+80]	FALSE	0	0	0	0	0
b7++ [+160]	FALSE	0	0	0	0	0
b7++ [-18]	FALSE	0	0	0	0	0
b7++ [+62]	TRUE	0.681113	0.882821	0.320339	3.61889	1.15261
b7++ [+80]	TRUE	0	0	0.899234	4.13351	0
b8+ [+160]	FALSE	0	0	0	0	0
b8+ [-18]	TRUE	0.583877	0.943158	0.66152	4.70342	0
b8+ [+62]	FALSE	0	0	0	0	0
b8+ [+80]	FALSE	0	0	0	0	0
b8++ [+160]	FALSE	0	0	0	0	0
b8++ [-18]	FALSE	0	0	0	0	0
b8++ [+62]	FALSE	0	0	0	0	0
b8++ [+80]	FALSE	0	0	0	0	0
b9+ [+160]	FALSE	0	0	0	0	0
b9+ [-18]	TRUE	0.992088	0.837758	0.83941	4.11271	0.526047
b9+ [+62]	FALSE	0	0	0	0	0
b9+ [+80]	FALSE	0	0	0	0	0
b9++ [+160]	FALSE	0	0	0	0	0
b9++ [-18]	FALSE	0	0	0	0	0
b9++ [+62]	FALSE	0	0	0	0	0
b9++ [+80]	FALSE	0	0	0	0	0
y1+	FALSE	0	0	0	0	0
y10+	TRUE	0	0	0.181675	3.55061	0
y10+ [+160]	FALSE	0	0	0	0	0
y10+ [-18]	TRUE	0.998284	0.996975	0.0881132	4.89578	4.44251
y10+ [+62]	FALSE	0	0	0	0	0
y10+ [+80]	TRUE	0.971117	0.80035	0.049578	3.99327	2.94525
y10+-(+H2+O)	TRUE	0.998284	0.996975	0.0881132	4.89578	4.44251
y10+-(+H2+O) [+160]	FALSE	0	0	0	0	0
y10+-(+H2+O) [+80]	FALSE	0	0	0	0	0
y10+-(+H3+N)	TRUE	0	0	0.720845	4.61537	0
y10+-(+H3+N) [+160]	FALSE	0	0	0	0	0
y10+-(+H3+N) [+80]	FALSE	0	0	0	0	0
y10++	TRUE	0	0	0.745766	4.06782	0
y10++ [+160]	FALSE	0	0	0	0	0
y10++ [-18]	TRUE	0.999423	0.995906	0.0691862	5.57292	5.16291
y10++ [+62]	FALSE	0	0	0	0	0
y10++ [+80]	TRUE	0.573997	0.985693	0.0960292	4.32187	2.03616
y10++-(+H2+O)	TRUE	0.999423	0.995906	0.0691862	5.57292	5.16291
y10++-(+H2+O) [+160]	FALSE	0	0	0	0	0
y10++-(+H2+O) [+80]	FALSE	0	0	0	0	0
y10++-(+H3+N)	FALSE	0	0	0	0	0
y10++-(+H3+N) [+160]	FALSE	0	0	0	0	0
y10++-(+H3+N) [+80]	FALSE	0	0	0	0	0
y11+	FALSE	0	0	0	0	0
y11+ [+160]	FALSE	0	0	0	0	0
y11+ [-18]	TRUE	0.976882	0.844225	0.00762821	4.13896	3.38678
y11+ [+62]	FALSE	0	0	0	0	0
y11+ [+80]	FALSE	0	0	0	0	0
y11+-(+H2+O)	TRUE	0.976882	0.84422	0.00762821	4.13896	3.38676
y11+-(+H2+O) [+160]	FALSE	0	0	0	0	0
y11+-(+H2+O) [+80]	FALSE	0	0	0	0	0
y11+-(+H3+N)	TRUE	0	0	0.625535	3.8354	0
y11+-(+H3+N) [+160]	FALSE	0	0	0	0	0
y11+-(+H3+N) [+80]	FALSE	0	0	0	0	0
y11++	TRUE	0	0	0.137818	4.72854	0
y11++ [+160]	FALSE	0	0	0	0	0
y11++ [-18]	TRUE	0.997728	0.993273	0.146399	5.15142	4.35605
y11++ [+62]	TRUE	0.568695	0.511735	0.267342	3.54884	0.547276
y11++ [+80]	TRUE	0.993938	0.959097	0.728539	4.64669	1.18278
y11++-(+H2+O)	TRUE	0.997728	0.993273	0.146399	5.15142	4.35605
y11++-(+H2+O) [+160]	FALSE	0	0	0	0	0
y11++-(+H2+O) [+80]	TRUE	0.568695	0.511736	0.267342	3.54884	0.547278
y11++-(+H3+N)	FALSE	0	0	0	0	0
y11++-(+H3+N) [+160]	FALSE	0	0	0	0	0
y11++-(+H3+N) [+80]	FALSE	0	0	0	0	0
y12+	FALSE	0	0	0	0	0
y12+ [+160]	FALSE	0	0	0	0	0
y12+ [-18]	FALSE	0	0	0	0	0
y12+ [+62]	FALSE	0	0	0	0	0
y12+ [+80]	FALSE	0	0	0	0	0
y12+-(+H2+O)	FALSE	0	0	0	0	0
y12+-(+H2+O) [+160]	FALSE	0	0	0	0	0
y12+-(+H2+O) [+80]	FALSE	0	0	0	0	0
y12+-(+H3+N)	FALSE	0	0	0	0	0
y12+-(+H3+N) [+160]	FALSE	0	0	0	0	0
y12+-(+H3+N) [+80]	FALSE	0	0	0	0	0
y12++	FALSE	0	0	0	0	0
y12++ [+160]	FALSE	0	0	0	0	0
y12++ [-18]	TRUE	0.996242	0.980852	0.196096	4.48048	3.51639
y12++ [+62]	FALSE	0	0	0	0	0
y12++ [+80]	TRUE	0.996122	0.989231	0.0431728	4.90216	4.6212
y12++-(+H2+O)	TRUE	0.996242	0.980853	0.196096	4.48048	3.51639
y12++-(+H2+O) [+160]	FALSE	0	0	0	0	0
y12++-(+H2+O) [+80]	FALSE	0	0	0	0	0
y12++-(+H3+N)	TRUE	0	0	0.969404	4.20932	0
y12++-(+H3+N) [+160]	FALSE	0	0	0	0	0
y12++-(+H3+N) [+80]	TRUE	0	0	0.802551	4.08886	0
y13++ [+160]	FALSE	0	0	0	0	0
y13++ [-18]	FALSE	0	0	0	0	0
y13++ [+62]	TRUE	0.995792	0.983081	0.0604113	4.9387	4.5414
y13++ [+80]	FALSE	0	0	0	0	0
y14++ [+160]	TRUE	0.922196	0.840145	0.820508	4.08281	0.348805
y14++ [+62]	TRUE	0.920957	0.994787	0.0525815	4.94978	4.27586
y15++ [+160]	FALSE	0	0	0	0	0
y15++ [+62]	FALSE	0	0	0	0	0
y2+	TRUE	0.949069	0.928097	0.210593	5.20173	3.56514
y2+ [-18]	TRUE	0.969751	0.933738	0.160169	4.77247	3.60769
y2+ [+80]	FALSE	0	0	0	0	0
y2+-(+H2+O)	TRUE	0.969751	0.933738	0.160169	4.77247	3.60769
y2+-(+H2+O) [+80]	FALSE	0	0	0	0	0
y3+	TRUE	0.940254	0.978597	0.166102	4.69016	3.55319
y3+ [-18]	FALSE	0	0	0	0	0
y3+ [+80]	FALSE	0	0	0	0	0
y3+-(+H2+O)	FALSE	0	0	0	0	0
y3+-(+H2+O) [+80]	FALSE	0	0	0	0	0
y3+-(+H3+N)	TRUE	0	0	0.148305	4.26235	0
y3+-(+H3+N) [+80]	FALSE	0	0	0	0	0
y4+	TRUE	0.979131	0.997379	0.118144	6.01089	5.16174
y4+ [-18]	TRUE	0.554471	0.989077	0.0228025	5.08606	2.67456
y4+ [+80]	FALSE	0	0	0	0	0
y4+-(+H2+O)	TRUE	0.554471	0.989077	0.0228025	5.08606	2.67456
y4+-(+H2+O) [+80]	FALSE	0	0	0	0	0
y4+-(+H3+N)	TRUE	0.988994	0.631657	0.277011	4.59339	2.06578
y4+-(+H3+N) [+80]	FALSE	0	0	0	0	0
y5+	TRUE	0.999408	0.995416	0.0866235	5.68065	5.16145
y5+ [-18]	TRUE	0.686058	0.781906	0.0900872	4.97225	2.31703
y5+ [+80]	FALSE	0	0	0	0	0
y5+-(+H2+O)	TRUE	0.686058	0.781906	0.0900872	4.97225	2.31703
y5+-(+H2+O) [+80]	FALSE	0	0	0	0	0
y5+-(+H3+N)	TRUE	0.998596	0.27334	0.641221	4.63854	0.453116
y5+-(+H3+N) [+80]	FALSE	0	0	0	0	0
y5++	TRUE	0.999425	0.988315	0.154237	4.66342	3.89541
y5++ [-18]	FALSE	0	0	0	0	0
y5++ [+80]	FALSE	0	0	0	0	0
y5++-(+H2+O)	FALSE	0	0	0	0	0
y5++-(+H2+O) [+80]	TRUE	0.681804	0.0761454	0.462711	3.94967	0.0658918
y5++-(+H3+N)	TRUE	0.707233	0.894832	0.195763	4.25834	1.94896
y5++-(+H3+N) [+80]	FALSE	0	0	0	0	0
y6+	TRUE	0.995434	0.992763	0.0172024	5.16858	5.01947
y6+ [-18]	TRUE	0.690555	0.911165	0.121477	4.09997	2.12593
y6+ [+80]	TRUE	0	0	0.8371	4.39139	0
y6+-(+H2+O)	TRUE	0.690555	0.911168	0.121477	4.09997	2.12594
y6+-(+H2+O) [+80]	TRUE	0.55026	0.878504	0.567608	4.55353	0
y6+-(+H3+N)	FALSE	0	0	0	0	0
y6+-(+H3+N) [+80]	FALSE	0	0	0	0	0
y6++	TRUE	0.926468	0.996039	0.10678	4.62349	3.7748
y6++ [-18]	FALSE	0	0	0	0	0
y6++ [+80]	FALSE	0	0	0	0	0
y6++-(+H2+O)	FALSE	0	0	0	0	0
y6++-(+H2+O) [+80]	FALSE	0	0	0	0	0
y6++-(+H3+N)	FALSE	0	0	0	0	0
y6++-(+H3+N) [+80]	FALSE	0	0	0	0	0
y7+	TRUE	0.999624	0.996849	0.0605611	5.32525	4.98498
y7+ [-18]	TRUE	0.678654	0.94221	0.0310862	4.15232	2.53352
y7+ [+80]	FALSE	0	0	0	0	0
y7+-(+H2+O)	TRUE	0.678654	0.942213	0.0310862	4.15232	2.53352
y7+-(+H2+O) [+80]	FALSE	0	0	0	0	0
y7+-(+H3+N)	FALSE	0	0	0	0	0
y7+-(+H3+N) [+80]	FALSE	0	0	0	0	0
y7++	TRUE	0.999481	0.992703	0.101304	5.38376	4.80029
y7++ [-18]	TRUE	0.380669	0.572934	0.0870314	3.56229	0.5993
y7++ [+80]	FALSE	0	0	0	0	0
y7++-(+H2+O)	TRUE	0.380669	0.572883	0.0870314	3.56229	0.599248
y7++-(+H2+O) [+80]	TRUE	0.664082	0.436951	0.831975	4.20376	0
y7++-(+H3+N)	FALSE	0	0	0	0	0
y7++-(+H3+N) [+80]	FALSE	0	0	0	0	0
y8+	TRUE	0.998947	0.996281	0.0251926	5.54672	5.38105
y8+ [-18]	TRUE	0.944067	0.982344	0.38744	4.87467	2.66547
y8+ [+80]	TRUE	0	0	0.135562	4.16651	0
y8+-(+H2+O)	TRUE	0.944067	0.982344	0.38744	4.87467	2.66547
y8+-(+H2+O) [+80]	FALSE	0	0	0	0	0
y8+-(+H3+N)	TRUE	0	0	0.867692	4.66678	0
y8+-(+H3+N) [+80]	FALSE	0	0	0	0	0
y8++	TRUE	0.99827	0.992302	0.118266	5.14751	4.49496
y8++ [-18]	TRUE	0.257586	0.919395	0.368587	3.79123	0
y8++ [+80]	FALSE	0	0	0	0	0
y8++-(+H2+O)	TRUE	0.257586	0.919393	0.368587	3.79123	0
y8++-(+H2+O) [+80]	TRUE	0	0	0.259968	3.75924	0
y8++-(+H3+N)	FALSE	0	0	0	0	0
y8++-(+H3+N) [+80]	TRUE	0	0	0.62188	3.52418	0
y9+	TRUE	0.999214	0.940438	0.172266	4.96765	3.8633
y9+ [-18]	TRUE	0.97915	0.978681	0.0185183	4.14481	3.89675
y9+ [+80]	FALSE	0	0	0	0	0
y9+-(+H2+O)	TRUE	0.97915	0.978679	0.0185183	4.14481	3.89675
y9+-(+H2+O) [+80]	FALSE	0	0	0	0	0
y9+-(+H3+N)	TRUE	0	0	0.710511	3.60323	0
y9+-(+H3+N) [+80]	FALSE	0	0	0	0	0
y9++	TRUE	0.638457	0.988541	0.270669	4.96713	1.80592
y9++ [-18]	FALSE	0	0	0	0	0
y9++ [+80]	FALSE	0	0	0	0	0
y9++-(+H2+O)	FALSE	0	0	0	0	0
y9++-(+H2+O) [+80]	FALSE	0	0	0	0	0
y9++-(+H3+N)	FALSE	0	0	0	0	0
y9++-(+H3+N) [+80]	FALSE	0	0	0	0	0

## Sheet: Step3; Site Candidate Scores
Supplementary Data 2
Example of PTM localization
	ANS[Phospho (STY)]S[Phospho (STY)]TTTLDAIKPNSK	ANS[Phospho (STY)]ST[Phospho (STY)]TTLDAIKPNSK	ANS[Phospho (STY)]STT[Phospho (STY)]TLDAIKPNSK	ANS[Phospho (STY)]STTT[Phospho (STY)]LDAIKPNSK	ANS[Phospho (STY)]STTTLDAIKPNS[Phospho (STY)]K	ANSS[Phospho (STY)]T[Phospho (STY)]TTLDAIKPNSK	ANSS[Phospho (STY)]TT[Phospho (STY)]TLDAIKPNSK	ANSS[Phospho (STY)]TTT[Phospho (STY)]LDAIKPNSK	ANSS[Phospho (STY)]TTTLDAIKPNS[Phospho (STY)]K	ANSST[Phospho (STY)]T[Phospho (STY)]TLDAIKPNSK	ANSST[Phospho (STY)]TT[Phospho (STY)]LDAIKPNSK	ANSST[Phospho (STY)]TTLDAIKPNS[Phospho (STY)]K	ANSSTT[Phospho (STY)]T[Phospho (STY)]LDAIKPNSK	ANSSTT[Phospho (STY)]TLDAIKPNS[Phospho (STY)]K	ANSSTTT[Phospho (STY)]LDAIKPNS[Phospho (STY)]K
SumConfirming	110.649	115.27	116.453	121.434	60.8781	126.966	128.149	133.13	72.574	121.262	126.244	65.6878	118.859	58.3026	43.7158
SumRefuting	61.5295	53.3919	43.919	29.3322	64.9343	45.6192	36.1463	21.5595	57.1616	44.2839	29.6971	65.2992	38.0754	73.6775	88.2644
ConfirmingWithFeatures	45	60	59	58	60	58	57	56	58	59	58	60	60	62	68
RefutingWithFeatures	37	102	95	87	55	106	99	91	59	101	93	61	100	68	74
ConfirmingCountTotal	108	106	104	102	90	107	105	103	91	106	104	92	106	94	96
RefutingCountTotal	145	135	125	115	77	138	128	118	80	133	123	85	133	95	105
ConfirmingWithoutFeatures	63	46	45	44	30	49	48	47	33	47	46	32	46	32	28
RefutingWithoutFeatures	108	33	30	28	22	32	29	27	21	32	30	24	33	27	31
PositiveScore	46.1037	65.2472	66.0646	69.0508	40.5854	68.8226	69.5664	72.3814	46.256	67.4952	70.4052	42.8399	67.2785	83.306	83.382
NegativeScore	15.7006	40.3405	33.3784	22.1904	46.3816	35.0408	27.9569	16.6264	42.1567	33.6291	22.4539	46.8618	28.6281	97.1165	110.129
Score	30.403	24.9066	32.6861	46.8604	1	33.7818	41.6095	55.755	4.09928	33.866	47.9514	1	38.6504	1	1
ScoreExp	1.59909e+13	6.55855e+10	1.56821e+14	2.245e+20	2.71828	4.69078e+14	1.17703e+18	1.63722e+24	60.2968	5.10307e+14	6.68373e+20	2.71828	6.10459e+16	2.71828	2.71828

## Sheet: Step4; Final Site Score
Supplementary Data 2
Example of PTM localization
	Used Sites
Candidates	S3	S4	T5	T6	T7	S15	ExpScore
ANS[Phospho (STY)]S[Phospho (STY)]TTTLDAIKPNSK	TRUE	TRUE	FALSE	FALSE	FALSE	FALSE	1.59909e+13
ANS[Phospho (STY)]ST[Phospho (STY)]TTLDAIKPNSK	TRUE	FALSE	TRUE	FALSE	FALSE	FALSE	6.55855e+10
ANS[Phospho (STY)]STT[Phospho (STY)]TLDAIKPNSK	TRUE	FALSE	FALSE	TRUE	FALSE	FALSE	1.56821e+14
ANS[Phospho (STY)]STTT[Phospho (STY)]LDAIKPNSK	TRUE	FALSE	FALSE	FALSE	TRUE	FALSE	2.245e+20
ANS[Phospho (STY)]STTTLDAIKPNS[Phospho (STY)]K	TRUE	FALSE	FALSE	FALSE	FALSE	TRUE	2.71828
ANSS[Phospho (STY)]T[Phospho (STY)]TTLDAIKPNSK	FALSE	TRUE	TRUE	FALSE	FALSE	FALSE	4.69078e+14
ANSS[Phospho (STY)]TT[Phospho (STY)]TLDAIKPNSK	FALSE	TRUE	FALSE	TRUE	FALSE	FALSE	1.17703e+18
ANSS[Phospho (STY)]TTT[Phospho (STY)]LDAIKPNSK	FALSE	TRUE	FALSE	FALSE	TRUE	FALSE	1.63722e+24
ANSS[Phospho (STY)]TTTLDAIKPNS[Phospho (STY)]K	FALSE	TRUE	FALSE	FALSE	FALSE	TRUE	60.2968
ANSST[Phospho (STY)]T[Phospho (STY)]TLDAIKPNSK	FALSE	FALSE	TRUE	TRUE	FALSE	FALSE	5.10307e+14
ANSST[Phospho (STY)]TT[Phospho (STY)]LDAIKPNSK	FALSE	FALSE	TRUE	FALSE	TRUE	FALSE	6.68373e+20
ANSST[Phospho (STY)]TTLDAIKPNS[Phospho (STY)]K	FALSE	FALSE	TRUE	FALSE	FALSE	TRUE	2.71828
ANSSTT[Phospho (STY)]T[Phospho (STY)]LDAIKPNSK	FALSE	FALSE	FALSE	TRUE	TRUE	FALSE	6.10459e+16
ANSSTT[Phospho (STY)]TLDAIKPNS[Phospho (STY)]K	FALSE	FALSE	FALSE	TRUE	FALSE	TRUE	2.71828
ANSSTTT[Phospho (STY)]LDAIKPNS[Phospho (STY)]K	FALSE	FALSE	FALSE	FALSE	TRUE	TRUE	2.71828
Site Confirmation Scores	0.000137048	0.999455	0.000408014	7.56196e-07	0.999999	4.34462e-23
