# Supplementary material for: Rapid and site-specific deep phosphoproteome profiling by data-independent acquisition without the need for spectral libraries
Source: Nat Commun. 2020 Feb 7;11:787. doi: 10.1038/s41467-020-14609-1 (PMC7005859; doi:10.1038/s41467-020-14609-1)
Supplement: Supplementary file 6 — Supplementary Data 3 [file 41467_2020_14609_MOESM6_ESM.xlsx]

## Sheet: Project-specific-phosphosites
Supplementary Data 3
Technical comparison of DDA and different types of DIA in a biological setting
DIAphos_RPE1_pilot2_Cobimetinib_0-5uM_01	DIAphos_RPE1_pilot2_Cobimetinib_0-5uM_02	DIAphos_RPE1_pilot2_Cobimetinib_0-5uM_03	DIAphos_RPE1_pilot2_Cobimetinib_5uM_01	DIAphos_RPE1_pilot2_Cobimetinib_5uM_02	DIAphos_RPE1_pilot2_Cobimetinib_5uM_03	DIAphos_RPE1_pilot2_EGF_01	DIAphos_RPE1_pilot2_EGF_02	DIAphos_RPE1_pilot2_EGF_03	DIAphos_RPE1_pilot2_NoSerum_01	DIAphos_RPE1_pilot2_NoSerum_02	DIAphos_RPE1_pilot2_NoSerum_03	DIAphos_RPE1_pilot2_PD0325901_0-5uM_01	DIAphos_RPE1_pilot2_PD0325901_0-5uM_02	DIAphos_RPE1_pilot2_PD0325901_0-5uM_03	DIAphos_RPE1_pilot2_PD0325901_5uM_01	DIAphos_RPE1_pilot2_PD0325901_5uM_02	DIAphos_RPE1_pilot2_PD0325901_5uM_03	PTM_localization	R.Replicate	PG.Genes	PG.Organisms	PG.ProteinDescriptions	PG.ProteinGroups	PG.ProteinNames	PEP.PeptidePosition	EG.IsDecoy	EG.PrecursorId	EG.PTMAssayCandidateScore	EG.PTMAssayProbability	EG.PTMLocalizationConfidence	EG.PTMLocalizationProbabilities	EG.NormalizationFactor	PTM_0_num	PTM_group	PTM_collapse_key	PTM_collapse_key_num	PTM_seq	PTM_0_aa
276024	263364	180476			235160				254462			293013	322033		281760			0.999177	1;2;3;6;10;13;14;16	AAK1	Homo sapiens	AP2-associated protein kinase 1	Q2M2I8	AAK1_HUMAN	9	FALSE	_REQGGSGLGS[Phospho (STY)]GSSGGGGSTSGLGSGYIGR_.3	47.0488243103027;33.9784698486328;37.6979713439941;57.9934921264648;39.3690605163574;57.0359649658203;56.3315734863281;50.4784317016602	0.987000405788422;0.954694390296936;0.965162217617035;0.788946092128754;0.995105743408203;0.985102295875549;0.985853850841522;0.999176740646362	0.987000405788422;0.954694390296936;0.965162217617035;0.788946092128754;0.995105743408203;0.985102295875549;0.985853850841522;0.999176740646362	_REQGGS[Phospho (STY): 0.1%]GLGS[Phospho (STY): 98.7%]GS[Phospho (STY): 1%]S[Phospho (STY): 0.3%]GGGGS[Phospho (STY): 0%]T[Phospho (STY): 0%]S[Phospho (STY): 0%]GLGS[Phospho (STY): 0%]GY[Phospho (STY): 0%]IGR_;_REQGGS[Phospho (STY): 2.6%]GLGS[Phospho (STY): 95.5%]GS[Phospho (STY): 1.6%]S[Phospho (STY): 0.2%]GGGGS[Phospho (STY): 0.2%]T[Phospho (STY): 0%]S[Phospho (STY): 0%]GLGS[Phospho (STY): 0%]G…	1.16758946812565;0.927840006418545;0.690890729858435;1.04845273412745;0.905280946264406;1.28046344918527;1.35466385609041;0.824644127248201	1	_REQGGSGLGS[Phospho (STY)]GSSGGGGSTSGLGSGYIGR_.3	AAK1_S18_M1	1	KFFDSRREQGGSGLGSGSSGGGGSTSGLGSG	S
											177522				944257		658775	0.997784	12;16;18	AAK1	Homo sapiens	AP2-associated protein kinase 1	Q2M2I8	AAK1_HUMAN	9	FALSE	_REQGGSGLGSGS[Phospho (STY)]SGGGGSTSGLGSGYIGR_.3	47.1941452026367;60.089225769043;94.4938812255859	0.949854612350464;0.782382071018219;0.997783958911896	0.949854612350464;0.782382071018219;0.997783958911896	_REQGGS[Phospho (STY): 0%]GLGS[Phospho (STY): 0.4%]GS[Phospho (STY): 95%]S[Phospho (STY): 4.6%]GGGGS[Phospho (STY): 0%]T[Phospho (STY): 0%]S[Phospho (STY): 0%]GLGS[Phospho (STY): 0%]GY[Phospho (STY): 0%]IGR_;_REQGGS[Phospho (STY): 0%]GLGS[Phospho (STY): 2.4%]GS[Phospho (STY): 78.2%]S[Phospho (STY): 19.3%]GGGGS[Phospho (STY): 0%]T[Phospho (STY): 0%]S[Phospho (STY): 0%]GLGS[Phospho (STY): 0%]GY[Pho…	1.12681800752854;0.815405611421713;0.825511034854789	1	_REQGGSGLGSGS[Phospho (STY)]SGGGGSTSGLGSGYIGR_.3	AAK1_S20_M1	1	FDSRREQGGSGLGSGSSGGGGSTSGLGSGYI	S
		1.46248e+06		483972	2.00215e+06			1.31447e+06			1.46842e+06	1.78821e+06		1.87307e+06		1.41008e+06		0.999974	3;6;9;12;15;17;5;13;15;17	AAK1	Homo sapiens	AP2-associated protein kinase 1	Q2M2I8	AAK1_HUMAN	9	FALSE	_REQGGSGLGSGSS[Phospho (STY)]GGGGSTSGLGSGYIGR_.3;_REQ[Deamidation (NQ)]GGSGLGSGSS[Phospho (STY)]GGGGSTSGLGSGYIGR_.3	140.898818969727;150.646118164063;138.643753051758;119.681198120117;146.384384155273;58.9094314575195;79.9607391357422;71.684211730957;87.6885528564453;78.7379684448242	0.999919891357422;0.999595105648041;0.999483585357666;0.99997353553772;0.999395191669464;0.951352000236511;0.978468716144562;0.9227095246315;0.987992286682129;0.990718960762024	0.999919891357422;0.999595105648041;0.999483585357666;0.99997353553772;0.999395191669464;0.951352000236511;0.989234358072281;0.96135476231575;0.993996143341064;0.995359480381012	_REQGGS[Phospho (STY): 0%]GLGS[Phospho (STY): 0%]GS[Phospho (STY): 0%]S[Phospho (STY): 100%]GGGGS[Phospho (STY): 0%]T[Phospho (STY): 0%]S[Phospho (STY): 0%]GLGS[Phospho (STY): 0%]GY[Phospho (STY): 0%]IGR_;_REQGGS[Phospho (STY): 0%]GLGS[Phospho (STY): 0%]GS[Phospho (STY): 0.1%]S[Phospho (STY): 99.9%]GGGGS[Phospho (STY): 0%]T[Phospho (STY): 0%]S[Phospho (STY): 0%]GLGS[Phospho (STY): 0%]GY[Phospho (…	0.670571500825246;1.0323723752439;0.733972416003331;1.12469325474729;1.07857112629239;1.00235860982212;1.03598845884559;1.27160506845805;1.07685749491568;1.00212073308819	1	_REQGGSGLGSGSS[Phospho (STY)]GGGGSTSGLGSGYIGR_.3;_REQ[Deamidation (NQ)]GGSGLGSGSS[Phospho (STY)]GGGGSTSGLGSGYIGR_.3	AAK1_S21_M1	2	DSRREQGGSGLGSGSSGGGGSTSGLGSGYIG	S
18522368	19696448	15169024	20526446	10846972	9921625	15017156	10721740	13599960	15877843	15625216	19076980	16391755	22589904	10813456	9386290	12951438	13652070	1	1;2;3;4;5;6;7;8;9;10;11;12;13;14;15;16;17;18	AAK1	Homo sapiens	AP2-associated protein kinase 1	Q2M2I8	AAK1_HUMAN	616	FALSE	_VGSLT[Phospho (STY)]PPSS[Phospho (STY)]PK_.2	121.384155273438;114.611663818359;145.268936157227;138.422378540039;120.890441894531;139.406936645508;128.789886474609;107.724334716797;131.525146484375;113.770835876465;110.178665161133;137.452651977539;128.986846923828;122.115455627441;137.403060913086;114.528861999512;123.41202545166;131.058197021484	1	1	_VGS[Phospho (STY): 0%]LT[Phospho (STY): 100%]PPS[Phospho (STY): 0%]S[Phospho (STY): 100%]PK_	1.14987129840343;0.932757332701908;0.695111465489694;1.41765285511746;0.980762587219373;0.948349659381366;0.966078668165541;1.02564931442068;0.742201150880321;0.87962529404955;0.763527917789236;1.14913537582609;1.37562464990782;1.43522566076536;1.0037307208305;0.819621736268742;1.05473966238444;0.868534044071818	2	_VGSLT[Phospho (STY)]PPSS[Phospho (STY)]PK_.2	AAK1_S624_M2	1	PAVQGQKVGSLTPPSSPKTQRAGHRRILSDV	S
750303	714567	905611	1.00991e+06	927521	1.15985e+06	630254	660155	792789	1.05452e+06	1.09315e+06	1.18295e+06	826896	673814	708082	719396	642222	691983	1	1;2;3;4;5;6;7;8;9;10;11;12;13;14;15;16;17;18	AAK1	Homo sapiens	AP2-associated protein kinase 1	Q2M2I8	AAK1_HUMAN	635;634	FALSE	_ILS[Phospho (STY)]DVTHSAVFGVPASK_.2;_ILS[Phospho (STY)]DVTHSAVFGVPASK_.3;_RILS[Phospho (STY)]DVTHSAVFGVPASK_.3	70.5498046875;73.0816192626953;117.88565826416;65.7883758544922;89.0830764770508;109.136474609375;58.6116104125977;38.7221565246582;91.2436141967773;101.498901367188;98.4450912475586;81.3449554443359;67.0971069335938;65.048469543457;75.6096878051758;68.389518737793;61.3416709899902;73.1194839477539;121.839416503906;123.544929504395;144.646026611328;96.1449661254883;131.551254272461;123.2330017089…	1;1;0.999999165534973;0.999999344348907;0.999999940395355;0.999993741512299	1;1;0.999999165534973;0.999999344348907;0.999999940395355;0.999993741512299	_ILS[Phospho (STY): 100%]DVT[Phospho (STY): 0%]HS[Phospho (STY): 0%]AVFGVPAS[Phospho (STY): 0%]K_;_RILS[Phospho (STY): 100%]DVT[Phospho (STY): 0%]HS[Phospho (STY): 0%]AVFGVPAS[Phospho (STY): 0%]K_	1.22289643433224;0.849555295397078;0.618698542890621;2.40226164256431;1.24390431376143;0.878442294686324;0.800927228033054;0.976650617309302;0.669908084337572;0.857257263982072;0.902571979246321;1.19336983642282;1.73941849791232;1.70085533748343;0.876590214472284;0.712705094893877;0.795836386482929;0.693729423187655;1.2224498176954;0.849496923148208;0.618053457911501;2.40950774020278;1.2445034814…	1	_ILS[Phospho (STY)]DVTHSAVFGVPASK_.2;_ILS[Phospho (STY)]DVTHSAVFGVPASK_.3;_RILS[Phospho (STY)]DVTHSAVFGVPASK_.3	AAK1_S637_M1	3	PSSPKTQRAGHRRILSDVTHSAVFGVPASKS	S
						128450	114021									46503.7		0.999259	7;8;17	AAK1	Homo sapiens	AP2-associated protein kinase 1	Q2M2I8	AAK1_HUMAN	670	FALSE	_SATTTPS[Phospho (STY)]GSPR_.2	32.7276344299316;25.1121597290039;11.5996942520142	0.999259233474731;0.991979360580444;0.956359148025513	0.999259233474731;0.991979360580444;0.956359148025513	_S[Phospho (STY): 0%]AT[Phospho (STY): 0%]T[Phospho (STY): 0%]T[Phospho (STY): 0.1%]PS[Phospho (STY): 99.9%]GS[Phospho (STY): 0%]PR_;_S[Phospho (STY): 0%]AT[Phospho (STY): 0%]T[Phospho (STY): 0%]T[Phospho (STY): 0.2%]PS[Phospho (STY): 99.2%]GS[Phospho (STY): 0.6%]PR_;_S[Phospho (STY): 0.1%]AT[Phospho (STY): 2.1%]T[Phospho (STY): 0.6%]T[Phospho (STY): 0.1%]PS[Phospho (STY): 95.6%]GS[Phospho (STY):…	0.834054355788997;0.751628576349363;0.748198117712511	1	_SATTTPS[Phospho (STY)]GSPR_.2	AAK1_S676_M1	1	AEASLNKSKSATTTPSGSPRTSQQNVYNPSE	S
					36579.9									32996.4				1	6;15	AAK1	Homo sapiens	AP2-associated protein kinase 1	Q2M2I8	AAK1_HUMAN	372	FALSE	_AGQTQPNPGILPIQPALT[Phospho (STY)]PRK_.3	22.3010063171387;13.6479339599609	1;0.999996781349182	1;0.999996781349182	_AGQT[Phospho (STY): 0%]QPNPGILPIQPALT[Phospho (STY): 100%]PRK_	1.01268817040604;1.03961166686415	1	_AGQTQPNPGILPIQPALT[Phospho (STY)]PRK_.3	AAK1_T389_M1	1	QTQPNPGILPIQPALTPRKRATVQPPPQAAG	T
276332	271437		329074	388949	313251	261277	332357	267162	289235	308934	239946	304434	231463	279049	336183	279009	207906	1	1;2;4;5;6;7;8;9;10;11;12;13;14;15;16;17;18	AAK1	Homo sapiens	AP2-associated protein kinase 1	Q2M2I8	AAK1_HUMAN	603	FALSE	_VQTT[Phospho (STY)]PPPAVQGQK_.2	22.4664211273193;28.5893268585205;38.030101776123;53.7041130065918;18.5596904754639;44.211986541748;42.6882781982422;40.2083969116211;36.9139747619629;34.0431671142578;35.9937782287598;35.1924247741699;32.2721900939941;33.4247589111328;49.5579566955566;34.8386688232422;18.2125644683838	1;0.982361555099487;0.997243940830231;0.999999940395355	1;0.982361555099487;0.997243940830231;0.999999940395355	_VQT[Phospho (STY): 0%]T[Phospho (STY): 100%]PPPAVQGQK_;_VQT[Phospho (STY): 1.8%]T[Phospho (STY): 98.2%]PPPAVQGQK_;_VQT[Phospho (STY): 0.3%]T[Phospho (STY): 99.7%]PPPAVQGQK_	1.09849928351298;0.977195190388477;1.400062366103;1.07258291213525;0.97239994492105;0.922715828530615;1.0301896200324;0.713275068119065;0.827971214926584;0.744210013900045;1.18343087756166;1.25475334060804;1.43271716896083;0.988099857728169;0.70514902259627;1.09253555419914;0.837862580578377	1	_VQTT[Phospho (STY)]PPPAVQGQK_.2	AAK1_T606_M1	1	PAIQAPVRQQPKVQTTPPPAVQGQKVGSLTP	T
18522368	19696448	15169024	20526446	10846972	9921625	15017156	10721740	13599960	15877843	15625216	19076980	16391755	22589904	10813456	9386290	12951438	13652070	1	1;2;3;4;5;6;7;8;9;10;11;12;13;14;15;16;17;18	AAK1	Homo sapiens	AP2-associated protein kinase 1	Q2M2I8	AAK1_HUMAN	616	FALSE	_VGSLT[Phospho (STY)]PPSS[Phospho (STY)]PK_.2	121.384155273438;114.611663818359;145.268936157227;138.422378540039;120.890441894531;139.406936645508;128.789886474609;107.724334716797;131.525146484375;113.770835876465;110.178665161133;137.452651977539;128.986846923828;122.115455627441;137.403060913086;114.528861999512;123.41202545166;131.058197021484	1	1	_VGS[Phospho (STY): 0%]LT[Phospho (STY): 100%]PPS[Phospho (STY): 0%]S[Phospho (STY): 100%]PK_	1.14987129840343;0.932757332701908;0.695111465489694;1.41765285511746;0.980762587219373;0.948349659381366;0.966078668165541;1.02564931442068;0.742201150880321;0.87962529404955;0.763527917789236;1.14913537582609;1.37562464990782;1.43522566076536;1.0037307208305;0.819621736268742;1.05473966238444;0.868534044071818	2	_VGSLT[Phospho (STY)]PPSS[Phospho (STY)]PK_.2	AAK1_T620_M2	1	TTPPPAVQGQKVGSLTPPSSPKTQRAGHRRI	T
101170	91412.8	61821.3	111389	114368	67298.9	106475		91599.3			115616	100219	96761.7	71624.8	108952	86580.2		1	1;2;3;4;5;6;7;9;12;13;14;15;16;17	AATF	Homo sapiens	Protein AATF	Q9NY61	AATF_HUMAN	198	FALSE	_AGDRNS[Phospho (STY)]EDDGVVMTFSSVK_.3	28.564302444458;9.09649848937988;6.05865430831909;25.3681106567383;16.4313888549805;11.5793218612671;19.3082885742188;38.5989379882813;7.23823499679565;16.1515083312988;11.8720951080322;24.4493160247803;25.0822887420654;20.3157577514648	1;0.999087035655975;0.882153809070587;0.999999403953552;0.999923706054688;0.999999940395355;0.994174242019653;0.999999225139618;0.99994307756424	1;0.999087035655975;0.882153809070587;0.999999403953552;0.999923706054688;0.999999940395355;0.994174242019653;0.999999225139618;0.99994307756424	_AGDRNS[Phospho (STY): 100%]EDDGVVMT[Phospho (STY): 0%]FS[Phospho (STY): 0%]S[Phospho (STY): 0%]VK_;_AGDRNS[Phospho (STY): 99.9%]EDDGVVMT[Phospho (STY): 0%]FS[Phospho (STY): 0%]S[Phospho (STY): 0%]VK_;_AGDRNS[Phospho (STY): 88.2%]EDDGVVMT[Phospho (STY): 10.3%]FS[Phospho (STY): 1%]S[Phospho (STY): 0.6%]VK_;_AGDRNS[Phospho (STY): 99.4%]EDDGVVMT[Phospho (STY): 0.2%]FS[Phospho (STY): 0.2%]S[Phospho (…	1.19156131903934;0.920507057146215;0.726953019888132;1.69568788642867;1.11987359365962;1.01080915338004;0.888685445645733;0.688318714577935;1.07766244978751;1.45129509551632;1.4812662116782;1.08293202200869;0.74936241892117;0.87098137887925	1	_AGDRNS[Phospho (STY)]EDDGVVMTFSSVK_.3	AATF_S203_M1	1	DSQGESEEDRAGDRNSEDDGVVMTFSSVKVS	S
96598.4				113171	101513		86884.5	95608.3	127339	92078.5	79791			81758.7			73489.1	1	1;5;6;8;9;10;11;12;18;9;12;15	ABCA1	Homo sapiens	ATP-binding cassette sub-family A member 1	O95477	ABCA1_HUMAN	1279	FALSE	_QSC[Carbamidomethyl (C)]LRPFTEDDAADPNDS[Phospho (STY)]DIDPESR_.3;_[Gln->pyro-Glu]QSC[Carbamidomethyl (C)]LRPFTEDDAADPNDS[Phospho (STY)]DIDPESR_.3	42.9736137390137;34.8334312438965;39.8627510070801;32.443531036377;44.7317085266113;41.1187591552734;35.7924270629883;41.8320541381836;41.4895324707031;32.1332893371582;36.2534484863281;37.9469528198242	0.979911744594574;0.999511003494263;0.999997079372406;0.999565482139587;0.999999105930328;0.999992430210114;0.999875128269196;0.99995893239975;0.999998927116394;0.999973714351654;0.999999821186066;0.999996185302734	0.979911744594574;0.999511003494263;0.999997079372406;0.999565482139587;0.999999105930328;0.999992430210114;0.999875128269196;0.99995893239975;0.999998927116394;0.999973714351654;0.999999821186066;0.999996185302734	_QS[Phospho (STY): 0%]CLRPFT[Phospho (STY): 2%]EDDAADPNDS[Phospho (STY): 98%]DIDPES[Phospho (STY): 0%]R_;_QS[Phospho (STY): 0%]CLRPFT[Phospho (STY): 0%]EDDAADPNDS[Phospho (STY): 100%]DIDPES[Phospho (STY): 0%]R_;_QS[Phospho (STY): 0%]CLRPFT[Phospho (STY): 0%]EDDAADPNDS[Phospho (STY): 100%]DIDPES[Phospho (STY): 0%]R_	1.05050244082052;1.05914353975234;1.01495808266408;1.05500877159603;0.876737397426727;0.923286948401777;0.94390604722534;1.2461680601702;0.863478030892384;0.728037491568967;1.13265474061624;0.94197819664665	1	_QSC[Carbamidomethyl (C)]LRPFTEDDAADPNDS[Phospho (STY)]DIDPESR_.3;_[Gln->pyro-Glu]QSC[Carbamidomethyl (C)]LRPFTEDDAADPNDS[Phospho (STY)]DIDPESR_.3	ABCA1_S1296_M1	2	CLRPFTEDDAADPNDSDIDPESRETDLLSGM	S
34602.8						26897.8		26041.2			22640.6		31235	16720.9				1	1;7;9;12;14;15	ABCA2	Homo sapiens	ATP-binding cassette sub-family A member 2	Q9BZC7	ABCA2_HUMAN	1321	FALSE	_VSEEDQS[Phospho (STY)]LENS[Phospho (STY)]EADVK_.2	9.82541179656982;4.84886598587036;31.188419342041;16.7366924285889;17.0340328216553;12.1036081314087	0.999853074550629;0.979566752910614;1;0.99999988079071;0.999984920024872	0.999853074550629;0.979566752910614;1;0.99999988079071;0.999984920024872	_VS[Phospho (STY): 0%]EEDQS[Phospho (STY): 100%]LENS[Phospho (STY): 100%]EADVK_;_VS[Phospho (STY): 4.1%]EEDQS[Phospho (STY): 98%]LENS[Phospho (STY): 98%]EADVK_	1.13132168272505;0.921978744728524;0.834311995570821;1.20893370514174;1.39899424710789;1.03494862745949	2	_VSEEDQS[Phospho (STY)]LENS[Phospho (STY)]EADVK_.2	ABCA2_S1327_M2	1	TTLEEVFLKVSEEDQSLENSEADVKESRKDV	S
34602.8						26897.8		26041.2			22640.6		31235	16720.9				1	1;7;9;12;14;15	ABCA2	Homo sapiens	ATP-binding cassette sub-family A member 2	Q9BZC7	ABCA2_HUMAN	1321	FALSE	_VSEEDQS[Phospho (STY)]LENS[Phospho (STY)]EADVK_.2	9.82541179656982;4.84886598587036;31.188419342041;16.7366924285889;17.0340328216553;12.1036081314087	0.999853074550629;0.979566752910614;1;0.99999988079071;0.999984920024872	0.999853074550629;0.979566752910614;1;0.99999988079071;0.999984920024872	_VS[Phospho (STY): 0%]EEDQS[Phospho (STY): 100%]LENS[Phospho (STY): 100%]EADVK_;_VS[Phospho (STY): 4.1%]EEDQS[Phospho (STY): 98%]LENS[Phospho (STY): 98%]EADVK_	1.13132168272505;0.921978744728524;0.834311995570821;1.20893370514174;1.39899424710789;1.03494862745949	2	_VSEEDQS[Phospho (STY)]LENS[Phospho (STY)]EADVK_.2	ABCA2_S1331_M2	1	EVFLKVSEEDQSLENSEADVKESRKDVLPGA	S
	76218.3	128716					84717.9	135372							61955.1			0.999821	2;3;8;9;16	ABCC1	Homo sapiens	Multidrug resistance-associated protein 1	P33527	MRP1_HUMAN	913	FALSE	_QLS[Phospho (STY)]SSSSYSGDISR_.2	16.8382949829102;35.6706047058105;17.532075881958;28.3002300262451;20.8133373260498	0.976800441741943;0.991427063941956;0.998894989490509;0.999820709228516;0.941503703594208	0.976800441741943;0.991427063941956;0.998894989490509;0.999820709228516;0.941503703594208	_QLS[Phospho (STY): 97.7%]S[Phospho (STY): 0.2%]S[Phospho (STY): 1.6%]S[Phospho (STY): 0.5%]S[Phospho (STY): 0%]Y[Phospho (STY): 0%]S[Phospho (STY): 0%]GDIS[Phospho (STY): 0%]R_;_QLS[Phospho (STY): 99.1%]S[Phospho (STY): 0.9%]S[Phospho (STY): 0%]S[Phospho (STY): 0%]S[Phospho (STY): 0%]Y[Phospho (STY): 0%]S[Phospho (STY): 0%]GDIS[Phospho (STY): 0%]R_;_QLS[Phospho (STY): 99.9%]S[Phospho (STY): 0.1%…	0.938413464485215;0.739300806483713;1.03272334239475;0.788391542699838;0.815944612205044	1	_QLS[Phospho (STY)]SSSSYSGDISR_.2	ABCC1_S915_M1	1	MLVTDSAGKQLQRQLSSSSSYSGDISRHHNS	S
								199265			208056		157212				139424	0.973185	9;12;12;14;18	ABCC1	Homo sapiens	Multidrug resistance-associated protein 1	P33527	MRP1_HUMAN	913	FALSE	_QLS[Phospho (STY)]SSS[Phospho (STY)]SYSGDISR_.2;_[Gln->pyro-Glu]QLS[Phospho (STY)]S[Phospho (STY)]SSSYSGDISR_.2	39.5976295471191;42.8260612487793;30.3918571472168;22.4873561859131;23.855749130249	0.973184645175934;0.948868811130524;0.892818808555603;0.901650965213776;0.817569613456726	0.986499488353729;0.974430471658707;0.93883204460144;0.931295305490494;0.848135620355606	_QLS[Phospho (STY): 100%]S[Phospho (STY): 0.2%]S[Phospho (STY): 2.3%]S[Phospho (STY): 97.3%]S[Phospho (STY): 0.2%]Y[Phospho (STY): 0%]S[Phospho (STY): 0%]GDIS[Phospho (STY): 0%]R_;_QLS[Phospho (STY): 100%]S[Phospho (STY): 2.2%]S[Phospho (STY): 2.8%]S[Phospho (STY): 94.9%]S[Phospho (STY): 0%]Y[Phospho (STY): 0%]S[Phospho (STY): 0%]GDIS[Phospho (STY): 0%]R_;_QLS[Phospho (STY): 89.3%]S[Phospho (STY)…	0.769928259559436;1.16396823672792;1.18925049321815;1.45326416506295;0.84988823549392	2	_QLS[Phospho (STY)]SSS[Phospho (STY)]SYSGDISR_.2;_[Gln->pyro-Glu]QLS[Phospho (STY)]S[Phospho (STY)]SSSYSGDISR_.2	ABCC1_S915_M2	2	MLVTDSAGKQLQRQLSSSSSYSGDISRHHNS	S
											137739		104080				92303	0.901651	12;14;18	ABCC1	Homo sapiens	Multidrug resistance-associated protein 1	P33527	MRP1_HUMAN	913	FALSE	_[Gln->pyro-Glu]QLS[Phospho (STY)]S[Phospho (STY)]SSSYSGDISR_.2	30.3918571472168;22.4873561859131;23.855749130249	0.892818808555603;0.901650965213776;0.817569613456726	0.93883204460144;0.931295305490494;0.848135620355606	_QLS[Phospho (STY): 89.3%]S[Phospho (STY): 98.5%]S[Phospho (STY): 11.1%]S[Phospho (STY): 1.1%]S[Phospho (STY): 0%]Y[Phospho (STY): 0%]S[Phospho (STY): 0%]GDIS[Phospho (STY): 0%]R_;_QLS[Phospho (STY): 90.2%]S[Phospho (STY): 96.1%]S[Phospho (STY): 6.7%]S[Phospho (STY): 0.7%]S[Phospho (STY): 0.7%]Y[Phospho (STY): 3.2%]S[Phospho (STY): 2.4%]GDIS[Phospho (STY): 0%]R_;_QLS[Phospho (STY): 81.8%]S[Phosph…	1.18925049321815;1.45326416506295;0.84988823549392	2	_[Gln->pyro-Glu]QLS[Phospho (STY)]S[Phospho (STY)]SSSYSGDISR_.2	ABCC1_S916_M2	1	LVTDSAGKQLQRQLSSSSSYSGDISRHHNST	S
37965.3										74213.2								0.888513	1;11	ABCC1	Homo sapiens	Multidrug resistance-associated protein 1	P33527	MRP1_HUMAN	913	FALSE	_QLSSS[Phospho (STY)]SSYSGDISR_.2	24.8366718292236;47.5498046875	0.888513267040253;0.817512452602386	0.888513267040253;0.817512452602386	_QLS[Phospho (STY): 1%]S[Phospho (STY): 9.3%]S[Phospho (STY): 88.9%]S[Phospho (STY): 0.6%]S[Phospho (STY): 0.2%]Y[Phospho (STY): 0%]S[Phospho (STY): 0%]GDIS[Phospho (STY): 0%]R_;_QLS[Phospho (STY): 0%]S[Phospho (STY): 0.2%]S[Phospho (STY): 81.8%]S[Phospho (STY): 2.4%]S[Phospho (STY): 15.7%]Y[Phospho (STY): 0%]S[Phospho (STY): 0%]GDIS[Phospho (STY): 0%]R_	1.15257275994383;0.803548869566495	1	_QLSSS[Phospho (STY)]SSYSGDISR_.2	ABCC1_S917_M1	1	VTDSAGKQLQRQLSSSSSYSGDISRHHNSTA	S
								67345			70316.1							0.973185	9;12	ABCC1	Homo sapiens	Multidrug resistance-associated protein 1	P33527	MRP1_HUMAN	913	FALSE	_QLS[Phospho (STY)]SSS[Phospho (STY)]SYSGDISR_.2	39.5976295471191;42.8260612487793	0.973184645175934;0.948868811130524	0.986499488353729;0.974430471658707	_QLS[Phospho (STY): 100%]S[Phospho (STY): 0.2%]S[Phospho (STY): 2.3%]S[Phospho (STY): 97.3%]S[Phospho (STY): 0.2%]Y[Phospho (STY): 0%]S[Phospho (STY): 0%]GDIS[Phospho (STY): 0%]R_;_QLS[Phospho (STY): 100%]S[Phospho (STY): 2.2%]S[Phospho (STY): 2.8%]S[Phospho (STY): 94.9%]S[Phospho (STY): 0%]Y[Phospho (STY): 0%]S[Phospho (STY): 0%]GDIS[Phospho (STY): 0%]R_	0.769928259559436;1.16396823672792	2	_QLS[Phospho (STY)]SSS[Phospho (STY)]SYSGDISR_.2	ABCC1_S918_M2	1	TDSAGKQLQRQLSSSSSYSGDISRHHNSTAE	S
									83798.2							85669.9		0.886368	10;17	ABCC1	Homo sapiens	Multidrug resistance-associated protein 1	P33527	MRP1_HUMAN	913	FALSE	_QLSSSSS[Phospho (STY)]YSGDISR_.2	36.9751396179199;43.4445266723633	0.790934026241302;0.886367738246918	0.790934026241302;0.886367738246918	_QLS[Phospho (STY): 0%]S[Phospho (STY): 0%]S[Phospho (STY): 10.5%]S[Phospho (STY): 10.1%]S[Phospho (STY): 79.1%]Y[Phospho (STY): 0%]S[Phospho (STY): 0.3%]GDIS[Phospho (STY): 0%]R_;_QLS[Phospho (STY): 0%]S[Phospho (STY): 0%]S[Phospho (STY): 0.6%]S[Phospho (STY): 6.6%]S[Phospho (STY): 88.6%]Y[Phospho (STY): 0%]S[Phospho (STY): 4.2%]GDIS[Phospho (STY): 0%]R_	0.856534682581034;0.996754645163231	1	_QLSSSSS[Phospho (STY)]YSGDISR_.2	ABCC1_S919_M1	1	DSAGKQLQRQLSSSSSYSGDISRHHNSTAEL	S
635312	639719	862687	918907	1.06888e+06	1.45477e+06		878676	1264349	775605	963067	1057778	789179	716852	1.12122e+06	750379	836529	919312	0.999963	1;2;3;4;5;6;8;9;10;11;12;13;14;16;18;5;12;13;15;2;5;6;11;12;15;17;18	ABCC4	Homo sapiens	Multidrug resistance-associated protein 4	O15439	MRP4_HUMAN	634;633	FALSE	_DNEESEQPPVPGT[Phospho (STY)]PTLR_.2;_DNEESEQPPVPGT[Phospho (STY)]PTLR_.3;_KDNEESEQPPVPGT[Phospho (STY)]PTLR_.2	55.6246147155762;55.4121551513672;61.9888458251953;55.7985191345215;66.0352172851563;76.63134765625;54.0243759155273;76.4707946777344;48.6920738220215;54.6482696533203;57.8720169067383;59.6908111572266;50.915225982666;65.2768020629883;56.1523780822754;40.0385971069336;40.8947677612305;27.724142074585;48.5982551574707;19.487771987915;23.3647346496582;24.6953029632568;25.3831748962402;18.8737316131…	0.991876482963562;0.999725699424744;0.969665169715881;0.997908890247345;0.81850004196167;0.99718052148819;0.99670398235321;0.987769365310669;0.999963223934174;0.999955117702484;0.999657511711121;0.990079522132874;0.999453127384186;0.993728697299957;0.998762011528015;0.77865731716156;0.752849698066711;0.956847190856934;0.849475681781769;0.900796294212341;0.989789485931396;0.999695956707001;0.90768…	0.991876482963562;0.999725699424744;0.969665169715881;0.997908890247345;0.81850004196167;0.99718052148819;0.99670398235321;0.987769365310669;0.999963223934174;0.999955117702484;0.999657511711121;0.990079522132874;0.999453127384186;0.993728697299957;0.998762011528015;0.77865731716156;0.752849698066711;0.956847190856934;0.849475681781769;0.900796294212341;0.989789485931396;0.999695956707001;0.90768…	_DNEES[Phospho (STY): 0%]EQPPVPGT[Phospho (STY): 99.2%]PT[Phospho (STY): 0.8%]LR_;_DNEES[Phospho (STY): 0%]EQPPVPGT[Phospho (STY): 100%]PT[Phospho (STY): 0%]LR_;_DNEES[Phospho (STY): 0%]EQPPVPGT[Phospho (STY): 97%]PT[Phospho (STY): 3%]LR_;_DNEES[Phospho (STY): 0%]EQPPVPGT[Phospho (STY): 99.8%]PT[Phospho (STY): 0.2%]LR_;_DNEES[Phospho (STY): 0%]EQPPVPGT[Phospho (STY): 81.9%]PT[Phospho (STY): 18.1%…	1.1569658518831;0.947593344622807;0.778312692156013;1.41654790852436;0.977112365906774;0.931099196168409;0.919806825610908;0.771206865468251;0.881482027517408;0.839693866807986;1.15482311001508;1.30755777902222;1.34156709838824;0.745056597397362;0.904235963211136;0.979035884227809;1.15147077826786;1.30760563783832;0.964537381519994;0.952363647931978;0.972916255752744;0.95126482196271;0.7741188672…	1	_DNEESEQPPVPGT[Phospho (STY)]PTLR_.2;_DNEESEQPPVPGT[Phospho (STY)]PTLR_.3;_KDNEESEQPPVPGT[Phospho (STY)]PTLR_.2	ABCC4_T646_M1	3	LKKDNEESEQPPVPGTPTLRNRTFSESSVWS	T
138047	144294	164130	185661	161085	174811	179033	183636	205363	132005	119997	171581	153368	157640	137332	178884	156460		0.999999	1;2;3;4;5;6;7;8;9;10;11;12;13;14;15;16;17	ABCE1	Homo sapiens	ATP-binding cassette sub-family E member 1	P61221	ABCE1_HUMAN	149	FALSE	_GS[Phospho (STY)]ELQNYFTK_.2	12.5438089370728;9.00354862213135;6.52011299133301;13.1453065872192;15.9870367050171;11.0779132843018;7.38943004608154;5.19329833984375;11.0911960601807;12.1436996459961;5.76141738891602;8.89818954467773;10.6397867202759;4.47532510757446;8.62201499938965;10.5238046646118;12.0948820114136	0.999980628490448;0.999331891536713;0.992052853107452;0.99998939037323;0.999999403953552;0.999916017055511;0.996652841567993;0.970692098140717;0.999917149543762;0.999971091747284;0.98318076133728;0.999257743358612;0.999869823455811;0.941705107688904;0.999021828174591;0.999853849411011;0.999969601631165	0.999980628490448;0.999331891536713;0.992052853107452;0.99998939037323;0.999999403953552;0.999916017055511;0.996652841567993;0.970692098140717;0.999917149543762;0.999971091747284;0.98318076133728;0.999257743358612;0.999869823455811;0.941705107688904;0.999021828174591;0.999853849411011;0.999969601631165	_GS[Phospho (STY): 100%]ELQNY[Phospho (STY): 0%]FT[Phospho (STY): 0%]K_;_GS[Phospho (STY): 99.9%]ELQNY[Phospho (STY): 0%]FT[Phospho (STY): 0%]K_;_GS[Phospho (STY): 99.2%]ELQNY[Phospho (STY): 0.4%]FT[Phospho (STY): 0.4%]K_;_GS[Phospho (STY): 99.7%]ELQNY[Phospho (STY): 0.2%]FT[Phospho (STY): 0.2%]K_;_GS[Phospho (STY): 97.1%]ELQNY[Phospho (STY): 1.5%]FT[Phospho (STY): 1.5%]K_;_GS[Phospho (STY): 98.3…	1.1671738083913;0.956101102903375;0.680916384398166;1.40188783598967;1.01204894662107;0.952485828545145;0.904943176738127;0.98208252088646;0.725900540623417;0.950720019991619;0.875442557045616;1.1999585506823;1.27265086387776;1.33861955484077;1.01328741895963;0.799830269813688;0.995325315097951	1	_GS[Phospho (STY)]ELQNYFTK_.2	ABCE1_S150_M1	1	DDPPDWQEILTYFRGSELQNYFTKILEDDLK	S
292038	215909	241491	164823	134822	93724.9	126528	106735	180366	262560	77617.9	214936	134842		118712	113307	168351		0.999988	1;2;3;4;5;6;7;8;9;10;11;12;13;15;16;17	ABCF1	Homo sapiens	ATP-binding cassette sub-family F member 1	Q8NE71	ABCF1_HUMAN	103	FALSE	_KLS[Phospho (STY)]VPT[Phospho (STY)]SDEEDEVPAPK_.3	11.0077457427979;9.81305408477783;8.12015819549561;4.95539045333862;6.68806982040405;5.50326776504517;13.4948015213013;8.66377639770508;11.54065990448;1.8178699016571;3.50571846961975;8.93770408630371;5.91949319839478;12.3067054748535;4.80100345611572;4.42365837097168	0.998774170875549;0.999851286411285;0.994128882884979;0.959012508392334;0.996636629104614;0.935631692409515;0.999968111515045;0.999530911445618;0.999286830425262;0.765570163726807;0.92983615398407;0.974909543991089;0.982944250106812;0.999987721443176;0.978607833385468;0.969401597976685	0.999364584684372;0.999851286411285;0.996662825345993;0.970495700836182;0.996636629104614;0.962692558765411;0.999982178211212;0.999530911445618;0.999630212783813;0.765570163726807;0.92983615398407;0.987280786037445;0.987909018993378;0.999987721443176;0.978607833385468;0.969401597976685	_KLS[Phospho (STY): 100%]VPT[Phospho (STY): 99.9%]S[Phospho (STY): 0.1%]DEEDEVPAPK_;_KLS[Phospho (STY): 100%]VPT[Phospho (STY): 100%]S[Phospho (STY): 0%]DEEDEVPAPK_;_KLS[Phospho (STY): 99.9%]VPT[Phospho (STY): 99.4%]S[Phospho (STY): 0.7%]DEEDEVPAPK_;_KLS[Phospho (STY): 98.2%]VPT[Phospho (STY): 95.9%]S[Phospho (STY): 5.9%]DEEDEVPAPK_;_KLS[Phospho (STY): 99.7%]VPT[Phospho (STY): 99.7%]S[Phospho (ST…	1.16385465330539;0.960798326043952;0.822581864641238;1.42542170099575;0.968081637303644;0.963319692192461;0.957704069845414;0.912350900465829;0.811400686430503;0.882725090880543;0.834679613900792;1.17261449471585;1.30677068775292;1.00931852493854;0.749952437833591;0.952973312481751	2	_KLS[Phospho (STY)]VPT[Phospho (STY)]SDEEDEVPAPK_.3	ABCF1_S105_M2	1	DDGEEKELMERLKKLSVPTSDEEDEVPAPKP	S
	197911	1.26909e+06				343660		1.84457e+06	416528	1131626	512732		216176	401386		1.15799e+06	520829		2;3;7;9;10;11;12;14;15;17;18	ABCF1	Homo sapiens	ATP-binding cassette sub-family F member 1	Q8NE71	ABCF1_HUMAN	103	FALSE	_KLS[Phospho (STY)]VPT[Phospho (STY)]S[Phospho (STY)]DEEDEVPAPK_.2;_KLS[Phospho (STY)]VPT[Phospho (STY)]S[Phospho (STY)]DEEDEVPAPK_.3			1	_KLS[Phospho (STY): 100%]VPT[Phospho (STY): 100%]S[Phospho (STY): 100%]DEEDEVPAPK_	0.950280711517545;0.871503465259455;0.936811485776568;0.867076462463602;0.86992588435461;0.823567085178735;1.26832392465624;1.44358829773515;1.02624312570897;0.94956886679181;0.845374990829669;0.958127752805516;0.868255412242052;0.937260003194038;0.857986369818359;0.868176372357822;0.8139030755116;1.26793880958926;1.41873132131221;1.02811156921912;0.94568606140623;0.86334851265826	3	_KLS[Phospho (STY)]VPT[Phospho (STY)]S[Phospho (STY)]DEEDEVPAPK_.2;_KLS[Phospho (STY)]VPT[Phospho (STY)]S[Phospho (STY)]DEEDEVPAPK_.3	ABCF1_S105_M3	2	DDGEEKELMERLKKLSVPTSDEEDEVPAPKP	S
3.26624e+06	3.24159e+06	2.86711e+06	4.09991e+06	3545006	3.52445e+06	3.88939e+06	3.59416e+06	3582482	4414628	4.38166e+06	4701579	3343115	3.45477e+06	3.87271e+06	3.114e+06	2782728	2.62111e+06	1	1;2;3;4;5;6;7;8;9;10;11;12;13;14;15;16;17;18	ABCF1	Homo sapiens	ATP-binding cassette sub-family F member 1	Q8NE71	ABCF1_HUMAN	104	FALSE	_LSVPTS[Phospho (STY)]DEEDEVPAPK_.2	35.245777130127;31.8677425384521;47.2620086669922;41.5978202819824;34.5797157287598;58.5586051940918;31.1870288848877;39.8985786437988;50.7627716064453;50.185604095459;38.702808380127;64.9687194824219;36.7776222229004;35.6916351318359;60.5372009277344;34.3019332885742;34.3972244262695;52.1272964477539	1;0.999976217746735;0.99990838766098;0.999989986419678;0.999727189540863;0.999996185302734;0.979682803153992;0.99936306476593;0.995886743068695;0.997002184391022;0.9998939037323;0.999960541725159;0.999999940395355	1;0.999976217746735;0.99990838766098;0.999989986419678;0.999727189540863;0.999996185302734;0.979682803153992;0.99936306476593;0.995886743068695;0.997002184391022;0.9998939037323;0.999960541725159;0.999999940395355	_LS[Phospho (STY): 0%]VPT[Phospho (STY): 0%]S[Phospho (STY): 100%]DEEDEVPAPK_;_LS[Phospho (STY): 0%]VPT[Phospho (STY): 2%]S[Phospho (STY): 98%]DEEDEVPAPK_;_LS[Phospho (STY): 0%]VPT[Phospho (STY): 0.1%]S[Phospho (STY): 99.9%]DEEDEVPAPK_;_LS[Phospho (STY): 0%]VPT[Phospho (STY): 0.4%]S[Phospho (STY): 99.6%]DEEDEVPAPK_;_LS[Phospho (STY): 0%]VPT[Phospho (STY): 0.3%]S[Phospho (STY): 99.7%]DEEDEVPAPK_	1.16989283941302;0.947248106420855;0.798020507831574;1.49021329952409;0.96865822868208;0.916358452510325;0.941790841385767;0.897155131069739;0.807733166488143;0.882412867832983;0.801971895203409;1.20047900570928;1.30118551318099;1.45118020641745;0.992646147022636;0.773136915185693;0.966848512522236;0.871544068244861	1	_LSVPTS[Phospho (STY)]DEEDEVPAPK_.2	ABCF1_S109_M1	1	EKELMERLKKLSVPTSDEEDEVPAPKPRGGK	S
3.61809e+06	4331493	8242564		781873	1.91241e+06	3.4614e+06	1631454	8273022	3.98484e+06	5921345	5.91599e+06		4.23262e+06	4.34211e+06	2471278	5.80512e+06	5.33007e+06	1	1;2;3;5;6;7;8;9;10;11;12;14;15;16;17;18	ABCF1	Homo sapiens	ATP-binding cassette sub-family F member 1	Q8NE71	ABCF1_HUMAN	104	FALSE	_LSVPT[Phospho (STY)]S[Phospho (STY)]DEEDEVPAPK_.2	8.82654666900635;35.4728088378906;87.0304183959961;2.77717900276184;4.35658550262451;31.9141731262207;8.11794662475586;76.8050994873047;11.0647192001343;30.7174663543701;34.898006439209;16.9605846405029;41.7685165405273;7.31348609924316;7.58699941635132;55.0244598388672	0.999601304531097;1;0.873628079891205;0.967417240142822;0.999190866947174;0.99995744228363;0.99999988079071;0.998194813728333;0.998625636100769	0.999601304531097;1;0.873628079891205;0.967417240142822;0.999190866947174;0.99995744228363;0.99999988079071;0.998194813728333;0.998625636100769	_LS[Phospho (STY): 0.1%]VPT[Phospho (STY): 100%]S[Phospho (STY): 100%]DEEDEVPAPK_;_LS[Phospho (STY): 0%]VPT[Phospho (STY): 100%]S[Phospho (STY): 100%]DEEDEVPAPK_;_LS[Phospho (STY): 25.3%]VPT[Phospho (STY): 87.4%]S[Phospho (STY): 87.4%]DEEDEVPAPK_;_LS[Phospho (STY): 6.5%]VPT[Phospho (STY): 96.7%]S[Phospho (STY): 96.7%]DEEDEVPAPK_;_LS[Phospho (STY): 0.2%]VPT[Phospho (STY): 99.9%]S[Phospho (STY): 99…	1.10639962014134;0.943990082774257;0.681589001735572;0.986180676807187;0.994569460663437;0.891544317619906;0.907111461282199;0.811077580352084;0.876956230875741;0.884493329220271;1.15743355094464;1.33705518144599;0.961240424874416;0.744683696204747;0.912779420704755;0.696248262683694	2	_LSVPT[Phospho (STY)]S[Phospho (STY)]DEEDEVPAPK_.2	ABCF1_S109_M2	1	EKELMERLKKLSVPTSDEEDEVPAPKPRGGK	S
	197911	1.26909e+06				343660		1.84457e+06	416528	1131626	512732		216176	401386		1.15799e+06	520829		2;3;7;9;10;11;12;14;15;17;18	ABCF1	Homo sapiens	ATP-binding cassette sub-family F member 1	Q8NE71	ABCF1_HUMAN	103	FALSE	_KLS[Phospho (STY)]VPT[Phospho (STY)]S[Phospho (STY)]DEEDEVPAPK_.2;_KLS[Phospho (STY)]VPT[Phospho (STY)]S[Phospho (STY)]DEEDEVPAPK_.3			1	_KLS[Phospho (STY): 100%]VPT[Phospho (STY): 100%]S[Phospho (STY): 100%]DEEDEVPAPK_	0.950280711517545;0.871503465259455;0.936811485776568;0.867076462463602;0.86992588435461;0.823567085178735;1.26832392465624;1.44358829773515;1.02624312570897;0.94956886679181;0.845374990829669;0.958127752805516;0.868255412242052;0.937260003194038;0.857986369818359;0.868176372357822;0.8139030755116;1.26793880958926;1.41873132131221;1.02811156921912;0.94568606140623;0.86334851265826	3	_KLS[Phospho (STY)]VPT[Phospho (STY)]S[Phospho (STY)]DEEDEVPAPK_.2;_KLS[Phospho (STY)]VPT[Phospho (STY)]S[Phospho (STY)]DEEDEVPAPK_.3	ABCF1_S109_M3	2	EKELMERLKKLSVPTSDEEDEVPAPKPRGGK	S
537082	896820	1708058	291788	695289	908296	666630	847431	1.5982e+06	881869	1.59389e+06	1.67176e+06		984543	1.05065e+06	405972	978552	1.05443e+06	1	1;2;3;4;5;6;7;8;9;10;11;12;14;15;16;17;18	ABCF1	Homo sapiens	ATP-binding cassette sub-family F member 1	Q8NE71	ABCF1_HUMAN	128	FALSE	_GGNVFAALIQDQS[Phospho (STY)]EEEEEEEK_.3;_GGNVFAALIQ[Deamidation (NQ)]DQS[Phospho (STY)]EEEEEEEK_.3	;74.4877471923828;102.404449462891;101.114616394043;37.2235641479492;83.4474334716797;101.725517272949;75.4091186523438;93.5369567871094;108.940803527832;80.6561660766602;82.6898498535156;101.787040710449;77.7285690307617;95.9513778686523;82.3691329956055;96.2029876708984;102.181610107422	;0.99999988079071;1;0.998483538627625	1;0.999999940395355;1;0.999241769313812	_GGNVFAALIQDQS[Phospho (STY): 100%]EEEEEEEK_;_GGN[Deamidation (NQ): 0%]VFAALIQ[Deamidation (NQ): 100%]DQ[Deamidation (NQ): 0%]S[Phospho (STY): 100%]EEEEEEEK_;_GGN[Deamidation (NQ): 0%]VFAALIQ[Deamidation (NQ): 99.8%]DQ[Deamidation (NQ): 0.2%]S[Phospho (STY): 100%]EEEEEEEK_	1.34576568410003;0.824019708561317;0.611861391941084;2.90709488874719;1.27190703094447;0.762237796703879;0.792279394808184;1.01418122286994;0.748962387713022;0.936173691014376;0.893688650734268;1.14312988058894;1.77085986854207;0.807777782316429;0.720542290998126;0.783082360267549;0.57118507073064;1.34576568410003;0.824019708561317;0.611861391941084;2.9054769958668;1.27190703094447;0.762237796703…	1	_GGNVFAALIQDQS[Phospho (STY)]EEEEEEEK_.3;_GGNVFAALIQ[Deamidation (NQ)]DQS[Phospho (STY)]EEEEEEEK_.3	ABCF1_S140_M1	2	KTKGGNVFAALIQDQSEEEEEEEKHPPKPAK	S
250749	226048		150565	190596		213755	212573	140585	193838	218444	168959	141276	248749	224509	180725	169275		1	1;2;4;5;7;8;9;10;11;12;13;14;15;16;17	ABCF1	Homo sapiens	ATP-binding cassette sub-family F member 1	Q8NE71	ABCF1_HUMAN	224	FALSE	_AEQGS[Phospho (STY)]EEEGEGEEEEEEGGESK_.3	82.9655532836914;108.924415588379;68.5683364868164;95.767578125;111.560585021973;116.06517791748;42.7471504211426;84.7667083740234;110.486175537109;26.71169090271;35.4584197998047;110.330894470215;47.3153228759766;74.0732955932617;70.434455871582	1	1	_AEQGS[Phospho (STY): 100%]EEEGEGEEEEEEGGES[Phospho (STY): 0%]K_	1.08723438597619;0.894754225332376;1.42490105195454;1.13583557791191;0.892462070674183;0.967958965666417;0.713060506350494;0.849834045834449;0.736161033063434;1.11044168670995;1.25598629603617;1.35048360531005;0.876370065562596;0.753672902123823;1.00210573215041	1	_AEQGS[Phospho (STY)]EEEGEGEEEEEEGGESK_.3	ABCF1_S228_M1	1	PPKQGKEKAKKAEQGSEEEGEGEEEEEEGGE	S
943422	1.05974e+06	1.36518e+06	1.12274e+06	1.24752e+06	1299104	981713		1.45382e+06	1.24306e+06	1.29056e+06	1.42216e+06	1.15327e+06	1.31063e+06	1462451	958942	906341	942314	0.999995	1;2;3;4;5;6;7;9;10;11;12;13;14;15;16;17;18;3;4;6;10;12;15;2;5;6;9;14;15;17;9;12;18	ABCF1	Homo sapiens	ATP-binding cassette sub-family F member 1	Q8NE71	ABCF1_HUMAN	7	FALSE	_QQPPEPEWIGDGESTS[Phospho (STY)]PSDK_.2;_QQPPEPEWIGDGESTS[Phospho (STY)]PSDK_.3;_[Gln->pyro-Glu]QQPPEPEWIGDGESTS[Phospho (STY)]PSDK_.2;_[Gln->pyro-Glu]Q[Deamidation (NQ)]QPPEPEWIGDGESTS[Phospho (STY)]PSDK_.2	39.2721366882324;32.3890724182129;52.0034217834473;26.8267555236816;51.9312477111816;51.2216453552246;44.9386787414551;46.4628486633301;49.1961708068848;49.3614273071289;42.1466598510742;35.8547019958496;46.0315628051758;51.1822967529297;49.2161407470703;31.2760944366455;41.0944900512695;6.66325855255127;5.14541006088257;14.9766969680786;5.13159275054932;7.37759733200073;10.8916845321655;6.868980…	0.999541938304901;0.998566269874573;0.983638942241669;0.999167203903198;0.993781268596649;0.999639511108398;0.999516129493713;0.91187995672226;0.999973118305206;0.999906241893768;0.996928870677948;0.850594282150269;0.997368335723877;0.999975323677063;0.982157349586487;0.997032403945923;0.999941945075989;0.949855208396912;0.944079756736755;0.974247992038727;0.888305366039276;0.989177227020264;0.99…	0.999541938304901;0.998566269874573;0.983638942241669;0.999167203903198;0.993781268596649;0.999639511108398;0.999516129493713;0.91187995672226;0.999973118305206;0.999906241893768;0.996928870677948;0.850594282150269;0.997368335723877;0.999975323677063;0.982157349586487;0.997032403945923;0.999941945075989;0.949855208396912;0.944079756736755;0.974247992038727;0.888305366039276;0.989177227020264;0.99…	_QQPPEPEWIGDGES[Phospho (STY): 0%]T[Phospho (STY): 0%]S[Phospho (STY): 100%]PS[Phospho (STY): 0%]DK_;_QQPPEPEWIGDGES[Phospho (STY): 0%]T[Phospho (STY): 0.1%]S[Phospho (STY): 99.9%]PS[Phospho (STY): 0%]DK_;_QQPPEPEWIGDGES[Phospho (STY): 0%]T[Phospho (STY): 1.6%]S[Phospho (STY): 98.4%]PS[Phospho (STY): 0%]DK_;_QQPPEPEWIGDGES[Phospho (STY): 0%]T[Phospho (STY): 0%]S[Phospho (STY): 99.4%]PS[Phospho (S…	1.20452982635859;0.931677255957187;0.71806305913829;1.79157252843467;1.12362723268816;0.946474689458133;0.849462950080353;0.824189630146333;0.928154228790443;0.856553421197007;1.23196244736197;1.4535636931662;1.62670077945741;1.02077403030289;0.709288791737934;0.943161398069196;0.717384397220312;0.717568835882691;1.79221622429067;0.950197305080059;0.930418114493581;1.23655739398924;1.028777978373…	1	_QQPPEPEWIGDGESTS[Phospho (STY)]PSDK_.2;_QQPPEPEWIGDGESTS[Phospho (STY)]PSDK_.3;_[Gln->pyro-Glu]QQPPEPEWIGDGESTS[Phospho (STY)]PSDK_.2;_[Gln->pyro-Glu]Q[Deamidation (NQ)]QPPEPEWIGDGESTS[Phospho (STY)]PSDK_.2	ABCF1_S22_M1	4	QQPPEPEWIGDGESTSPSDKVVKKGKKDKKI	S
3910127	4547402	8484055	4.21679e+06	916695	2.00613e+06	3.58793e+06	1.73819e+06	8453388	4.2474e+06	5998963	6130929	3.44975e+06	4.40701e+06	4460821	2.58458e+06	5973467	5549674	1	1;2;3;4;5;6;7;8;9;10;11;12;13;15;16;17;1;2;3;5;6;7;8;9;10;11;12;14;15;16;17;18	ABCF1	Homo sapiens	ATP-binding cassette sub-family F member 1	Q8NE71	ABCF1_HUMAN	103;104	FALSE	_KLS[Phospho (STY)]VPT[Phospho (STY)]SDEEDEVPAPK_.3;_LSVPT[Phospho (STY)]S[Phospho (STY)]DEEDEVPAPK_.2	11.0077457427979;9.81305408477783;8.12015819549561;4.95539045333862;6.68806982040405;5.50326776504517;13.4948015213013;8.66377639770508;11.54065990448;1.8178699016571;3.50571846961975;8.93770408630371;5.91949319839478;12.3067054748535;4.80100345611572;4.42365837097168;8.82654666900635;35.4728088378906;87.0304183959961;2.77717900276184;4.35658550262451;31.9141731262207;8.11794662475586;76.80509948…	0.998774170875549;0.999851286411285;0.994128882884979;0.959012508392334;0.996636629104614;0.935631692409515;0.999968111515045;0.999530911445618;0.999286830425262;0.765570163726807;0.92983615398407;0.974909543991089;0.982944250106812;0.999987721443176;0.978607833385468;0.969401597976685;0.999601304531097;1;0.873628079891205;0.967417240142822;0.999190866947174;0.99995744228363;0.99999988079071;0.99…	0.999364584684372;0.999851286411285;0.996662825345993;0.970495700836182;0.996636629104614;0.962692558765411;0.999982178211212;0.999530911445618;0.999630212783813;0.765570163726807;0.92983615398407;0.987280786037445;0.987909018993378;0.999987721443176;0.978607833385468;0.969401597976685;0.999601304531097;1;0.873628079891205;0.967417240142822;0.999190866947174;0.99995744228363;0.99999988079071;0.99…	_KLS[Phospho (STY): 100%]VPT[Phospho (STY): 99.9%]S[Phospho (STY): 0.1%]DEEDEVPAPK_;_KLS[Phospho (STY): 100%]VPT[Phospho (STY): 100%]S[Phospho (STY): 0%]DEEDEVPAPK_;_KLS[Phospho (STY): 99.9%]VPT[Phospho (STY): 99.4%]S[Phospho (STY): 0.7%]DEEDEVPAPK_;_KLS[Phospho (STY): 98.2%]VPT[Phospho (STY): 95.9%]S[Phospho (STY): 5.9%]DEEDEVPAPK_;_KLS[Phospho (STY): 99.7%]VPT[Phospho (STY): 99.7%]S[Phospho (ST…	1.16385465330539;0.960798326043952;0.822581864641238;1.42542170099575;0.968081637303644;0.963319692192461;0.957704069845414;0.912350900465829;0.811400686430503;0.882725090880543;0.834679613900792;1.17261449471585;1.30677068775292;1.00931852493854;0.749952437833591;0.952973312481751;1.10639962014134;0.943990082774257;0.681589001735572;0.986180676807187;0.994569460663437;0.891544317619906;0.9071114…	2	_KLS[Phospho (STY)]VPT[Phospho (STY)]SDEEDEVPAPK_.3;_LSVPT[Phospho (STY)]S[Phospho (STY)]DEEDEVPAPK_.2	ABCF1_T108_M2	2	EEKELMERLKKLSVPTSDEEDEVPAPKPRGG	T
	197911	1.26909e+06				343660		1.84457e+06	416528	1131626	512732		216176	401386		1.15799e+06	520829		2;3;7;9;10;11;12;14;15;17;18	ABCF1	Homo sapiens	ATP-binding cassette sub-family F member 1	Q8NE71	ABCF1_HUMAN	103	FALSE	_KLS[Phospho (STY)]VPT[Phospho (STY)]S[Phospho (STY)]DEEDEVPAPK_.2;_KLS[Phospho (STY)]VPT[Phospho (STY)]S[Phospho (STY)]DEEDEVPAPK_.3			1	_KLS[Phospho (STY): 100%]VPT[Phospho (STY): 100%]S[Phospho (STY): 100%]DEEDEVPAPK_	0.950280711517545;0.871503465259455;0.936811485776568;0.867076462463602;0.86992588435461;0.823567085178735;1.26832392465624;1.44358829773515;1.02624312570897;0.94956886679181;0.845374990829669;0.958127752805516;0.868255412242052;0.937260003194038;0.857986369818359;0.868176372357822;0.8139030755116;1.26793880958926;1.41873132131221;1.02811156921912;0.94568606140623;0.86334851265826	3	_KLS[Phospho (STY)]VPT[Phospho (STY)]S[Phospho (STY)]DEEDEVPAPK_.2;_KLS[Phospho (STY)]VPT[Phospho (STY)]S[Phospho (STY)]DEEDEVPAPK_.3	ABCF1_T108_M3	2	EEKELMERLKKLSVPTSDEEDEVPAPKPRGG	T
5873868	5696623	7468606	6.36354e+06	8796401	11078155	5.94337e+06	7690228	7.39599e+06	6494829	7012506	6.53673e+06	7.16221e+06	5714962	9318751	7522886	5.63132e+06	6806186	1	1;2;3;4;5;6;7;8;9;10;11;12;13;14;15;16;17;18;1;2;4;5;6;7;8;9;10;11;12;13;14;15;16;17;18;6;7;10;11;3;9;15;6;12;14	ABI1	Homo sapiens	Abl interactor 1	Q8IZP0	ABI1_HUMAN	174	FALSE	_TNPPTQKPPS[Phospho (STY)]PPMSGR_.2;_TNPPTQKPPS[Phospho (STY)]PPMSGR_.3;_TNPPTQKPPS[Phospho (STY)]PPM[Oxidation (M)]SGR_.2;_TNPPTQKPPS[Phospho (STY)]PPM[Oxidation (M)]SGR_.3;_TN[Deamidation (NQ)]PPTQKPPS[Phospho (STY)]PPM[Oxidation (M)]SGR_.2	33.5416793823242;38.4314002990723;53.4141159057617;23.4142761230469;33.5065803527832;54.1144714355469;38.9621315002441;34.3344879150391;54.1120376586914;28.2192268371582;30.4151973724365;33.1871871948242;42.6613426208496;25.4601612091064;53.9205017089844;55.3075256347656;28.3353271484375;49.2738761901855;42.7517852783203;48.8632354736328;59.6408309936523;67.6199569702148;63.2912216186523;39.76920…	0.999990999698639;0.999988079071045;1;0.999719023704529;0.99999862909317;0.999999821186066;0.999999582767487;0.999927461147308;0.999991059303284;0.999997735023499;0.999999940395355;0.998147130012512;0.999863922595978;0.999998331069946;1;0.999998927116394;0.999999940395355;0.999726414680481;0.991598010063171;0.989819169044495;0.999930739402771;0.999985873699188;0.993023097515106;0.999999284744263;…	0.999990999698639;0.999988079071045;1;0.999719023704529;0.99999862909317;0.999999821186066;0.999999582767487;0.999927461147308;0.999991059303284;0.999997735023499;0.999999940395355;0.998147130012512;0.999863922595978;0.999998331069946;1;0.999998927116394;0.999999940395355;0.999726414680481;0.991598010063171;0.989819169044495;0.999930739402771;0.999985873699188;0.993023097515106;0.999999284744263;…	_T[Phospho (STY): 0%]NPPT[Phospho (STY): 0%]QKPPS[Phospho (STY): 100%]PPMS[Phospho (STY): 0%]GR_;_T[Phospho (STY): 0%]NPPT[Phospho (STY): 0.2%]QKPPS[Phospho (STY): 99.8%]PPMS[Phospho (STY): 0%]GR_;_T[Phospho (STY): 0%]NPPT[Phospho (STY): 0%]QKPPS[Phospho (STY): 100%]PPMS[Phospho (STY): 0%]GR_;_T[Phospho (STY): 0%]NPPT[Phospho (STY): 0%]QKPPS[Phospho (STY): 99.2%]PPMS[Phospho (STY): 0.8%]GR_;_T[Ph…	1.15708247366717;0.957629675896537;0.674524603332937;1.46081076903206;1.04761885014345;0.98713958523405;0.942487202642878;1.04740737715999;0.732206765084556;0.824646455452308;0.75121447424493;1.11660053805511;1.21735232182353;1.47487536095495;1.02103557495007;0.83708513787703;1.04251577732245;0.87588658273524;1.15769793359145;0.956879998314995;1.46041233536406;1.04898768048746;0.987158783317249;0…	1	_TNPPTQKPPS[Phospho (STY)]PPMSGR_.2;_TNPPTQKPPS[Phospho (STY)]PPMSGR_.3;_TNPPTQKPPS[Phospho (STY)]PPM[Oxidation (M)]SGR_.2;_TNPPTQKPPS[Phospho (STY)]PPM[Oxidation (M)]SGR_.3;_TN[Deamidation (NQ)]PPTQKPPS[Phospho (STY)]PPM[Oxidation (M)]SGR_.2	ABI1_S183_M1	5	TGTLSRTNPPTQKPPSPPMSGRGTLGRNTPY	S
4504087	4.77816e+06	6.94997e+06	4.44708e+06	2.81513e+06	4.62744e+06	3.1268e+06	2.59467e+06	5398742	3.18185e+06	3057426	6003790	4333647	5907941	4146871	2.53789e+06	3.9805e+06	6547761	1	1;2;3;4;5;6;7;8;9;10;11;12;13;14;15;16;17;18;1;2;3;4;5;7;8;9;10;11;13;14;17;18;6;15	ABI1	Homo sapiens	Abl interactor 1	Q8IZP0	ABI1_HUMAN	174	FALSE	_TNPPTQKPPS[Phospho (STY)]PPMSGRGT[Phospho (STY)]LGR_.3;_TNPPTQKPPS[Phospho (STY)]PPM[Oxidation (M)]SGRGT[Phospho (STY)]LGR_.3;_TNPPTQKPPS[Phospho (STY)]PPM[Oxidation (M)]S[Phospho (STY)]GRGTLGR_.3	88.1863098144531;86.4282455444336;126.2666015625;94.8597259521484;63.1642990112305;95.1723480224609;81.5889053344727;65.8739776611328;104.486923217773;62.8363342285156;52.1441459655762;107.103393554688;81.0728454589844;99.6559982299805;87.1672592163086;63.0657272338867;76.4526748657227;117.083061218262;88.513427734375;84.4211196899414;82.1389541625977;85.2678451538086;77.0838012695313;77.68260192…	0.999999105930328;0.999999523162842;1;0.999914646148682;0.999980866909027;0.999999284744263;0.999998986721039;0.999162912368774;0.999999940395355;0.99997615814209;0.891179859638214;0.999829649925232;0.99988842010498;0.999996364116669;0.999999940395355;0.999981999397278;0.998919188976288;0.999977052211761;0.959484398365021;0.999828815460205;0.999859988689423;0.999999463558197;0.988574385643005;0.9…	0.999999552965164;0.999999761581421;1;0.999957323074341;0.999989330768585;0.999999642372131;0.999999493360519;0.99941948056221;0.999999970197678;0.999982476234436;0.945589929819107;0.999914824962616;0.999944150447845;0.999998182058334;0.999999985098839;0.999991789460182;0.999729633331299;0.99999426305294;0.989871054887772;0.999956235289574;0.999964997172356;0.999999791383743;0.997105553746223;0.9…	_T[Phospho (STY): 0%]NPPT[Phospho (STY): 0%]QKPPS[Phospho (STY): 100%]PPMS[Phospho (STY): 0%]GRGT[Phospho (STY): 100%]LGR_;_T[Phospho (STY): 0%]NPPT[Phospho (STY): 0%]QKPPS[Phospho (STY): 99.9%]PPMS[Phospho (STY): 0.1%]GRGT[Phospho (STY): 100%]LGR_;_T[Phospho (STY): 0%]NPPT[Phospho (STY): 0%]QKPPS[Phospho (STY): 100%]PPMS[Phospho (STY): 10.9%]GRGT[Phospho (STY): 89.1%]LGR_;_T[Phospho (STY): 0%]NP…	1.13370533481467;0.947808587249724;0.740234012711618;1.37897363194059;0.983536922888089;0.89754476380568;0.974011011560298;1.03016756004851;0.795933132835341;0.856411359523462;0.797333905084608;1.18555374321407;1.26664472359275;1.3653199854547;0.985484264307368;0.787524838451986;0.993998977272883;0.880197564839818;1.15839062791757;0.957703837246846;0.675423555935853;1.45860099722913;1.04596002178…	2	_TNPPTQKPPS[Phospho (STY)]PPMSGRGT[Phospho (STY)]LGR_.3;_TNPPTQKPPS[Phospho (STY)]PPM[Oxidation (M)]SGRGT[Phospho (STY)]LGR_.3;_TNPPTQKPPS[Phospho (STY)]PPM[Oxidation (M)]S[Phospho (STY)]GRGTLGR_.3	ABI1_S183_M2	3	TGTLSRTNPPTQKPPSPPMSGRGTLGRNTPY	S
					361535									334704				0.999813	1;2;3;4;7;9;10;11;12;13;16;18;6;15	ABI1	Homo sapiens	Abl interactor 1	Q8IZP0	ABI1_HUMAN	174	FALSE	_TNPPTQKPPSPPMS[Phospho (STY)]GRGT[Phospho (STY)]LGR_.4;_TNPPTQKPPS[Phospho (STY)]PPM[Oxidation (M)]S[Phospho (STY)]GRGTLGR_.3	52.8626747131348;49.292652130127;61.186279296875;45.0299987792969;42.9048690795898;45.6008071899414;43.7482643127441;52.9486122131348;44.5802383422852;59.2218742370605;45.2524147033691;39.8854446411133;60.3648490905762;62.8374862670898	0.977030813694;0.833207249641418;0.987729430198669;0.982917845249176;0.803512632846832;0.998933613300323;0.994917213916779;0.998449742794037;0.995847105979919;0.999358117580414;0.921323895454407;0.999812722206116;0.993362367153168;0.988088011741638	0.988082557916641;0.913791120052338;0.993864715099335;0.986546069383621;0.893168658018112;0.999466776847839;0.997383832931519;0.999111831188202;0.997712790966034;0.999679058790207;0.960661113262177;0.999896258115768;0.998328402638435;0.997019350528717	_T[Phospho (STY): 0%]NPPT[Phospho (STY): 0%]QKPPS[Phospho (STY): 2.4%]PPMS[Phospho (STY): 97.7%]GRGT[Phospho (STY): 99.9%]LGR_;_T[Phospho (STY): 0%]NPPT[Phospho (STY): 0%]QKPPS[Phospho (STY): 17.2%]PPMS[Phospho (STY): 99.4%]GRGT[Phospho (STY): 83.3%]LGR_;_T[Phospho (STY): 0%]NPPT[Phospho (STY): 0%]QKPPS[Phospho (STY): 1.2%]PPMS[Phospho (STY): 98.8%]GRGT[Phospho (STY): 100%]LGR_;_T[Phospho (STY): …	1.13609137762414;0.947523971674985;0.740848729644346;1.37553178035712;0.975958867982167;0.796018493405389;0.856539508973521;0.800534898029789;1.18765734414493;1.26078766741254;0.788048390491935;0.865874578080272;0.987167126812252;1.03095246794036	2	_TNPPTQKPPSPPMS[Phospho (STY)]GRGT[Phospho (STY)]LGR_.4;_TNPPTQKPPS[Phospho (STY)]PPM[Oxidation (M)]S[Phospho (STY)]GRGTLGR_.3	ABI1_S187_M2	2	SRTNPPTQKPPSPPMSGRGTLGRNTPYKTLE	S
								28000								9854.89		1	9;17	ABI1	Homo sapiens	Abl interactor 1	Q8IZP0	ABI1_HUMAN	321	FALSE	_HNS[Phospho (STY)]TTSSTSSGGYR_.2	41.8688468933105;33.3035507202148	1;0.999990999698639	1;0.999990999698639	_HNS[Phospho (STY): 100%]T[Phospho (STY): 0%]T[Phospho (STY): 0%]S[Phospho (STY): 0%]S[Phospho (STY): 0%]T[Phospho (STY): 0%]S[Phospho (STY): 0%]S[Phospho (STY): 0%]GGY[Phospho (STY): 0%]R_	0.710062459227834;0.748198117712511	1	_HNS[Phospho (STY)]TTSSTSSGGYR_.2	ABI1_S323_M1	1	GSQYGTMTRQISRHNSTTSSTSSGGYRRTPS	S
			529841											348660				0.988555	4;15	ABI1	Homo sapiens	Abl interactor 1	Q8IZP0	ABI1_HUMAN	174	FALSE	_TNPPT[Phospho (STY)]QKPPSPPMSGR_.3	21.4623107910156;28.4260501861572	0.959310948848724;0.988555490970612	0.959310948848724;0.988555490970612	_T[Phospho (STY): 0%]NPPT[Phospho (STY): 95.9%]QKPPS[Phospho (STY): 4.1%]PPMS[Phospho (STY): 0%]GR_;_T[Phospho (STY): 0%]NPPT[Phospho (STY): 98.9%]QKPPS[Phospho (STY): 1.1%]PPMS[Phospho (STY): 0%]GR_	1.45511066551767;0.990757346073711	1	_TNPPT[Phospho (STY)]QKPPSPPMSGR_.3	ABI1_T178_M1	1	NQPARTGTLSRTNPPTQKPPSPPMSGRGTLG	T
4.42633e+06	4.71823e+06	6.69514e+06	4373352	2.78834e+06	4.54148e+06	3.06272e+06	2.54888e+06	5.19983e+06	3.17648e+06	3.05813e+06	5673032	4.24944e+06	5782475	4.05843e+06	2466063	3.90903e+06	6.29481e+06	1	1;2;3;4;7;9;10;11;12;13;16;18;1;2;3;4;5;6;7;8;9;10;11;12;13;14;15;16;17;18;1;2;3;4;5;7;8;9;10;11;13;14;17;18	ABI1	Homo sapiens	Abl interactor 1	Q8IZP0	ABI1_HUMAN	174	FALSE	_TNPPTQKPPSPPMS[Phospho (STY)]GRGT[Phospho (STY)]LGR_.4;_TNPPTQKPPS[Phospho (STY)]PPMSGRGT[Phospho (STY)]LGR_.3;_TNPPTQKPPS[Phospho (STY)]PPM[Oxidation (M)]SGRGT[Phospho (STY)]LGR_.3	52.8626747131348;49.292652130127;61.186279296875;45.0299987792969;42.9048690795898;45.6008071899414;43.7482643127441;52.9486122131348;44.5802383422852;59.2218742370605;45.2524147033691;39.8854446411133;88.1863098144531;86.4282455444336;126.2666015625;94.8597259521484;63.1642990112305;95.1723480224609;81.5889053344727;65.8739776611328;104.486923217773;62.8363342285156;52.1441459655762;107.10339355…	0.977030813694;0.833207249641418;0.987729430198669;0.982917845249176;0.803512632846832;0.998933613300323;0.994917213916779;0.998449742794037;0.995847105979919;0.999358117580414;0.921323895454407;0.999812722206116;0.999999105930328;0.999999523162842;1;0.999914646148682;0.999980866909027;0.999999284744263;0.999998986721039;0.999162912368774;0.999999940395355;0.99997615814209;0.891179859638214;0.999…	0.988082557916641;0.913791120052338;0.993864715099335;0.986546069383621;0.893168658018112;0.999466776847839;0.997383832931519;0.999111831188202;0.997712790966034;0.999679058790207;0.960661113262177;0.999896258115768;0.999999552965164;0.999999761581421;1;0.999957323074341;0.999989330768585;0.999999642372131;0.999999493360519;0.99941948056221;0.999999970197678;0.999982476234436;0.945589929819107;0.…	_T[Phospho (STY): 0%]NPPT[Phospho (STY): 0%]QKPPS[Phospho (STY): 2.4%]PPMS[Phospho (STY): 97.7%]GRGT[Phospho (STY): 99.9%]LGR_;_T[Phospho (STY): 0%]NPPT[Phospho (STY): 0%]QKPPS[Phospho (STY): 17.2%]PPMS[Phospho (STY): 99.4%]GRGT[Phospho (STY): 83.3%]LGR_;_T[Phospho (STY): 0%]NPPT[Phospho (STY): 0%]QKPPS[Phospho (STY): 1.2%]PPMS[Phospho (STY): 98.8%]GRGT[Phospho (STY): 100%]LGR_;_T[Phospho (STY): …	1.13609137762414;0.947523971674985;0.740848729644346;1.37553178035712;0.975958867982167;0.796018493405389;0.856539508973521;0.800534898029789;1.18765734414493;1.26078766741254;0.788048390491935;0.865874578080272;1.13370533481467;0.947808587249724;0.740234012711618;1.37897363194059;0.983536922888089;0.89754476380568;0.974011011560298;1.03016756004851;0.795933132835341;0.856411359523462;0.797333905…	2	_TNPPTQKPPSPPMS[Phospho (STY)]GRGT[Phospho (STY)]LGR_.4;_TNPPTQKPPS[Phospho (STY)]PPMSGRGT[Phospho (STY)]LGR_.3;_TNPPTQKPPS[Phospho (STY)]PPM[Oxidation (M)]SGRGT[Phospho (STY)]LGR_.3	ABI1_T191_M2	3	PPTQKPPSPPMSGRGTLGRNTPYKTLEPVKP	T
3131143	2837658	3723493	3.26943e+06	4.66e+06	5.17155e+06	2.54071e+06	3.63444e+06	2.41763e+06	3.23654e+06	3290114	3.16412e+06	285471	2.91557e+06	4594094	3.80348e+06	2.73128e+06	3.7842e+06	1	2;3;6;7;8;9;10;11;12;15;16;17;18;1;2;3;4;5;6;7;8;9;10;11;12;13;14;15;16;17;18	ABI2	Homo sapiens	Abl interactor 2	Q9NYB9	ABI2_HUMAN	174	FALSE	_TTPPTQKPPS[Phospho (STY)]PPMSGK_.2;_TTPPTQKPPS[Phospho (STY)]PPMSGK_.3	11.1632814407349;19.9854278564453;17.4106388092041;16.0713634490967;16.1166343688965;7.92980241775513;24.5326766967773;19.6320991516113;10.9159145355225;21.4732494354248;18.4728603363037;13.8183689117432;19.4074306488037;19.7066974639893;25.4527912139893;19.585901260376;23.7082958221436;26.3389739990234;45.0816459655762;13.434515953064;35.0154151916504;31.7230014801025;17.8827209472656;20.9517021…	0.998124480247498;0.999899864196777;0.99813050031662;0.999234795570374;0.999778687953949;0.861163258552551;0.999999701976776;0.99999737739563;0.998928248882294;0.999990701675415;0.998296797275543;0.978684067726135;0.999893605709076;0.999657154083252;0.999994874000549;0.999988853931427;0.99723869562149;0.999999523162842;1;0.985822558403015;0.99999874830246;0.99999988079071;0.999990463256836;0.9998…	0.998124480247498;0.999899864196777;0.99813050031662;0.999234795570374;0.999778687953949;0.861163258552551;0.999999701976776;0.99999737739563;0.998928248882294;0.999990701675415;0.998296797275543;0.978684067726135;0.999893605709076;0.999657154083252;0.999994874000549;0.999988853931427;0.99723869562149;0.999999523162842;1;0.985822558403015;0.99999874830246;0.99999988079071;0.999990463256836;0.9998…	_T[Phospho (STY): 0%]T[Phospho (STY): 0%]PPT[Phospho (STY): 0.1%]QKPPS[Phospho (STY): 99.8%]PPMS[Phospho (STY): 0.1%]GK_;_T[Phospho (STY): 0%]T[Phospho (STY): 0%]PPT[Phospho (STY): 0%]QKPPS[Phospho (STY): 100%]PPMS[Phospho (STY): 0%]GK_;_T[Phospho (STY): 0%]T[Phospho (STY): 0%]PPT[Phospho (STY): 0%]QKPPS[Phospho (STY): 99.8%]PPMS[Phospho (STY): 0.2%]GK_;_T[Phospho (STY): 0%]T[Phospho (STY): 0%]PP…	0.955548311800525;0.674903981457935;0.987019133207706;0.945769431876041;1.04332458422837;0.715297501841183;0.826459531361546;0.73994038188497;1.11614243268893;1.02237165516589;0.834707853114184;1.04350654866322;0.877207138083829;1.15415080360093;0.95541578943226;0.676170154513415;1.46401386373904;1.05318529223708;0.987132833438851;0.949546333031782;1.04144414794173;0.734458266159953;0.82548021996…	1	_TTPPTQKPPS[Phospho (STY)]PPMSGK_.2;_TTPPTQKPPS[Phospho (STY)]PPMSGK_.3	ABI2_S183_M1	2	MGGLPRTTPPTQKPPSPPMSGKGTLGRHSPY	S
34785		38027.9	42534.6		45611.9		41946.9				33511.5			36078.3				0.996587	1;3;4;6;8;12;15	ABI2	Homo sapiens	Abl interactor 2	Q9NYB9	ABI2_HUMAN	200	FALSE	_TLEPVRPPVVPNDYVPS[Phospho (STY)]PTR_.3	8.71714305877686;20.9307861328125;8.4588623046875;22.0239276885986;9.34682559967041;21.1775646209717;16.9536170959473	0.996587216854095;0.996302247047424;0.944689989089966;0.930709362030029;0.983732163906097;0.976400673389435;0.900934875011444	0.996587216854095;0.996302247047424;0.944689989089966;0.930709362030029;0.983732163906097;0.976400673389435;0.900934875011444	_T[Phospho (STY): 0%]LEPVRPPVVPNDY[Phospho (STY): 0%]VPS[Phospho (STY): 99.7%]PT[Phospho (STY): 0.3%]R_;_T[Phospho (STY): 0%]LEPVRPPVVPNDY[Phospho (STY): 0%]VPS[Phospho (STY): 99.6%]PT[Phospho (STY): 0.4%]R_;_T[Phospho (STY): 0.1%]LEPVRPPVVPNDY[Phospho (STY): 0.1%]VPS[Phospho (STY): 94.5%]PT[Phospho (STY): 5.4%]R_;_T[Phospho (STY): 0%]LEPVRPPVVPNDY[Phospho (STY): 6.5%]VPS[Phospho (STY): 93.1%]PT[…	1.10168903099878;0.807810677515711;1.59845273173545;1.02490510515615;0.897253199933055;1.26406963165377;1.04989589537917	1	_TLEPVRPPVVPNDYVPS[Phospho (STY)]PTR_.3	ABI2_S216_M1	1	LEPVRPPVVPNDYVPSPTRNMAPSQQSPVRT	S
2.45126e+06	2.55343e+06	2.72666e+06	2.93739e+06	3.03493e+06	3721735	2.03154e+06	2.56891e+06	1.9508e+06	2.14303e+06	1.99654e+06	2689269	2.39979e+06	2.29647e+06	1.77996e+06	2631685	2302778	2.52401e+06	1	1;2;3;4;5;6;7;8;9;10;11;12;13;14;15;16;17;18;1;2;10;11;14;16;1;4;5;8;13;15;17;18	ABI2	Homo sapiens	Abl interactor 2	Q9NYB9	ABI2_HUMAN	220	FALSE	_NMAPSQQS[Phospho (STY)]PVR_.2;_NM[Oxidation (M)]APSQQS[Phospho (STY)]PVR_.2;_N[Deamidation (NQ)]MAPSQQS[Phospho (STY)]PVR_.2	53.6772994995117;65.365592956543;55.5688056945801;61.1022109985352;67.2002334594727;60.6173858642578;52.1420478820801;56.3514785766602;58.9797019958496;51.6313209533691;59.4667015075684;54.5181159973145;53.7497940063477;51.6462936401367;43.2637176513672;61.6934432983398;60.2345809936523;48.4533843994141;40.7275810241699;14.2877264022827;29.2622509002686;33.6468963623047;14.5184688568115;25.345096…	1;1;0.999998331069946;0.999999463558197;0.999953329563141;0.996538400650024;0.971069514751434;0.985969126224518;0.999991774559021;0.999999344348907;0.999992728233337;0.86216002702713;0.974189519882202;0.948303818702698	1;1;0.999999165534973;0.999999731779099;0.99997666478157;0.998269200325012;0.985534757375717;0.992984563112259;0.999995887279511;0.999999672174454;0.999996364116669;0.931056171655655;0.987094759941101;0.974151909351349	_NMAPS[Phospho (STY): 0%]QQS[Phospho (STY): 100%]PVR_;_NM[Oxidation (M): 100%]APS[Phospho (STY): 0%]QQS[Phospho (STY): 100%]PVR_;_NM[Oxidation (M): 100%]APS[Phospho (STY): 0.3%]QQS[Phospho (STY): 99.7%]PVR_;_N[Deamidation (NQ): 97.1%]MAPS[Phospho (STY): 0%]Q[Deamidation (NQ): 2.7%]Q[Deamidation (NQ): 0.2%]S[Phospho (STY): 100%]PVR_;_N[Deamidation (NQ): 98.6%]MAPS[Phospho (STY): 0%]Q[Deamidation (…	1.08356591198336;0.90081299200706;0.698885966611348;1.4214741764408;1.12841598350336;0.997576146996231;0.891094623684885;0.970926946960295;0.703499583883215;0.840610705958602;0.735536384753451;1.14238113414142;1.25292463815519;1.34894601847652;0.928678168811113;0.738679246670216;0.999891782448459;0.854118225575961;0.912708177640688;0.763520085067608;0.767064338961686;0.652832209197857;1.053448095…	1	_NMAPSQQS[Phospho (STY)]PVR_.2;_NM[Oxidation (M)]APSQQS[Phospho (STY)]PVR_.2;_N[Deamidation (NQ)]MAPSQQS[Phospho (STY)]PVR_.2	ABI2_S227_M1	3	DYVPSPTRNMAPSQQSPVRTASVNQRNRTYS	S
202510	68029.1	169619	247753	249709	307762	268349	261383	144645	268866	344153	459860	257877	256483	333147	305428	373690		0.999998	4;6;7;8;10;11;12;14;15;16;1;2;3;4;5;6;8;9;10;11;13;14;15;17	ABI2	Homo sapiens	Abl interactor 2	Q9NYB9	ABI2_HUMAN	360	FALSE	_HTPPTIGGS[Phospho (STY)]LPYR_.2;_HTPPTIGGS[Phospho (STY)]LPYR_.3	14.5834140777588;21.8162956237793;22.6414203643799;15.5520906448364;19.4629764556885;17.7153186798096;16.4176559448242;13.95068359375;17.0993328094482;9.05470657348633;14.6237964630127;9.63777256011963;10.8892393112183;7.37496709823608;14.5341167449951;9.07645320892334;8.07555961608887;7.90113067626953;12.4003305435181;11.2105760574341;11.9514141082764;11.7072944641113;10.4403371810913;9.14339542…	0.884142100811005;0.999998152256012;0.999990046024323;0.82372659444809;0.866754055023193;0.893460154533386;0.992275297641754;0.943864405155182;0.99829638004303;0.985244810581207;0.999991595745087;0.999468445777893;0.999756753444672;0.994914948940277;0.99946916103363;0.998267948627472;0.99579393863678;0.979055285453796;0.999876320362091;0.999889671802521;0.996019124984741;0.999932885169983;0.90614…	0.884142100811005;0.999998152256012;0.999990046024323;0.82372659444809;0.866754055023193;0.893460154533386;0.992275297641754;0.943864405155182;0.99829638004303;0.985244810581207;0.999991595745087;0.999468445777893;0.999756753444672;0.994914948940277;0.99946916103363;0.998267948627472;0.99579393863678;0.979055285453796;0.999876320362091;0.999889671802521;0.996019124984741;0.999932885169983;0.90614…	_HT[Phospho (STY): 0%]PPT[Phospho (STY): 10.3%]IGGS[Phospho (STY): 88.4%]LPY[Phospho (STY): 1.3%]R_;_HT[Phospho (STY): 0%]PPT[Phospho (STY): 0%]IGGS[Phospho (STY): 100%]LPY[Phospho (STY): 0%]R_;_HT[Phospho (STY): 0%]PPT[Phospho (STY): 1.3%]IGGS[Phospho (STY): 82.4%]LPY[Phospho (STY): 16.3%]R_;_HT[Phospho (STY): 0%]PPT[Phospho (STY): 0%]IGGS[Phospho (STY): 86.7%]LPY[Phospho (STY): 13.3%]R_;_HT[Pho…	1.41185942334041;0.955071554324518;0.912952444532473;0.917947264298772;0.882048953277652;0.837769039846069;1.29634033463108;1.3367390513738;1.06546850161398;0.753501070519671;1.15599562843757;0.945391365925349;0.784155894044527;1.41201028360056;0.982540764090804;0.956231645263192;0.919685534805979;0.852188532099766;0.880919791638224;0.837527868293484;1.3063949742404;1.33552350970683;1.06859146030…	1	_HTPPTIGGS[Phospho (STY)]LPYR_.2;_HTPPTIGGS[Phospho (STY)]LPYR_.3	ABI2_S368_M1	2	MNRPASRHTPPTIGGSLPYRRPPSITSQTSL	S
		173518		297809	113638							1.83539e+06						0.978814	3;5;6;13	ABI2	Homo sapiens	Abl interactor 2	Q9NYB9	ABI2_HUMAN	174	FALSE	_TTPPT[Phospho (STY)]QKPPSPPMSGK_.3	11.7917385101318;25.1195011138916;18.6371212005615;17.1769866943359	0.81036776304245;0.833792865276337;0.978814303874969;0.946997582912445	0.81036776304245;0.833792865276337;0.978814303874969;0.946997582912445	_T[Phospho (STY): 3%]T[Phospho (STY): 9.8%]PPT[Phospho (STY): 81%]QKPPS[Phospho (STY): 6.2%]PPMS[Phospho (STY): 0%]GK_;_T[Phospho (STY): 0%]T[Phospho (STY): 0%]PPT[Phospho (STY): 83.4%]QKPPS[Phospho (STY): 16.6%]PPMS[Phospho (STY): 0%]GK_;_T[Phospho (STY): 0.1%]T[Phospho (STY): 0.1%]PPT[Phospho (STY): 97.9%]QKPPS[Phospho (STY): 1.9%]PPMS[Phospho (STY): 0%]GK_;_T[Phospho (STY): 0%]T[Phospho (STY):…	0.675364244320551;1.0411542425694;0.98761995198067;1.23618191521863	1	_TTPPT[Phospho (STY)]QKPPSPPMSGK_.3	ABI2_T178_M1	1	TQNMKMGGLPRTTPPTQKPPSPPMSGKGTLG	T
120663	142320	716896	192498	172409	694190	285617	440309	526134	326318	431982	496805		292634	948499	323498	438163	395660	1	1;2;3;4;5;6;12;14;15;16;3;4;6;7;8;9;10;11;12;14;15;16;17;18;1;4;5;6;15;3;6;9;11;12;15;18	ABL1	Homo sapiens	Tyrosine-protein kinase ABL1	P00519	ABL1_HUMAN	555	FALSE	_GQGESDPLDHEPAVS[Phospho (STY)]PLLPRK_.3;_GQGESDPLDHEPAVS[Phospho (STY)]PLLPR_.3;_GQ[Deamidation (NQ)]GESDPLDHEPAVS[Phospho (STY)]PLLPRK_.3;_GQ[Deamidation (NQ)]GESDPLDHEPAVS[Phospho (STY)]PLLPR_.3	21.5673027038574;22.6490707397461;16.5067615509033;24.1829700469971;25.6835594177246;27.8711280822754;13.7412385940552;12.6403522491455;13.6806669235229;17.0316181182861;23.223762512207;13.35595703125;28.5974655151367;19.1385345458984;12.7969312667847;26.480785369873;20.9988822937012;25.4112014770508;31.9130477905273;18.0403900146484;27.2612457275391;17.9463443756104;15.8528814315796;21.099060058…	1;0.999999821186066;0.999997079372406;0.999991178512573;0.999996900558472;0.99999988079071;1;0.999995708465576;0.999992489814758;0.999999940395355;0.999999642372131;0.999999642372131;1;1	1;0.999999821186066;0.999997079372406;0.999991178512573;0.999996900558472;0.99999988079071;1;0.999995708465576;0.999992489814758;0.999999940395355;0.999999642372131;0.999999821186066;1;1	_GQGES[Phospho (STY): 0%]DPLDHEPAVS[Phospho (STY): 100%]PLLPRK_;_GQGES[Phospho (STY): 0%]DPLDHEPAVS[Phospho (STY): 100%]PLLPR_;_GQ[Deamidation (NQ): 100%]GES[Phospho (STY): 0%]DPLDHEPAVS[Phospho (STY): 100%]PLLPRK_;_GQ[Deamidation (NQ): 100%]GES[Phospho (STY): 0%]DPLDHEPAVS[Phospho (STY): 100%]PLLPR_	1.11919272404531;0.97574176309235;0.679238866369865;1.68953928112544;1.15294113230526;0.901996282123481;1.24624505209523;1.56938532912357;0.940696809838259;0.704083608049227;0.701233381707366;1.86984032012402;0.949627341207858;0.864086396862455;0.950416841231232;0.730396614807362;0.852093937923576;0.827442747471689;1.13311549735869;1.5214971296614;0.947349130643592;0.737939591678129;0.90155905561…	1	_GQGESDPLDHEPAVS[Phospho (STY)]PLLPRK_.3;_GQGESDPLDHEPAVS[Phospho (STY)]PLLPR_.3;_GQ[Deamidation (NQ)]GESDPLDHEPAVS[Phospho (STY)]PLLPRK_.3;_GQ[Deamidation (NQ)]GESDPLDHEPAVS[Phospho (STY)]PLLPR_.3	ABL1_S569_M1	4	KGQGESDPLDHEPAVSPLLPRKERGPPEGGL	S
29393.2				38785.6			31965.5										43031.8	0.994428	1;5;8;18	ABL1	Homo sapiens	Tyrosine-protein kinase ABL1	P00519	ABL1_HUMAN	675	FALSE	_ESGGS[Phospho (STY)]GFRSPHLWK_.3	8.20386409759521;9.79442405700684;9.92801380157471;6.84391164779663	0.994427800178528;0.925475597381592;0.98892617225647;0.972877144813538	0.994427800178528;0.925475597381592;0.98892617225647;0.972877144813538	_ES[Phospho (STY): 0.5%]GGS[Phospho (STY): 99.4%]GFRS[Phospho (STY): 0.1%]PHLWK_;_ES[Phospho (STY): 0%]GGS[Phospho (STY): 92.5%]GFRS[Phospho (STY): 7.4%]PHLWK_;_ES[Phospho (STY): 0%]GGS[Phospho (STY): 98.9%]GFRS[Phospho (STY): 1.1%]PHLWK_;_ES[Phospho (STY): 0.5%]GGS[Phospho (STY): 97.3%]GFRS[Phospho (STY): 2.3%]PHLWK_	1.16490258846114;1.01026409420531;0.968540887764702;0.859494978490804	1	_ESGGS[Phospho (STY)]GFRSPHLWK_.3	ABL1_S679_M1	1	NGAGVPNGALRESGGSGFRSPHLWKKSSTLT	S
		33416.7			51205.3	19029		28250.7	29815.3	27448.2	26324.1			45394.7				0.996127	3;6;7;9;10;11;12;15	ABL1	Homo sapiens	Tyrosine-protein kinase ABL1	P00519	ABL1_HUMAN	675	FALSE	_ESGGSGFRS[Phospho (STY)]PHLWK_.3	8.25271129608154;13.0332593917847;3.0739905834198;6.57809448242188;8.89371490478516;10.8629360198975;3.1084930896759;15.1969985961914	0.870729923248291;0.942203223705292;0.776875913143158;0.920947909355164;0.996126532554626;0.889600932598114;0.804607748985291;0.992340564727783	0.870729923248291;0.942203223705292;0.776875913143158;0.920947909355164;0.996126532554626;0.889600932598114;0.804607748985291;0.992340564727783	_ES[Phospho (STY): 1.4%]GGS[Phospho (STY): 11.5%]GFRS[Phospho (STY): 87.1%]PHLWK_;_ES[Phospho (STY): 0%]GGS[Phospho (STY): 5.8%]GFRS[Phospho (STY): 94.2%]PHLWK_;_ES[Phospho (STY): 9.8%]GGS[Phospho (STY): 12.5%]GFRS[Phospho (STY): 77.7%]PHLWK_;_ES[Phospho (STY): 0.3%]GGS[Phospho (STY): 7.6%]GFRS[Phospho (STY): 92.1%]PHLWK_;_ES[Phospho (STY): 0%]GGS[Phospho (STY): 0.4%]GFRS[Phospho (STY): 99.6%]PHL…	0.697502487144732;1.03379626521862;0.91153829945908;0.773704793874998;0.933502029351493;0.867866044706404;1.1245685071572;1.10175714476065	1	_ESGGSGFRS[Phospho (STY)]PHLWK_.3	ABL1_S683_M1	1	VPNGALRESGGSGFRSPHLWKKSSTLTSSRL	S
										34951.3			37340.4					0.99715	11;14	ABL2	Homo sapiens	Abelson tyrosine-protein kinase 2	P42684	ABL2_HUMAN	590	FALSE	_ENIEGAQDATENS[Phospho (STY)]ASSLAPGFIR_.3	6.62099504470825;11.4602031707764	0.975016176700592;0.997150421142578	0.975016176700592;0.997150421142578	_ENIEGAQDAT[Phospho (STY): 0.4%]ENS[Phospho (STY): 97.5%]AS[Phospho (STY): 0.4%]S[Phospho (STY): 1.8%]LAPGFIR_;_ENIEGAQDAT[Phospho (STY): 0%]ENS[Phospho (STY): 99.7%]AS[Phospho (STY): 0.2%]S[Phospho (STY): 0.1%]LAPGFIR_	0.821009332313064;1.56314155703809	1	_ENIEGAQDATENS[Phospho (STY)]ASSLAPGFIR_.3	ABL2_S602_M1	1	ENKENIEGAQDATENSASSLAPGFIRGAQAS	S
204059	240087	179711	169643	199840	218913	123360	200735	198333	176737	136894	128475	161037	108465	188759	194029	139950	202233	1	1;2;3;4;5;6;7;8;9;10;11;12;13;14;15;16;17;18;3;5;6;7;8;9;10;11;12;15;16;17;18	ABL2	Homo sapiens	Abelson tyrosine-protein kinase 2	P42684	ABL2_HUMAN	613	FALSE	_GAQASSGS[Phospho (STY)]PALPRK_.2;_GAQASSGS[Phospho (STY)]PALPR_.2	32.6953125;46.0451469421387;27.4093971252441;29.7337589263916;30.2340183258057;68.4478073120117;19.9838409423828;45.3298683166504;59.5873718261719;26.5534439086914;14.353102684021;20.2784366607666;15.7274608612061;13.0247287750244;68.9680862426758;39.6507911682129;13.4444932937622;44.0128326416016;15.2028179168701;4.00380182266235;9.98538112640381;8.13144302368164;11.2836818695068;9.8094406127929…	0.999978303909302;1;0.999999761581421;0.999999940395355;0.999999225139618;0.999997973442078;0.999965786933899;0.999996840953827;0.999924600124359;0.9999880194664;0.99999213218689;0.99999862909317;0.909755647182465;0.999749600887299;0.998403429985046;0.999931633472443;0.99970144033432;0.972840368747711;0.995168685913086;0.890589714050293;0.999999701976776;0.998289883136749;0.97669780254364;0.99998…	0.999978303909302;1;0.999999761581421;0.999999940395355;0.999999225139618;0.999997973442078;0.999965786933899;0.999996840953827;0.999924600124359;0.9999880194664;0.99999213218689;0.99999862909317;0.909755647182465;0.999749600887299;0.998403429985046;0.999931633472443;0.99970144033432;0.972840368747711;0.995168685913086;0.890589714050293;0.999999701976776;0.998289883136749;0.97669780254364;0.99998…	_GAQAS[Phospho (STY): 0%]S[Phospho (STY): 0%]GS[Phospho (STY): 100%]PALPRK_;_GAQAS[Phospho (STY): 0%]S[Phospho (STY): 0%]GS[Phospho (STY): 100%]PALPR_;_GAQAS[Phospho (STY): 4.5%]S[Phospho (STY): 4.5%]GS[Phospho (STY): 91%]PALPR_;_GAQAS[Phospho (STY): 0.1%]S[Phospho (STY): 0.1%]GS[Phospho (STY): 99.8%]PALPR_;_GAQAS[Phospho (STY): 1.4%]S[Phospho (STY): 1.4%]GS[Phospho (STY): 97.3%]PALPR_;_GAQAS[Pho…	1.06512995730461;0.909138238909479;0.753399368515187;1.47196195135965;1.05874725666933;1.0427948105947;0.887916405269557;0.982644998274091;0.750368838335215;0.828604905875746;0.727878469268354;1.03225953074944;1.37724616834574;1.2200376495632;0.839190247249572;0.725703997190576;0.946420536662506;0.773862702008267;0.677222993621406;1.05781910129933;0.987577871554885;0.94192068495733;1.040750736312…	1	_GAQASSGS[Phospho (STY)]PALPRK_.2;_GAQASSGS[Phospho (STY)]PALPR_.2	ABL2_S620_M1	2	SLAPGFIRGAQASSGSPALPRKQRDKSPSSL	S
130973	127269	95189.3	188679	135436	108669	153692	137311	116601	101789	140675	109825	118912	113240	123887	120011			1	1;2;3;4;5;6;7;8;9;10;11;12;13;14;15;16	ABL2	Homo sapiens	Abelson tyrosine-protein kinase 2	P42684	ABL2_HUMAN	631	FALSE	_S[Phospho (STY)]PSSLLEDAK_.2	24.5470561981201;20.2141914367676;30.4216556549072;29.7172012329102;23.6500511169434;23.3350887298584;8.19145679473877;21.7650928497314;25.1242427825928;24.3821563720703;21.7633152008057;26.7234382629395;17.5868549346924;21.9621486663818;27.82470703125;19.0589752197266	0.999966084957123;0.985267281532288;1;0.999994277954102;0.999987125396729;0.999790191650391;0.966870486736298;0.998069703578949;0.999982357025146;0.99968695640564;0.999991536140442;0.955716013908386;0.999987244606018;0.999980866909027;0.999718129634857	0.999966084957123;0.985267281532288;1;0.999994277954102;0.999987125396729;0.999790191650391;0.966870486736298;0.998069703578949;0.999982357025146;0.99968695640564;0.999991536140442;0.955716013908386;0.999987244606018;0.999980866909027;0.999718129634857	_S[Phospho (STY): 100%]PS[Phospho (STY): 0%]S[Phospho (STY): 0%]LLEDAK_;_S[Phospho (STY): 98.5%]PS[Phospho (STY): 1.5%]S[Phospho (STY): 0%]LLEDAK_;_S[Phospho (STY): 96.7%]PS[Phospho (STY): 3.2%]S[Phospho (STY): 0.1%]LLEDAK_;_S[Phospho (STY): 99.8%]PS[Phospho (STY): 0.2%]S[Phospho (STY): 0%]LLEDAK_;_S[Phospho (STY): 95.6%]PS[Phospho (STY): 4.4%]S[Phospho (STY): 0%]LLEDAK_	1.18367400011518;0.964600560288937;0.792972232171335;1.42065006875705;0.957381060278555;0.919800200580464;0.939947922017495;0.921283177886975;0.806741282549158;0.866439573109253;0.843609930941297;1.20042597584046;1.23333311337776;1.40680854052832;0.991583633826631;0.758671503890632	1	_S[Phospho (STY)]PSSLLEDAK_.2	ABL2_S631_M1	1	ASSGSPALPRKQRDKSPSSLLEDAKETCFTR	S
6502.18	4102.05		23667.2	6378.87	3251.21	4678.27			5748.36	3325.21	6160.56	8639.15	3378.01		2572.28	4761.42		0.999607	1;2;4;5;6;7;10;11;12;13;14;16;17	ABL2	Homo sapiens	Abelson tyrosine-protein kinase 2	P42684	ABL2_HUMAN	650	FALSE	_GGFFSS[Phospho (STY)]FMK_.2	5.49775552749634;4.24347448348999;8.84084320068359;7.54756879806519;6.73050260543823;7.44815874099731;8.07620811462402;7.3324990272522;7.71798610687256;5.85330247879028;3.18473029136658;5.00476694107056;6.21935796737671	0.988988637924194;0.962437927722931;0.999606788158417;0.998568475246429;0.996765077114105;0.998419046401978;0.999155759811401;0.998225569725037;0.998792469501495;0.992257833480835;0.898869872093201;0.982097804546356;0.99461829662323	0.988988637924194;0.962437927722931;0.999606788158417;0.998568475246429;0.996765077114105;0.998419046401978;0.999155759811401;0.998225569725037;0.998792469501495;0.992257833480835;0.898869872093201;0.982097804546356;0.99461829662323	_GGFFS[Phospho (STY): 1.1%]S[Phospho (STY): 98.9%]FMK_;_GGFFS[Phospho (STY): 3.8%]S[Phospho (STY): 96.2%]FMK_;_GGFFS[Phospho (STY): 0%]S[Phospho (STY): 100%]FMK_;_GGFFS[Phospho (STY): 0.1%]S[Phospho (STY): 99.9%]FMK_;_GGFFS[Phospho (STY): 0.3%]S[Phospho (STY): 99.7%]FMK_;_GGFFS[Phospho (STY): 0.2%]S[Phospho (STY): 99.8%]FMK_;_GGFFS[Phospho (STY): 0.8%]S[Phospho (STY): 99.2%]FMK_;_GGFFS[Phospho (S…	1.38378868370946;0.754804322687923;3.45991330077306;1.32403469955176;0.793589548100613;0.720369054114216;0.902525180239813;0.832180724171348;1.26914652441226;1.84298764631011;1.9239927378711;0.642498118624605;0.739557561661921	1	_GGFFSS[Phospho (STY)]FMK_.2	ABL2_S655_M1	1	KETCFTRDRKGGFFSSFMKKRNAPTPPKRSS	S
25532.1	20116.2	14573.1	25074.5	20530.7		35343.1	36088	26255.1	21697.4		11795.8	20798.1	24320	10969.8	18805	19067.4		1	1;2;3;4;5;7;8;9;10;12;13;14;15;16;17	ABL2	Homo sapiens	Abelson tyrosine-protein kinase 2	P42684	ABL2_HUMAN	931	FALSE	_VPVLIS[Phospho (STY)]PTLK_.2	18.5545749664307;15.5482501983643;24.525972366333;8.21468639373779;10.5911750793457;22.6339702606201;17.3423881530762;33.5748291015625;10.9550609588623;15.6689767837524;7.69164085388184;10.5931615829468;14.002423286438;6.42883443832397;11.4212694168091	0.999998688697815;0.999999523162842;0.994315326213837;0.871666789054871;0.909378707408905;0.999999940395355;0.982418298721313;0.997624039649963;0.955712914466858;0.993259191513062;0.99837052822113;0.880217611789703;0.993545114994049;0.934735715389252;0.998416602611542	0.999998688697815;0.999999523162842;0.994315326213837;0.871666789054871;0.909378707408905;0.999999940395355;0.982418298721313;0.997624039649963;0.955712914466858;0.993259191513062;0.99837052822113;0.880217611789703;0.993545114994049;0.934735715389252;0.998416602611542	_VPVLIS[Phospho (STY): 100%]PT[Phospho (STY): 0%]LK_;_VPVLIS[Phospho (STY): 99.4%]PT[Phospho (STY): 0.6%]LK_;_VPVLIS[Phospho (STY): 87.2%]PT[Phospho (STY): 12.8%]LK_;_VPVLIS[Phospho (STY): 90.9%]PT[Phospho (STY): 9.1%]LK_;_VPVLIS[Phospho (STY): 98.2%]PT[Phospho (STY): 1.8%]LK_;_VPVLIS[Phospho (STY): 99.8%]PT[Phospho (STY): 0.2%]LK_;_VPVLIS[Phospho (STY): 95.6%]PT[Phospho (STY): 4.4%]LK_;_VPVLIS[P…	1.17068659670351;0.882125420242513;0.714760866413902;1.96357804011567;1.25806903111817;0.862972422577526;0.972545976303281;0.765787435896922;0.855734763371064;1.1807507703772;1.50031312596593;1.53429684658785;0.94504011460061;0.754764059475456;0.882208483340425	1	_VPVLIS[Phospho (STY)]PTLK_.2	ABL2_S936_M1	1	PVLPTTHNHKVPVLISPTLKHTPADVQLIGT	S
										16814.5				12715.8				0.981989	11;15	ABL2	Homo sapiens	Abelson tyrosine-protein kinase 2	P42684	ABL2_HUMAN	931	FALSE	_VPVLISPT[Phospho (STY)]LK_.2	10.6688766479492;18.7041301727295	0.88542240858078;0.981988668441772	0.88542240858078;0.981988668441772	_VPVLIS[Phospho (STY): 11.5%]PT[Phospho (STY): 88.5%]LK_;_VPVLIS[Phospho (STY): 1.8%]PT[Phospho (STY): 98.2%]LK_	0.854533368757662;0.945255706886335	1	_VPVLISPT[Phospho (STY)]LK_.2	ABL2_T938_M1	1	LPTTHNHKVPVLISPTLKHTPADVQLIGTDS	T
47838.3	48184.2	34744.7				18352.9		67270.2	66351.8		51276.9			34360.8			20597.2	0.999921	1;2;3;7;9;12;15;18;1;9;10	ABLIM1	Homo sapiens	Actin-binding LIM protein 1	O14639	ABLM1_HUMAN	203	FALSE	_DC[Carbamidomethyl (C)]LC[Carbamidomethyl (C)]QLC[Carbamidomethyl (C)]AQPMSSS[Phospho (STY)]PK_.2;_DC[Carbamidomethyl (C)]LC[Carbamidomethyl (C)]QLC[Carbamidomethyl (C)]AQPMSSS[Phospho (STY)]PK_.3	11.4165668487549;7.44201850891113;22.4993629455566;9.98946285247803;27.6814403533936;21.6915588378906;18.0266761779785;11.3849439620972;4.15203237533569;5.32097721099854;5.33091354370117	0.999920547008514;0.987964630126953;0.999440848827362;0.998832106590271;0.979771018028259;0.999778091907501;0.999407231807709;0.99176412820816;0.921208798885345;0.974114120006561;0.974363446235657	0.999920547008514;0.987964630126953;0.999440848827362;0.998832106590271;0.979771018028259;0.999778091907501;0.999407231807709;0.99176412820816;0.921208798885345;0.974114120006561;0.974363446235657	_DCLCQLCAQPMS[Phospho (STY): 0%]S[Phospho (STY): 0%]S[Phospho (STY): 100%]PK_;_DCLCQLCAQPMS[Phospho (STY): 0.2%]S[Phospho (STY): 1%]S[Phospho (STY): 98.8%]PK_;_DCLCQLCAQPMS[Phospho (STY): 0%]S[Phospho (STY): 0.1%]S[Phospho (STY): 99.9%]PK_;_DCLCQLCAQPMS[Phospho (STY): 0%]S[Phospho (STY): 2%]S[Phospho (STY): 98%]PK_;_DCLCQLCAQPMS[Phospho (STY): 0%]S[Phospho (STY): 0.8%]S[Phospho (STY): 99.2%]PK_;_…	1.09732174847687;0.950513693512587;0.857230826180681;0.922211583726663;0.880747703584599;1.29321769138943;1.00454488429686;0.863251402842052;1.09116272314426;0.880507921066787;0.869413323393968	1	_DC[Carbamidomethyl (C)]LC[Carbamidomethyl (C)]QLC[Carbamidomethyl (C)]AQPMSSS[Phospho (STY)]PK_.2;_DC[Carbamidomethyl (C)]LC[Carbamidomethyl (C)]QLC[Carbamidomethyl (C)]AQPMSSS[Phospho (STY)]PK_.3	ABLIM1_S216_M1	2	GRDCLCQLCAQPMSSSPKETTFSSNCAGCGR	S
	148081						128590		109427				165973	70791.3		160822	120638	1	2;8;10;14;15;17;18	ABLIM1	Homo sapiens	Actin-binding LIM protein 1	O14639	ABLM1_HUMAN	421	FALSE	_QSLGES[Phospho (STY)]PR_.2	6.95419216156006;5.3692946434021;12.327109336853;11.0519275665283;24.1425838470459;15.2679243087769;8.42815113067627	0.997411787509918;0.987498104572296;0.999987959861755;0.999956905841827;1;0.999999344348907;0.999406039714813	0.997411787509918;0.987498104572296;0.999987959861755;0.999956905841827;1;0.999999344348907;0.999406039714813	_QS[Phospho (STY): 0.3%]LGES[Phospho (STY): 99.7%]PR_;_QS[Phospho (STY): 1.3%]LGES[Phospho (STY): 98.7%]PR_;_QS[Phospho (STY): 0%]LGES[Phospho (STY): 100%]PR_;_QS[Phospho (STY): 0.1%]LGES[Phospho (STY): 99.9%]PR_	0.917228798114772;0.955278642792507;0.884017209358931;1.23954887360289;0.816061380879267;0.924645577333707;0.775647326340746	1	_QSLGES[Phospho (STY)]PR_.2	ABLIM1_S426_M1	1	TSGYDDKQERQSLGESPRTLSPTPSAEGYQD	S
2.64646e+06	2.3737e+06	2.44881e+06	2.61387e+06	2.78776e+06	3.40655e+06	2.16374e+06	2.54495e+06	1864952	2005890	1.88324e+06	2.09588e+06	3009834	2.73186e+06	1.80934e+06	3.40881e+06	2.62654e+06	2.60186e+06	1	6;15;1;2;3;4;5;6;7;8;9;10;11;12;13;14;15;16;17;18;1;2;3;5;6;10;11;12;14;1;2;3;4;5;6;7;8;9;11;12;13;14;15;16;17;18	ABLIM1	Homo sapiens	Actin-binding LIM protein 1	O14639	ABLM1_HUMAN	429	FALSE	_TLS[Phospho (STY)]PTPSAEGYQDVRDR_.3;_TLS[Phospho (STY)]PTPSAEGYQDVR_.2;_TLS[Phospho (STY)]PTPSAEGYQDVR_.3;_TLS[Phospho (STY)]PTPSAEGYQ[Deamidation (NQ)]DVR_.2	26.2109813690186;18.8864421844482;105.745704650879;95.0491561889648;111.180656433105;97.2016677856445;99.4742584228516;115.216606140137;98.4912414550781;99.2417907714844;110.508964538574;86.8226013183594;84.0743179321289;95.9413986206055;104.057830810547;80.7576293945313;86.8242492675781;105.765884399414;97.1945724487305;107.589820861816;21.2235298156738;20.0749702453613;23.3589477539063;20.42499…	0.990292549133301;0.844376981258392;1;0.999999940395355;0.809156835079193;0.98611444234848;0.925655424594879;0.98915958404541;0.930354416370392;0.758227527141571;0.958420157432556;0.934235751628876;0.861456096172333;0.984212934970856;0.960760116577148;0.999999344348907;0.999976098537445;0.999982476234436;0.999999940395355;0.999895811080933;0.998745381832123;0.989952862262726;0.999930381774902;0.9…	0.990292549133301;0.844376981258392;1;0.999999940395355;0.809156835079193;0.98611444234848;0.925655424594879;0.98915958404541;0.930354416370392;0.758227527141571;0.958420157432556;0.934235751628876;0.861456096172333;0.992106467485428;0.980380058288574;0.999999672174454;0.999988049268723;0.999991238117218;0.999999970197678;0.999947905540466;0.999372690916061;0.994976431131363;0.999965190887451;0.9…	_T[Phospho (STY): 1%]LS[Phospho (STY): 99%]PT[Phospho (STY): 0%]PS[Phospho (STY): 0%]AEGY[Phospho (STY): 0%]QDVRDR_;_T[Phospho (STY): 15.6%]LS[Phospho (STY): 84.4%]PT[Phospho (STY): 0%]PS[Phospho (STY): 0%]AEGY[Phospho (STY): 0%]QDVRDR_;_T[Phospho (STY): 0%]LS[Phospho (STY): 100%]PT[Phospho (STY): 0%]PS[Phospho (STY): 0%]AEGY[Phospho (STY): 0%]QDVR_;_T[Phospho (STY): 19.1%]LS[Phospho (STY): 80.9%…	0.89382110983591;0.941111096933663;1.16888003409648;0.941481481370433;0.683207530693188;1.41767548810933;1.024383840579;0.964894546049606;0.938383034926032;0.991591112303389;0.726746830618609;0.924334069816143;0.864219268560948;1.18939276799274;1.27122299331712;1.34741756633972;1.0264207068817;0.815753164862946;1.00091666845793;0.835222042360296;1.16888003409648;0.940181032435613;0.68026153129808…	1	_TLS[Phospho (STY)]PTPSAEGYQDVRDR_.3;_TLS[Phospho (STY)]PTPSAEGYQDVR_.2;_TLS[Phospho (STY)]PTPSAEGYQDVR_.3;_TLS[Phospho (STY)]PTPSAEGYQ[Deamidation (NQ)]DVR_.2	ABLIM1_S431_M1	4	DKQERQSLGESPRTLSPTPSAEGYQDVRDRM	S
153304	142563	177476	133153				90758.2	193003	129057	140784	186957		171520	138004	93017.3	125531	128003	0.999998	1;2;3;4;8;9;10;11;12;14;15;16;17;18	ABLIM1	Homo sapiens	Actin-binding LIM protein 1	O14639	ABLM1_HUMAN	429	FALSE	_TLS[Phospho (STY)]PTPS[Phospho (STY)]AEGYQDVR_.2	45.7478637695313;49.0353889465332;57.3623123168945;37.9723968505859;41.8139801025391;70.0041961669922;52.5757102966309;53.4417304992676;70.3213119506836;50.3525848388672;44.0876693725586;46.1457328796387;47.2623901367188;57.7226600646973	0.996911108493805;0.997494041919708;0.999681830406189;0.985815763473511;0.894032597541809;0.999966382980347;0.787775635719299;0.999301254749298;0.999998331069946;0.999603807926178;0.968346893787384;0.992088913917542;0.999444663524628;0.99647444486618	0.998445808887482;0.998745918273926;0.999840378761292;0.992519825696945;0.946977913379669;0.999975025653839;0.893887788057327;0.999549478292465;0.999999165534973;0.999801069498062;0.984151601791382;0.995567589998245;0.999643951654434;0.998237013816834	_T[Phospho (STY): 0.3%]LS[Phospho (STY): 99.7%]PT[Phospho (STY): 0%]PS[Phospho (STY): 100%]AEGY[Phospho (STY): 0%]QDVR_;_T[Phospho (STY): 0%]LS[Phospho (STY): 100%]PT[Phospho (STY): 0%]PS[Phospho (STY): 100%]AEGY[Phospho (STY): 0%]QDVR_;_T[Phospho (STY): 1.4%]LS[Phospho (STY): 98.6%]PT[Phospho (STY): 0.1%]PS[Phospho (STY): 99.9%]AEGY[Phospho (STY): 0%]QDVR_;_T[Phospho (STY): 10.6%]LS[Phospho (STY…	1.16851856700068;0.965337465757049;0.780411095200773;1.43407511153309;0.912574189623212;0.771125431303685;0.888400065200331;0.834336153562765;1.16085141275313;1.38972795439117;0.964422119477608;0.75518379896607;0.973049412590792;0.898180131869041	2	_TLS[Phospho (STY)]PTPS[Phospho (STY)]AEGYQDVR_.2	ABLIM1_S431_M2	1	DKQERQSLGESPRTLSPTPSAEGYQDVRDRM	S
153304	142563	177476	133153				90758.2	193003	129057	140784	186957		171520	138004	93017.3	125531	128003	0.999998	1;2;3;4;8;9;10;11;12;14;15;16;17;18	ABLIM1	Homo sapiens	Actin-binding LIM protein 1	O14639	ABLM1_HUMAN	429	FALSE	_TLS[Phospho (STY)]PTPS[Phospho (STY)]AEGYQDVR_.2	45.7478637695313;49.0353889465332;57.3623123168945;37.9723968505859;41.8139801025391;70.0041961669922;52.5757102966309;53.4417304992676;70.3213119506836;50.3525848388672;44.0876693725586;46.1457328796387;47.2623901367188;57.7226600646973	0.996911108493805;0.997494041919708;0.999681830406189;0.985815763473511;0.894032597541809;0.999966382980347;0.787775635719299;0.999301254749298;0.999998331069946;0.999603807926178;0.968346893787384;0.992088913917542;0.999444663524628;0.99647444486618	0.998445808887482;0.998745918273926;0.999840378761292;0.992519825696945;0.946977913379669;0.999975025653839;0.893887788057327;0.999549478292465;0.999999165534973;0.999801069498062;0.984151601791382;0.995567589998245;0.999643951654434;0.998237013816834	_T[Phospho (STY): 0.3%]LS[Phospho (STY): 99.7%]PT[Phospho (STY): 0%]PS[Phospho (STY): 100%]AEGY[Phospho (STY): 0%]QDVR_;_T[Phospho (STY): 0%]LS[Phospho (STY): 100%]PT[Phospho (STY): 0%]PS[Phospho (STY): 100%]AEGY[Phospho (STY): 0%]QDVR_;_T[Phospho (STY): 1.4%]LS[Phospho (STY): 98.6%]PT[Phospho (STY): 0.1%]PS[Phospho (STY): 99.9%]AEGY[Phospho (STY): 0%]QDVR_;_T[Phospho (STY): 10.6%]LS[Phospho (STY…	1.16851856700068;0.965337465757049;0.780411095200773;1.43407511153309;0.912574189623212;0.771125431303685;0.888400065200331;0.834336153562765;1.16085141275313;1.38972795439117;0.964422119477608;0.75518379896607;0.973049412590792;0.898180131869041	2	_TLS[Phospho (STY)]PTPS[Phospho (STY)]AEGYQDVR_.2	ABLIM1_S435_M2	1	RQSLGESPRTLSPTPSAEGYQDVRDRMIHRS	S
816018	873219	778775	824518	796492	867486	846082	864488	1.08771e+06	1.04837e+06	1.01972e+06	1.10375e+06	854260	858191	802073	888748	769049	773646	1	1;2;3;4;5;6;7;8;9;10;11;12;13;14;15;16;17;18;7;12;13;16	ABLIM1	Homo sapiens	Actin-binding LIM protein 1	O14639	ABLM1_HUMAN	450	FALSE	_STS[Phospho (STY)]QGSINSPVYSR_.2;_STS[Phospho (STY)]Q[Deamidation (NQ)]GSINSPVYSR_.2	41.4914436340332;42.0604591369629;57.9154319763184;45.2532424926758;54.0408096313477;67.5542221069336;53.7583160400391;48.1474151611328;55.7483253479004;52.8644485473633;56.3589401245117;69.2630081176758;40.8181381225586;34.7232437133789;54.0890922546387;55.0947914123535;40.9267768859863;42.3235816955566;57.1685066223145;49.3266563415527;51.5399780273438;58.526683807373	0.999324977397919;0.972541928291321;0.999957978725433;0.998717725276947;0.99994832277298;0.999837040901184;0.999856650829315;0.999943375587463;0.999436497688293;0.998792231082916;0.999999940395355;0.999997854232788;0.999524831771851;0.995783507823944;0.999659419059753;0.999935567378998;0.999393463134766;0.986398160457611;0.88984614610672;0.878866136074066;0.799862265586853;0.953845381736755	0.999324977397919;0.972541928291321;0.999957978725433;0.998717725276947;0.99994832277298;0.999837040901184;0.999856650829315;0.999943375587463;0.999436497688293;0.998792231082916;0.999999940395355;0.999997854232788;0.999524831771851;0.995783507823944;0.999659419059753;0.999935567378998;0.999393463134766;0.986398160457611;0.944922924041748;0.927545517683029;0.898342967033386;0.975885808467865	_S[Phospho (STY): 0%]T[Phospho (STY): 0.1%]S[Phospho (STY): 99.9%]QGS[Phospho (STY): 0%]INS[Phospho (STY): 0%]PVY[Phospho (STY): 0%]S[Phospho (STY): 0%]R_;_S[Phospho (STY): 0.7%]T[Phospho (STY): 2%]S[Phospho (STY): 97.3%]QGS[Phospho (STY): 0%]INS[Phospho (STY): 0%]PVY[Phospho (STY): 0%]S[Phospho (STY): 0%]R_;_S[Phospho (STY): 0%]T[Phospho (STY): 0%]S[Phospho (STY): 100%]QGS[Phospho (STY): 0%]INS[…	1.15399734691515;0.936237405013999;0.734957671873611;1.42299411720072;0.976604955243764;0.863988230543826;0.987511207796798;1.03273138966032;0.769029785567011;0.866685423652486;0.77440082148966;1.1581869261907;1.38397109682735;1.43244008985916;0.956392737540229;0.815596919104532;1.03508811627925;0.925384436073665;0.985596122106209;1.1576095341216;1.38504993837531;0.818046269995044	1	_STS[Phospho (STY)]QGSINSPVYSR_.2;_STS[Phospho (STY)]Q[Deamidation (NQ)]GSINSPVYSR_.2	ABLIM1_S452_M1	2	EGYQDVRDRMIHRSTSQGSINSPVYSRHSYT	S
	97285.3	112747					66154.7		119545	108985	157999							0.998361	2;3;8;10;11;12	ABLIM1	Homo sapiens	Actin-binding LIM protein 1	O14639	ABLM1_HUMAN	450	FALSE	_STS[Phospho (STY)]QGS[Phospho (STY)]INSPVYSR_.2	46.0994720458984;36.3533096313477;28.4637126922607;40.9366874694824;39.6466407775879;45.461971282959	0.998361170291901;0.915662884712219;0.919991016387939;0.968875467777252;0.980614006519318;0.988587141036987	0.998972624540329;0.956438362598419;0.937705934047699;0.982487380504608;0.989277005195618;0.994272947311401	_S[Phospho (STY): 0%]T[Phospho (STY): 0%]S[Phospho (STY): 100%]QGS[Phospho (STY): 99.8%]INS[Phospho (STY): 0.2%]PVY[Phospho (STY): 0%]S[Phospho (STY): 0%]R_;_S[Phospho (STY): 0%]T[Phospho (STY): 0.2%]S[Phospho (STY): 99.7%]QGS[Phospho (STY): 91.6%]INS[Phospho (STY): 8.3%]PVY[Phospho (STY): 0.1%]S[Phospho (STY): 0.1%]R_;_S[Phospho (STY): 4.6%]T[Phospho (STY): 0.1%]S[Phospho (STY): 92%]QGS[Phospho …	0.94872193120878;0.697682302967477;0.989598721390142;0.896281921656052;0.809015536482455;1.17088641560854	2	_STS[Phospho (STY)]QGS[Phospho (STY)]INSPVYSR_.2	ABLIM1_S452_M2	1	EGYQDVRDRMIHRSTSQGSINSPVYSRHSYT	S
	97285.3	112747					66154.7		119545	108985	157999							0.998361	2;3;8;10;11;12	ABLIM1	Homo sapiens	Actin-binding LIM protein 1	O14639	ABLM1_HUMAN	450	FALSE	_STS[Phospho (STY)]QGS[Phospho (STY)]INSPVYSR_.2	46.0994720458984;36.3533096313477;28.4637126922607;40.9366874694824;39.6466407775879;45.461971282959	0.998361170291901;0.915662884712219;0.919991016387939;0.968875467777252;0.980614006519318;0.988587141036987	0.998972624540329;0.956438362598419;0.937705934047699;0.982487380504608;0.989277005195618;0.994272947311401	_S[Phospho (STY): 0%]T[Phospho (STY): 0%]S[Phospho (STY): 100%]QGS[Phospho (STY): 99.8%]INS[Phospho (STY): 0.2%]PVY[Phospho (STY): 0%]S[Phospho (STY): 0%]R_;_S[Phospho (STY): 0%]T[Phospho (STY): 0.2%]S[Phospho (STY): 99.7%]QGS[Phospho (STY): 91.6%]INS[Phospho (STY): 8.3%]PVY[Phospho (STY): 0.1%]S[Phospho (STY): 0.1%]R_;_S[Phospho (STY): 4.6%]T[Phospho (STY): 0.1%]S[Phospho (STY): 92%]QGS[Phospho …	0.94872193120878;0.697682302967477;0.989598721390142;0.896281921656052;0.809015536482455;1.17088641560854	2	_STS[Phospho (STY)]QGS[Phospho (STY)]INSPVYSR_.2	ABLIM1_S455_M2	1	QDVRDRMIHRSTSQGSINSPVYSRHSYTPTT	S
106618		108722		110872	137931			65071.9					106753	147461	109606			1	1;3;5;6;9;14;15;16	ABLIM1	Homo sapiens	Actin-binding LIM protein 1	O14639	ABLM1_HUMAN	450	FALSE	_STSQGSINS[Phospho (STY)]PVYSR_.2	46.5373802185059;56.8282508850098;45.8790512084961;48.5431060791016;38.6079063415527;44.3669319152832;57.6825942993164;46.2839279174805	0.889488995075226;0.999752521514893;0.980943918228149;0.999921083450317;0.953152656555176;0.984161734580994;1;0.953620433807373	0.889488995075226;0.999752521514893;0.980943918228149;0.999921083450317;0.953152656555176;0.984161734580994;1;0.953620433807373	_S[Phospho (STY): 0%]T[Phospho (STY): 0%]S[Phospho (STY): 0%]QGS[Phospho (STY): 0%]INS[Phospho (STY): 88.9%]PVY[Phospho (STY): 0%]S[Phospho (STY): 11.1%]R_;_S[Phospho (STY): 0%]T[Phospho (STY): 0%]S[Phospho (STY): 0%]QGS[Phospho (STY): 0%]INS[Phospho (STY): 100%]PVY[Phospho (STY): 0%]S[Phospho (STY): 0%]R_;_S[Phospho (STY): 0%]T[Phospho (STY): 0%]S[Phospho (STY): 0%]QGS[Phospho (STY): 0%]INS[Phos…	1.16758615676624;0.691590287564118;0.981428355693785;0.925044655310742;0.765534918664568;1.45467501168563;0.983091728281065;0.801468590775009	1	_STSQGSINS[Phospho (STY)]PVYSR_.2	ABLIM1_S458_M1	1	RDRMIHRSTSQGSINSPVYSRHSYTPTTSRS	S
1.28434e+06	1.08654e+06	1029493	1.13395e+06	1.22182e+06	1.08771e+06	871266	990269	1.0069e+06	772198	765475	712752	1124071	1.20095e+06	1.05952e+06	1.17791e+06	1.2035e+06		1	1;2;3;4;5;6;7;8;9;10;11;12;13;14;15;16;17	ABLIM1	Homo sapiens	Actin-binding LIM protein 1	O14639	ABLM1_HUMAN	653	FALSE	_TAS[Phospho (STY)]LPGYGR_.2	39.5446319580078;41.7620468139648;44.3594551086426;38.7747611999512;38.2898101806641;47.010913848877;37.2847480773926;32.8334846496582;43.2246131896973;35.9125480651855;43.2817687988281;42.2225456237793;44.1840324401855;42.1342391967773;40.4743118286133;46.9468650817871;35.5798759460449	0.999996066093445;0.999899089336395;0.999971628189087;0.999673128128052;0.999998867511749;0.999999940395355;0.999427199363709;0.98549222946167;0.999970018863678;0.999746382236481;0.999998509883881;0.998432338237762;0.99999862909317;0.999989748001099;0.997600615024567;0.999970734119415;0.999911606311798	0.999996066093445;0.999899089336395;0.999971628189087;0.999673128128052;0.999998867511749;0.999999940395355;0.999427199363709;0.98549222946167;0.999970018863678;0.999746382236481;0.999998509883881;0.998432338237762;0.99999862909317;0.999989748001099;0.997600615024567;0.999970734119415;0.999911606311798	_T[Phospho (STY): 0%]AS[Phospho (STY): 100%]LPGY[Phospho (STY): 0%]GR_;_T[Phospho (STY): 0.1%]AS[Phospho (STY): 99.9%]LPGY[Phospho (STY): 0%]GR_;_T[Phospho (STY): 1.5%]AS[Phospho (STY): 98.5%]LPGY[Phospho (STY): 0%]GR_;_T[Phospho (STY): 0.2%]AS[Phospho (STY): 99.8%]LPGY[Phospho (STY): 0%]GR_	1.14463048138714;0.93489267755643;0.719057280810456;1.41036118389938;0.976925542121245;0.882093521277822;0.961613221346816;1.00339340885388;0.75918565160459;0.898821382257066;0.764370220866437;1.14516855004318;1.3695796419105;1.43817425638698;0.936884891571617;0.818711249930461;1.05727199550105	1	_TAS[Phospho (STY)]LPGYGR_.2	ABLIM1_S655_M1	1	SPINSASHIPSSKTASLPGYGRNGLHRPVST	S
		177058		137259	220104	114242	132645			102979	141723			228846	120218			0.997915	8;11;16;3;5;6;7;8;11;12;15	ABLIM1	Homo sapiens	Actin-binding LIM protein 1	O14639	ABLM1_HUMAN	662	FALSE	_NGLHRPVS[Phospho (STY)]TDFAQYNSYGDVSGGVR_.3;_N[Deamidation (NQ)]GLHRPVS[Phospho (STY)]TDFAQYNSYGDVSGGVR_.3	21.3381614685059;11.62109375;10.5251312255859;62.204833984375;60.5881614685059;65.3378829956055;66.7975463867188;86.416015625;77.6550369262695;54.7860717773438;85.00732421875	0.871970117092133;0.881849348545074;0.995274066925049;0.974747955799103;0.777870118618011;0.941851615905762;0.841468393802643;0.997914552688599;0.968706607818604;0.853184223175049;0.938746094703674	0.871970117092133;0.881849348545074;0.995274066925049;0.987373977899551;0.888935029506683;0.970925807952881;0.920734196901321;0.998957276344299;0.984353303909302;0.926592111587524;0.969373047351837	_NGLHRPVS[Phospho (STY): 87.2%]T[Phospho (STY): 12.8%]DFAQY[Phospho (STY): 0%]NS[Phospho (STY): 0%]Y[Phospho (STY): 0%]GDVS[Phospho (STY): 0%]GGVR_;_NGLHRPVS[Phospho (STY): 88.2%]T[Phospho (STY): 11.8%]DFAQY[Phospho (STY): 0%]NS[Phospho (STY): 0%]Y[Phospho (STY): 0%]GDVS[Phospho (STY): 0%]GGVR_;_NGLHRPVS[Phospho (STY): 99.5%]T[Phospho (STY): 0.4%]DFAQY[Phospho (STY): 0%]NS[Phospho (STY): 0%]Y[Pho…	0.92468656474947;0.860724081021559;0.762531151240346;0.697766737348383;1.11014808091836;0.960422838164302;0.883852204168306;0.925662328785859;0.861246476528773;1.05895902089832;0.995151025485129	1	_NGLHRPVS[Phospho (STY)]TDFAQYNSYGDVSGGVR_.3;_N[Deamidation (NQ)]GLHRPVS[Phospho (STY)]TDFAQYNSYGDVSGGVR_.3	ABLIM1_S669_M1	2	ASLPGYGRNGLHRPVSTDFAQYNSYGDVSGG	S
124619	111072	140823		137350	164504	119053	78506.7	154783	142693	141976	114944			171751	152716	137372	131399	1	2;5;6;8;9;11;12;15;16;18;1;2;3;5;6;7;9;10;11;15;16;17;18	ABLIM1	Homo sapiens	Actin-binding LIM protein 1	O14639	ABLM1_HUMAN	662	FALSE	_NGLHRPVSTDFAQYNS[Phospho (STY)]YGDVSGGVR_.3;_N[Deamidation (NQ)]GLHRPVSTDFAQYNS[Phospho (STY)]YGDVSGGVR_.3	10.0758981704712;6.29388380050659;41.2227325439453;14.7051286697388;29.5484294891357;11.9029388427734;10.1874208450317;30.608419418335;11.7799224853516;12.8383121490479;109.672019958496;113.183822631836;117.474685668945;123.846199035645;146.032653808594;137.258209228516;124.932998657227;118.080787658691;115.600250244141;131.138946533203;135.244644165039;125.206108093262;127.899597167969	0.996395945549011;0.975504040718079;0.999999940395355;0.99911242723465;1;0.91246497631073;0.999097287654877;0.999992609024048;0.960703074932098;0.999906361103058;0.998691260814667;0.920784771442413;1;0.999999523162842;0.99999988079071;0.999999761581421;0.895325303077698;0.999390125274658;0.999998688697815;0.999970078468323	0.996395945549011;0.975504040718079;0.999999940395355;0.99911242723465;1;0.91246497631073;0.999097287654877;0.999992609024048;0.960703074932098;0.999906361103058;0.999345630407333;0.960392385721207;1;0.999999761581421;0.999999940395355;0.99999988079071;0.947662651538849;0.999695062637329;0.999999344348907;0.999985039234161	_NGLHRPVS[Phospho (STY): 0%]T[Phospho (STY): 0%]DFAQY[Phospho (STY): 0%]NS[Phospho (STY): 99.6%]Y[Phospho (STY): 0%]GDVS[Phospho (STY): 0.3%]GGVR_;_NGLHRPVS[Phospho (STY): 0.5%]T[Phospho (STY): 0.5%]DFAQY[Phospho (STY): 0.5%]NS[Phospho (STY): 97.6%]Y[Phospho (STY): 0.5%]GDVS[Phospho (STY): 0.5%]GGVR_;_NGLHRPVS[Phospho (STY): 0%]T[Phospho (STY): 0%]DFAQY[Phospho (STY): 0%]NS[Phospho (STY): 100%]Y[…	0.964724724257665;0.954270041565931;0.879700299760092;0.918771222562273;0.776989917876656;0.849183037560088;1.17192273015134;0.963572987323738;0.770219563871616;0.907981468295517;1.17482207532803;0.953461340178131;0.685310438751051;1.14684831289741;0.909603852738607;0.897279584911356;0.823458148050266;0.928385474629613;0.869876772771418;0.940247019796;0.700612011350557;0.930458618563488;0.7136652…	1	_NGLHRPVSTDFAQYNS[Phospho (STY)]YGDVSGGVR_.3;_N[Deamidation (NQ)]GLHRPVSTDFAQYNS[Phospho (STY)]YGDVSGGVR_.3	ABLIM1_S677_M1	2	NGLHRPVSTDFAQYNSYGDVSGGVRDYQTLP	S
2.75527e+06	2268725	2.39648e+06	3235391	2.83868e+06	2.72478e+06	2.09438e+06	2.46559e+06	2.59044e+06	2.0439e+06	2.14323e+06	2415846	3.01794e+06	2.97582e+06	2.39047e+06	2395061	2.3997e+06	2.35478e+06	1	1;2;3;4;5;6;7;8;9;10;11;12;13;14;15;16;17;18;1;3;4;5;6;9;12;13;14;15;16;18;1;3;4;5;6;8;9;10;12;14;15;16;17;3;6;15	ABLIM1	Homo sapiens	Actin-binding LIM protein 1	O14639	ABLM1_HUMAN	704;701	FALSE	_GVS[Phospho (STY)]MPNMLEPK_.2;_GVS[Phospho (STY)]MPNM[Oxidation (M)]LEPK_.2;_GVS[Phospho (STY)]MPN[Deamidation (NQ)]MLEPK_.2;_GVS[Phospho (STY)]M[Oxidation (M)]PNMLEPK_.2;_MDRGVS[Phospho (STY)]MPNMLEPK_.3	;12.4666986465454;17.1460952758789;6.47687768936157;6.22359561920166;14.7416257858276;24.633243560791;15.9026985168457;15.6066036224365;8.24485301971436;15.52574634552;10.0554294586182;10.2421913146973;11.325005531311;17.4265632629395;11.7364349365234;8.55475616455078;7.37982702255249;13.0289754867554;15.6666345596313;10.9712562561035;9.98627376556396;12.7721738815308;11.355996131897;9.7509860992…	;0.996587932109833;0.999967694282532;0.995835065841675;0.76636278629303;0.99999064207077;0.999957144260406;0.995146036148071;0.996376097202301;0.985845506191254;0.999768614768982;0.993561208248138;0.999318540096283;0.999911487102509;0.999999761581421;0.999978244304657;0.999476671218872;0.99478942155838;0.972492635250092;0.999419867992401;0.99028754234314;0.999093294143677;0.999992311000824;0.9969…	1;0.998293966054916;0.999983847141266;0.997917532920837;0.883181393146515;0.999995321035385;0.999978572130203;0.997573018074036;0.998188048601151;0.992922753095627;0.999884307384491;0.996780604124069;0.999659270048141;0.999955743551254;0.99999988079071;0.999989122152328;0.999738335609436;0.99739471077919;0.986246317625046;0.999709933996201;0.99514377117157;0.999546647071838;0.999996155500412;0.99…	_GVS[Phospho (STY): 100%]MPNMLEPK_;_GVS[Phospho (STY): 100%]M[Oxidation (M): 0.3%]PNM[Oxidation (M): 99.7%]LEPK_;_GVS[Phospho (STY): 100%]M[Oxidation (M): 0%]PNM[Oxidation (M): 100%]LEPK_;_GVS[Phospho (STY): 100%]M[Oxidation (M): 0.4%]PNM[Oxidation (M): 99.6%]LEPK_;_GVS[Phospho (STY): 100%]M[Oxidation (M): 23.4%]PNM[Oxidation (M): 76.6%]LEPK_;_GVS[Phospho (STY): 100%]M[Oxidation (M): 0.5%]PNM[Oxi…	1.1492310719849;0.876608473638621;0.695326482425169;1.97062022195983;1.26749944532481;0.964772376698729;0.861378445300654;0.966514450096958;0.728251718017355;0.847437682859203;0.846903082288252;1.13251528905158;1.49130323860369;1.53924418801966;0.941985485658609;0.750386056732568;0.884896041185489;0.76482117398327;1.15865969044883;0.771092558234701;1.48953679817752;0.967537281405543;0.87498893394…	1	_GVS[Phospho (STY)]MPNMLEPK_.2;_GVS[Phospho (STY)]MPNM[Oxidation (M)]LEPK_.2;_GVS[Phospho (STY)]MPN[Deamidation (NQ)]MLEPK_.2;_GVS[Phospho (STY)]M[Oxidation (M)]PNMLEPK_.2;_MDRGVS[Phospho (STY)]MPNMLEPK_.3	ABLIM1_S706_M1	5	LPDGHMPAMRMDRGVSMPNMLEPKIFPYEML	S
								75072.9				51935.6						0.975697	9;13	ABLIM1	Homo sapiens	Actin-binding LIM protein 1	O14639	ABLM1_HUMAN	662	FALSE	_N[Deamidation (NQ)]GLHRPVST[Phospho (STY)]DFAQYNSYGDVSGGVR_.3	56.5114440917969;69.6100463867188	0.975697159767151;0.900875091552734	0.987848579883575;0.950437545776367	_N[Deamidation (NQ): 100%]GLHRPVS[Phospho (STY): 2.4%]T[Phospho (STY): 97.6%]DFAQ[Deamidation (NQ): 0%]Y[Phospho (STY): 0%]N[Deamidation (NQ): 0%]S[Phospho (STY): 0%]Y[Phospho (STY): 0%]GDVS[Phospho (STY): 0%]GGVR_;_N[Deamidation (NQ): 100%]GLHRPVS[Phospho (STY): 9.9%]T[Phospho (STY): 90.1%]DFAQ[Deamidation (NQ): 0%]Y[Phospho (STY): 0%]N[Deamidation (NQ): 0%]S[Phospho (STY): 0%]Y[Phospho (STY): 0…	0.669002212435332;1.42514707219153	1	_N[Deamidation (NQ)]GLHRPVST[Phospho (STY)]DFAQYNSYGDVSGGVR_.3	ABLIM1_T670_M1	1	SLPGYGRNGLHRPVSTDFAQYNSYGDVSGGV	T
139794							164467		161631			152405	149962					1	1;8;10;13;14	ABLIM1	Homo sapiens	Actin-binding LIM protein 1	O14639	ABLM1_HUMAN	662	FALSE	_N[Deamidation (NQ)]GLHRPVSTDFAQY[Phospho (STY)]NSYGDVSGGVR_.3	123.430480957031;130.846466064453;92.1402893066406;115.818496704102;115.195503234863	0.999358355998993;0.999989748001099;0.998713493347168;0.999999940395355;0.999046444892883	0.999679177999496;0.999994874000549;0.999356746673584;0.999999970197678;0.999523222446442	_N[Deamidation (NQ): 100%]GLHRPVS[Phospho (STY): 0%]T[Phospho (STY): 0%]DFAQ[Deamidation (NQ): 0%]Y[Phospho (STY): 99.9%]N[Deamidation (NQ): 0%]S[Phospho (STY): 0%]Y[Phospho (STY): 0.1%]GDVS[Phospho (STY): 0%]GGVR_;_N[Deamidation (NQ): 100%]GLHRPVS[Phospho (STY): 0%]T[Phospho (STY): 0%]DFAQ[Deamidation (NQ): 0%]Y[Phospho (STY): 100%]N[Deamidation (NQ): 0%]S[Phospho (STY): 0%]Y[Phospho (STY): 0%]G…	1.17550240601744;1.01653751223888;0.932320224467285;1.41851270911899;1.62517387623824	1	_N[Deamidation (NQ)]GLHRPVSTDFAQY[Phospho (STY)]NSYGDVSGGVR_.3	ABLIM1_Y675_M1	1	GRNGLHRPVSTDFAQYNSYGDVSGGVRDYQT	Y
			319253												357242			0.898887	4;16	ABLIM3	Homo sapiens	Actin-binding LIM protein 3	O94929	ABLM3_HUMAN	276	FALSE	_TSETS[Phospho (STY)]ISPPGSSIGSPNR_.2	27.1080741882324;18.8827991485596	0.898886620998383;0.820716977119446	0.898886620998383;0.820716977119446	_T[Phospho (STY): 0%]S[Phospho (STY): 0.1%]ET[Phospho (STY): 9.6%]S[Phospho (STY): 89.9%]IS[Phospho (STY): 0.3%]PPGS[Phospho (STY): 0%]S[Phospho (STY): 0%]IGS[Phospho (STY): 0%]PNR_;_T[Phospho (STY): 0.1%]S[Phospho (STY): 11.5%]ET[Phospho (STY): 2.7%]S[Phospho (STY): 82.1%]IS[Phospho (STY): 3.6%]PPGS[Phospho (STY): 0%]S[Phospho (STY): 0%]IGS[Phospho (STY): 0%]PNR_	1.42867235727346;0.827514675542636	1	_TSETS[Phospho (STY)]ISPPGSSIGSPNR_.2	ABLIM3_S280_M1	1	ARAEKKLKHRRTSETSISPPGSSIGSPNRVI	S
		314281		363360	444348				251211			315386		418683			121800	0.999959	3;5;6;10;13;15;18	ABLIM3	Homo sapiens	Actin-binding LIM protein 3	O94929	ABLM3_HUMAN	276	FALSE	_TSETSIS[Phospho (STY)]PPGSSIGSPNR_.2	31.9823379516602;39.8936424255371;30.7114219665527;16.2814826965332;24.2068309783936;33.0842323303223;33.1694602966309	0.96258670091629;0.949815094470978;0.964606463909149;0.953086495399475;0.873716056346893;0.999175429344177;0.999958693981171	0.96258670091629;0.949815094470978;0.964606463909149;0.953086495399475;0.873716056346893;0.999175429344177;0.999958693981171	_T[Phospho (STY): 0%]S[Phospho (STY): 0%]ET[Phospho (STY): 0%]S[Phospho (STY): 3.7%]IS[Phospho (STY): 96.3%]PPGS[Phospho (STY): 0%]S[Phospho (STY): 0%]IGS[Phospho (STY): 0%]PNR_;_T[Phospho (STY): 0%]S[Phospho (STY): 0%]ET[Phospho (STY): 0%]S[Phospho (STY): 5%]IS[Phospho (STY): 95%]PPGS[Phospho (STY): 0%]S[Phospho (STY): 0%]IGS[Phospho (STY): 0%]PNR_;_T[Phospho (STY): 0%]S[Phospho (STY): 0%]ET[Pho…	0.659748747937428;1.04096372197213;1.02261801413173;0.876506443555976;1.30133307643506;1.06254367103931;0.825348408279169	1	_TSETSIS[Phospho (STY)]PPGSSIGSPNR_.2	ABLIM3_S282_M1	1	AEKKLKHRRTSETSISPPGSSIGSPNRVICA	S
							77503			73997.3								0.795188	8;11	ABLIM3	Homo sapiens	Actin-binding LIM protein 3	O94929	ABLM3_HUMAN	370	FALSE	_RAS[Phospho (STY)]SPGYIDSPTYSR_.3	15.2173948287964;27.1464080810547	0.795188307762146;0.780085980892181	0.795188307762146;0.780085980892181	_RAS[Phospho (STY): 79.5%]S[Phospho (STY): 19.3%]PGY[Phospho (STY): 0.7%]IDS[Phospho (STY): 0%]PT[Phospho (STY): 0.5%]Y[Phospho (STY): 0%]S[Phospho (STY): 0%]R_;_RAS[Phospho (STY): 78%]S[Phospho (STY): 22%]PGY[Phospho (STY): 0%]IDS[Phospho (STY): 0%]PT[Phospho (STY): 0%]Y[Phospho (STY): 0%]S[Phospho (STY): 0%]R_	1.03058716290512;0.803433581037768	1	_RAS[Phospho (STY)]SPGYIDSPTYSR_.3	ABLIM3_S372_M1	1	SQDIYENLDLRQRRASSPGYIDSPTYSRQGM	S
722419	687751	985320	687914	815911		506336	571306	707575	640337	727050	979786	735690	730367	974664	746021	600636	648228	0.999799	1;2;4;5;7;8;9;10;11;12;13;14;15;16;17;18;3;4;11;14;16;18	ABLIM3	Homo sapiens	Actin-binding LIM protein 3	O94929	ABLM3_HUMAN	371;370	FALSE	_ASS[Phospho (STY)]PGYIDSPTYSR_.2;_RASS[Phospho (STY)]PGYIDSPTYSR_.2	55.2462501525879;45.7979698181152;42.0291481018066;54.974910736084;41.8018264770508;55.3465385437012;64.1694717407227;44.7838172912598;54.8234062194824;56.0251655578613;40.3944473266602;42.0854148864746;73.199951171875;62.8549690246582;43.9349174499512;38.6043739318848;36.0264358520508;18.3374176025391;18.6708641052246;19.5798664093018;31.1931552886963;25.579647064209	0.98975658416748;0.832520484924316;0.984873473644257;0.999798655509949;0.963501989841461;0.990351021289825;0.986850917339325;0.999437093734741;0.988788783550262;0.991752684116364;0.992330729961395;0.979241192340851;0.983675956726074;0.985687434673309;0.991319417953491;0.938549399375916;0.989719986915588;0.842321574687958;0.790615618228912;0.966591000556946;0.847655534744263;0.996103644371033	0.98975658416748;0.832520484924316;0.984873473644257;0.999798655509949;0.963501989841461;0.990351021289825;0.986850917339325;0.999437093734741;0.988788783550262;0.991752684116364;0.992330729961395;0.979241192340851;0.983675956726074;0.985687434673309;0.991319417953491;0.938549399375916;0.989719986915588;0.842321574687958;0.790615618228912;0.966591000556946;0.847655534744263;0.996103644371033	_AS[Phospho (STY): 1%]S[Phospho (STY): 99%]PGY[Phospho (STY): 0%]IDS[Phospho (STY): 0%]PT[Phospho (STY): 0%]Y[Phospho (STY): 0%]S[Phospho (STY): 0%]R_;_AS[Phospho (STY): 16.7%]S[Phospho (STY): 83.3%]PGY[Phospho (STY): 0%]IDS[Phospho (STY): 0%]PT[Phospho (STY): 0%]Y[Phospho (STY): 0%]S[Phospho (STY): 0%]R_;_AS[Phospho (STY): 1.5%]S[Phospho (STY): 98.5%]PGY[Phospho (STY): 0%]IDS[Phospho (STY): 0%]P…	1.16163227661769;0.905238893009473;1.4271430302466;1.04211097789486;0.973140386450447;1.00826092626663;0.776411129750885;0.876734631715949;0.798228137257446;1.1608021009256;1.30519373115191;1.35586548167381;1.09270670220893;0.827632101881902;1.01202772625144;0.851299229498215;0.742988063512771;1.38165662483384;0.80321471142127;1.38307934710449;0.787001141034759;0.844288937871163	1	_ASS[Phospho (STY)]PGYIDSPTYSR_.2;_RASS[Phospho (STY)]PGYIDSPTYSR_.2	ABLIM3_S373_M1	2	QDIYENLDLRQRRASSPGYIDSPTYSRQGMS	S
		199664						251652		183551	261450		253084					0.98965	3;9;11;14;9;12	ABLIM3	Homo sapiens	Actin-binding LIM protein 3	O94929	ABLM3_HUMAN	371;370	FALSE	_ASS[Phospho (STY)]PGYIDS[Phospho (STY)]PTYSR_.2;_RASS[Phospho (STY)]PGYIDS[Phospho (STY)]PTYSR_.3	58.657054901123;76.634765625;54.4571762084961;55.1697731018066;45.6439819335938;54.9499130249023	0.989650309085846;0.901898324489594;0.932869255542755;0.762616217136383;0.820437908172607;0.984573304653168	0.994796216487885;0.949463427066803;0.965307861566544;0.875131011009216;0.906451165676117;0.992284148931503	_AS[Phospho (STY): 1%]S[Phospho (STY): 99%]PGY[Phospho (STY): 0%]IDS[Phospho (STY): 100%]PT[Phospho (STY): 0%]Y[Phospho (STY): 0%]S[Phospho (STY): 0%]R_;_AS[Phospho (STY): 9.8%]S[Phospho (STY): 90.2%]PGY[Phospho (STY): 0%]IDS[Phospho (STY): 99.7%]PT[Phospho (STY): 0.3%]Y[Phospho (STY): 0%]S[Phospho (STY): 0%]R_;_AS[Phospho (STY): 0.2%]S[Phospho (STY): 99.8%]PGY[Phospho (STY): 0%]IDS[Phospho (STY)…	0.678062316303654;0.725525151335263;0.842340154629971;1.35214108096676;0.76745459094121;1.15823352098883	2	_ASS[Phospho (STY)]PGYIDS[Phospho (STY)]PTYSR_.2;_RASS[Phospho (STY)]PGYIDS[Phospho (STY)]PTYSR_.3	ABLIM3_S373_M2	2	QDIYENLDLRQRRASSPGYIDSPTYSRQGMS	S
		199664						251652		183551	261450		253084					0.98965	3;9;11;14;9;12	ABLIM3	Homo sapiens	Actin-binding LIM protein 3	O94929	ABLM3_HUMAN	371;370	FALSE	_ASS[Phospho (STY)]PGYIDS[Phospho (STY)]PTYSR_.2;_RASS[Phospho (STY)]PGYIDS[Phospho (STY)]PTYSR_.3	58.657054901123;76.634765625;54.4571762084961;55.1697731018066;45.6439819335938;54.9499130249023	0.989650309085846;0.901898324489594;0.932869255542755;0.762616217136383;0.820437908172607;0.984573304653168	0.994796216487885;0.949463427066803;0.965307861566544;0.875131011009216;0.906451165676117;0.992284148931503	_AS[Phospho (STY): 1%]S[Phospho (STY): 99%]PGY[Phospho (STY): 0%]IDS[Phospho (STY): 100%]PT[Phospho (STY): 0%]Y[Phospho (STY): 0%]S[Phospho (STY): 0%]R_;_AS[Phospho (STY): 9.8%]S[Phospho (STY): 90.2%]PGY[Phospho (STY): 0%]IDS[Phospho (STY): 99.7%]PT[Phospho (STY): 0.3%]Y[Phospho (STY): 0%]S[Phospho (STY): 0%]R_;_AS[Phospho (STY): 0.2%]S[Phospho (STY): 99.8%]PGY[Phospho (STY): 0%]IDS[Phospho (STY)…	0.678062316303654;0.725525151335263;0.842340154629971;1.35214108096676;0.76745459094121;1.15823352098883	2	_ASS[Phospho (STY)]PGYIDS[Phospho (STY)]PTYSR_.2;_RASS[Phospho (STY)]PGYIDS[Phospho (STY)]PTYSR_.3	ABLIM3_S379_M2	2	LDLRQRRASSPGYIDSPTYSRQGMSPTFSRS	S
558753	523018	490168	608121	499321	548946	511884	443617	477468	514781	507412	524394	633090	543553	492857	539716	560970	565122	1	1;2;3;4;5;6;7;8;9;10;11;12;13;14;15;16;17;18;5;6;12;14;15	ABLIM3	Homo sapiens	Actin-binding LIM protein 3	O94929	ABLM3_HUMAN	385	FALSE	_QGMS[Phospho (STY)]PTFSR_.2;_[Gln->pyro-Glu]QGMS[Phospho (STY)]PTFSR_.2;_[Gln->pyro-Glu]QGM[Oxidation (M)]S[Phospho (STY)]PTFSR_.2	38.7576866149902;40.2940521240234;47.9465980529785;34.6354026794434;36.9367713928223;39.8134460449219;31.3364105224609;28.6901588439941;43.0390205383301;40.4654273986816;37.2085342407227;35.3543167114258;32.8725204467773;33.4577865600586;39.4761161804199;36.8623352050781;27.4728012084961;24.4649658203125;17.2877750396729;15.7779083251953;26.2748756408691;19.6988391876221;15.8810415267944;26.32839…	1;0.999996423721313;0.999999046325684;0.999998092651367;0.999946892261505;0.999999225139618;1;0.999999165534973;0.999933481216431;0.999999940395355;0.999611854553223;0.999885976314545;0.999999582767487;0.999999761581421;0.999997913837433;0.999999821186066;0.999999046325684;0.999942541122437;0.982535719871521;0.99303662776947;0.976040005683899;0.850191593170166;0.989483654499054	1;0.999996423721313;0.999999046325684;0.999998092651367;0.999946892261505;0.999999225139618;1;0.999999165534973;0.999933481216431;0.999999940395355;0.999611854553223;0.999885976314545;0.999999582767487;0.999999761581421;0.999997913837433;0.999999821186066;0.999999046325684;0.999942541122437;0.991267859935761;0.996518313884735;0.988020002841949;0.925095796585083;0.994741827249527	_QGMS[Phospho (STY): 100%]PT[Phospho (STY): 0%]FS[Phospho (STY): 0%]R_;_QGM[Oxidation (M): 100%]S[Phospho (STY): 98.3%]PT[Phospho (STY): 1.7%]FS[Phospho (STY): 0.1%]R_;_QGM[Oxidation (M): 100%]S[Phospho (STY): 99.3%]PT[Phospho (STY): 0.7%]FS[Phospho (STY): 0%]R_;_QGM[Oxidation (M): 100%]S[Phospho (STY): 97.6%]PT[Phospho (STY): 2.1%]FS[Phospho (STY): 0.3%]R_;_QGM[Oxidation (M): 100%]S[Phospho (STY…	1.15107838309309;0.943146044358974;0.71089795716541;1.42285435570958;0.974397468870878;0.895001012508785;0.981344116608221;0.983448679107044;0.754065366568693;0.913543696057581;0.76745111646233;1.14061960440105;1.34831517867945;1.41583085796449;0.943962965411388;0.806674857361293;1.03399393058023;0.916164888877437;1.11107863553535;0.963951708748007;0.845387153719659;1.39891398079461;0.97746761308…	1	_QGMS[Phospho (STY)]PTFSR_.2;_[Gln->pyro-Glu]QGMS[Phospho (STY)]PTFSR_.2;_[Gln->pyro-Glu]QGM[Oxidation (M)]S[Phospho (STY)]PTFSR_.2	ABLIM3_S388_M1	3	SPGYIDSPTYSRQGMSPTFSRSPHHYYRSGP	S
230439									151768			245317						0.884793	1;10;13	ABLIM3	Homo sapiens	Actin-binding LIM protein 3	O94929	ABLM3_HUMAN	385	FALSE	_QGMS[Phospho (STY)]PT[Phospho (STY)]FSRSPHHYYR_.3	29.1420383453369;28.2982959747314;21.7974090576172	0.879097402095795;0.88479346036911;0.853954315185547	0.927620440721512;0.941717743873596;0.922191232442856	_QGMS[Phospho (STY): 97.6%]PT[Phospho (STY): 87.9%]FS[Phospho (STY): 14.5%]RS[Phospho (STY): 0%]PHHY[Phospho (STY): 0%]Y[Phospho (STY): 0%]R_;_QGMS[Phospho (STY): 99.9%]PT[Phospho (STY): 88.5%]FS[Phospho (STY): 11.5%]RS[Phospho (STY): 0.1%]PHHY[Phospho (STY): 0%]Y[Phospho (STY): 0%]R_;_QGMS[Phospho (STY): 99%]PT[Phospho (STY): 85.4%]FS[Phospho (STY): 14.4%]RS[Phospho (STY): 0.6%]PHHY[Phospho (STY…	1.15143461301323;0.88053640089862;1.38901480444648	2	_QGMS[Phospho (STY)]PT[Phospho (STY)]FSRSPHHYYR_.3	ABLIM3_S388_M2	1	SPGYIDSPTYSRQGMSPTFSRSPHHYYRSGP	S
30134.9										35908.9					31318.7			0.999475	1;11;16	ABLIM3	Homo sapiens	Actin-binding LIM protein 3	O94929	ABLM3_HUMAN	471	FALSE	_YSPIYSPDPYYASESEYWTYHGS[Phospho (STY)]PK_.3	32.2319107055664;26.1577701568604;37.9571151733398	0.999286234378815;0.99827116727829;0.999475240707397	0.999286234378815;0.99827116727829;0.999475240707397	_Y[Phospho (STY): 0%]S[Phospho (STY): 0%]PIY[Phospho (STY): 0%]S[Phospho (STY): 0%]PDPY[Phospho (STY): 0%]Y[Phospho (STY): 0%]AS[Phospho (STY): 0%]ES[Phospho (STY): 0%]EY[Phospho (STY): 0%]WT[Phospho (STY): 0%]Y[Phospho (STY): 0%]HGS[Phospho (STY): 99.9%]PK_;_Y[Phospho (STY): 0%]S[Phospho (STY): 0%]PIY[Phospho (STY): 0%]S[Phospho (STY): 0%]PDPY[Phospho (STY): 0%]Y[Phospho (STY): 0%]AS[Phospho (ST…	1.22020628663614;0.927259327687236;0.702624354088419	1	_YSPIYSPDPYYASESEYWTYHGS[Phospho (STY)]PK_.3	ABLIM3_S493_M1	1	DPYYASESEYWTYHGSPKVPRARRFSSGGEE	S
180851	142425	117692	184597	183841	142893		165911	108262	156637	178722	210243	222241	180514	126943	203623	156296	157621	1	2;3;6;8;10;11;13;14;15;16;17;18;1;2;3;4;5;6;8;9;10;11;12;13;14;15;16;17;18	ABLIM3	Homo sapiens	Actin-binding LIM protein 3	O94929	ABLM3_HUMAN	501	FALSE	_RFS[Phospho (STY)]SGGEEDDFDR_.2;_RFS[Phospho (STY)]SGGEEDDFDR_.3	18.5220642089844;34.9896621704102;17.7989559173584;13.1951246261597;18.4208831787109;15.6408290863037;23.4189453125;15.6261310577393;41.6265830993652;35.7890090942383;6.85551691055298;17.3210334777832;13.2033290863037;15.0093994140625;10.3784580230713;17.6330127716064;18.6574230194092;6.62238216400146;15.8775749206543;8.54974842071533;14.6291189193726;21.129825592041;10.9637269973755;21.972015380…	1;0.999999940395355;0.999994933605194;0.999999582767487;0.997144103050232;0.999968767166138;0.999914228916168;0.948025166988373;0.99991512298584;0.999955236911774;0.996397018432617;0.999908685684204;0.91612708568573;0.999960839748383;0.999946117401123;0.877917408943176;0.999931633472443;0.999959528446198;0.8996222615242;0.999917328357697;0.999930262565613;0.926464021205902	1;0.999999940395355;0.999994933605194;0.999999582767487;0.997144103050232;0.999968767166138;0.999914228916168;0.948025166988373;0.99991512298584;0.999955236911774;0.996397018432617;0.999908685684204;0.91612708568573;0.999960839748383;0.999946117401123;0.877917408943176;0.999931633472443;0.999959528446198;0.8996222615242;0.999917328357697;0.999930262565613;0.926464021205902	_RFS[Phospho (STY): 100%]S[Phospho (STY): 0%]GGEEDDFDR_;_RFS[Phospho (STY): 99.7%]S[Phospho (STY): 0.3%]GGEEDDFDR_;_RFS[Phospho (STY): 100%]S[Phospho (STY): 0%]GGEEDDFDR_;_RFS[Phospho (STY): 94.8%]S[Phospho (STY): 5.2%]GGEEDDFDR_;_RFS[Phospho (STY): 99.6%]S[Phospho (STY): 0.4%]GGEEDDFDR_;_RFS[Phospho (STY): 91.6%]S[Phospho (STY): 8.4%]GGEEDDFDR_;_RFS[Phospho (STY): 87.8%]S[Phospho (STY): 12.2%]GG…	0.939844034301077;0.739004564378092;0.990493060887849;1.03270359682213;0.864323715459029;0.777857682165371;1.34757193733034;1.43152046720508;1.03668106053647;0.80008638741343;1.02048482743439;0.844757311197192;1.15176863807405;0.939986543948313;0.738831249583549;1.41184906961487;0.969687825073723;0.994315792646299;1.03269945699737;0.846088998251987;0.864294731973222;0.77670363766686;1.22483041787…	1	_RFS[Phospho (STY)]SGGEEDDFDR_.2;_RFS[Phospho (STY)]SGGEEDDFDR_.3	ABLIM3_S503_M1	2	WTYHGSPKVPRARRFSSGGEEDDFDRSMHKL	S
122243		73884.1				118717	102392	147888	73704.4	148683	99891.8		151376	58547.1		107608	67984.7		1;3;7;8;9;10;11;12;14;15;17;18	ABLIM3	Homo sapiens	Actin-binding LIM protein 3	O94929	ABLM3_HUMAN	501	FALSE	_RFS[Phospho (STY)]S[Phospho (STY)]GGEEDDFDR_.2			1	_RFS[Phospho (STY): 100%]S[Phospho (STY): 100%]GGEEDDFDR_	1.16036826707612;0.694071793570397;0.974549279355764;1.00938076256973;0.755616388561895;0.876857585269979;0.795053176572115;1.17099098423057;1.35080111698802;1.02470152704333;1.01207574463105;0.871850127597085	2	_RFS[Phospho (STY)]S[Phospho (STY)]GGEEDDFDR_.2	ABLIM3_S503_M2	1	WTYHGSPKVPRARRFSSGGEEDDFDRSMHKL	S
122243		73884.1				118717	102392	147888	73704.4	148683	99891.8		151376	58547.1		107608	67984.7		1;3;7;8;9;10;11;12;14;15;17;18	ABLIM3	Homo sapiens	Actin-binding LIM protein 3	O94929	ABLM3_HUMAN	501	FALSE	_RFS[Phospho (STY)]S[Phospho (STY)]GGEEDDFDR_.2			1	_RFS[Phospho (STY): 100%]S[Phospho (STY): 100%]GGEEDDFDR_	1.16036826707612;0.694071793570397;0.974549279355764;1.00938076256973;0.755616388561895;0.876857585269979;0.795053176572115;1.17099098423057;1.35080111698802;1.02470152704333;1.01207574463105;0.871850127597085	2	_RFS[Phospho (STY)]S[Phospho (STY)]GGEEDDFDR_.2	ABLIM3_S504_M2	1	TYHGSPKVPRARRFSSGGEEDDFDRSMHKLQ	S
	49273.1												45929.1		53723.7			0.999984	2;14;16	ABLIM3	Homo sapiens	Actin-binding LIM protein 3	O94929	ABLM3_HUMAN	553	FALSE	_EALHTAGYEMSLN[Deamidation (NQ)]GS[Phospho (STY)]PR_.3	36.5991859436035;37.3911399841309;43.7918395996094	0.999953150749207;0.997412860393524;0.999984204769135	0.999976575374603;0.998706430196762;0.999992102384567	_EALHT[Phospho (STY): 0%]AGY[Phospho (STY): 0%]EMS[Phospho (STY): 0%]LN[Deamidation (NQ): 100%]GS[Phospho (STY): 100%]PR_;_EALHT[Phospho (STY): 0.1%]AGY[Phospho (STY): 0%]EMS[Phospho (STY): 0.1%]LN[Deamidation (NQ): 100%]GS[Phospho (STY): 99.7%]PR_	0.958175576974129;1.42594304811693;0.770242561340086	1	_EALHTAGYEMSLN[Deamidation (NQ)]GS[Phospho (STY)]PR_.3	ABLIM3_S567_M1	1	REALHTAGYEMSLNGSPRSHYLADSDPLISK	S
95020.3	143241	118156	102377	100631	105094		258372	114053	61561.7	116639	115301	140856	134260	126357	236854	572804		0.999991	1;2;3;4;5;6;8;9;10;11;12;13;14;15;16;17	ABLIM3	Homo sapiens	Actin-binding LIM protein 3	O94929	ABLM3_HUMAN	583	FALSE	_SAS[Phospho (STY)]LPAYR_.2	13.8687868118286;18.6999130249023;13.0629281997681;13.245777130127;19.5831775665283;10.6077089309692;11.9534187316895;20.9677410125732;9.27083301544189;10.3547105789185;13.1544971466064;15.0242013931274;15.9921312332153;7.46326446533203;14.3361434936523;8.95046424865723	0.999327659606934;0.990262985229492;0.987340867519379;0.895703315734863;0.998997509479523;0.992595851421356;0.950946807861328;0.999990701675415;0.824579119682312;0.990388154983521;0.930278420448303;0.939441502094269;0.994920372962952;0.979780495166779;0.991007268428802;0.821631669998169	0.999327659606934;0.990262985229492;0.987340867519379;0.895703315734863;0.998997509479523;0.992595851421356;0.950946807861328;0.999990701675415;0.824579119682312;0.990388154983521;0.930278420448303;0.939441502094269;0.994920372962952;0.979780495166779;0.991007268428802;0.821631669998169	_S[Phospho (STY): 0.1%]AS[Phospho (STY): 99.9%]LPAY[Phospho (STY): 0%]R_;_S[Phospho (STY): 1%]AS[Phospho (STY): 99%]LPAY[Phospho (STY): 0%]R_;_S[Phospho (STY): 1.3%]AS[Phospho (STY): 98.7%]LPAY[Phospho (STY): 0%]R_;_S[Phospho (STY): 10.4%]AS[Phospho (STY): 89.6%]LPAY[Phospho (STY): 0%]R_;_S[Phospho (STY): 0.7%]AS[Phospho (STY): 99.3%]LPAY[Phospho (STY): 0%]R_;_S[Phospho (STY): 4.9%]AS[Phospho (ST…	1.15048938928851;0.933268335698296;0.732972961914011;1.42104968485797;0.980933030974443;0.861329306663826;1.02375380294513;0.7638802672491;0.882916973225061;0.763816142257686;1.15260214780918;1.38050343959306;1.4353484865808;0.949868985878031;0.821043595272302;1.04643142579977	1	_SAS[Phospho (STY)]LPAYR_.2	ABLIM3_S585_M1	1	SHYLADSDPLISKSASLPAYRRNGLHRTPSA	S
230439									151768			245317						0.884793	1;10;13	ABLIM3	Homo sapiens	Actin-binding LIM protein 3	O94929	ABLM3_HUMAN	385	FALSE	_QGMS[Phospho (STY)]PT[Phospho (STY)]FSRSPHHYYR_.3	29.1420383453369;28.2982959747314;21.7974090576172	0.879097402095795;0.88479346036911;0.853954315185547	0.927620440721512;0.941717743873596;0.922191232442856	_QGMS[Phospho (STY): 97.6%]PT[Phospho (STY): 87.9%]FS[Phospho (STY): 14.5%]RS[Phospho (STY): 0%]PHHY[Phospho (STY): 0%]Y[Phospho (STY): 0%]R_;_QGMS[Phospho (STY): 99.9%]PT[Phospho (STY): 88.5%]FS[Phospho (STY): 11.5%]RS[Phospho (STY): 0.1%]PHHY[Phospho (STY): 0%]Y[Phospho (STY): 0%]R_;_QGMS[Phospho (STY): 99%]PT[Phospho (STY): 85.4%]FS[Phospho (STY): 14.4%]RS[Phospho (STY): 0.6%]PHHY[Phospho (STY…	1.15143461301323;0.88053640089862;1.38901480444648	2	_QGMS[Phospho (STY)]PT[Phospho (STY)]FSRSPHHYYR_.3	ABLIM3_T390_M2	1	GYIDSPTYSRQGMSPTFSRSPHHYYRSGPES	T
						42633.7		35730.4			25196.8							0.99995	7;9;12;8;16	ACACA	Homo sapiens	Acetyl-CoA carboxylase 1	Q13085	ACACA_HUMAN	19	FALSE	_FIIGS[Phospho (STY)]VSEDNSEDEISNLVK_.2;_FIIGS[Phospho (STY)]VSEDNSEDEISNLVK_.3	31.7660617828369;21.4231719970703;9.93861293792725;11.5247602462769;9.04474830627441	0.999938905239105;0.999949932098389;0.995582282543182;0.99809992313385;0.980042457580566	0.999938905239105;0.999949932098389;0.995582282543182;0.99809992313385;0.980042457580566	_FIIGS[Phospho (STY): 100%]VS[Phospho (STY): 0%]EDNS[Phospho (STY): 0%]EDEIS[Phospho (STY): 0%]NLVK_;_FIIGS[Phospho (STY): 99.6%]VS[Phospho (STY): 0.4%]EDNS[Phospho (STY): 0%]EDEIS[Phospho (STY): 0%]NLVK_;_FIIGS[Phospho (STY): 99.8%]VS[Phospho (STY): 0.2%]EDNS[Phospho (STY): 0%]EDEIS[Phospho (STY): 0%]NLVK_;_FIIGS[Phospho (STY): 98%]VS[Phospho (STY): 0.3%]EDNS[Phospho (STY): 0.6%]EDEIS[Phospho (S…	0.745071541963088;0.7243739969694;1.29892098372422;1.03471679335881;0.710414526358903	1	_FIIGS[Phospho (STY)]VSEDNSEDEISNLVK_.2;_FIIGS[Phospho (STY)]VSEDNSEDEISNLVK_.3	ACACA_S23_M1	2	AQPLELNQHSRFIIGSVSEDNSEDEISNLVK	S
443371	326836	504534	564510	394000	371907	267778	278255	485943	386895	394348	439196	389556	569225	598160	272311	409087		1	1;2;3;4;5;6;7;8;9;10;11;12;13;14;15;16;17;1;2;3;4;5;6;7;8;10;12;14;17;1;2;4;5;7;17	ACACA	Homo sapiens	Acetyl-CoA carboxylase 1	Q13085	ACACA_HUMAN	19	FALSE	_FIIGSVSEDNS[Phospho (STY)]EDEISNLVK_.2;_FIIGSVSEDNS[Phospho (STY)]EDEISNLVK_.3;_FIIGSVSEDN[Deamidation (NQ)]S[Phospho (STY)]EDEISNLVK_.3	46.5804977416992;73.1299896240234;66.6893539428711;48.9369087219238;40.1203422546387;34.8698387145996;27.7059268951416;22.3855094909668;46.1516456604004;51.2549324035645;55.2919464111328;35.0961761474609;27.1047325134277;49.1403121948242;47.8606033325195;53.1693305969238;50.0207252502441;71.0061340332031;31.0227031707764;48.2812194824219;43.5755653381348;57.5973815917969;40.3589363098145;47.45176…	0.999999463558197;1;0.999995648860931;0.999999165534973;0.999984622001648;0.999986708164215;0.978846967220306;0.815956950187683;0.996537804603577;0.999573767185211;0.99999988079071;0.903128564357758;0.999999940395355;1;0.945583164691925;0.957355856895447;0.999883830547333;0.969581604003906;0.999555230140686;0.998938679695129;0.999999046325684;0.999991953372955;0.999445199966431;0.999996364116669;…	0.999999463558197;1;0.999995648860931;0.999999165534973;0.999984622001648;0.999986708164215;0.978846967220306;0.815956950187683;0.996537804603577;0.999573767185211;0.99999988079071;0.903128564357758;0.999999940395355;1;0.945583164691925;0.957355856895447;0.999883830547333;0.969581604003906;0.999555230140686;0.998938679695129;0.999999046325684;0.999991953372955;0.999445199966431;0.999998182058334;…	_FIIGS[Phospho (STY): 0%]VS[Phospho (STY): 0%]EDNS[Phospho (STY): 100%]EDEIS[Phospho (STY): 0%]NLVK_;_FIIGS[Phospho (STY): 0%]VS[Phospho (STY): 2.1%]EDNS[Phospho (STY): 97.9%]EDEIS[Phospho (STY): 0%]NLVK_;_FIIGS[Phospho (STY): 0%]VS[Phospho (STY): 0%]EDNS[Phospho (STY): 81.6%]EDEIS[Phospho (STY): 18.4%]NLVK_;_FIIGS[Phospho (STY): 0%]VS[Phospho (STY): 0%]EDNS[Phospho (STY): 99.7%]EDEIS[Phospho (ST…	1.3432392790315;0.801752235908239;0.601536605676996;2.99760423338505;1.29541562877872;0.797410371283495;0.771379453853146;1.02871234487384;0.72356072618402;0.921690825132895;0.864941563468157;1.22153052741029;1.72749986817216;1.77853622066809;0.8095182647437;0.709245073655264;0.776222896159598;1.34339304536096;0.806753419893586;0.602094509035946;2.97028438599655;1.28987906389515;0.795898628044539…	1	_FIIGSVSEDNS[Phospho (STY)]EDEISNLVK_.2;_FIIGSVSEDNS[Phospho (STY)]EDEISNLVK_.3;_FIIGSVSEDN[Deamidation (NQ)]S[Phospho (STY)]EDEISNLVK_.3	ACACA_S29_M1	3	NQHSRFIIGSVSEDNSEDEISNLVKLDLLEE	S
	30511.5	33293.2	22124.1	25650.8	35886.9	41646.4		35571.3	60384.3	55850.8	54121.5	35653.7	29556.6	37587.7		32615.4		1	2;3;4;5;6;7;9;10;11;12;13;14;15;17	ACACA	Homo sapiens	Acetyl-CoA carboxylase 1	Q13085	ACACA_HUMAN	77	FALSE	_SSMS[Phospho (STY)]GLHLVK_.2	14.6316595077515;46.7967567443848;12.2129344940186;3.84441518783569;34.7085151672363;16.8987617492676;35.3990325927734;41.2640342712402;27.824426651001;51.7929000854492;14.5673151016235;13.8204927444458;25.2354431152344;13.8063793182373	0.999997615814209;1;0.99845027923584;0.895787179470062;0.999996960163116;0.99998939037323;0.999867856502533;0.999980390071869	0.999997615814209;1;0.99845027923584;0.895787179470062;0.999996960163116;0.99998939037323;0.999867856502533;0.999980390071869	_S[Phospho (STY): 0%]S[Phospho (STY): 0%]MS[Phospho (STY): 100%]GLHLVK_;_S[Phospho (STY): 0%]S[Phospho (STY): 0.2%]MS[Phospho (STY): 99.8%]GLHLVK_;_S[Phospho (STY): 5.2%]S[Phospho (STY): 5.2%]MS[Phospho (STY): 89.6%]GLHLVK_	0.946792444882005;0.737217549182148;1.41193731620566;0.985039752067751;0.943317129276297;0.920758093649551;0.797185531057659;0.880926131063658;0.838899897539362;1.31306949867727;1.30608895476058;1.32987728732939;1.04478522786142;0.955169339865419	1	_SSMS[Phospho (STY)]GLHLVK_.2	ACACA_S80_M1	1	SSLQDGLALHIRSSMSGLHLVKQGRDRKKID	S
						35151.2										44961		0.999528	7;17	ACAD9	Homo sapiens	Acyl-CoA dehydrogenase family member 9, mitochondrial	Q9H845	ACAD9_HUMAN	318	FALSE	_LIEM[Oxidation (M)]T[Phospho (STY)]AEY[Phospho (STY)]AC[Carbamidomethyl (C)]TR_.3	29.7545852661133;19.9948196411133	0.999528288841248;0.996132671833038	0.999882072210312;0.999033153057098	_LIEM[Oxidation (M): 100%]T[Phospho (STY): 100%]AEY[Phospho (STY): 100%]ACT[Phospho (STY): 0%]R_;_LIEM[Oxidation (M): 100%]T[Phospho (STY): 99.6%]AEY[Phospho (STY): 100%]ACT[Phospho (STY): 0.4%]R_	0.958352343421428;0.97501384447068	2	_LIEM[Oxidation (M)]T[Phospho (STY)]AEY[Phospho (STY)]AC[Carbamidomethyl (C)]TR_.3	ACAD9_T322_M2	1	MGSVVAGLLKRLIEMTAEYACTRKQFNKRLS	T
						35151.2										44961		0.999528	7;17	ACAD9	Homo sapiens	Acyl-CoA dehydrogenase family member 9, mitochondrial	Q9H845	ACAD9_HUMAN	318	FALSE	_LIEM[Oxidation (M)]T[Phospho (STY)]AEY[Phospho (STY)]AC[Carbamidomethyl (C)]TR_.3	29.7545852661133;19.9948196411133	0.999528288841248;0.996132671833038	0.999882072210312;0.999033153057098	_LIEM[Oxidation (M): 100%]T[Phospho (STY): 100%]AEY[Phospho (STY): 100%]ACT[Phospho (STY): 0%]R_;_LIEM[Oxidation (M): 100%]T[Phospho (STY): 99.6%]AEY[Phospho (STY): 100%]ACT[Phospho (STY): 0.4%]R_	0.958352343421428;0.97501384447068	2	_LIEM[Oxidation (M)]T[Phospho (STY)]AEY[Phospho (STY)]AC[Carbamidomethyl (C)]TR_.3	ACAD9_Y325_M2	1	VVAGLLKRLIEMTAEYACTRKQFNKRLSEFG	Y
						106837								181935				0.999583	7;15	ACAP2	Homo sapiens	Arf-GAP with coiled-coil, ANK repeat and PH domain-containing protein 2	Q15057	ACAP2_HUMAN	378	FALSE	_SSPSTGS[Phospho (STY)]LDSGNESK_.2	22.1107139587402;31.892707824707	0.953940808773041;0.999582946300507	0.953940808773041;0.999582946300507	_S[Phospho (STY): 0%]S[Phospho (STY): 0%]PS[Phospho (STY): 0%]T[Phospho (STY): 0.6%]GS[Phospho (STY): 95.4%]LDS[Phospho (STY): 3.8%]GNES[Phospho (STY): 0.2%]K_;_S[Phospho (STY): 0%]S[Phospho (STY): 0%]PS[Phospho (STY): 0%]T[Phospho (STY): 0%]GS[Phospho (STY): 100%]LDS[Phospho (STY): 0%]GNES[Phospho (STY): 0%]K_	0.851580922469208;0.829045329483302	1	_SSPSTGS[Phospho (STY)]LDSGNESK_.2	ACAP2_S384_M1	1	DESEKLDKKSSPSTGSLDSGNESKEKLLKGE	S
1206763	1.03529e+06	1436065	1.19262e+06	1.4767e+06	1.75503e+06	841125	994481	1.47789e+06	1.10162e+06	1.08654e+06	1.74911e+06	1.29383e+06	1.37153e+06	1.72948e+06	1.14057e+06	1.16099e+06	1427100	1	1;2;3;4;5;6;7;8;9;10;11;12;13;14;15;16;17;18;2;4;8	ACAP2	Homo sapiens	Arf-GAP with coiled-coil, ANK repeat and PH domain-containing protein 2	Q15057	ACAP2_HUMAN	516	FALSE	_YSISLS[Phospho (STY)]PPEQQK_.2;_YSISLS[Phospho (STY)]PPEQ[Deamidation (NQ)]QK_.2	46.111701965332;42.0672149658203;43.008430480957;30.9627571105957;43.4229698181152;55.4108047485352;35.4315490722656;64.6872482299805;50.274543762207;63.0164337158203;55.4037055969238;53.9991149902344;50.6934471130371;44.7336959838867;38.5123977661133;35.941707611084;21.7104721069336;36.5138244628906;6.70097255706787;8.14859867095947;4.62486982345581	1;0.980402290821075;0.995310008525848;0.865228593349457	1;0.983668565750122;0.996091663837433;0.887690514326096	_Y[Phospho (STY): 0%]S[Phospho (STY): 0%]IS[Phospho (STY): 0%]LS[Phospho (STY): 100%]PPEQQK_;_Y[Phospho (STY): 0.7%]S[Phospho (STY): 0.7%]IS[Phospho (STY): 0.7%]LS[Phospho (STY): 98%]PPEQ[Deamidation (NQ): 98.7%]Q[Deamidation (NQ): 1.3%]K_;_Y[Phospho (STY): 0.2%]S[Phospho (STY): 0.2%]IS[Phospho (STY): 0.2%]LS[Phospho (STY): 99.5%]PPEQ[Deamidation (NQ): 99.7%]Q[Deamidation (NQ): 0.3%]K_;_Y[Phospho…	1.14044928818694;0.962058885904463;0.686344004389732;1.72470562249294;1.16390279702345;0.917754256587789;0.912189473642428;1.06356616291788;0.806749641326202;0.930068908776034;0.8919080034621;1.19614459297035;1.37839565782787;1.61024870876483;0.951247102809783;0.698756165662816;0.918973729462115;0.712008478712387;0.962276645678525;1.72393965052663;1.07897570880368	1	_YSISLS[Phospho (STY)]PPEQQK_.2;_YSISLS[Phospho (STY)]PPEQ[Deamidation (NQ)]QK_.2	ACAP2_S521_M1	2	KYVERKFVDKYSISLSPPEQQKKFVSKSSEE	S
		67466.9						71681.8	102172		95651							0.99236	3;9;10;12	ACBD5	Homo sapiens	Acyl-CoA-binding domain-containing protein 5	Q5T8D3	ACBD5_HUMAN	191	FALSE	_AESSDS[Phospho (STY)]GAES[Phospho (STY)]EEEEAQEEVK_.3	19.8131313323975;8.67623996734619;5.17679405212402;25.4191932678223	0.761309921741486;0.907477915287018;0.957238554954529;0.992360174655914	0.880650043487549;0.953108310699463;0.957238554954529;0.996180087327957	_AES[Phospho (STY): 0.7%]S[Phospho (STY): 23.1%]DS[Phospho (STY): 76.1%]GAES[Phospho (STY): 100%]EEEEAQEEVK_;_AES[Phospho (STY): 6.5%]S[Phospho (STY): 2.9%]DS[Phospho (STY): 90.7%]GAES[Phospho (STY): 99.9%]EEEEAQEEVK_;_AES[Phospho (STY): 4.3%]S[Phospho (STY): 4.3%]DS[Phospho (STY): 95.7%]GAES[Phospho (STY): 95.7%]EEEEAQEEVK_;_AES[Phospho (STY): 0%]S[Phospho (STY): 0.7%]DS[Phospho (STY): 99.2%]GAE…	0.697053504732373;0.759221046383557;0.886560716573062;1.16661121706576	2	_AESSDS[Phospho (STY)]GAES[Phospho (STY)]EEEEAQEEVK_.3	ACBD5_S196_M2	1	TPNAKTVNGKAESSDSGAESEEEEAQEEVKG	S
		67466.9						71681.8	102172		95651							0.99236	3;9;10;12	ACBD5	Homo sapiens	Acyl-CoA-binding domain-containing protein 5	Q5T8D3	ACBD5_HUMAN	191	FALSE	_AESSDS[Phospho (STY)]GAES[Phospho (STY)]EEEEAQEEVK_.3	19.8131313323975;8.67623996734619;5.17679405212402;25.4191932678223	0.761309921741486;0.907477915287018;0.957238554954529;0.992360174655914	0.880650043487549;0.953108310699463;0.957238554954529;0.996180087327957	_AES[Phospho (STY): 0.7%]S[Phospho (STY): 23.1%]DS[Phospho (STY): 76.1%]GAES[Phospho (STY): 100%]EEEEAQEEVK_;_AES[Phospho (STY): 6.5%]S[Phospho (STY): 2.9%]DS[Phospho (STY): 90.7%]GAES[Phospho (STY): 99.9%]EEEEAQEEVK_;_AES[Phospho (STY): 4.3%]S[Phospho (STY): 4.3%]DS[Phospho (STY): 95.7%]GAES[Phospho (STY): 95.7%]EEEEAQEEVK_;_AES[Phospho (STY): 0%]S[Phospho (STY): 0.7%]DS[Phospho (STY): 99.2%]GAE…	0.697053504732373;0.759221046383557;0.886560716573062;1.16661121706576	2	_AESSDS[Phospho (STY)]GAES[Phospho (STY)]EEEEAQEEVK_.3	ACBD5_S200_M2	1	KTVNGKAESSDSGAESEEEEAQEEVKGAEQS	S
5942852	7.55608e+06	13151670	6967925	8898909	13668387	6.95052e+06	7.46384e+06	10621685	6147501	7782265	11421436	9129759	7425282	11385466	7616153	7.00925e+06	15255588	1	1;2;3;4;5;6;7;8;9;10;11;12;13;14;15;16;17;18	ACIN1	Homo sapiens	Apoptotic chromatin condensation inducer in the nucleus	Q9UKV3	ACINU_HUMAN	999	FALSE	_TAQVPS[Phospho (STY)]PPRGK_.2;_TAQVPS[Phospho (STY)]PPR_.2;_TAQ[Deamidation (NQ)]VPS[Phospho (STY)]PPRGK_.2	21.9166622161865;40.4537315368652;32.6514282226563;16.6574993133545;52.8435363769531;39.4169120788574;43.1451606750488;55.0834159851074;21.5529232025146;44.3135414123535;56.761791229248;27.050687789917;9.04417324066162;33.3118438720703;37.5502624511719;14.2992849349976;51.8716087341309;32.036979675293;34.8805351257324;30.3605556488037;29.3288688659668;34.9395332336426;30.960428237915;31.151365280…	1;0.999999821186066;0.999679148197174;0.999998331069946;1;0.999914824962616;0.999999940395355;1;0.99999463558197;0.999358952045441;0.999999344348907	1;0.999999821186066;0.999679148197174;0.999998331069946;1;0.999914824962616;0.999999970197678;1;0.999997317790985;0.99967947602272;0.999999672174454	_T[Phospho (STY): 0%]AQVPS[Phospho (STY): 100%]PPRGK_;_T[Phospho (STY): 0%]AQVPS[Phospho (STY): 100%]PPR_;_T[Phospho (STY): 0%]AQ[Deamidation (NQ): 100%]VPS[Phospho (STY): 100%]PPRGK_;_T[Phospho (STY): 0.1%]AQ[Deamidation (NQ): 100%]VPS[Phospho (STY): 99.9%]PPRGK_	1.07931726354629;0.918198962842805;0.69845049809557;1.39764219123509;1.09326952035062;0.997261103998087;0.915264546701158;0.991115468376088;0.70312054933888;0.821924627254915;0.733837933249439;1.14223631828923;1.24884773913039;1.39747262284258;0.930172974237682;0.725801894588706;1.03617713076215;0.855310330125608;1.16485147930488;0.984144544320769;0.694107113122496;1.41645348242799;0.976000013729…	1	_TAQVPS[Phospho (STY)]PPRGK_.2;_TAQVPS[Phospho (STY)]PPR_.2;_TAQ[Deamidation (NQ)]VPS[Phospho (STY)]PPRGK_.2	ACIN1_S1004_M1	3	VSITIDDPVRTAQVPSPPRGKISNIVHISNL	S
		370091	310946		320354		436354	489708		233475				310090	359912	259923	351911	1	3;4;6;8;9;11;15;16;17;18	ACIN1	Homo sapiens	Apoptotic chromatin condensation inducer in the nucleus	Q9UKV3	ACINU_HUMAN	239	FALSE	_LS[Phospho (STY)]EGSQPAEEEEDQETPSR_.2	52.0024871826172;36.3170394897461;71.2922973632813;54.1045112609863;79.8046646118164;36.2570419311523;66.7636108398438;37.8582305908203;26.409761428833;42.0843658447266	0.993154168128967;0.975230097770691;1;0.996761441230774;0.984160482883453;0.999999821186066;0.997370362281799;0.989963829517365;0.989943265914917	0.993154168128967;0.975230097770691;1;0.996761441230774;0.984160482883453;0.999999821186066;0.997370362281799;0.989963829517365;0.989943265914917	_LS[Phospho (STY): 99.3%]EGS[Phospho (STY): 0.7%]QPAEEEEDQET[Phospho (STY): 0%]PS[Phospho (STY): 0%]R_;_LS[Phospho (STY): 97.5%]EGS[Phospho (STY): 2.5%]QPAEEEEDQET[Phospho (STY): 0%]PS[Phospho (STY): 0%]R_;_LS[Phospho (STY): 100%]EGS[Phospho (STY): 0%]QPAEEEEDQET[Phospho (STY): 0%]PS[Phospho (STY): 0%]R_;_LS[Phospho (STY): 99.7%]EGS[Phospho (STY): 0.3%]QPAEEEEDQET[Phospho (STY): 0%]PS[Phospho (ST…	0.68324404856066;1.43267464673593;0.962204289207433;1.08207969629904;0.762597186646561;0.793797873554253;1.01072281649153;0.82501447870204;1.02297584654034;0.881346465216033	1	_LS[Phospho (STY)]EGSQPAEEEEDQETPSR_.2	ACIN1_S240_M1	1	ERRSSRVRQARAAKLSEGSQPAEEEEDQETP	S
		49187.5			32901.5												39227.6	1	3;6;18	ACIN1	Homo sapiens	Apoptotic chromatin condensation inducer in the nucleus	Q9UKV3	ACINU_HUMAN	236	FALSE	_AAKLS[Phospho (STY)]EGS[Phospho (STY)]QPAEEEEDQETPSR_.3	68.1985626220703;59.4472961425781;59.8998260498047	1	1	_AAKLS[Phospho (STY): 100%]EGS[Phospho (STY): 100%]QPAEEEEDQET[Phospho (STY): 0%]PS[Phospho (STY): 0%]R_	0.683113866606506;0.961974231228362;0.881298552302629	2	_AAKLS[Phospho (STY)]EGS[Phospho (STY)]QPAEEEEDQETPSR_.3	ACIN1_S240_M2	1	ERRSSRVRQARAAKLSEGSQPAEEEEDQETP	S
		175564								96331.8	119013			165179	90345.4		169549	0.998324	3;11;12;15;16;18	ACIN1	Homo sapiens	Apoptotic chromatin condensation inducer in the nucleus	Q9UKV3	ACINU_HUMAN	239	FALSE	_LSEGS[Phospho (STY)]QPAEEEEDQETPSR_.2	47.7888526916504;39.7365417480469;31.0706195831299;63.9359397888184;39.9971923828125;48.7801284790039	0.891564726829529;0.992221593856812;0.988022804260254;0.998324155807495;0.991216063499451;0.995304524898529	0.891564726829529;0.992221593856812;0.988022804260254;0.998324155807495;0.991216063499451;0.995304524898529	_LS[Phospho (STY): 10.8%]EGS[Phospho (STY): 89.2%]QPAEEEEDQET[Phospho (STY): 0%]PS[Phospho (STY): 0%]R_;_LS[Phospho (STY): 0.8%]EGS[Phospho (STY): 99.2%]QPAEEEEDQET[Phospho (STY): 0%]PS[Phospho (STY): 0%]R_;_LS[Phospho (STY): 1.2%]EGS[Phospho (STY): 98.8%]QPAEEEEDQET[Phospho (STY): 0%]PS[Phospho (STY): 0%]R_;_LS[Phospho (STY): 0.2%]EGS[Phospho (STY): 99.8%]QPAEEEEDQET[Phospho (STY): 0%]PS[Phospho…	0.678881841277024;0.782838628940378;1.12561976657573;1.03183992424898;0.835027893793089;0.881881395317962	1	_LSEGS[Phospho (STY)]QPAEEEEDQETPSR_.2	ACIN1_S243_M1	1	SSRVRQARAAKLSEGSQPAEEEEDQETPSRN	S
		49187.5			32901.5												39227.6	1	3;6;18	ACIN1	Homo sapiens	Apoptotic chromatin condensation inducer in the nucleus	Q9UKV3	ACINU_HUMAN	236	FALSE	_AAKLS[Phospho (STY)]EGS[Phospho (STY)]QPAEEEEDQETPSR_.3	68.1985626220703;59.4472961425781;59.8998260498047	1	1	_AAKLS[Phospho (STY): 100%]EGS[Phospho (STY): 100%]QPAEEEEDQET[Phospho (STY): 0%]PS[Phospho (STY): 0%]R_	0.683113866606506;0.961974231228362;0.881298552302629	2	_AAKLS[Phospho (STY)]EGS[Phospho (STY)]QPAEEEEDQETPSR_.3	ACIN1_S243_M2	1	SSRVRQARAAKLSEGSQPAEEEEDQETPSRN	S
52492.7		102924	57076.6	66783.5	66181.2			173309	62721.7	51558.6	49474.6			66303.6	57776.3				1;3;4;5;6;9;10;11;12;15;16	ACIN1	Homo sapiens	Apoptotic chromatin condensation inducer in the nucleus	Q9UKV3	ACINU_HUMAN	295	FALSE	_S[Phospho (STY)]REAPILK_.2			1	_S[Phospho (STY): 100%]REAPILK_	1.13039032210522;0.704316895944174;1.41733367358821;1.08505230439821;0.971457170144238;0.725459555569937;0.850676125146508;0.733576747037989;1.19621315028146;0.988063274973703;0.791561641778771	1	_S[Phospho (STY)]REAPILK_.2	ACIN1_S295_M1	1	EEDDEEEEGDDEGQKSREAPILKEFKEEGEE	S
324657	311371	263143	344746	413731	428282	377578	387889	276267	329080	389874	367948	308994	367541	463264	321773	352056	338994	1	1;2;3;4;5;6;7;8;9;10;11;12;13;14;15;16;17;18	ACIN1	Homo sapiens	Apoptotic chromatin condensation inducer in the nucleus	Q9UKV3	ACINU_HUMAN	363	FALSE	_TTS[Phospho (STY)]PLEEEER_.2	24.1291618347168;25.1997356414795;19.4709224700928;17.5103015899658;30.5198650360107;24.7775840759277;26.8966369628906;26.220609664917;38.8790512084961;23.6803092956543;27.378812789917;37.7244644165039;17.7161140441895;32.6562156677246;42.9217300415039;19.4200744628906;33.4593353271484;20.6897602081299	1;0.99999988079071;0.999975323677063;0.999999940395355;0.999999523162842;0.999998331069946;0.999959826469421;0.999998807907104	1;0.99999988079071;0.999975323677063;0.999999940395355;0.999999523162842;0.999998331069946;0.999959826469421;0.999998807907104	_T[Phospho (STY): 0%]T[Phospho (STY): 0%]S[Phospho (STY): 100%]PLEEEER_	1.15676233789492;0.955243518830879;0.672500474117652;1.46565659850985;1.05692631376212;0.987814809515941;0.940579515711874;1.04154194701136;0.708092332304587;0.824634215814364;0.738490874509199;1.12807130284444;1.2198402662338;1.47101555966659;0.990631722097727;0.837097147707369;1.03973617980013;0.873970918316813	1	_TTS[Phospho (STY)]PLEEEER_.2	ACIN1_S365_M1	1	SHLARQQQEKEMKTTSPLEEEEREIKSSQGL	S
	1.34982e+06	2.05919e+06				941792	633406	11422343			1.30067e+06	1.21543e+06	6.99485e+06		879503		2.141e+06	0.999752	2;3;7;8;12;13;14;16;18;9;12;14;18	ACIN1	Homo sapiens	Apoptotic chromatin condensation inducer in the nucleus	Q9UKV3	ACINU_HUMAN	384	FALSE	_S[Phospho (STY)]KSPS[Phospho (STY)]PPRLTEDR_.2;_S[Phospho (STY)]KS[Phospho (STY)]PSPPRLTEDR_.3	51.7134742736816;65.8091049194336;48.7407569885254;52.599422454834;43.2225761413574;57.1301727294922;55.7408409118652;52.3706703186035;50.6154365539551;27.3489570617676;7.75329351425171;37.8915252685547;8.4752779006958	0.998574674129486;0.812652707099915;0.997491538524628;0.999652564525604;0.947646081447601;0.999522030353546;0.966269016265869;0.999751687049866;0.977747440338135;0.883021056652069;0.800989925861359;0.93497222661972;0.998304009437561	0.999287337064743;0.906326353549957;0.998745769262314;0.999826282262802;0.973823040723801;0.999761015176773;0.983134508132935;0.999875843524933;0.988873720169067;0.94075408577919;0.870249897241592;0.957980543375015;0.998304009437561	_S[Phospho (STY): 99.9%]KS[Phospho (STY): 0.1%]PS[Phospho (STY): 100%]PPRLT[Phospho (STY): 0%]EDR_;_S[Phospho (STY): 81.3%]KS[Phospho (STY): 18.7%]PS[Phospho (STY): 100%]PPRLT[Phospho (STY): 0%]EDR_;_S[Phospho (STY): 99.7%]KS[Phospho (STY): 0.3%]PS[Phospho (STY): 100%]PPRLT[Phospho (STY): 0%]EDR_;_S[Phospho (STY): 100%]KS[Phospho (STY): 0%]PS[Phospho (STY): 100%]PPRLT[Phospho (STY): 0%]EDR_;_S[Ph…	0.957788952869005;0.676665785864785;0.948038679570838;1.03614895969995;1.13093292867689;1.24945598883534;1.48679850659215;0.833080935420358;0.859248495232318;0.698466899416796;1.19353955069604;1.48710659368561;0.835745261536444	2	_S[Phospho (STY)]KSPS[Phospho (STY)]PPRLTEDR_.2;_S[Phospho (STY)]KS[Phospho (STY)]PSPPRLTEDR_.3	ACIN1_S384_M2	2	EEEREIKSSQGLKEKSKSPSPPRLTEDRKKA	S
4.91923e+06		5051261	4858907	3.5856e+06	4263660	6.93689e+06	3.26046e+06	5057780	4951861	4068399	4.76505e+06	4735593	34667500	4.14521e+06	3847226	4.48587e+06	4.66954e+06	1	3;5;6;9;11;12;15;18;1;3;4;5;6;7;8;9;10;11;12;13;15;16;18;1;3;6;7;8;9;11;12;13;14;16;17;18;9;12;14;18	ACIN1	Homo sapiens	Apoptotic chromatin condensation inducer in the nucleus	Q9UKV3	ACINU_HUMAN	384	FALSE	_SKS[Phospho (STY)]PS[Phospho (STY)]PPRLTEDR_.2;_SKS[Phospho (STY)]PS[Phospho (STY)]PPRLTEDR_.3;_SKS[Phospho (STY)]PS[Phospho (STY)]PPR_.2;_S[Phospho (STY)]KS[Phospho (STY)]PSPPRLTEDR_.3	28.4853115081787;51.9840240478516;41.3598098754883;61.8834228515625;55.742301940918;30.1252403259277;47.8700523376465;45.7748603820801;40.3541030883789;38.1958427429199;38.320198059082;28.7617473602295;31.7553672790527;19.4848880767822;21.2869453430176;14.497368812561;30.0071964263916;33.1716613769531;38.9042129516602;35.3500595092773;33.9840316772461;30.5329666137695;29.2791900634766;14.46137714…	0.999735474586487;0.874961376190186;0.999994874000549;0.928256571292877;0.922611951828003;0.99709290266037;0.898055374622345;0.99751490354538;0.999053061008453;0.996727526187897;0.999890208244324;0.9972123503685;0.936580359935761;0.94496750831604;0.998347461223602;0.985196173191071;0.997784972190857;0.944418847560883;0.974782228469849;0.996334314346313;0.971235275268555;0.993569433689117;0.998740…	0.999832630157471;0.937480688095093;0.999997437000275;0.964128285646439;0.961305975914001;0.998546093702316;0.949027687311172;0.99875745177269;0.999258130788803;0.997682958841324;0.999941408634186;0.998558282852173;0.949025571346283;0.967949956655502;0.999084115028381;0.991262346506119;0.998832881450653;0.972002863883972;0.985648393630981;0.998085230588913;0.983331769704819;0.996750324964523;0.99…	_S[Phospho (STY): 0%]KS[Phospho (STY): 100%]PS[Phospho (STY): 100%]PPRLT[Phospho (STY): 0%]EDR_;_S[Phospho (STY): 12.5%]KS[Phospho (STY): 87.5%]PS[Phospho (STY): 100%]PPRLT[Phospho (STY): 0%]EDR_;_S[Phospho (STY): 7.2%]KS[Phospho (STY): 92.8%]PS[Phospho (STY): 100%]PPRLT[Phospho (STY): 0%]EDR_;_S[Phospho (STY): 7.7%]KS[Phospho (STY): 92.3%]PS[Phospho (STY): 100%]PPRLT[Phospho (STY): 0%]EDR_;_S[Ph…	0.689249489074524;1.05988012827948;0.987376711890772;0.69956056283652;0.732365523077663;1.14641895830648;0.989518425668595;0.843670866622815;1.14837166213608;0.675928695944564;1.46580738907684;1.05956749398219;0.98732040042251;0.948787303677095;1.03668681931037;0.708705824828447;0.826746142883377;0.733806436838382;1.13227952372056;1.25225029103116;0.989481756175391;0.83337474161026;0.857845705591…	2	_SKS[Phospho (STY)]PS[Phospho (STY)]PPRLTEDR_.2;_SKS[Phospho (STY)]PS[Phospho (STY)]PPRLTEDR_.3;_SKS[Phospho (STY)]PS[Phospho (STY)]PPR_.2;_S[Phospho (STY)]KS[Phospho (STY)]PSPPRLTEDR_.3	ACIN1_S386_M2	4	EREIKSSQGLKEKSKSPSPPRLTEDRKKASL	S
5133862	4.6202e+06	5912518	5303206	4167570	4656708	3.78292e+06	3.05663e+06	3.68754e+06	5.40466e+06	4.40893e+06	5407195	4961673	13418675	4.91754e+06	3.24154e+06	4.42129e+06	5.59608e+06	1	3;5;6;9;11;12;15;18;1;3;4;5;6;7;8;9;10;11;12;13;15;16;18;1;3;6;7;8;9;11;12;13;14;16;17;18;2;3;7;8;12;13;14;16;18	ACIN1	Homo sapiens	Apoptotic chromatin condensation inducer in the nucleus	Q9UKV3	ACINU_HUMAN	384	FALSE	_SKS[Phospho (STY)]PS[Phospho (STY)]PPRLTEDR_.2;_SKS[Phospho (STY)]PS[Phospho (STY)]PPRLTEDR_.3;_SKS[Phospho (STY)]PS[Phospho (STY)]PPR_.2;_S[Phospho (STY)]KSPS[Phospho (STY)]PPRLTEDR_.2	28.4853115081787;51.9840240478516;41.3598098754883;61.8834228515625;55.742301940918;30.1252403259277;47.8700523376465;45.7748603820801;40.3541030883789;38.1958427429199;38.320198059082;28.7617473602295;31.7553672790527;19.4848880767822;21.2869453430176;14.497368812561;30.0071964263916;33.1716613769531;38.9042129516602;35.3500595092773;33.9840316772461;30.5329666137695;29.2791900634766;14.46137714…	0.999735474586487;0.874961376190186;0.999994874000549;0.928256571292877;0.922611951828003;0.99709290266037;0.898055374622345;0.99751490354538;0.999053061008453;0.996727526187897;0.999890208244324;0.9972123503685;0.936580359935761;0.94496750831604;0.998347461223602;0.985196173191071;0.997784972190857;0.944418847560883;0.974782228469849;0.996334314346313;0.971235275268555;0.993569433689117;0.998740…	0.999832630157471;0.937480688095093;0.999997437000275;0.964128285646439;0.961305975914001;0.998546093702316;0.949027687311172;0.99875745177269;0.999258130788803;0.997682958841324;0.999941408634186;0.998558282852173;0.949025571346283;0.967949956655502;0.999084115028381;0.991262346506119;0.998832881450653;0.972002863883972;0.985648393630981;0.998085230588913;0.983331769704819;0.996750324964523;0.99…	_S[Phospho (STY): 0%]KS[Phospho (STY): 100%]PS[Phospho (STY): 100%]PPRLT[Phospho (STY): 0%]EDR_;_S[Phospho (STY): 12.5%]KS[Phospho (STY): 87.5%]PS[Phospho (STY): 100%]PPRLT[Phospho (STY): 0%]EDR_;_S[Phospho (STY): 7.2%]KS[Phospho (STY): 92.8%]PS[Phospho (STY): 100%]PPRLT[Phospho (STY): 0%]EDR_;_S[Phospho (STY): 7.7%]KS[Phospho (STY): 92.3%]PS[Phospho (STY): 100%]PPRLT[Phospho (STY): 0%]EDR_;_S[Ph…	0.689249489074524;1.05988012827948;0.987376711890772;0.69956056283652;0.732365523077663;1.14641895830648;0.989518425668595;0.843670866622815;1.14837166213608;0.675928695944564;1.46580738907684;1.05956749398219;0.98732040042251;0.948787303677095;1.03668681931037;0.708705824828447;0.826746142883377;0.733806436838382;1.13227952372056;1.25225029103116;0.989481756175391;0.83337474161026;0.857845705591…	2	_SKS[Phospho (STY)]PS[Phospho (STY)]PPRLTEDR_.2;_SKS[Phospho (STY)]PS[Phospho (STY)]PPRLTEDR_.3;_SKS[Phospho (STY)]PS[Phospho (STY)]PPR_.2;_S[Phospho (STY)]KSPS[Phospho (STY)]PPRLTEDR_.2	ACIN1_S388_M2	4	EIKSSQGLKEKSKSPSPPRLTEDRKKASLVA	S
599580		500703	829597	630466	591125		511654	438041	456871	476802	636690		710295		480006	389372	461906	1	4;5;8;9;10;11;12;14;18;1;3;4;5;6;8;9;10;12;14;16;17	ACIN1	Homo sapiens	Apoptotic chromatin condensation inducer in the nucleus	Q9UKV3	ACINU_HUMAN	399	FALSE	_ASLVALPEQTAS[Phospho (STY)]EEETPPPLLTK_.3;_ASLVALPEQ[Deamidation (NQ)]TAS[Phospho (STY)]EEETPPPLLTK_.3	32.4188499450684;32.8460006713867;43.3020248413086;36.8917503356934;28.9414005279541;47.5815353393555;38.9774055480957;33.7651290893555;13.7978115081787;51.4119186401367;75.5111770629883;55.3783493041992;65.6080627441406;68.2194595336914;62.8101539611816;73.0267791748047;65.6486968994141;60.9654426574707;72.5927352905273;49.878345489502;46.8778533935547	0.96520471572876;0.980119168758392;0.994564890861511;0.933813095092773;0.949556469917297;0.973833501338959;0.999999523162842;0.999964356422424;0.992785692214966;0.860491037368774;0.999999165534973;0.996379196643829;0.999998986721039;0.982881009578705;0.783202826976776;0.99999612569809;0.972894728183746;0.999999701976776;0.999999284744263;0.999018311500549;0.986371576786041	0.96520471572876;0.980119168758392;0.994564890861511;0.933813095092773;0.949556469917297;0.973833501338959;0.999999523162842;0.999964356422424;0.992785692214966;0.930245518684387;0.999999582767487;0.998189598321915;0.999999493360519;0.991440504789352;0.891601413488388;0.999998062849045;0.986447364091873;0.999999850988388;0.999999642372131;0.999509155750275;0.993185788393021	_AS[Phospho (STY): 0%]LVALPEQT[Phospho (STY): 3.5%]AS[Phospho (STY): 96.5%]EEET[Phospho (STY): 0%]PPPLLT[Phospho (STY): 0%]K_;_AS[Phospho (STY): 0%]LVALPEQT[Phospho (STY): 2%]AS[Phospho (STY): 98%]EEET[Phospho (STY): 0%]PPPLLT[Phospho (STY): 0%]K_;_AS[Phospho (STY): 0%]LVALPEQT[Phospho (STY): 0.5%]AS[Phospho (STY): 99.5%]EEET[Phospho (STY): 0%]PPPLLT[Phospho (STY): 0%]K_;_AS[Phospho (STY): 0%]LVA…	2.36094603842312;1.19712184452879;0.987067357092291;0.740158655349641;0.887867523413028;0.96970969356548;1.1517962971736;1.58720365462484;0.598909016701291;1.19832580947034;0.618416760232396;2.36094603842312;1.19713844943208;0.77473761889117;0.98693773962401;0.740129111499984;0.887733990911457;1.15136626540709;1.58720365462484;0.685379171928233;0.804617901162012	1	_ASLVALPEQTAS[Phospho (STY)]EEETPPPLLTK_.3;_ASLVALPEQ[Deamidation (NQ)]TAS[Phospho (STY)]EEETPPPLLTK_.3	ACIN1_S410_M1	2	DRKKASLVALPEQTASEEETPPPLLTKEASS	S
	70169.9	124867				69086.4		106536	84586.8	91968.9	153360			43191.6		107786		1	2;3;7;9;10;11;12;15;17	ACIN1	Homo sapiens	Apoptotic chromatin condensation inducer in the nucleus	Q9UKV3	ACINU_HUMAN	399	FALSE	_ASLVALPEQTAS[Phospho (STY)]EEET[Phospho (STY)]PPPLLTK_.3	43.524242401123;67.6406097412109;43.9599418640137;62.5693168640137;51.589054107666;39.7283515930176;46.0205307006836;26.2050361633301;38.8003311157227	0.999992966651917;1;0.989003121852875;0.999995887279511;0.821325600147247;0.998522222042084;0.888007819652557;0.91279548406601	0.999996483325958;1;0.993395447731018;0.999997794628143;0.842926204204559;0.999260604381561;0.944002270698547;0.956393927335739	_AS[Phospho (STY): 0%]LVALPEQT[Phospho (STY): 0%]AS[Phospho (STY): 100%]EEET[Phospho (STY): 100%]PPPLLT[Phospho (STY): 0%]K_;_AS[Phospho (STY): 0%]LVALPEQT[Phospho (STY): 1.3%]AS[Phospho (STY): 98.9%]EEET[Phospho (STY): 99.8%]PPPLLT[Phospho (STY): 0%]K_;_AS[Phospho (STY): 0%]LVALPEQT[Phospho (STY): 31.4%]AS[Phospho (STY): 86.5%]EEET[Phospho (STY): 82.1%]PPPLLT[Phospho (STY): 0%]K_;_AS[Phospho (ST…	0.805365918184569;0.619653233247318;0.770472045370804;0.724763843558552;0.930236052964778;0.871722786389877;1.30371468090393;0.802788072744344;0.770508359299324	2	_ASLVALPEQTAS[Phospho (STY)]EEET[Phospho (STY)]PPPLLTK_.3	ACIN1_S410_M2	1	DRKKASLVALPEQTASEEETPPPLLTKEASS	S
1583025	1.31241e+06	1264838	2164587	1.99627e+06	2.2459e+06	1.31536e+06	1.45239e+06	1.05257e+06	1.56337e+06	1.48889e+06	1.70687e+06	1907140	1.72028e+06	1487378	1.54184e+06	1.31696e+06	1.23828e+06	1	1;2;3;4;5;6;7;8;9;10;11;12;13;14;15;16;17;18;1;5;10	ACIN1	Homo sapiens	Apoptotic chromatin condensation inducer in the nucleus	Q9UKV3	ACINU_HUMAN	463	FALSE	_ELLVSQHTVQLVGGLS[Phospho (STY)]PLSSPSDTK_.3;_ELLVSQHTVQLVGGLS[Phospho (STY)]PLSSPSDTK_.4;_ELLVSQHTVQ[Deamidation (NQ)]LVGGLS[Phospho (STY)]PLSSPSDTK_.3	144.475845336914;138.10595703125;123.699462890625;125.951446533203;144.173706054688;160.248550415039;135.035339355469;137.191009521484;116.613586425781;113.960906982422;121.604385375977;139.569183349609;151.038848876953;141.228637695313;158.000823974609;161.665786743164;143.824066162109;119.612915039063;14.1598825454712;9.98215675354004;9.61422824859619;160.622573852539;141.00048828125;140.358596…	1;0.99967622756958;0.995955526828766;0.904207706451416;1;0.99999988079071;0.999998509883881;0.999999344348907	1;0.99967622756958;0.995955526828766;0.904207706451416;1;0.999999940395355;0.99999925494194;0.999999672174454	_ELLVS[Phospho (STY): 0%]QHT[Phospho (STY): 0%]VQLVGGLS[Phospho (STY): 100%]PLS[Phospho (STY): 0%]S[Phospho (STY): 0%]PS[Phospho (STY): 0%]DT[Phospho (STY): 0%]K_;_ELLVS[Phospho (STY): 0%]QHT[Phospho (STY): 0%]VQLVGGLS[Phospho (STY): 100%]PLS[Phospho (STY): 0%]S[Phospho (STY): 0%]PS[Phospho (STY): 0%]DT[Phospho (STY): 0%]K_;_ELLVS[Phospho (STY): 0%]QHT[Phospho (STY): 0%]VQLVGGLS[Phospho (STY): 99…	1.22215029661794;0.846976730626332;0.615425045014292;2.41150193938733;1.22862612616714;0.882839528956587;0.811433915082523;0.971091082817998;0.664213626590458;0.860094645990936;0.87780922677937;1.18069871007954;1.71129350846235;1.70429984640055;0.874026970740549;0.72723144688543;0.799943193346622;0.692482010881751;1.22231416102947;1.23008882982207;0.860047165451277;1.22220739495704;0.846938872921…	1	_ELLVSQHTVQLVGGLS[Phospho (STY)]PLSSPSDTK_.3;_ELLVSQHTVQLVGGLS[Phospho (STY)]PLSSPSDTK_.4;_ELLVSQHTVQ[Deamidation (NQ)]LVGGLS[Phospho (STY)]PLSSPSDTK_.3	ACIN1_S478_M1	3	ELLVSQHTVQLVGGLSPLSSPSDTKAESPAE	S
290229	289776	424972			235882	306082	190638	469676	375168	365037	335578		453660	287239		422492	316574	0.999982	1;2;3;6;7;8;9;10;11;12;14;15;17;18	ACIN1	Homo sapiens	Apoptotic chromatin condensation inducer in the nucleus	Q9UKV3	ACINU_HUMAN	463	FALSE	_ELLVSQHTVQLVGGLS[Phospho (STY)]PLSS[Phospho (STY)]PSDTK_.3	71.0352401733398;85.7855377197266;125.486862182617;55.5894355773926;85.0306015014648;78.5617752075195;136.413696289063;104.109603881836;121.065490722656;110.437438964844;96.6071319580078;108.244827270508;119.697425842285;111.013542175293	0.978335320949554;0.999455094337463;0.999970257282257;0.987766683101654;0.996142446994781;0.92386931180954;0.999982237815857;0.998337686061859;0.998170256614685;0.998446822166443;0.96397590637207;0.996109127998352;0.949413776397705;0.999930083751678	0.989167660474777;0.999727547168732;0.999985128641129;0.993883311748505;0.998071223497391;0.96193465590477;0.999991118907928;0.99916884303093;0.999085128307343;0.999223411083221;0.981987953186035;0.998054563999176;0.974706888198853;0.999965041875839	_ELLVS[Phospho (STY): 0%]QHT[Phospho (STY): 0%]VQLVGGLS[Phospho (STY): 100%]PLS[Phospho (STY): 2.2%]S[Phospho (STY): 97.8%]PS[Phospho (STY): 0%]DT[Phospho (STY): 0%]K_;_ELLVS[Phospho (STY): 0%]QHT[Phospho (STY): 0%]VQLVGGLS[Phospho (STY): 100%]PLS[Phospho (STY): 0.1%]S[Phospho (STY): 99.9%]PS[Phospho (STY): 0%]DT[Phospho (STY): 0%]K_;_ELLVS[Phospho (STY): 0%]QHT[Phospho (STY): 0%]VQLVGGLS[Phospho…	1.25344853641805;0.874300111437464;0.612986247972584;0.76253067928368;0.844168328350935;0.974103267779851;0.746973938126634;0.928885015660152;0.953947631852677;1.14473991726403;1.65125225720438;0.810650669419329;0.779253126541887;0.575095162384653	2	_ELLVSQHTVQLVGGLS[Phospho (STY)]PLSS[Phospho (STY)]PSDTK_.3	ACIN1_S478_M2	1	ELLVSQHTVQLVGGLSPLSSPSDTKAESPAE	S
290229	289776	424972			235882	306082	190638	469676	375168	365037	335578		453660	287239		422492	316574	0.999982	1;2;3;6;7;8;9;10;11;12;14;15;17;18	ACIN1	Homo sapiens	Apoptotic chromatin condensation inducer in the nucleus	Q9UKV3	ACINU_HUMAN	463	FALSE	_ELLVSQHTVQLVGGLS[Phospho (STY)]PLSS[Phospho (STY)]PSDTK_.3	71.0352401733398;85.7855377197266;125.486862182617;55.5894355773926;85.0306015014648;78.5617752075195;136.413696289063;104.109603881836;121.065490722656;110.437438964844;96.6071319580078;108.244827270508;119.697425842285;111.013542175293	0.978335320949554;0.999455094337463;0.999970257282257;0.987766683101654;0.996142446994781;0.92386931180954;0.999982237815857;0.998337686061859;0.998170256614685;0.998446822166443;0.96397590637207;0.996109127998352;0.949413776397705;0.999930083751678	0.989167660474777;0.999727547168732;0.999985128641129;0.993883311748505;0.998071223497391;0.96193465590477;0.999991118907928;0.99916884303093;0.999085128307343;0.999223411083221;0.981987953186035;0.998054563999176;0.974706888198853;0.999965041875839	_ELLVS[Phospho (STY): 0%]QHT[Phospho (STY): 0%]VQLVGGLS[Phospho (STY): 100%]PLS[Phospho (STY): 2.2%]S[Phospho (STY): 97.8%]PS[Phospho (STY): 0%]DT[Phospho (STY): 0%]K_;_ELLVS[Phospho (STY): 0%]QHT[Phospho (STY): 0%]VQLVGGLS[Phospho (STY): 100%]PLS[Phospho (STY): 0.1%]S[Phospho (STY): 99.9%]PS[Phospho (STY): 0%]DT[Phospho (STY): 0%]K_;_ELLVS[Phospho (STY): 0%]QHT[Phospho (STY): 0%]VQLVGGLS[Phospho…	1.25344853641805;0.874300111437464;0.612986247972584;0.76253067928368;0.844168328350935;0.974103267779851;0.746973938126634;0.928885015660152;0.953947631852677;1.14473991726403;1.65125225720438;0.810650669419329;0.779253126541887;0.575095162384653	2	_ELLVSQHTVQLVGGLS[Phospho (STY)]PLSS[Phospho (STY)]PSDTK_.3	ACIN1_S482_M2	1	SQHTVQLVGGLSPLSSPSDTKAESPAEKVPE	S
2.5861e+06	3.01895e+06	3.22735e+06	1.71355e+06	1.02703e+06	1.02695e+06	2711405	1.61816e+06	3.37805e+06	2497223	3616873	3.68584e+06	1.11733e+06	4.54655e+06	2261275	1.96979e+06	3.71054e+06	3075431	1	1;2;3;4;5;7;8;9;10;11;12;13;14;15;16;17;18;1;2;3;4;5;6;7;8;9;10;11;12;13;14;15;16;17;18	ACIN1	Homo sapiens	Apoptotic chromatin condensation inducer in the nucleus	Q9UKV3	ACINU_HUMAN	655	FALSE	_S[Phospho (STY)]LS[Phospho (STY)]PGVSR_.1;_S[Phospho (STY)]LS[Phospho (STY)]PGVSR_.2	6.79226875305176;18.8895950317383;18.0549430847168;8.65736961364746;12.1692886352539;10.8559684753418;10.4718503952026;17.2236957550049;13.1923265457153;15.5288858413696;24.0750427246094;5.68231010437012;10.5815849304199;5.54160451889038;12.452543258667;20.3345642089844;18.7760009765625;62.9297981262207;64.5357055664063;61.7295303344727;46.1976928710938;39.3898124694824;51.6822471618652;45.406726…	0.996967434883118;1;0.999999940395355;0.999527871608734;0.999985873699188;0.999947547912598;0.999923050403595;0.99999988079071;0.999994933605194;0.999999523162842;0.990910708904266;0.999931037425995;0.989566087722778;0.99998939037323;0.999999701976776;1	0.996967434883118;1;0.999999940395355;0.999527871608734;0.999985873699188;0.999947547912598;0.999923050403595;0.99999988079071;0.999994933605194;0.999999523162842;0.990910708904266;0.999931037425995;0.989566087722778;0.99998939037323;0.999999850988388;1	_S[Phospho (STY): 99.7%]LS[Phospho (STY): 99.7%]PGVS[Phospho (STY): 0.6%]R_;_S[Phospho (STY): 100%]LS[Phospho (STY): 100%]PGVS[Phospho (STY): 0%]R_;_S[Phospho (STY): 100%]LS[Phospho (STY): 100%]PGVS[Phospho (STY): 0.1%]R_;_S[Phospho (STY): 99.1%]LS[Phospho (STY): 99.1%]PGVS[Phospho (STY): 1.8%]R_;_S[Phospho (STY): 99%]LS[Phospho (STY): 99%]PGVS[Phospho (STY): 2.1%]R_;_S[Phospho (STY): 100%]LS[Pho…	1.17070873508601;0.968561995632888;0.697500854791062;1.45087675479756;1.03992325712763;0.940075182233703;1.07597721726938;0.754045107773522;0.833598348919902;0.768433348945766;1.14320136499403;1.2034171318991;1.45336427352035;0.970016389748585;0.832844186976962;1.02209558114361;0.85200321662907;1.17094373332282;0.969554229425696;0.696061624099826;1.44983092153164;1.03895844550252;0.91271288237322…	2	_S[Phospho (STY)]LS[Phospho (STY)]PGVSR_.1;_S[Phospho (STY)]LS[Phospho (STY)]PGVSR_.2	ACIN1_S655_M2	2	RSRSRSRSASSNSRKSLSPGVSRDSSTSYTE	S
2.5861e+06	3.01895e+06	3.22735e+06	1.71355e+06	1.02703e+06	1.02695e+06	2711405	1.61816e+06	3.37805e+06	2497223	3616873	3.68584e+06	1.11733e+06	4.54655e+06	2261275	1.96979e+06	3.71054e+06	3075431	1	1;2;3;4;5;7;8;9;10;11;12;13;14;15;16;17;18;1;2;3;4;5;6;7;8;9;10;11;12;13;14;15;16;17;18	ACIN1	Homo sapiens	Apoptotic chromatin condensation inducer in the nucleus	Q9UKV3	ACINU_HUMAN	655	FALSE	_S[Phospho (STY)]LS[Phospho (STY)]PGVSR_.1;_S[Phospho (STY)]LS[Phospho (STY)]PGVSR_.2	6.79226875305176;18.8895950317383;18.0549430847168;8.65736961364746;12.1692886352539;10.8559684753418;10.4718503952026;17.2236957550049;13.1923265457153;15.5288858413696;24.0750427246094;5.68231010437012;10.5815849304199;5.54160451889038;12.452543258667;20.3345642089844;18.7760009765625;62.9297981262207;64.5357055664063;61.7295303344727;46.1976928710938;39.3898124694824;51.6822471618652;45.406726…	0.996967434883118;1;0.999999940395355;0.999527871608734;0.999985873699188;0.999947547912598;0.999923050403595;0.99999988079071;0.999994933605194;0.999999523162842;0.990910708904266;0.999931037425995;0.989566087722778;0.99998939037323;0.999999701976776;1	0.996967434883118;1;0.999999940395355;0.999527871608734;0.999985873699188;0.999947547912598;0.999923050403595;0.99999988079071;0.999994933605194;0.999999523162842;0.990910708904266;0.999931037425995;0.989566087722778;0.99998939037323;0.999999850988388;1	_S[Phospho (STY): 99.7%]LS[Phospho (STY): 99.7%]PGVS[Phospho (STY): 0.6%]R_;_S[Phospho (STY): 100%]LS[Phospho (STY): 100%]PGVS[Phospho (STY): 0%]R_;_S[Phospho (STY): 100%]LS[Phospho (STY): 100%]PGVS[Phospho (STY): 0.1%]R_;_S[Phospho (STY): 99.1%]LS[Phospho (STY): 99.1%]PGVS[Phospho (STY): 1.8%]R_;_S[Phospho (STY): 99%]LS[Phospho (STY): 99%]PGVS[Phospho (STY): 2.1%]R_;_S[Phospho (STY): 100%]LS[Pho…	1.17070873508601;0.968561995632888;0.697500854791062;1.45087675479756;1.03992325712763;0.940075182233703;1.07597721726938;0.754045107773522;0.833598348919902;0.768433348945766;1.14320136499403;1.2034171318991;1.45336427352035;0.970016389748585;0.832844186976962;1.02209558114361;0.85200321662907;1.17094373332282;0.969554229425696;0.696061624099826;1.44983092153164;1.03895844550252;0.91271288237322…	2	_S[Phospho (STY)]LS[Phospho (STY)]PGVSR_.1;_S[Phospho (STY)]LS[Phospho (STY)]PGVSR_.2	ACIN1_S657_M2	2	RSRSRSASSNSRKSLSPGVSRDSSTSYTETK	S
207193		216977	56677.5	253955	144742	323555	360281		288916	236293	264651	189608	171960		236617	197211	158238	1	1;3;4;5;6;7;8;10;11;12;13;14;16;17;18;5;7;13;16	ACIN1	Homo sapiens	Apoptotic chromatin condensation inducer in the nucleus	Q9UKV3	ACINU_HUMAN	708	FALSE	_RLS[Phospho (STY)]QPESAEK_.2;_RLS[Phospho (STY)]Q[Deamidation (NQ)]PESAEK_.2	36.7805442810059;76.6978302001953;16.3371963500977;57.1503257751465;34.3077239990234;74.211051940918;22.6936531066895;44.2519226074219;24.7952575683594;69.1768493652344;61.3236045837402;63.6160011291504;74.6720657348633;73.8758850097656;15.2451133728027;4.61043167114258;6.29288387298584;7.91096544265747;6.12057161331177	1;0.999999761581421;0.999999344348907;0.973671734333038;0.994997918605804;0.999004185199738;0.994062840938568	1;0.999999761581421;0.999999344348907;0.986835867166519;0.997498959302902;0.999502092599869;0.997031420469284	_RLS[Phospho (STY): 100%]QPES[Phospho (STY): 0%]AEK_;_RLS[Phospho (STY): 97.4%]Q[Deamidation (NQ): 100%]PES[Phospho (STY): 2.6%]AEK_;_RLS[Phospho (STY): 99.5%]Q[Deamidation (NQ): 100%]PES[Phospho (STY): 0.5%]AEK_;_RLS[Phospho (STY): 99.9%]Q[Deamidation (NQ): 100%]PES[Phospho (STY): 0.1%]AEK_;_RLS[Phospho (STY): 99.4%]Q[Deamidation (NQ): 100%]PES[Phospho (STY): 0.6%]AEK_	0.928908674062545;0.683229819874538;1.49978361322925;1.27856783258464;1.14804393638785;0.887291328733785;0.920892917745858;0.752372521234157;0.64010306761797;0.936945124959287;1.5313727993841;1.06796155625881;0.649014820378567;0.869409094479591;0.750347908383583;1.28200397882951;0.887471229497585;1.53128034675269;0.64898816544634	1	_RLS[Phospho (STY)]QPESAEK_.2;_RLS[Phospho (STY)]Q[Deamidation (NQ)]PESAEK_.2	ACIN1_S710_M1	2	ERTSTSSSSVQARRLSQPESAEKHVTQRLQP	S
		1.09475e+06				1.60474e+06		806644					503254			934583	3.77076e+06		3;7;9;14;17;18	ACIN1	Homo sapiens	Apoptotic chromatin condensation inducer in the nucleus	Q9UKV3	ACINU_HUMAN	723	FALSE	_LQPERGS[Phospho (STY)]PK_.2			1	_LQPERGS[Phospho (STY): 100%]PK_	0.592076766383832;0.834054355788997;0.710062459227834;0.929265468782513;0.748198117712511;0.706807419284308	1	_LQPERGS[Phospho (STY)]PK_.2	ACIN1_S729_M1	1	SAEKHVTQRLQPERGSPKKCEAEEAEPPAAT	S
497172	315818	1889456	849204	767254	2.83414e+06	322214	1.01404e+06	356572	401841	259941	263118	706755		1.53631e+06	1.58337e+06	447295	1.05674e+06	1	2;3;4;6;8;11;13;15;16;18;1;2;4;5;7;9;10;11;13;15;17;18;5;9;11;12	ACIN1	Homo sapiens	Apoptotic chromatin condensation inducer in the nucleus	Q9UKV3	ACINU_HUMAN	832	FALSE	_GVPAGNS[Phospho (STY)]DTEGGQPGRK_.2;_GVPAGNS[Phospho (STY)]DTEGGQPGRK_.3;_GVPAGN[Deamidation (NQ)]S[Phospho (STY)]DTEGGQPGRK_.3	9.34762001037598;39.9641990661621;8.58642673492432;14.0097169876099;4.38941812515259;9.38749027252197;19.4668998718262;29.8479976654053;31.9342842102051;10.1649732589722;5.89417314529419;3.74391603469849;15.3897294998169;22.3258991241455;2.60578966140747;6.40643835067749;6.93105363845825;4.72604513168335;2.68887782096863;6.34764289855957;9.52001762390137;12.6346731185913;20.5860157012939;23.80986…	0.999763071537018;0.999972105026245;0.999492943286896;0.94361275434494;0.820752561092377;0.999772369861603;1;0.999999701976776;0.957709968090057;0.995152652263641;0.99256557226181;0.939568817615509;0.999997317790985;0.999971389770508;0.832826018333435;0.99553245306015;0.997351348400116;0.976478636264801;0.84407651424408;0.936357021331787;0.989561855792999;0.999991118907928;0.999991297721863;0.999…	0.999763071537018;0.999972105026245;0.999492943286896;0.94361275434494;0.820752561092377;0.999772369861603;1;0.999999701976776;0.957709968090057;0.995152652263641;0.99256557226181;0.939568817615509;0.999997317790985;0.999971389770508;0.832826018333435;0.99553245306015;0.997351348400116;0.976478636264801;0.84407651424408;0.936357021331787;0.989561855792999;0.999991118907928;0.999993741512299;0.999…	_GVPAGNS[Phospho (STY): 100%]DT[Phospho (STY): 0%]EGGQPGRK_;_GVPAGNS[Phospho (STY): 99.9%]DT[Phospho (STY): 0.1%]EGGQPGRK_;_GVPAGNS[Phospho (STY): 94.4%]DT[Phospho (STY): 5.6%]EGGQPGRK_;_GVPAGNS[Phospho (STY): 82.1%]DT[Phospho (STY): 17.9%]EGGQPGRK_;_GVPAGNS[Phospho (STY): 95.8%]DT[Phospho (STY): 4.2%]EGGQPGRK_;_GVPAGNS[Phospho (STY): 99.5%]DT[Phospho (STY): 0.5%]EGGQPGRK_;_GVPAGNS[Phospho (STY):…	0.745728554116881;0.647472576119882;1.59779639024365;1.15673226109014;0.7613629566713;0.664461449801999;1.51733312008456;1.07467365643275;0.644833789276989;0.721369666300503;0.884819038478563;0.698070341642834;1.5977407917208;1.35672999847076;0.848259734988006;0.762463270854388;0.802133724727349;0.683871879198337;1.51774963818618;1.0569213103539;0.793804982544001;0.735256252207903;1.3553787274634…	1	_GVPAGNS[Phospho (STY)]DTEGGQPGRK_.2;_GVPAGNS[Phospho (STY)]DTEGGQPGRK_.3;_GVPAGN[Deamidation (NQ)]S[Phospho (STY)]DTEGGQPGRK_.3	ACIN1_S838_M1	3	KISVVSATKGVPAGNSDTEGGQPGRKRRWGA	S
2.83938e+06	2783407	3344115	3.22454e+06	3.75394e+06	4.28511e+06	3.21687e+06	3.14301e+06	3.1964e+06	2474488	3.20339e+06	2.80003e+06	2800098	2.54517e+06	4209839	2765138	3.43171e+06	2.75802e+06	1	3;5;6;8;10;11;15;16;17;1;3;5;6;7;8;11;1;2;3;4;5;6;7;8;9;11;12;13;14;15;16;17;18;1;4;6;7;9;11;14;15;16;1;2;3;4;5;6;7;8;9;10;11;12;14;15;17;18;1;2;3;4;5;6;7;8;9;10;11;12;13;14;15;16;17;18;1;5;7	ACIN1	Homo sapiens	Apoptotic chromatin condensation inducer in the nucleus	Q9UKV3	ACINU_HUMAN	880	FALSE	_PLAGQEAVVDLHADDS[Phospho (STY)]RISEDETERNGDDGTHDK_.4;_PLAGQEAVVDLHADDS[Phospho (STY)]RISEDETERNGDDGTHDK_.5;_PLAGQEAVVDLHADDS[Phospho (STY)]RISEDETERN[Deamidation (NQ)]GDDGTHDK_.4;_PLAGQEAVVDLHADDS[Phospho (STY)]RISEDETERN[Deamidation (NQ)]GDDGTHDK_.5;_PLAGQEAVVDLHADDS[Phospho (STY)]RISEDETER_.3;_PLAGQEAVVDLHADDS[Phospho (STY)]RISEDETER_.4;_PLAGQ[Deamidation (NQ)]EAVVDLHADDS[Phospho (STY)]RISEDET…	10.0822038650513;25.3174858093262;24.4224166870117;10.7215623855591;13.0801315307617;4.98587131500244;23.3083171844482;14.0744276046753;11.5249061584473;28.58327293396;22.2816028594971;30.8398742675781;18.4869346618652;18.0859489440918;26.4478607177734;36.3876495361328;68.8659744262695;79.2364349365234;86.0773239135742;71.9079971313477;90.0355606079102;79.1853485107422;68.1465377807617;86.0191650…	0.906007051467896;0.99999463558197;0.998101770877838;0.877294719219208;0.999910354614258;0.947212994098663;0.999190151691437;0.997315168380737;0.999322474002838;0.990982055664063;0.828307807445526;0.957977890968323;0.991316735744476;0.810265481472015;0.997626304626465;0.999659776687622;0.999986469745636;0.976203322410584;0.969767987728119;0.99999725818634;0.999997675418854;0.99998015165329;0.9999…	0.906007051467896;0.99999463558197;0.998101770877838;0.877294719219208;0.999910354614258;0.947212994098663;0.999190151691437;0.997315168380737;0.999322474002838;0.990982055664063;0.828307807445526;0.957977890968323;0.991316735744476;0.810265481472015;0.997626304626465;0.999659776687622;0.999993234872818;0.988101661205292;0.984883427619934;0.99999862909317;0.999998837709427;0.999987125396729;0.999…	_PLAGQEAVVDLHADDS[Phospho (STY): 90.6%]RIS[Phospho (STY): 9.4%]EDET[Phospho (STY): 0%]ERNGDDGT[Phospho (STY): 0%]HDK_;_PLAGQEAVVDLHADDS[Phospho (STY): 100%]RIS[Phospho (STY): 0%]EDET[Phospho (STY): 0%]ERNGDDGT[Phospho (STY): 0%]HDK_;_PLAGQEAVVDLHADDS[Phospho (STY): 99.8%]RIS[Phospho (STY): 0.2%]EDET[Phospho (STY): 0%]ERNGDDGT[Phospho (STY): 0%]HDK_;_PLAGQEAVVDLHADDS[Phospho (STY): 87.7%]RIS[Phosp…	0.656825148967879;1.03754618375927;1.02624455554465;0.985132691249362;0.910422043675995;0.870613935351961;1.07639758171829;0.819404664859297;1.00258519350944;1.16703917487515;0.689515302931403;1.03659719759313;1.03499821135043;0.962327395031281;0.99735096546538;0.871940147901159;1.16888003409647;0.95103313499331;0.654376783406937;1.41595581706869;1.02265307864802;1.01805355003725;0.93184223800579…	1	_PLAGQEAVVDLHADDS[Phospho (STY)]RISEDETERNGDDGTHDK_.4;_PLAGQEAVVDLHADDS[Phospho (STY)]RISEDETERNGDDGTHDK_.5;_PLAGQEAVVDLHADDS[Phospho (STY)]RISEDETERN[Deamidation (NQ)]GDDGTHDK_.4;_PLAGQEAVVDLHADDS[Phospho (STY)]RISEDETERN[Deamidation (NQ)]GDDGTHDK_.5;_PLAGQEAVVDLHADDS[Phospho (STY)]RISEDETER_.3;_PLAGQEAVVDLHADDS[Phospho (STY)]RISEDETER_.4;_PLAGQ[Deamidation (NQ)]EAVVDLHADDS[Phospho (STY)]RISEDET…	ACIN1_S895_M1	7	PLAGQEAVVDLHADDSRISEDETERNGDDGT	S
		698495	1.79394e+06	1.78108e+06			2590211	761082			993220	1.30331e+06		2.1588e+06	1.77385e+06			0.997806	4;8;9;12;15;16;3;5;12;13	ACIN1	Homo sapiens	Apoptotic chromatin condensation inducer in the nucleus	Q9UKV3	ACINU_HUMAN	880	FALSE	_PLAGQEAVVDLHADDSRIS[Phospho (STY)]EDETERNGDDGTHDK_.5;_PLAGQEAVVDLHADDSRIS[Phospho (STY)]EDETERN[Deamidation (NQ)]GDDGTHDK_.5	22.3304615020752;27.6999740600586;4.99418497085571;12.8428392410278;24.3359355926514;27.9031181335449;109.172569274902;131.578872680664;89.2983016967773;90.9813232421875	0.817735314369202;0.858055830001831;0.864309847354889;0.990222871303558;0.797891736030579;0.91943371295929;0.997805714607239;0.925935864448547;0.961596310138702;0.91447114944458	0.817735314369202;0.858055830001831;0.864309847354889;0.990222871303558;0.797891736030579;0.91943371295929;0.998902857303619;0.962967932224274;0.980798155069351;0.95723557472229	_PLAGQEAVVDLHADDS[Phospho (STY): 18.2%]RIS[Phospho (STY): 81.8%]EDET[Phospho (STY): 0%]ERNGDDGT[Phospho (STY): 0%]HDK_;_PLAGQEAVVDLHADDS[Phospho (STY): 14.2%]RIS[Phospho (STY): 85.8%]EDET[Phospho (STY): 0%]ERNGDDGT[Phospho (STY): 0%]HDK_;_PLAGQEAVVDLHADDS[Phospho (STY): 4.3%]RIS[Phospho (STY): 86.4%]EDET[Phospho (STY): 7.7%]ERNGDDGT[Phospho (STY): 1.6%]HDK_;_PLAGQEAVVDLHADDS[Phospho (STY): 0.2%]R…	1.43024676463088;0.99313970440521;0.768986657169765;1.12774174582052;1.09265935011283;0.826606231030214;0.674593242456989;1.02742599957092;1.12479668298887;1.27249797800989	1	_PLAGQEAVVDLHADDSRIS[Phospho (STY)]EDETERNGDDGTHDK_.5;_PLAGQEAVVDLHADDSRIS[Phospho (STY)]EDETERN[Deamidation (NQ)]GDDGTHDK_.5	ACIN1_S898_M1	2	GQEAVVDLHADDSRISEDETERNGDDGTHDK	S
111952	92266.2	65740.3	142356	120031	98921.5	84570.5	91765.7	65149.9	101781	113869	115068		143762	92832.1	92104.4	89452.8	55942.2	1	1;2;4;5;6;7;8;9;10;11;12;14;16;18;1;2;3;5;6;7;8;9;10;11;12;14;15;16;17;18	ACIN1	Homo sapiens	Apoptotic chromatin condensation inducer in the nucleus	Q9UKV3	ACINU_HUMAN	399	FALSE	_ASLVALPEQTASEEET[Phospho (STY)]PPPLLTK_.3;_ASLVALPEQ[Deamidation (NQ)]TASEEET[Phospho (STY)]PPPLLTK_.3	16.3777523040771;13.315673828125;18.962818145752;14.139310836792;11.9131755828857;8.80856990814209;4.43157577514648;10.4191846847534;19.1189155578613;12.0125179290771;13.9987840652466;7.43435096740723;17.3139781951904;8.38492298126221;62.3706741333008;59.3175506591797;54.2641220092773;51.4844512939453;58.0695991516113;57.7531280517578;50.3482627868652;56.9851531982422;59.863655090332;66.426963806…	0.978078842163086;0.999704897403717;0.80633670091629;0.986351728439331;0.998143553733826;0.998377680778503;0.872885584831238;0.937560558319092;0.999982297420502;0.913466036319733;0.999806463718414;0.981031596660614;0.99872750043869;0.846463263034821;0.99988067150116;0.999995708465576;0.910150229930878;0.999752879142761;0.987740218639374;0.99998676776886;0.99750816822052;0.998985767364502;0.999999…	0.978078842163086;0.999704897403717;0.80633670091629;0.986351728439331;0.998143553733826;0.998377680778503;0.872885584831238;0.937560558319092;0.999982297420502;0.913466036319733;0.999806463718414;0.981031596660614;0.99872750043869;0.846463263034821;0.99994033575058;0.999997854232788;0.955075114965439;0.999876439571381;0.993870109319687;0.99999338388443;0.99875408411026;0.999492883682251;0.999999…	_AS[Phospho (STY): 0%]LVALPEQT[Phospho (STY): 0%]AS[Phospho (STY): 2.2%]EEET[Phospho (STY): 97.8%]PPPLLT[Phospho (STY): 0%]K_;_AS[Phospho (STY): 0%]LVALPEQT[Phospho (STY): 0%]AS[Phospho (STY): 0%]EEET[Phospho (STY): 100%]PPPLLT[Phospho (STY): 0%]K_;_AS[Phospho (STY): 0%]LVALPEQT[Phospho (STY): 0%]AS[Phospho (STY): 19.3%]EEET[Phospho (STY): 80.6%]PPPLLT[Phospho (STY): 0%]K_;_AS[Phospho (STY): 0%]L…	1.20774074177946;0.858461936346091;2.33526097669768;1.22300456578924;0.824954291117542;0.804549136517508;0.978495148826286;0.734857761707286;0.861543265620694;0.940665162733741;1.22852898952444;1.64473725048163;0.679662844421912;0.644269293955456;1.20755202634232;0.858817164779084;0.628994220583995;1.22368495376434;0.823914163331322;0.804609976669692;0.978870245981619;0.734890085316018;0.86105318…	1	_ASLVALPEQTASEEET[Phospho (STY)]PPPLLTK_.3;_ASLVALPEQ[Deamidation (NQ)]TASEEET[Phospho (STY)]PPPLLTK_.3	ACIN1_T414_M1	2	ASLVALPEQTASEEETPPPLLTKEASSPPPH	T
	70169.9	124867				69086.4		106536	84586.8	91968.9	153360			43191.6		107786		1	2;3;7;9;10;11;12;15;17	ACIN1	Homo sapiens	Apoptotic chromatin condensation inducer in the nucleus	Q9UKV3	ACINU_HUMAN	399	FALSE	_ASLVALPEQTAS[Phospho (STY)]EEET[Phospho (STY)]PPPLLTK_.3	43.524242401123;67.6406097412109;43.9599418640137;62.5693168640137;51.589054107666;39.7283515930176;46.0205307006836;26.2050361633301;38.8003311157227	0.999992966651917;1;0.989003121852875;0.999995887279511;0.821325600147247;0.998522222042084;0.888007819652557;0.91279548406601	0.999996483325958;1;0.993395447731018;0.999997794628143;0.842926204204559;0.999260604381561;0.944002270698547;0.956393927335739	_AS[Phospho (STY): 0%]LVALPEQT[Phospho (STY): 0%]AS[Phospho (STY): 100%]EEET[Phospho (STY): 100%]PPPLLT[Phospho (STY): 0%]K_;_AS[Phospho (STY): 0%]LVALPEQT[Phospho (STY): 1.3%]AS[Phospho (STY): 98.9%]EEET[Phospho (STY): 99.8%]PPPLLT[Phospho (STY): 0%]K_;_AS[Phospho (STY): 0%]LVALPEQT[Phospho (STY): 31.4%]AS[Phospho (STY): 86.5%]EEET[Phospho (STY): 82.1%]PPPLLT[Phospho (STY): 0%]K_;_AS[Phospho (ST…	0.805365918184569;0.619653233247318;0.770472045370804;0.724763843558552;0.930236052964778;0.871722786389877;1.30371468090393;0.802788072744344;0.770508359299324	2	_ASLVALPEQTAS[Phospho (STY)]EEET[Phospho (STY)]PPPLLTK_.3	ACIN1_T414_M2	1	ASLVALPEQTASEEETPPPLLTKEASSPPPH	T
4.78368e+06	5915762	3.0842e+06	1.6717e+06	2.40322e+06	2.77563e+06	4.67411e+06	6087247	4.88185e+06	3126591	2550110	3587241	1.33411e+06	5486576	6.07595e+06	5.17849e+06	4.06817e+06	3.54945e+06	1	1;2;3;4;5;6;7;8;9;10;11;13;14;15;16;17;18;1;2;3;4;5;6;7;8;9;10;11;12;13;14;15;16;17;18;1;2;3;7;8;9;10;11;12;14;15;16;17;18	ACLY	Homo sapiens	ATP-citrate synthase	P53396	ACLY_HUMAN	453	FALSE	_TAS[Phospho (STY)]FSESRADEVAPAK_.2;_TAS[Phospho (STY)]FSESRADEVAPAK_.3;_TAS[Phospho (STY)]FSESR_.1;_TAS[Phospho (STY)]FSESR_.2	46.2136764526367;43.1267356872559;62.6926231384277;39.6360511779785;53.7658500671387;54.9291763305664;32.503490447998;40.9801864624023;57.4814872741699;27.0253562927246;19.6198806762695;52.8186874389648;34.2978935241699;49.6616744995117;34.5765151977539;36.012809753418;42.7916488647461;32.7315444946289;26.2912197113037;24.3100910186768;29.3448352813721;36.1887245178223;35.1068458557129;9.16306209…	0.999999821186066;0.999999701976776;0.9999920129776;0.999996840953827;1;0.99999612569809;0.999987363815308;0.999999344348907;0.999999761581421;0.999956786632538;0.999098777770996;0.999887108802795;0.999997198581696;0.999997735023499;0.999993979930878;0.999997913837433;0.999998271465302;0.999991118907928;0.999999463558197;0.999999761581421;0.999999344348907;0.998051583766937;0.999998927116394;0.99…	0.999999821186066;0.999999701976776;0.9999920129776;0.999996840953827;1;0.99999612569809;0.999987363815308;0.999999344348907;0.999999761581421;0.999956786632538;0.999098777770996;0.999887108802795;0.999997198581696;0.999997735023499;0.999993979930878;0.999997913837433;0.999998271465302;0.999991118907928;0.999999463558197;0.999999761581421;0.999999344348907;0.998051583766937;0.999998927116394;0.99…	_T[Phospho (STY): 0%]AS[Phospho (STY): 100%]FS[Phospho (STY): 0%]ES[Phospho (STY): 0%]RADEVAPAK_;_T[Phospho (STY): 0%]AS[Phospho (STY): 99.9%]FS[Phospho (STY): 0%]ES[Phospho (STY): 0%]RADEVAPAK_;_T[Phospho (STY): 0%]AS[Phospho (STY): 100%]FS[Phospho (STY): 0%]ES[Phospho (STY): 0%]RADEVAPAK_;_T[Phospho (STY): 0.1%]AS[Phospho (STY): 99.8%]FS[Phospho (STY): 0%]ES[Phospho (STY): 0%]RADEVAPAK_;_T[Phos…	1.14617175855256;0.983216303720817;0.702109009143306;1.4032844601112;0.985851979757516;0.920186076771499;0.949640810162222;1.04542435761239;0.775305730946715;0.852385018682676;0.784039150215555;1.21211330494576;1.42438902747011;0.984410565633535;0.790741953037639;1.02041575899623;0.852135319751413;1.14665681948764;0.983611801072694;0.704681452818499;1.40254443278313;0.985269806744152;0.9175314162…	1	_TAS[Phospho (STY)]FSESRADEVAPAK_.2;_TAS[Phospho (STY)]FSESRADEVAPAK_.3;_TAS[Phospho (STY)]FSESR_.1;_TAS[Phospho (STY)]FSESR_.2	ACLY_S455_M1	4	NASGSTSTPAPSRTASFSESRADEVAPAKKA	S
2863344	2.91551e+06	3.34225e+06	3.58384e+06	3605018	3871929	3.4961e+06	3211575	3.58081e+06	3.06028e+06	3.44707e+06	3.56845e+06	3286103	3.02652e+06	3.34208e+06	2.97756e+06	3.19855e+06	3196086	1	1;2;3;4;5;6;7;8;9;10;11;12;13;14;15;16;17;18;5;6;12;13;15;2;3;5;6;8;9;11;18	ACLY	Homo sapiens	ATP-citrate synthase	P53396	ACLY_HUMAN	470;472	FALSE	_AKPAMPQDSVPS[Phospho (STY)]PR_.2;_AKPAMPQDSVPS[Phospho (STY)]PR_.3;_AKPAM[Oxidation (M)]PQDSVPS[Phospho (STY)]PR_.3;_PAMPQDSVPS[Phospho (STY)]PR_.2;_PAM[Oxidation (M)]PQDSVPS[Phospho (STY)]PR_.2	39.485424041748;60.2975387573242;79.7575454711914;32.8829307556152;54.3384857177734;60.4004783630371;37.7843017578125;43.5395355224609;61.6227798461914;58.952320098877;62.8338775634766;68.984992980957;57.4928817749023;56.0527954101563;64.5596389770508;52.3599700927734;49.4604415893555;60.7002716064453;37.934741973877;40.764087677002;55.3533821105957;25.2761077880859;41.7356872558594;56.3123550415…	1;0.993127107620239;0.999173939228058;0.967205286026001;0.975168526172638;0.999711990356445;0.999999940395355;0.999958157539368;1;0.99888402223587;0.999949872493744;0.998729467391968;0.999731361865997;0.999971926212311;0.998420774936676;0.999164164066315;0.999946653842926;1;0.999665915966034;0.999994158744812	1;0.99656355381012;0.999586969614029;0.983602643013;0.987584263086319;0.999855995178223;0.999999940395355;0.999958157539368;1;0.99888402223587;0.999949872493744;0.998729467391968;0.999865680932999;0.999985963106155;0.999210387468338;0.999582082033157;0.999973326921463;1;0.999832957983017;0.999997079372406	_AKPAMPQDS[Phospho (STY): 0%]VPS[Phospho (STY): 100%]PR_;_AKPAM[Oxidation (M): 100%]PQDS[Phospho (STY): 0.7%]VPS[Phospho (STY): 99.3%]PR_;_AKPAM[Oxidation (M): 100%]PQDS[Phospho (STY): 0.1%]VPS[Phospho (STY): 99.9%]PR_;_AKPAM[Oxidation (M): 100%]PQDS[Phospho (STY): 3.3%]VPS[Phospho (STY): 96.7%]PR_;_AKPAM[Oxidation (M): 100%]PQDS[Phospho (STY): 2.5%]VPS[Phospho (STY): 97.5%]PR_;_AKPAM[Oxidation (…	1.17409984795779;0.979017448199713;0.690510303301647;1.42365867027344;0.984588533911058;0.92434087471626;0.957338073965896;1.08028996255309;0.765715478651307;0.862281115127983;0.804024671523963;1.14289708814724;1.20494302203858;1.45391975054719;0.983983215213818;0.817259580186303;1.02402387568343;0.877087865002492;1.17263280836672;0.980305368703161;0.690000882602425;1.42492653394894;0.98634761869…	1	_AKPAMPQDSVPS[Phospho (STY)]PR_.2;_AKPAMPQDSVPS[Phospho (STY)]PR_.3;_AKPAM[Oxidation (M)]PQDSVPS[Phospho (STY)]PR_.3;_PAMPQDSVPS[Phospho (STY)]PR_.2;_PAM[Oxidation (M)]PQDSVPS[Phospho (STY)]PR_.2	ACLY_S481_M1	5	PAKKAKPAMPQDSVPSPRSLQGKSTTLFSRH	S
81886.2	82398.1	59024.7	81034.3	73614.7	56302		63724.5	71997.9	57439	73800.2	77966.6	60534.6	91049.7	52741.9	65114.8	81391.3	68533		1;2;3;4;5;6;8;9;10;11;12;13;14;15;16;17;18	ACOT2	Homo sapiens	Acyl-coenzyme A thioesterase 2, mitochondrial	P49753	ACOT2_HUMAN	5	FALSE	_LLS[Phospho (STY)]PHPHS[Phospho (STY)]VVLR_.2			1	_LLS[Phospho (STY): 100%]PHPHS[Phospho (STY): 100%]VVLR_	1.17904154405149;0.884208811216721;0.708979752217091;1.95653669539665;1.24742461072671;0.932732008897182;0.966784478707905;0.739340578860647;0.858792613973853;0.847405232935747;1.14871892670187;1.50825143918605;1.53237325549694;0.951222490267425;0.755249138875641;0.883642725636026;0.761813757926203	2	_LLS[Phospho (STY)]PHPHS[Phospho (STY)]VVLR_.2	ACOT2_S12_M2	1	____MSNKLLSPHPHSVVLRSEFKMASSPAV	S
81886.2	82398.1	59024.7	81034.3	73614.7	56302		63724.5	71997.9	57439	73800.2	77966.6	60534.6	91049.7	52741.9	65114.8	81391.3	68533		1;2;3;4;5;6;8;9;10;11;12;13;14;15;16;17;18	ACOT2	Homo sapiens	Acyl-coenzyme A thioesterase 2, mitochondrial	P49753	ACOT2_HUMAN	5	FALSE	_LLS[Phospho (STY)]PHPHS[Phospho (STY)]VVLR_.2			1	_LLS[Phospho (STY): 100%]PHPHS[Phospho (STY): 100%]VVLR_	1.17904154405149;0.884208811216721;0.708979752217091;1.95653669539665;1.24742461072671;0.932732008897182;0.966784478707905;0.739340578860647;0.858792613973853;0.847405232935747;1.14871892670187;1.50825143918605;1.53237325549694;0.951222490267425;0.755249138875641;0.883642725636026;0.761813757926203	2	_LLS[Phospho (STY)]PHPHS[Phospho (STY)]VVLR_.2	ACOT2_S7_M2	1	_________MSNKLLSPHPHSVVLRSEFKMA	S
164064	145014	155912	172623	174408	170865	164054	176985	150366	122236	130321	151755	145703	157880	198881	127372	100665		1	1;2;3;4;5;6;7;8;9;10;11;12;13;14;15;16;17	ACOT9	Homo sapiens	Acyl-coenzyme A thioesterase 9, mitochondrial	Q9Y305	ACOT9_HUMAN	373	FALSE	_VHSEVAS[Phospho (STY)]LQEK_.2	21.6311149597168;22.5009155273438;13.5582857131958;24.0016078948975;26.14111328125;16.1743259429932;16.5346755981445;22.6378231048584;18.2136821746826;21.396146774292;22.6618728637695;12.6310424804688;16.8678550720215;15.7559499740601;20.3798122406006;19.2935562133789;3.84838461875916	1;0.99999076128006;0.99789023399353;0.999718368053436;0.999999821186066;0.993027687072754;0.999999105930328;0.957974255084991;0.99999988079071;0.999999582767487;0.999978005886078;0.999994039535522;0.945235133171082	1;0.99999076128006;0.99789023399353;0.999718368053436;0.999999821186066;0.993027687072754;0.999999105930328;0.957974255084991;0.99999988079071;0.999999582767487;0.999978005886078;0.999994039535522;0.945235133171082	_VHS[Phospho (STY): 0%]EVAS[Phospho (STY): 100%]LQEK_;_VHS[Phospho (STY): 0.2%]EVAS[Phospho (STY): 99.8%]LQEK_;_VHS[Phospho (STY): 0.7%]EVAS[Phospho (STY): 99.3%]LQEK_;_VHS[Phospho (STY): 4.2%]EVAS[Phospho (STY): 95.8%]LQEK_;_VHS[Phospho (STY): 5.5%]EVAS[Phospho (STY): 94.5%]LQEK_	1.1542071427517;0.95351570677845;0.706796073617401;1.42768276872358;0.973482277325004;0.90127983163062;0.98950682985008;0.975267702476899;0.741878682864293;0.921062055505973;0.773800996017624;1.13987802915878;1.34616629701673;1.40365727646317;0.951832678425869;0.802641718139935;1.03448437232301	1	_VHSEVAS[Phospho (STY)]LQEK_.2	ACOT9_S379_M1	1	TQNNYIQVRVHSEVASLQEKQHTTTNVFHFT	S
								3955.53						5255.69				0.997159	9;15	ACSL3	Homo sapiens	Long-chain-fatty-acid--CoA ligase 3	O95573	ACSL3_HUMAN	680	FALSE	_IRLS[Phospho (STY)]PEPWTPETGLVTDAFK_.3	7.9592547416687;3.4285249710083	0.997158706188202;0.790826201438904	0.997158706188202;0.790826201438904	_IRLS[Phospho (STY): 99.7%]PEPWT[Phospho (STY): 0.1%]PET[Phospho (STY): 0.1%]GLVT[Phospho (STY): 0.1%]DAFK_;_IRLS[Phospho (STY): 79.1%]PEPWT[Phospho (STY): 7%]PET[Phospho (STY): 7%]GLVT[Phospho (STY): 7%]DAFK_	0.723172763731207;0.809944211821733	1	_IRLS[Phospho (STY)]PEPWTPETGLVTDAFK_.3	ACSL3_S683_M1	1	SASLEKFEIPVKIRLSPEPWTPETGLVTDAF	S
			148461				114887			138159	125442	163753	138025	163213	139266			1	4;8;11;12;13;14;15;16	ACSS2	Homo sapiens	Acetyl-coenzyme A synthetase, cytoplasmic	Q9NR19	ACSA_HUMAN	256	FALSE	_AELGMGDSTSQS[Phospho (STY)]PPIK_.2	23.7572956085205;17.519552230835;16.7409934997559;14.3610200881958;26.3735370635986;23.0842952728271;22.0985202789307;17.1676158905029	1;0.999999344348907;0.999999582767487;0.999995291233063;0.999999761581421;0.999999642372131;0.999928653240204;0.999996602535248	1;0.999999344348907;0.999999582767487;0.999995291233063;0.999999761581421;0.999999642372131;0.999928653240204;0.999996602535248	_AELGMGDS[Phospho (STY): 0%]T[Phospho (STY): 0%]S[Phospho (STY): 0%]QS[Phospho (STY): 100%]PPIK_	1.49039999524283;0.892742676035688;0.801925731879295;1.17314573835516;1.30055496000307;1.44322484282798;0.968709195375596;0.772095296250246	1	_AELGMGDSTSQS[Phospho (STY)]PPIK_.2	ACSS2_S267_M1	1	HLGRAELGMGDSTSQSPPIKRSCPDVQISWN	S
69237.3	57635.2		68720.2		89163.3		48085.6		66066.3				63188.1	77336.6	73314.9		131599	0.96848	1;2;4;6;8;10;14;15;16;18	ACSS2	Homo sapiens	Acetyl-coenzyme A synthetase, cytoplasmic	Q9NR19	ACSA_HUMAN	26	FALSE	_ARS[Phospho (STY)]WSPPPEVSR_.3	13.5595903396606;10.7796659469604;12.5931396484375;15.1625070571899;7.40124177932739;10.1868581771851;11.8781728744507;15.5211715698242;15.6463432312012;15.424015045166	0.857903242111206;0.855523109436035;0.813822209835052;0.893948674201965;0.8803351521492;0.82715505361557;0.754684209823608;0.803639590740204;0.96066814661026;0.968479931354523	0.857903242111206;0.855523109436035;0.813822209835052;0.893948674201965;0.8803351521492;0.82715505361557;0.754684209823608;0.803639590740204;0.96066814661026;0.968479931354523	_ARS[Phospho (STY): 85.8%]WS[Phospho (STY): 14.2%]PPPEVS[Phospho (STY): 0%]R_;_ARS[Phospho (STY): 85.6%]WS[Phospho (STY): 14.4%]PPPEVS[Phospho (STY): 0%]R_;_ARS[Phospho (STY): 81.4%]WS[Phospho (STY): 18.6%]PPPEVS[Phospho (STY): 0%]R_;_ARS[Phospho (STY): 89.4%]WS[Phospho (STY): 10.6%]PPPEVS[Phospho (STY): 0%]R_;_ARS[Phospho (STY): 88%]WS[Phospho (STY): 11.8%]PPPEVS[Phospho (STY): 0.1%]R_;_ARS[Phos…	1.16927662402518;0.953353922280845;1.43172941810884;0.911412858186785;0.98305031494406;0.904729025209049;1.34456910678965;0.966189925179807;0.80536142961279;0.879231402987152	1	_ARS[Phospho (STY)]WSPPPEVSR_.3	ACSS2_S28_M1	1	GSRGQEEAGAGGRARSWSPPPEVSRSAHVPS	S
		28549.8						28860.7	23029.6	32677.7	30879.6		37716.4					0.998931	3;9;10;11;12;14	ACSS2	Homo sapiens	Acetyl-coenzyme A synthetase, cytoplasmic	Q9NR19	ACSA_HUMAN	26	FALSE	_ARS[Phospho (STY)]WS[Phospho (STY)]PPPEVSR_.3	4.53332662582397;5.21888017654419;5.90789461135864;7.83902025222778;6.05204296112061;6.62381839752197	0.972404420375824;0.985705554485321;0.992719531059265;0.998931109905243;0.993684530258179;0.996415078639984	0.972404420375824;0.985705554485321;0.992719531059265;0.998931109905243;0.993684530258179;0.996415078639984	_ARS[Phospho (STY): 97.2%]WS[Phospho (STY): 97.2%]PPPEVS[Phospho (STY): 5.5%]R_;_ARS[Phospho (STY): 98.6%]WS[Phospho (STY): 98.6%]PPPEVS[Phospho (STY): 2.9%]R_;_ARS[Phospho (STY): 99.3%]WS[Phospho (STY): 99.3%]PPPEVS[Phospho (STY): 1.5%]R_;_ARS[Phospho (STY): 99.9%]WS[Phospho (STY): 99.9%]PPPEVS[Phospho (STY): 0.2%]R_;_ARS[Phospho (STY): 99.4%]WS[Phospho (STY): 99.4%]PPPEVS[Phospho (STY): 1.3%]R_…	0.653942523450506;0.715961935069864;0.923803548727255;0.863690137350702;1.12476310398933;1.34856778796654	2	_ARS[Phospho (STY)]WS[Phospho (STY)]PPPEVSR_.3	ACSS2_S28_M2	1	GSRGQEEAGAGGRARSWSPPPEVSRSAHVPS	S
2607061	2.38605e+06	3.04155e+06	3.0193e+06	2.80905e+06	3.39805e+06	2.39063e+06	2637644	3.43212e+06	2.54976e+06	3082471	3.38636e+06	2783611	2.70583e+06	2.97865e+06	2.32709e+06	2.51666e+06	2.77536e+06	1	13;17;1;2;3;4;5;6;7;8;9;10;11;12;13;14;15;16;17;18	ACSS2	Homo sapiens	Acetyl-coenzyme A synthetase, cytoplasmic	Q9NR19	ACSA_HUMAN	26;28	FALSE	_ARSWS[Phospho (STY)]PPPEVSR_.3;_SWS[Phospho (STY)]PPPEVSR_.2	15.8295001983643;11.2130966186523;38.423885345459;45.1492347717285;46.1261558532715;36.7645797729492;55.5061798095703;38.2886352539063;45.8611221313477;44.4482688903809;48.0391464233398;35.2492828369141;29.2576427459717;46.4532127380371;50.5212287902832;58.0758819580078;35.683048248291;50.2105903625488;41.825309753418;31.5661773681641	0.838143169879913;0.896115481853485;0.999994814395905;0.999917328357697;1;0.999983727931976;0.99999988079071;0.99999862909317;0.999974310398102;0.999999821186066;0.999999403953552	0.838143169879913;0.896115481853485;0.999994814395905;0.999917328357697;1;0.999983727931976;0.99999988079071;0.99999862909317;0.999974310398102;0.999999821186066;0.999999403953552	_ARS[Phospho (STY): 16.2%]WS[Phospho (STY): 83.8%]PPPEVS[Phospho (STY): 0%]R_;_ARS[Phospho (STY): 10.4%]WS[Phospho (STY): 89.6%]PPPEVS[Phospho (STY): 0%]R_;_S[Phospho (STY): 0%]WS[Phospho (STY): 100%]PPPEVS[Phospho (STY): 0%]R_	1.32648576683626;1.0043704770365;1.18621680984515;0.942494810078474;0.778007750086751;1.48547585743166;0.966619871258055;0.902497845149889;0.937426737645879;0.905098364717229;0.773138037878556;0.875035436869364;0.802271911507575;1.15799703080958;1.30014719160534;1.46111056746417;0.963819783337683;0.774081791724245;0.965792333423678;0.90490696204181	1	_ARSWS[Phospho (STY)]PPPEVSR_.3;_SWS[Phospho (STY)]PPPEVSR_.2	ACSS2_S30_M1	2	RGQEEAGAGGRARSWSPPPEVSRSAHVPSLQ	S
		28549.8						28860.7	23029.6	32677.7	30879.6		37716.4					0.998931	3;9;10;11;12;14	ACSS2	Homo sapiens	Acetyl-coenzyme A synthetase, cytoplasmic	Q9NR19	ACSA_HUMAN	26	FALSE	_ARS[Phospho (STY)]WS[Phospho (STY)]PPPEVSR_.3	4.53332662582397;5.21888017654419;5.90789461135864;7.83902025222778;6.05204296112061;6.62381839752197	0.972404420375824;0.985705554485321;0.992719531059265;0.998931109905243;0.993684530258179;0.996415078639984	0.972404420375824;0.985705554485321;0.992719531059265;0.998931109905243;0.993684530258179;0.996415078639984	_ARS[Phospho (STY): 97.2%]WS[Phospho (STY): 97.2%]PPPEVS[Phospho (STY): 5.5%]R_;_ARS[Phospho (STY): 98.6%]WS[Phospho (STY): 98.6%]PPPEVS[Phospho (STY): 2.9%]R_;_ARS[Phospho (STY): 99.3%]WS[Phospho (STY): 99.3%]PPPEVS[Phospho (STY): 1.5%]R_;_ARS[Phospho (STY): 99.9%]WS[Phospho (STY): 99.9%]PPPEVS[Phospho (STY): 0.2%]R_;_ARS[Phospho (STY): 99.4%]WS[Phospho (STY): 99.4%]PPPEVS[Phospho (STY): 1.3%]R_…	0.653942523450506;0.715961935069864;0.923803548727255;0.863690137350702;1.12476310398933;1.34856778796654	2	_ARS[Phospho (STY)]WS[Phospho (STY)]PPPEVSR_.3	ACSS2_S30_M2	1	RGQEEAGAGGRARSWSPPPEVSRSAHVPSLQ	S
					53115.9									45412.2				1	6;15	ACTA2	Homo sapiens	Actin, aortic smooth muscle	P62736	ACTA_HUMAN	218	FALSE	_LC[Carbamidomethyl (C)]Y[Phospho (STY)]VALDFEN[Deamidation (NQ)]EM[Oxidation (M)]ATAASSSSLEK_.3	83.8091506958008;96.1137084960938	1	1	_LCY[Phospho (STY): 100%]VALDFEN[Deamidation (NQ): 100%]EM[Oxidation (M): 100%]AT[Phospho (STY): 0%]AAS[Phospho (STY): 0%]S[Phospho (STY): 0%]S[Phospho (STY): 0%]S[Phospho (STY): 0%]LEK_	0.766295900987662;0.802890437927643	1	_LC[Carbamidomethyl (C)]Y[Phospho (STY)]VALDFEN[Deamidation (NQ)]EM[Oxidation (M)]ATAASSSSLEK_.3	ACTA2_Y220_M1	1	TAEREIVRDIKEKLCYVALDFENEMATAASS	Y
98279.2		64883.6		137312			138825	116567	129979	78238.2	170912		91831					0.989842	1;3;8;9;12;14;1;3;5;8;9;10;11;12;14	ACTB	Homo sapiens	Actin, cytoplasmic 1	P60709	ACTB_HUMAN	216	FALSE	_LC[Carbamidomethyl (C)]YVALDFEQEMATAASS[Phospho (STY)]SSLEK_.3;_LC[Carbamidomethyl (C)]YVALDFEQ[Deamidation (NQ)]EMATAASS[Phospho (STY)]SSLEK_.3	45.1057014465332;26.8060760498047;15.708122253418;25.3612270355225;49.9461059570313;30.6598224639893;86.2361679077148;43.186882019043;74.2668609619141;54.5391693115234;46.819694519043;57.4793663024902;74.6032485961914;62.3066596984863;70.864387512207	0.797212481498718;0.96693879365921;0.902620911598206;0.959986090660095;0.960505247116089;0.989841878414154;0.983013033866882;0.908378720283508;0.87948352098465;0.853819727897644;0.797190010547638;0.842558860778809;0.972501754760742;0.926313638687134;0.98588502407074	0.797212481498718;0.96693879365921;0.902620911598206;0.959986090660095;0.960505247116089;0.989841878414154;0.991506516933441;0.954189360141754;0.939741760492325;0.926909863948822;0.898595005273819;0.921279430389404;0.986250877380371;0.963156819343567;0.99294251203537	_LCY[Phospho (STY): 0%]VALDFEQEMAT[Phospho (STY): 0%]AAS[Phospho (STY): 0%]S[Phospho (STY): 79.7%]S[Phospho (STY): 13.7%]S[Phospho (STY): 6.6%]LEK_;_LCY[Phospho (STY): 0%]VALDFEQEMAT[Phospho (STY): 0%]AAS[Phospho (STY): 0.4%]S[Phospho (STY): 96.7%]S[Phospho (STY): 2.7%]S[Phospho (STY): 0.2%]LEK_;_LCY[Phospho (STY): 0%]VALDFEQEMAT[Phospho (STY): 0%]AAS[Phospho (STY): 0.1%]S[Phospho (STY): 90.3%]S[…	1.49672330889183;0.600752577711282;1.05448531932841;0.711492361887006;1.39317768947131;2.12543188993665;1.49754535455845;0.57065290854153;1.34178325056916;1.05466497586964;0.70980515721301;0.913514129358011;0.840002097109351;1.39992193964878;2.12286141320429	1	_LC[Carbamidomethyl (C)]YVALDFEQEMATAASS[Phospho (STY)]SSLEK_.3;_LC[Carbamidomethyl (C)]YVALDFEQ[Deamidation (NQ)]EMATAASS[Phospho (STY)]SSLEK_.3	ACTB_S233_M1	2	YVALDFEQEMATAASSSSLEKSYELPDGQVI	S
														83052.6	46259.3	55874.9		0.971006	15;16;17	ACTB	Homo sapiens	Actin, cytoplasmic 1	P60709	ACTB_HUMAN	216	FALSE	_LC[Carbamidomethyl (C)]YVALDFEQEMATAASSSS[Phospho (STY)]LEK_.3	11.7765760421753;41.8953819274902;43.6993675231934	0.782018005847931;0.971005976200104;0.856625974178314	0.782018005847931;0.971005976200104;0.856625974178314	_LCY[Phospho (STY): 0%]VALDFEQEMAT[Phospho (STY): 0.1%]AAS[Phospho (STY): 0.5%]S[Phospho (STY): 5.5%]S[Phospho (STY): 15.7%]S[Phospho (STY): 78.2%]LEK_;_LCY[Phospho (STY): 0%]VALDFEQEMAT[Phospho (STY): 0%]AAS[Phospho (STY): 2%]S[Phospho (STY): 0.7%]S[Phospho (STY): 0.2%]S[Phospho (STY): 97.1%]LEK_;_LCY[Phospho (STY): 0%]VALDFEQEMAT[Phospho (STY): 0%]AAS[Phospho (STY): 0.3%]S[Phospho (STY): 10.7%]…	0.768182375333893;0.596256688777121;0.731226088081279	1	_LC[Carbamidomethyl (C)]YVALDFEQEMATAASSSS[Phospho (STY)]LEK_.3	ACTB_S235_M1	1	ALDFEQEMATAASSSSLEKSYELPDGQVITI	S
537416	390448	805337	758198	491931	683278	408146	408214	701301	523164	483779	734790	579009	623946	783432	438952	408876	696052	1	1;2;3;4;5;6;7;8;9;10;11;12;13;14;15;16;17;18	ACTB	Homo sapiens	Actin, cytoplasmic 1	P60709	ACTB_HUMAN	239	FALSE	_S[Phospho (STY)]YELPDGQVITIGNER_.2;_S[Phospho (STY)]YELPDGQVITIGNER_.3	48.082275390625;38.7155380249023;56.1017074584961;39.7358703613281;34.5948829650879;65.0698089599609;39.3243522644043;41.735912322998;48.4548492431641;50.0986824035645;41.1456832885742;55.5189666748047;39.3445892333984;40.8510894775391;47.8446655273438;45.046745300293;41.9421119689941;53.2030258178711;21.96022605896;22.9494037628174;35.7816429138184;15.756404876709;21.3553047180176;23.13157272338…	1;1;0.999999225139618;0.999997675418854;0.999999940395355;0.999444425106049;0.999973714351654	1;1;0.999999225139618;0.999997675418854;0.999999940395355;0.999444425106049;0.999973714351654	_S[Phospho (STY): 100%]Y[Phospho (STY): 0%]ELPDGQVIT[Phospho (STY): 0%]IGNER_;_S[Phospho (STY): 100%]Y[Phospho (STY): 0%]ELPDGQVIT[Phospho (STY): 0%]IGNER_;_S[Phospho (STY): 99.9%]Y[Phospho (STY): 0%]ELPDGQVIT[Phospho (STY): 0%]IGNER_	1.20411304611563;0.863537020114088;0.623751693443109;2.33259505113702;1.21561783805803;0.873813428074125;0.805755380998183;0.981214178884398;0.678661185097373;0.867054808151133;0.947165807514061;1.19878220559702;1.7038282573487;1.62479770202945;0.87974543949516;0.680388452716765;0.811130074481979;0.697488834218455;1.20531072779913;0.861409960065235;0.624703991980199;2.33200344091598;1.21698180332…	1	_S[Phospho (STY)]YELPDGQVITIGNER_.2;_S[Phospho (STY)]YELPDGQVITIGNER_.3	ACTB_S239_M1	2	EQEMATAASSSSLEKSYELPDGQVITIGNER	S
123157		129191	112038	110760	126038	107662		100956	116501	106735	90202.1		109486	115762	120053	119477	123558	0.999999	1;3;4;5;6;7;9;10;11;12;14;15;16;17;18	ACTB	Homo sapiens	Actin, cytoplasmic 1	P60709	ACTB_HUMAN	316	FALSE	_EITALAPS[Phospho (STY)]TMK_.2	20.9955348968506;27.5815010070801;19.2526416778564;19.9117031097412;19.2047824859619;6.36532926559448;23.539981842041;20.2427101135254;27.8239727020264;18.1676158905029;17.5101070404053;25.9132843017578;12.9042472839355;7.78584480285645;12.0651979446411	0.995701551437378;0.999998807907104;0.992261826992035;0.994370818138123;0.998912870883942;0.977418839931488;0.991225481033325;0.998295485973358;0.989795804023743;0.993892967700958;0.989260613918304;0.999977350234985;0.966159701347351;0.99774581193924;0.999767482280731	0.995701551437378;0.999998807907104;0.992261826992035;0.994370818138123;0.998912870883942;0.977418839931488;0.991225481033325;0.998295485973358;0.989795804023743;0.993892967700958;0.989260613918304;0.999977350234985;0.966159701347351;0.99774581193924;0.999767482280731	_EIT[Phospho (STY): 0%]ALAPS[Phospho (STY): 99.6%]T[Phospho (STY): 0.4%]MK_;_EIT[Phospho (STY): 0%]ALAPS[Phospho (STY): 100%]T[Phospho (STY): 0%]MK_;_EIT[Phospho (STY): 0%]ALAPS[Phospho (STY): 99.2%]T[Phospho (STY): 0.8%]MK_;_EIT[Phospho (STY): 0%]ALAPS[Phospho (STY): 99.4%]T[Phospho (STY): 0.6%]MK_;_EIT[Phospho (STY): 0%]ALAPS[Phospho (STY): 99.9%]T[Phospho (STY): 0.1%]MK_;_EIT[Phospho (STY): 0.…	1.0619553412708;0.830364838108758;1.39737021943883;0.994137325218768;0.995384160068342;0.913727966548202;0.881938496554012;0.871300991826332;0.876001680024898;1.253673631619;1.33977358794716;1.00043961116729;0.752712176090187;0.926431301674602;0.863411106650318	1	_EITALAPS[Phospho (STY)]TMK_.2	ACTB_S323_M1	1	GIADRMQKEITALAPSTMKIKIIAPPERKYS	S
110246	104026	24187.6		64429.4	44090.4	173244	118295	59502.4	127841	109702	157199		104000	57627.6	129870	111042		1	1;2;3;5;6;7;8;9;10;11;12;14;15;16;17	ACTB	Homo sapiens	Actin, cytoplasmic 1	P60709	ACTB_HUMAN	51	FALSE	_DS[Phospho (STY)]YVGDEAQSK_.2	21.6092739105225;26.49192237854;11.0730428695679;12.3418569564819;17.2058773040771;34.7285118103027;23.4479007720947;21.5253734588623;25.0226383209229;20.4475841522217;30.6473217010498;22.3227481842041;5.29665565490723;27.0217761993408;21.7359771728516	0.999992251396179;0.999999940395355;0.998835921287537;0.942432641983032;0.999999582767487;1;0.999953210353851;0.99999988079071;0.99549800157547;0.973493695259094;0.999999821186066	0.999992251396179;0.999999940395355;0.998835921287537;0.942432641983032;0.999999582767487;1;0.999953210353851;0.99999988079071;0.99549800157547;0.973493695259094;0.999999821186066	_DS[Phospho (STY): 100%]Y[Phospho (STY): 0%]VGDEAQS[Phospho (STY): 0%]K_;_DS[Phospho (STY): 99.9%]Y[Phospho (STY): 0.1%]VGDEAQS[Phospho (STY): 0%]K_;_DS[Phospho (STY): 94.2%]Y[Phospho (STY): 5.8%]VGDEAQS[Phospho (STY): 0%]K_;_DS[Phospho (STY): 99.5%]Y[Phospho (STY): 0.5%]VGDEAQS[Phospho (STY): 0%]K_;_DS[Phospho (STY): 97.3%]Y[Phospho (STY): 1.3%]VGDEAQS[Phospho (STY): 1.3%]K_	1.08155628592121;0.925503775054387;0.702367133759993;1.0800612450207;1.00201508054528;0.919836909510057;0.999202944399334;0.70321993142652;0.817374470464338;0.734829359355187;1.13777208030911;1.4014127024679;0.943707541035421;0.701725500628941;1.05884292341086	1	_DS[Phospho (STY)]YVGDEAQSK_.2	ACTB_S52_M1	1	RPRHQGVMVGMGQKDSYVGDEAQSKRGILTL	S
				10359.9			9330.45									12433.1		0.970472	5;8;17	ACTB	Homo sapiens	Actin, cytoplasmic 1	P60709	ACTB_HUMAN	197	FALSE	_GYSFTTT[Phospho (STY)]AER_.2	4.63932657241821;3.97007656097412;6.650230884552	0.764558017253876;0.829739511013031;0.970471620559692	0.764558017253876;0.829739511013031;0.970471620559692	_GY[Phospho (STY): 2%]S[Phospho (STY): 2%]FT[Phospho (STY): 12.7%]T[Phospho (STY): 6.8%]T[Phospho (STY): 76.5%]AER_;_GY[Phospho (STY): 4.3%]S[Phospho (STY): 4.3%]FT[Phospho (STY): 4.3%]T[Phospho (STY): 4.3%]T[Phospho (STY): 83%]AER_;_GY[Phospho (STY): 0.3%]S[Phospho (STY): 0.3%]FT[Phospho (STY): 1.8%]T[Phospho (STY): 0.5%]T[Phospho (STY): 97%]AER_	1.03899385098839;1.00477556383617;1.01052989493325	1	_GYSFTTT[Phospho (STY)]AER_.2	ACTB_T203_M1	1	YLMKILTERGYSFTTTAEREIVRDIKEKLCY	T
									8309.45	7531.86								0.994896	10;11	ACTB	Homo sapiens	Actin, cytoplasmic 1	P60709	ACTB_HUMAN	85	FALSE	_IWHHT[Phospho (STY)]FYNELR_.3	5.32952737808228;6.27261209487915	0.986997544765472;0.994895994663239	0.986997544765472;0.994895994663239	_IWHHT[Phospho (STY): 98.7%]FY[Phospho (STY): 1.3%]NELR_;_IWHHT[Phospho (STY): 99.5%]FY[Phospho (STY): 0.5%]NELR_	0.86651678855773;0.851121834635276	1	_IWHHT[Phospho (STY)]FYNELR_.3	ACTB_T89_M1	1	GIVTNWDDMEKIWHHTFYNELRVAPEEHPVL	T
			44846						20458.1									0.971113	4;10	ACTB	Homo sapiens	Actin, cytoplasmic 1	P60709	ACTB_HUMAN	216	FALSE	_LC[Carbamidomethyl (C)]Y[Phospho (STY)]VALDFEQEMATAASSSSLEK_.3	6.68714094161987;6.12450122833252	0.948004186153412;0.971113324165344	0.948004186153412;0.971113324165344	_LCY[Phospho (STY): 94.8%]VALDFEQEMAT[Phospho (STY): 3.9%]AAS[Phospho (STY): 0.3%]S[Phospho (STY): 0.3%]S[Phospho (STY): 0.3%]S[Phospho (STY): 0.3%]LEK_;_LCY[Phospho (STY): 97.1%]VALDFEQEMAT[Phospho (STY): 0.6%]AAS[Phospho (STY): 0.6%]S[Phospho (STY): 0.6%]S[Phospho (STY): 0.6%]S[Phospho (STY): 0.6%]LEK_	3.38298697239346;0.945881265960676	1	_LC[Carbamidomethyl (C)]Y[Phospho (STY)]VALDFEQEMATAASSSSLEK_.3	ACTB_Y218_M1	1	TAEREIVRDIKEKLCYVALDFEQEMATAASS	Y
383663	359565	350897	340119	340524	219999	425176	328199	288836	342277	369229	475967	176941	356375	372631	365216	419634	256965		1;2;3;4;7;8;10;11;14;16;17;5;6;11;12;1;2;3;4;5;6;7;8;9;10;11;12;13;14;15;16;17;18	ACTL6A	Homo sapiens	Actin-like protein 6A	O96019	ACL6A_HUMAN	227;231	FALSE	_EAVREGS[Phospho (STY)]PANWK_.2;_EAVREGS[Phospho (STY)]PANWK_.3;_EGS[Phospho (STY)]PANWK_.2			1	_EAVREGS[Phospho (STY): 100%]PANWK_;_EGS[Phospho (STY): 100%]PANWK_	1.16826043792878;0.970905261888162;0.67462261499459;1.45407108150356;0.935067113221974;1.07612977118957;0.832647311976362;0.775428378675505;1.45619749744956;0.840592386839884;1.02513792987402;1.03786660570951;0.987685231037133;0.77608054675188;1.1271245199661;1.17099048252801;0.973373790748973;0.673348540084908;1.44983060685391;1.03742250345931;0.988103515124948;0.937498468536374;1.08029284758986…	1	_EAVREGS[Phospho (STY)]PANWK_.2;_EAVREGS[Phospho (STY)]PANWK_.3;_EGS[Phospho (STY)]PANWK_.2	ACTL6A_S233_M1	3	VPPYMIASKEAVREGSPANWKRKEKLPQVTR	S
139368	137732	160945	147259			145321		236218	159418			154148	138026	152507	159477			0.999997	1;2;3;4;7;10;13;14;15;16;3;9	ACTN1	Homo sapiens	Alpha-actinin-1	P12814	ACTN1_HUMAN	134	FALSE	_FAIQDIS[Phospho (STY)]VEETSAK_.2;_FAIQ[Deamidation (NQ)]DIS[Phospho (STY)]VEETSAK_.2	25.512882232666;28.5595741271973;22.129358291626;14.6467227935791;17.8291473388672;18.489709854126;26.4884243011475;17.0461540222168;22.2637042999268;36.3801231384277;21.7741451263428;18.9086208343506	0.999972403049469;0.999369382858276;0.999983251094818;0.99994957447052;0.999989092350006;0.99815046787262;0.998933732509613;0.999946236610413;0.999997138977051;0.999989330768585;0.892361283302307;0.924460828304291	0.999972403049469;0.999369382858276;0.999983251094818;0.99994957447052;0.999989092350006;0.99815046787262;0.998933732509613;0.999946236610413;0.999997138977051;0.999989330768585;0.946180641651154;0.962230414152145	_FAIQDIS[Phospho (STY): 100%]VEET[Phospho (STY): 0%]S[Phospho (STY): 0%]AK_;_FAIQDIS[Phospho (STY): 99.9%]VEET[Phospho (STY): 0%]S[Phospho (STY): 0.1%]AK_;_FAIQDIS[Phospho (STY): 99.8%]VEET[Phospho (STY): 0.1%]S[Phospho (STY): 0.1%]AK_;_FAIQDIS[Phospho (STY): 99.9%]VEET[Phospho (STY): 0.1%]S[Phospho (STY): 0%]AK_;_FAIQ[Deamidation (NQ): 100%]DIS[Phospho (STY): 89.2%]VEET[Phospho (STY): 2.7%]S[Pho…	1.10924756892114;0.869054423032076;0.825825969276451;1.63032560432878;0.862875596249459;0.862747887947361;1.30281707936819;1.40573325548555;1.06505114595714;0.732063375983471;0.825664694666444;0.933435464045363	1	_FAIQDIS[Phospho (STY)]VEETSAK_.2;_FAIQ[Deamidation (NQ)]DIS[Phospho (STY)]VEETSAK_.2	ACTN1_S140_M1	2	GMIWTIILRFAIQDISVEETSAKEGLLLWCQ	S
539720	638479	677775	456410	487079	590101	941375	813933	1.08872e+06	667413	911061	771322	529145	569798	623664	656218	645700	776893	1	1;2;3;4;5;6;7;8;9;10;11;12;13;14;15;16;17;18	ADAM17	Homo sapiens	Disintegrin and metalloproteinase domain-containing protein 17	P78536	ADA17_HUMAN	791	FALSE	_S[Phospho (STY)]FEDLTDHPVTR_.2;_S[Phospho (STY)]FEDLTDHPVTR_.3	79.7032089233398;111.058174133301;88.2630233764648;48.5400352478027;84.5200042724609;90.2296524047852;113.85400390625;88.0154876708984;100.68238067627;100.209365844727;109.933868408203;75.8452758789063;67.1848754882813;82.7087020874023;95.3978424072266;100.352104187012;95.555419921875;82.3129959106445;32.9121742248535;32.7197914123535;51.9597663879395;40.9534950256348;34.4717025756836;23.08973503…	1;1;0.999989807605743	1;1;0.999989807605743	_S[Phospho (STY): 100%]FEDLT[Phospho (STY): 0%]DHPVT[Phospho (STY): 0%]R_	1.15303469522498;0.942186979641061;0.73851357965364;1.41210005237644;0.989074426367474;0.94111849637733;0.909125809653054;0.924779154535573;0.796952912820179;0.883006918086354;0.844318084388019;1.29833361176106;1.30496495729672;1.31862592542252;1.03853291179907;0.76037973237103;0.95807468215131;0.856369182824201;1.15370957228941;0.943922716217089;0.734465006854081;1.41207508752971;0.9867829610897…	1	_S[Phospho (STY)]FEDLTDHPVTR_.2;_S[Phospho (STY)]FEDLTDHPVTR_.3	ADAM17_S791_M1	2	GFEKDPFPNSSTAAKSFEDLTDHPVTRSEKA	S
						64787.1	106002	60403.8											7;8;9	ADAM17	Homo sapiens	Disintegrin and metalloproteinase domain-containing protein 17	P78536	ADA17_HUMAN	729	FALSE	_PFPAPQT[Phospho (STY)]PGR_.2			1	_PFPAPQT[Phospho (STY): 100%]PGR_	0.974702341690068;1.00059092832101;0.735870934065372	1	_PFPAPQT[Phospho (STY)]PGR_.2	ADAM17_T735_M1	1	DSASVRIIKPFPAPQTPGRLQPAPVIPSAPA	T
196151	182089	218513	241058	214305	245148		254959	227423	182108	167595	176949	207019	150437	209438	214535	241634	205943	1	3;6;9;1;2;3;4;5;6;8;9;10;11;12;13;14;15;16;17;18	ADAM19	Homo sapiens	Disintegrin and metalloproteinase domain-containing protein 19	Q9H013	ADA19_HUMAN	800	FALSE	_GGS[Phospho (STY)]PPAPLPAHLSR_.2;_GGS[Phospho (STY)]PPAPLPAHLSR_.3	7.09589004516602;7.21707582473755;6.49090576171875;17.5267696380615;13.3243722915649;21.3398952484131;20.2630710601807;19.1355133056641;31.8868961334229;9.81645011901855;30.5515727996826;20.4000492095947;9.8126335144043;23.0965747833252;16.3053131103516;18.3597259521484;24.2737922668457;19.8056201934814;8.73194694519043;2.85752058029175	0.997752964496613;0.998008906841278;0.995892822742462;0.999999940395355;0.999995529651642;1;0.999851763248444;0.999851167201996;0.999999761581421;0.999561607837677;0.865007698535919	0.997752964496613;0.998008906841278;0.995892822742462;0.999999940395355;0.999995529651642;1;0.999851763248444;0.999851167201996;0.999999761581421;0.999561607837677;0.865007698535919	_GGS[Phospho (STY): 99.8%]PPAPLPAHLS[Phospho (STY): 0.2%]R_;_GGS[Phospho (STY): 99.6%]PPAPLPAHLS[Phospho (STY): 0.4%]R_;_GGS[Phospho (STY): 100%]PPAPLPAHLS[Phospho (STY): 0%]R_;_GGS[Phospho (STY): 86.5%]PPAPLPAHLS[Phospho (STY): 13.5%]R_	0.694056085012655;1.05698319462769;0.763308078448365;1.15671922624775;0.935585503668592;0.690940633495516;1.4054924707119;1.02875905288049;1.04632446130126;1.00542294904079;0.766555551753842;0.882974232904964;0.79012634099069;1.1245664176149;1.31817035932655;1.33577172890343;1.10995500525492;0.81456020904526;1.00592253050257;0.847087592260665	1	_GGS[Phospho (STY)]PPAPLPAHLSR_.2;_GGS[Phospho (STY)]PPAPLPAHLSR_.3	ADAM19_S802_M1	2	SQPPPRPPPDYLRGGSPPAPLPAHLSRAARN	S
33849.9	23377.1	27310.7	29173.7	23045.9	23636.9	21914.1	30617.4	26619.3	27584	22087.3	30478		34658.7	22593.8	33506.4	34978.6	30186.4		1;2;3;4;5;6;7;8;9;10;11;12;14;15;16;17;18	ADAM19	Homo sapiens	Disintegrin and metalloproteinase domain-containing protein 19	Q9H013	ADA19_HUMAN	776	FALSE	_VINT[Phospho (STY)]PEILR_.2			1	_VINT[Phospho (STY): 100%]PEILR_	1.19125865961237;0.942671004168804;0.727358303732656;1.78713033352642;1.13521842248488;0.96810151250074;0.86306537424562;1.00064792667378;0.824251949407681;0.927521304978816;0.86200823260856;1.22585786639974;1.63529335731479;1.05600714690541;0.704318666263395;0.949060039061089;0.716498441363986	1	_VINT[Phospho (STY)]PEILR_.2	ADAM19_T779_M1	1	TFKLQTPQGKRKVINTPEILRKPSQPPPRPP	T
		100869		86735.3	102424	119547				138384	97825.8		131600	102709				1	3;5;6;7;11;12;14;15	ADAM22	Homo sapiens	Disintegrin and metalloproteinase domain-containing protein 22	Q9P0K1	ADA22_HUMAN	832	FALSE	_SNS[Phospho (STY)]WQGNLGGNK_.2	14.6688241958618;12.9553918838501;33.5551223754883;6.35728645324707;6.83836555480957;20.1338996887207;10.5291624069214;28.5598468780518	0.999936878681183;0.999993562698364;1;0.995308458805084;0.997094869613647;0.999998569488525;0.999689161777496;0.99999988079071	0.999936878681183;0.999993562698364;1;0.995308458805084;0.997094869613647;0.999998569488525;0.999689161777496;0.99999988079071	_S[Phospho (STY): 0%]NS[Phospho (STY): 100%]WQGNLGGNK_;_S[Phospho (STY): 0.5%]NS[Phospho (STY): 99.5%]WQGNLGGNK_;_S[Phospho (STY): 0.3%]NS[Phospho (STY): 99.7%]WQGNLGGNK_	0.727332362392511;0.974329533456244;0.872462809926868;0.982342644133313;0.768762692430828;1.14796809413667;1.41280032887992;0.9442313032076	1	_SNS[Phospho (STY)]WQGNLGGNK_.2	ADAM22_S834_M1	1	KHISDICENGRPRSNSWQGNLGGNKKKIRGK	S
	33456					37219.4								99000.7				0.87118	2;7;15	ADAM23	Homo sapiens	Disintegrin and metalloproteinase domain-containing protein 23	O75077	ADA23_HUMAN	725	FALSE	_C[Carbamidomethyl (C)]LQIQALNMS[Phospho (STY)]S[Phospho (STY)]C[Carbamidomethyl (C)]PLDSK_.2	2.13861751556396;2.50606203079224;2.75141954421997	0.804780900478363;0.84636515378952;0.87118011713028	0.804780900478363;0.84636515378952;0.87118011713028	_CLQIQALNMS[Phospho (STY): 80.5%]S[Phospho (STY): 80.5%]CPLDS[Phospho (STY): 39%]K_;_CLQIQALNMS[Phospho (STY): 84.6%]S[Phospho (STY): 84.6%]CPLDS[Phospho (STY): 30.7%]K_;_CLQIQALNMS[Phospho (STY): 87.1%]S[Phospho (STY): 87.1%]CPLDS[Phospho (STY): 25.8%]K_	0.901542201190035;0.852834178983074;0.845422354797637	2	_C[Carbamidomethyl (C)]LQIQALNMS[Phospho (STY)]S[Phospho (STY)]C[Carbamidomethyl (C)]PLDSK_.2	ADAM23_S734_M2	1	MCLDRKCLQIQALNMSSCPLDSKGKVCSGHG	S
	33456					37219.4								99000.7				0.87118	2;7;15	ADAM23	Homo sapiens	Disintegrin and metalloproteinase domain-containing protein 23	O75077	ADA23_HUMAN	725	FALSE	_C[Carbamidomethyl (C)]LQIQALNMS[Phospho (STY)]S[Phospho (STY)]C[Carbamidomethyl (C)]PLDSK_.2	2.13861751556396;2.50606203079224;2.75141954421997	0.804780900478363;0.84636515378952;0.87118011713028	0.804780900478363;0.84636515378952;0.87118011713028	_CLQIQALNMS[Phospho (STY): 80.5%]S[Phospho (STY): 80.5%]CPLDS[Phospho (STY): 39%]K_;_CLQIQALNMS[Phospho (STY): 84.6%]S[Phospho (STY): 84.6%]CPLDS[Phospho (STY): 30.7%]K_;_CLQIQALNMS[Phospho (STY): 87.1%]S[Phospho (STY): 87.1%]CPLDS[Phospho (STY): 25.8%]K_	0.901542201190035;0.852834178983074;0.845422354797637	2	_C[Carbamidomethyl (C)]LQIQALNMS[Phospho (STY)]S[Phospho (STY)]C[Carbamidomethyl (C)]PLDSK_.2	ADAM23_S735_M2	1	CLDRKCLQIQALNMSSCPLDSKGKVCSGHGV	S
600272	663107	915605	640844	870114	1.14322e+06	762219	857471	879424	693337	717181	805880	781948	591298	879822	787358	724536	953745	1	1;2;3;4;5;6;9;11;13;14;15;18;3;4;5;6;8;11;13;14;15;1;2;3;4;5;6;7;8;9;10;11;12;13;14;15;16;17;18	ADAM9	Homo sapiens	Disintegrin and metalloproteinase domain-containing protein 9	Q13443	ADAM9_HUMAN	756	FALSE	_HVS[Phospho (STY)]PVTPPREVPIYANR_.3;_HVS[Phospho (STY)]PVTPPREVPIYAN[Deamidation (NQ)]R_.3;_HVS[Phospho (STY)]PVTPPR_.2	7.44528150558472;3.6258225440979;18.3848628997803;4.91201591491699;11.792067527771;14.5399484634399;11.9532718658447;4.44155502319336;8.36815738677979;3.87936449050903;10.2144060134888;10.2177391052246;25.8585262298584;7.8006477355957;10.937762260437;12.202075958252;8.81815242767334;6.0761022567749;12.2647657394409;6.80537033081055;10.4265470504761;16.5815525054932;22.8181552886963;28.59244155883…	0.99683403968811;0.838125228881836;0.999995231628418;0.961538195610046;0.999958872795105;0.999994575977325;0.999917984008789;0.766202569007874;0.998739540576935;0.899004995822906;0.999800860881805;0.999801516532898;0.999686658382416;0.914080917835236;0.997208893299103;0.996600985527039;0.893724143505096;0.97880232334137;0.998238801956177;0.994013369083405;0.95065313577652;0.999999701976776;1;0.99…	0.99683403968811;0.838125228881836;0.999995231628418;0.961538195610046;0.999958872795105;0.999994575977325;0.999917984008789;0.766202569007874;0.998739540576935;0.899004995822906;0.999800860881805;0.999801516532898;0.999843329191208;0.957040458917618;0.998604446649551;0.998300492763519;0.946862071752548;0.989401161670685;0.999119400978088;0.997006684541702;0.97532656788826;0.999999701976776;1;0.9…	_HVS[Phospho (STY): 99.7%]PVT[Phospho (STY): 0.2%]PPREVPIY[Phospho (STY): 0.2%]ANR_;_HVS[Phospho (STY): 83.8%]PVT[Phospho (STY): 6.1%]PPREVPIY[Phospho (STY): 10.1%]ANR_;_HVS[Phospho (STY): 100%]PVT[Phospho (STY): 0%]PPREVPIY[Phospho (STY): 0%]ANR_;_HVS[Phospho (STY): 96.2%]PVT[Phospho (STY): 1.9%]PPREVPIY[Phospho (STY): 1.9%]ANR_;_HVS[Phospho (STY): 76.6%]PVT[Phospho (STY): 2.5%]PPREVPIY[Phospho …	1.16888003409647;0.951311543517013;0.681306777592444;1.41670157363218;1.02295430468285;0.972893303872837;0.725294886771911;0.874374817959088;1.27152529654804;1.34528316256486;1.03123254776572;0.829222343004674;0.684488272236997;1.41442410383945;1.02098614528204;0.964892105022438;0.985966217999271;0.872355246701404;1.27138195927016;1.34454229928994;1.02905998601526;1.09210555860685;0.8940787433613…	1	_HVS[Phospho (STY)]PVTPPREVPIYANR_.3;_HVS[Phospho (STY)]PVTPPREVPIYAN[Deamidation (NQ)]R_.3;_HVS[Phospho (STY)]PVTPPR_.2	ADAM9_S758_M1	3	QANPSRQPGSVPRHVSPVTPPREVPIYANRF	S
5.09192e+06	5.55172e+06	4615113	5.44914e+06	3.19593e+06	2.75517e+06	3748334	2.64856e+06	3.60818e+06	2969373	3.22356e+06	3.37839e+06	3.78737e+06	5.57206e+06	2623420	2577769	3.78057e+06	3.33192e+06	1	3;15;1;2;3;4;5;6;7;8;9;10;11;12;13;14;15;16;17;18;1;2;3;4;5;6;7;8;9;10;11;12;13;14;15;16;17	ADAM9	Homo sapiens	Disintegrin and metalloproteinase domain-containing protein 9	Q13443	ADAM9_HUMAN	756	FALSE	_HVS[Phospho (STY)]PVT[Phospho (STY)]PPREVPIYANR_.2;_HVS[Phospho (STY)]PVT[Phospho (STY)]PPREVPIYANR_.3;_HVS[Phospho (STY)]PVT[Phospho (STY)]PPREVPIYANR_.4;_HVS[Phospho (STY)]PVT[Phospho (STY)]PPR_.2	5.7863597869873;7.66831493377686;83.2164611816406;84.7059783935547;85.4134216308594;81.4412689208984;75.5390777587891;80.7000732421875;85.4674301147461;72.5731811523438;84.589469909668;82.1674270629883;69.8717041015625;70.1988830566406;57.6571617126465;89.1720733642578;73.9771423339844;84.5698394775391;67.9918823242188;71.8560638427734;41.3689002990723;35.2826499938965;20.067195892334;29.72595024…	0.991794168949127;0.998732686042786;1;1;0.999999642372131;	0.991794168949127;0.998732686042786;1;1;0.999999642372131	_HVS[Phospho (STY): 99.2%]PVT[Phospho (STY): 99.2%]PPREVPIY[Phospho (STY): 1.6%]ANR_;_HVS[Phospho (STY): 99.9%]PVT[Phospho (STY): 99.9%]PPREVPIY[Phospho (STY): 0.3%]ANR_;_HVS[Phospho (STY): 100%]PVT[Phospho (STY): 100%]PPREVPIY[Phospho (STY): 0%]ANR_;_HVS[Phospho (STY): 100%]PVT[Phospho (STY): 100%]PPR_	0.784030728806818;0.978294093770381;1.18501583112432;0.942188917958416;0.786395974887222;1.49081306576593;0.969070463503825;0.902912884176703;0.936890522934632;0.909721593929595;0.801159652264917;0.87453382467841;0.802900764442027;1.19682073389589;1.30151544032854;1.46196274049393;0.979954988594951;0.773035780612623;0.966858808528786;0.887946097515377;1.18500388911607;0.942333026825714;0.78553426…	2	_HVS[Phospho (STY)]PVT[Phospho (STY)]PPREVPIYANR_.2;_HVS[Phospho (STY)]PVT[Phospho (STY)]PPREVPIYANR_.3;_HVS[Phospho (STY)]PVT[Phospho (STY)]PPREVPIYANR_.4;_HVS[Phospho (STY)]PVT[Phospho (STY)]PPR_.2	ADAM9_S758_M2	4	QANPSRQPGSVPRHVSPVTPPREVPIYANRF	S
1.14556e+06	1.20813e+06	717440	1.12567e+06	1655813	1.46852e+06	959540	1.22733e+06	710747	1072543	1.03219e+06	1.02499e+06	1.1643e+06	1.11709e+06	1.1699e+06	1.07787e+06	1.19282e+06	945152	1	1;2;3;4;5;6;7;8;9;10;11;12;13;14;15;16;17;18;3;5;6;8;9;10;11;12;13;14;16;18	ADAM9	Homo sapiens	Disintegrin and metalloproteinase domain-containing protein 9	Q13443	ADAM9_HUMAN	756	FALSE	_HVSPVT[Phospho (STY)]PPREVPIYANR_.3;_HVSPVT[Phospho (STY)]PPREVPIYAN[Deamidation (NQ)]R_.3	29.4353561401367;23.1972026824951;24.7037391662598;25.2597808837891;43.7659797668457;40.9403762817383;27.9731540679932;28.1877536773682;25.4417514801025;24.9819431304932;21.7406940460205;27.7011299133301;28.0467414855957;34.2311820983887;26.1618480682373;44.1148681640625;20.33962059021;33.2572631835938;10.0366725921631;11.6298856735229;10.735650062561;17.7688980102539;7.50823593139648;7.713634967…	0.999999105930328;0.999803304672241;0.999999165534973;0.999999284744263;1;0.999999403953552;0.996115803718567;0.99999988079071;0.999170780181885;0.892366170883179;0.999999821186066;0.999981701374054;0.9666588306427;0.999990403652191;0.998803377151489;0.999678909778595;0.999841153621674;0.811911880970001;0.970567286014557;0.803418815135956;0.764118432998657;0.999860882759094;0.998962759971619;0.99…	0.999999105930328;0.999803304672241;0.999999165534973;0.999999284744263;1;0.999999403953552;0.996115803718567;0.99999988079071;0.999170780181885;0.892366170883179;0.999999821186066;0.999981701374054;0.9666588306427;0.999990403652191;0.999401688575745;0.999839454889297;0.999920576810837;0.905955940485001;0.985283643007278;0.901709407567978;0.882059216499329;0.999930441379547;0.999481379985809;0.99…	_HVS[Phospho (STY): 0%]PVT[Phospho (STY): 100%]PPREVPIY[Phospho (STY): 0%]ANR_;_HVS[Phospho (STY): 0.4%]PVT[Phospho (STY): 99.6%]PPREVPIY[Phospho (STY): 0%]ANR_;_HVS[Phospho (STY): 0.1%]PVT[Phospho (STY): 99.9%]PPREVPIY[Phospho (STY): 0%]ANR_;_HVS[Phospho (STY): 10.8%]PVT[Phospho (STY): 89.2%]PPREVPIY[Phospho (STY): 0%]ANR_;_HVS[Phospho (STY): 3.3%]PVT[Phospho (STY): 96.7%]PPREVPIY[Phospho (STY):…	1.15165164458797;0.944065923884843;0.834082880228654;1.4122135436262;0.989363967321813;0.966887661511668;0.900464593316772;0.925091936292937;0.885737382770137;0.883108963429437;0.841433378912533;1.27243277318479;1.30489513474894;1.32210148794327;1.07222375479569;0.764909748071352;0.958754794545194;0.886658492146305;0.836501814523829;0.989363967321813;0.966887661511668;0.925091936292937;0.88455067…	1	_HVSPVT[Phospho (STY)]PPREVPIYANR_.3;_HVSPVT[Phospho (STY)]PPREVPIYAN[Deamidation (NQ)]R_.3	ADAM9_T761_M1	2	PSRQPGSVPRHVSPVTPPREVPIYANRFAVP	T
5.09192e+06	5.55172e+06	4615113	5.44914e+06	3.19593e+06	2.75517e+06	3748334	2.64856e+06	3.60818e+06	2969373	3.22356e+06	3.37839e+06	3.78737e+06	5.57206e+06	2623420	2577769	3.78057e+06	3.33192e+06	1	3;15;1;2;3;4;5;6;7;8;9;10;11;12;13;14;15;16;17;18;1;2;3;4;5;6;7;8;9;10;11;12;13;14;15;16;17	ADAM9	Homo sapiens	Disintegrin and metalloproteinase domain-containing protein 9	Q13443	ADAM9_HUMAN	756	FALSE	_HVS[Phospho (STY)]PVT[Phospho (STY)]PPREVPIYANR_.2;_HVS[Phospho (STY)]PVT[Phospho (STY)]PPREVPIYANR_.3;_HVS[Phospho (STY)]PVT[Phospho (STY)]PPREVPIYANR_.4;_HVS[Phospho (STY)]PVT[Phospho (STY)]PPR_.2	5.7863597869873;7.66831493377686;83.2164611816406;84.7059783935547;85.4134216308594;81.4412689208984;75.5390777587891;80.7000732421875;85.4674301147461;72.5731811523438;84.589469909668;82.1674270629883;69.8717041015625;70.1988830566406;57.6571617126465;89.1720733642578;73.9771423339844;84.5698394775391;67.9918823242188;71.8560638427734;41.3689002990723;35.2826499938965;20.067195892334;29.72595024…	0.991794168949127;0.998732686042786;1;1;0.999999642372131;	0.991794168949127;0.998732686042786;1;1;0.999999642372131	_HVS[Phospho (STY): 99.2%]PVT[Phospho (STY): 99.2%]PPREVPIY[Phospho (STY): 1.6%]ANR_;_HVS[Phospho (STY): 99.9%]PVT[Phospho (STY): 99.9%]PPREVPIY[Phospho (STY): 0.3%]ANR_;_HVS[Phospho (STY): 100%]PVT[Phospho (STY): 100%]PPREVPIY[Phospho (STY): 0%]ANR_;_HVS[Phospho (STY): 100%]PVT[Phospho (STY): 100%]PPR_	0.784030728806818;0.978294093770381;1.18501583112432;0.942188917958416;0.786395974887222;1.49081306576593;0.969070463503825;0.902912884176703;0.936890522934632;0.909721593929595;0.801159652264917;0.87453382467841;0.802900764442027;1.19682073389589;1.30151544032854;1.46196274049393;0.979954988594951;0.773035780612623;0.966858808528786;0.887946097515377;1.18500388911607;0.942333026825714;0.78553426…	2	_HVS[Phospho (STY)]PVT[Phospho (STY)]PPREVPIYANR_.2;_HVS[Phospho (STY)]PVT[Phospho (STY)]PPREVPIYANR_.3;_HVS[Phospho (STY)]PVT[Phospho (STY)]PPREVPIYANR_.4;_HVS[Phospho (STY)]PVT[Phospho (STY)]PPR_.2	ADAM9_T761_M2	4	PSRQPGSVPRHVSPVTPPREVPIYANRFAVP	T
		19989.2									31829.4								3;12	ADAM9	Homo sapiens	Disintegrin and metalloproteinase domain-containing protein 9	Q13443	ADAM9_HUMAN	765	FALSE	_EVPIY[Phospho (STY)]ANR_.2			1	_EVPIY[Phospho (STY): 100%]ANR_	0.702697640708255;1.147014916276	1	_EVPIY[Phospho (STY)]ANR_.2	ADAM9_Y769_M1	1	PRHVSPVTPPREVPIYANRFAVPTYAAKQPQ	Y
			12558.8	251774		9301.04				238841			213578						4;5;7;11;14	ADAR	Homo sapiens	Double-stranded RNA-specific adenosine deaminase	P55265	DSRAD_HUMAN	626	FALSE	_LGNS[Phospho (STY)]C[Carbamidomethyl (C)]EFR_.2			1	_LGNS[Phospho (STY): 100%]CEFR_	1.3653836135666;0.978495058016813;0.950678630412177;0.771483458162134;1.43286503832283	1	_LGNS[Phospho (STY)]C[Carbamidomethyl (C)]EFR_.2	ADAR_S629_M1	1	SPVTTLLECMHKLGNSCEFRLLSKEGPAHEP	S
73413.3		82115.3					72548.8	81627.4	75882.2	67458.9	74559.5		62991.7	74864.3	64208.2		72791.4	0.999981	1;8;10;14;3;8;9;11;12;15;16;18	ADAR	Homo sapiens	Double-stranded RNA-specific adenosine deaminase	P55265	DSRAD_HUMAN	817;818	FALSE	_RTMLLLS[Phospho (STY)]RSPEAQPK_.3;_TMLLLS[Phospho (STY)]RSPEAQPK_.2	7.68735313415527;9.58742141723633;5.44052410125732;8.28381538391113;43.675178527832;16.4166049957275;22.4948348999023;9.95939826965332;23.5200023651123;26.3293380737305;3.82167196273804;13.058913230896	0.9930699467659;0.981071591377258;0.866348505020142;0.995553135871887;0.998063445091248;0.981767952442169;0.974223613739014;0.999743044376373;0.999762833118439;0.999980688095093;0.893644869327545;0.988454461097717	0.9930699467659;0.981071591377258;0.866348505020142;0.995553135871887;0.998063445091248;0.981767952442169;0.974223613739014;0.999743044376373;0.999762833118439;0.999980688095093;0.893644869327545;0.988454461097717	_RT[Phospho (STY): 0.1%]MLLLS[Phospho (STY): 99.3%]RS[Phospho (STY): 0.6%]PEAQPK_;_RT[Phospho (STY): 1.9%]MLLLS[Phospho (STY): 98.1%]RS[Phospho (STY): 0%]PEAQPK_;_RT[Phospho (STY): 3.7%]MLLLS[Phospho (STY): 86.6%]RS[Phospho (STY): 9.7%]PEAQPK_;_RT[Phospho (STY): 0.1%]MLLLS[Phospho (STY): 99.6%]RS[Phospho (STY): 0.4%]PEAQPK_;_T[Phospho (STY): 0%]MLLLS[Phospho (STY): 99.8%]RS[Phospho (STY): 0.2%]PE…	1.16693422203871;1.00067886873339;0.903949112306336;1.35576993226195;0.866651871861614;0.942092065900082;0.855040319286432;0.908983349421158;1.28312165169671;1.01943326070722;0.753916082949228;0.830083578157585	1	_RTMLLLS[Phospho (STY)]RSPEAQPK_.3;_TMLLLS[Phospho (STY)]RSPEAQPK_.2	ADAR_S823_M1	2	TPVTGASLRRTMLLLSRSPEAQPKTLPLTGS	S
269416		271767	236354	302274	328430		241633	240802	224728	218452	195274		231192	259996	260657		225017	0.999998	5;11;1;3;4;5;6;8;9;10;11;12;14;15;16;18	ADAR	Homo sapiens	Double-stranded RNA-specific adenosine deaminase	P55265	DSRAD_HUMAN	817;818	FALSE	_RTMLLLSRS[Phospho (STY)]PEAQPK_.3;_TMLLLSRS[Phospho (STY)]PEAQPK_.3	8.83754825592041;10.8622255325317;31.1271133422852;44.5615653991699;22.6839542388916;35.7900314331055;49.8611793518066;23.2976970672607;39.141357421875;40.0069313049316;43.0325813293457;35.2725296020508;24.3737144470215;34.3163070678711;27.1130104064941;20.373893737793	0.999211370944977;0.844624757766724;0.999988734722137;0.999783873558044;0.999524295330048;0.999829292297363;0.999997794628143;0.999625504016876;0.9777672290802;0.999978244304657;0.999752759933472;0.992905616760254;0.999793112277985;0.999774694442749;0.848204910755157;0.986245453357697	0.999211370944977;0.844624757766724;0.999988734722137;0.999783873558044;0.999524295330048;0.999829292297363;0.999997794628143;0.999625504016876;0.9777672290802;0.999978244304657;0.999752759933472;0.992905616760254;0.999793112277985;0.999774694442749;0.848204910755157;0.986245453357697	_RT[Phospho (STY): 0%]MLLLS[Phospho (STY): 0%]RS[Phospho (STY): 99.9%]PEAQPK_;_RT[Phospho (STY): 14.8%]MLLLS[Phospho (STY): 0.7%]RS[Phospho (STY): 84.5%]PEAQPK_;_T[Phospho (STY): 0%]MLLLS[Phospho (STY): 0%]RS[Phospho (STY): 100%]PEAQPK_;_T[Phospho (STY): 0%]MLLLS[Phospho (STY): 2.2%]RS[Phospho (STY): 97.8%]PEAQPK_;_T[Phospho (STY): 0%]MLLLS[Phospho (STY): 0.7%]RS[Phospho (STY): 99.3%]PEAQPK_;_T[P…	1.03866885767891;0.836467669518936;1.04989963491695;0.865871718737339;1.39807741369994;0.999416969177885;0.944431459721207;0.936396107439196;0.852475372149426;0.887530245427678;0.900119530175457;1.27961290665044;1.33638343698471;1.02076433401578;0.753698092971982;0.834147539432447	1	_RTMLLLSRS[Phospho (STY)]PEAQPK_.3;_TMLLLSRS[Phospho (STY)]PEAQPK_.3	ADAR_S825_M1	2	VTGASLRRTMLLLSRSPEAQPKTLPLTGSTF	S
	26590.9						30653.9		28546.2		27641.3				26338			1	2;8;10;12;16	ADAR	Homo sapiens	Double-stranded RNA-specific adenosine deaminase	P55265	DSRAD_HUMAN	817	FALSE	_RT[Phospho (STY)]MLLLSRSPEAQPK_.3	9.45080661773682;16.5921630859375;17.9214000701904;6.74505662918091;9.135666847229	0.781519055366516;0.999998390674591;0.999999761581421;0.813563704490662;0.756941139698029	0.781519055366516;0.999998390674591;0.999999761581421;0.813563704490662;0.756941139698029	_RT[Phospho (STY): 78.2%]MLLLS[Phospho (STY): 0%]RS[Phospho (STY): 21.8%]PEAQPK_;_RT[Phospho (STY): 100%]MLLLS[Phospho (STY): 0%]RS[Phospho (STY): 0%]PEAQPK_;_RT[Phospho (STY): 81.4%]MLLLS[Phospho (STY): 18.4%]RS[Phospho (STY): 0.3%]PEAQPK_;_RT[Phospho (STY): 75.7%]MLLLS[Phospho (STY): 24.3%]RS[Phospho (STY): 0%]PEAQPK_	0.91903195433655;1.00109810845142;0.902672080040638;1.14922609162587;0.827878146890617	1	_RT[Phospho (STY)]MLLLSRSPEAQPK_.3	ADAR_T818_M1	1	GFTEVTPVTGASLRRTMLLLSRSPEAQPKTL	T
89242.3	99708.1	210923	93769.7	177128	360946	76637.4	121617	141881	103372	95437	32708.8	132651	94852.7	60231.8	123466	120034			1;2;3;4;5;6;7;8;9;10;11;12;13;14;15;16;17	ADCK2	Homo sapiens	Uncharacterized aarF domain-containing protein kinase 2	Q7Z695	ADCK2_HUMAN	7	FALSE	_VS[Phospho (STY)]VRVC[Carbamidomethyl (C)]LS[Phospho (STY)]HLRC[Carbamidomethyl (C)]FELR_.3			1	_VS[Phospho (STY): 100%]VRVCLS[Phospho (STY): 100%]HLRCFELR_	1.08970484387784;0.898721126957974;0.73024924209203;1.43205409161225;1.14452224005915;1.00517678026705;0.888039069887158;0.975431270668954;0.71022043517743;0.851268626426719;0.735292333154157;1.10065435072849;1.26073920725792;1.37145717535535;0.868833996305558;0.773654340600622;0.980544869230865	2	_VS[Phospho (STY)]VRVC[Carbamidomethyl (C)]LS[Phospho (STY)]HLRC[Carbamidomethyl (C)]FELR_.3	ADCK2_S14_M2	1	__MVAPWRVSVRVCLSHLRCFELRQGLSLLR	S
89242.3	99708.1	210923	93769.7	177128	360946	76637.4	121617	141881	103372	95437	32708.8	132651	94852.7	60231.8	123466	120034			1;2;3;4;5;6;7;8;9;10;11;12;13;14;15;16;17	ADCK2	Homo sapiens	Uncharacterized aarF domain-containing protein kinase 2	Q7Z695	ADCK2_HUMAN	7	FALSE	_VS[Phospho (STY)]VRVC[Carbamidomethyl (C)]LS[Phospho (STY)]HLRC[Carbamidomethyl (C)]FELR_.3			1	_VS[Phospho (STY): 100%]VRVCLS[Phospho (STY): 100%]HLRCFELR_	1.08970484387784;0.898721126957974;0.73024924209203;1.43205409161225;1.14452224005915;1.00517678026705;0.888039069887158;0.975431270668954;0.71022043517743;0.851268626426719;0.735292333154157;1.10065435072849;1.26073920725792;1.37145717535535;0.868833996305558;0.773654340600622;0.980544869230865	2	_VS[Phospho (STY)]VRVC[Carbamidomethyl (C)]LS[Phospho (STY)]HLRC[Carbamidomethyl (C)]FELR_.3	ADCK2_S8_M2	1	________MVAPWRVSVRVCLSHLRCFELRQ	S
492611			355161				655826							666162		410807		0.998528	1;4;8;15;17	ADCY6	Homo sapiens	Adenylate cyclase type 6	O43306	ADCY6_HUMAN	49	FALSE	_DAEPPS[Phospho (STY)]PTPAGPPR_.2	16.237907409668;21.7033615112305;28.1285037994385;7.51960515975952;16.0578269958496	0.880730032920837;0.995660781860352;0.995240986347198;0.998527944087982;0.864718317985535	0.880730032920837;0.995660781860352;0.995240986347198;0.998527944087982;0.864718317985535	_DAEPPS[Phospho (STY): 88.1%]PT[Phospho (STY): 11.9%]PAGPPR_;_DAEPPS[Phospho (STY): 99.6%]PT[Phospho (STY): 0.4%]PAGPPR_;_DAEPPS[Phospho (STY): 99.5%]PT[Phospho (STY): 0.5%]PAGPPR_;_DAEPPS[Phospho (STY): 99.9%]PT[Phospho (STY): 0.1%]PAGPPR_;_DAEPPS[Phospho (STY): 86.5%]PT[Phospho (STY): 13.5%]PAGPPR_	1.15607311272122;1.46498577701683;1.04221642902971;1.0020251202277;1.03910427922964	1	_DAEPPS[Phospho (STY)]PTPAGPPR_.2	ADCY6_S54_M1	1	CTPRYMSCLRDAEPPSPTPAGPPRCPWQDDA	S
141669	118440	113895	127722	119839	123968	30481.6	125526	131877	119168	94999.3	82436.4	121492	129189	114381	126998	120766	146421		1;2;3;4;5;6;7;8;9;10;11;12;13;14;15;16;17;18	ADCY6	Homo sapiens	Adenylate cyclase type 6	O43306	ADCY6_HUMAN	574	FALSE	_ANS[Phospho (STY)]MEGLMPR_.2			1	_ANS[Phospho (STY): 100%]MEGLMPR_	1.20420454001174;0.922783008276049;0.681624484363422;1.80201792798618;1.11710666384141;0.909605521817657;0.847693346340498;0.967964375090546;0.820020658584701;0.935478048807842;0.855345003287783;1.2537937042928;1.46966082669352;1.61955429139582;0.961435872436579;0.710850984467749;0.9385889179559;0.702556075024049	1	_ANS[Phospho (STY)]MEGLMPR_.2	ADCY6_S576_M1	1	EEKAMLAKLQRTRANSMEGLMPRWVPDRAFS	S
			140937	168247		365157	352909		134098	147562	153191	138223				140994		0.999999	4;5;7;8;10;11;12;13;17	ADD1	Homo sapiens	Alpha-adducin	P35611	ADDA_HUMAN	7	FALSE	_AAVVTS[Phospho (STY)]PPPTTAPHK_.2	12.6944169998169;18.7162284851074;31.8812599182129;30.2316951751709;27.9441719055176;23.6405715942383;14.766487121582;7.20675325393677;9.30144882202148	0.998700618743896;0.999465048313141;0.999998509883881;0.999996304512024;0.999939262866974;0.999754786491394;0.863702058792114;0.984416782855988;0.951557874679565	0.998700618743896;0.999465048313141;0.999998509883881;0.999996304512024;0.999939262866974;0.999754786491394;0.863702058792114;0.984416782855988;0.951557874679565	_AAVVT[Phospho (STY): 0.1%]S[Phospho (STY): 99.9%]PPPT[Phospho (STY): 0%]T[Phospho (STY): 0%]APHK_;_AAVVT[Phospho (STY): 0%]S[Phospho (STY): 99.9%]PPPT[Phospho (STY): 0%]T[Phospho (STY): 0%]APHK_;_AAVVT[Phospho (STY): 0%]S[Phospho (STY): 100%]PPPT[Phospho (STY): 0%]T[Phospho (STY): 0%]APHK_;_AAVVT[Phospho (STY): 13.6%]S[Phospho (STY): 86.4%]PPPT[Phospho (STY): 0%]T[Phospho (STY): 0%]APHK_;_AAVVT[…	1.40103216466804;1.07391405045961;0.922974374733103;1.03175027484046;0.833231220685721;0.741962917430835;1.16173500358379;1.25821217753109;1.09278772700381	1	_AAVVTS[Phospho (STY)]PPPTTAPHK_.2	ADD1_S12_M1	1	____MNGDSRAAVVTSPPPTTAPHKERYFDR	S
			45588.5	103776			48724.1											0.990722	4;5;8	ADD1	Homo sapiens	Alpha-adducin	P35611	ADDA_HUMAN	353	FALSE	_SRS[Phospho (STY)]PGSPVGEGTGSPPK_.2	16.2439212799072;23.8832473754883;15.9881467819214	0.985812067985535;0.965895473957062;0.990722417831421	0.985812067985535;0.965895473957062;0.990722417831421	_S[Phospho (STY): 0.3%]RS[Phospho (STY): 98.6%]PGS[Phospho (STY): 1.1%]PVGEGT[Phospho (STY): 0%]GS[Phospho (STY): 0%]PPK_;_S[Phospho (STY): 2.9%]RS[Phospho (STY): 96.6%]PGS[Phospho (STY): 0.5%]PVGEGT[Phospho (STY): 0%]GS[Phospho (STY): 0%]PPK_;_S[Phospho (STY): 0.2%]RS[Phospho (STY): 99.1%]PGS[Phospho (STY): 0.4%]PVGEGT[Phospho (STY): 0.3%]GS[Phospho (STY): 0%]PPK_	1.49886410663015;1.08447984175808;0.955242005350004	1	_SRS[Phospho (STY)]PGSPVGEGTGSPPK_.2	ADD1_S355_M1	1	NLVLLNPEKYKAKSRSPGSPVGEGTGSPPKW	S
			77125.8		67572.7	92661.3		74673.8			101509		99780.1				87866	0.99999	4;6;7;9;12;14;18	ADD1	Homo sapiens	Alpha-adducin	P35611	ADDA_HUMAN	353	FALSE	_SRS[Phospho (STY)]PGS[Phospho (STY)]PVGEGTGSPPK_.2	29.3446846008301;40.9027900695801;25.9287204742432;28.0731735229492;43.0003662109375;27.8185062408447;43.4902839660645	0.999464690685272;0.999583721160889;0.993286669254303;0.998772501945496;0.994701087474823;0.999990046024323;0.999812126159668	0.999707072973251;0.999791771173477;0.99334841966629;0.998921364545822;0.997350424528122;0.999991476535797;0.999904274940491	_S[Phospho (STY): 0%]RS[Phospho (STY): 99.9%]PGS[Phospho (STY): 100%]PVGEGT[Phospho (STY): 0%]GS[Phospho (STY): 0%]PPK_;_S[Phospho (STY): 0%]RS[Phospho (STY): 100%]PGS[Phospho (STY): 100%]PVGEGT[Phospho (STY): 0%]GS[Phospho (STY): 0%]PPK_;_S[Phospho (STY): 0%]RS[Phospho (STY): 99.3%]PGS[Phospho (STY): 99.3%]PVGEGT[Phospho (STY): 0.7%]GS[Phospho (STY): 0.7%]PPK_;_S[Phospho (STY): 0%]RS[Phospho (ST…	1.45875585529694;0.993213910535781;0.866151575568857;0.71188583200363;1.14969354252658;1.29439263995353;0.839193943010617	2	_SRS[Phospho (STY)]PGS[Phospho (STY)]PVGEGTGSPPK_.2	ADD1_S355_M2	1	NLVLLNPEKYKAKSRSPGSPVGEGTGSPPKW	S
2.39324e+06	2.36365e+06	3.71301e+06	4.00196e+06	4.61681e+06	5.95455e+06	2.75271e+06	3148568	3.52856e+06	2.94595e+06	3.10024e+06	3.08341e+06	3.56425e+06	2.26099e+06	3.92875e+06	3.10171e+06	2.69583e+06	2.90883e+06	1	3;4;5;6;7;8;9;10;11;12;14;16;17;18;1;2;3;4;5;6;7;8;9;10;11;12;13;14;15;16;17;18;1;2;3;4;5;6;7;8;9;10;12;15;16;17;18	ADD1	Homo sapiens	Alpha-adducin	P35611	ADDA_HUMAN	355;353	FALSE	_SPGS[Phospho (STY)]PVGEGTGSPPK_.2;_SRSPGS[Phospho (STY)]PVGEGTGSPPK_.2;_SRSPGS[Phospho (STY)]PVGEGTGSPPK_.3	28.0877056121826;17.2218799591064;22.5447063446045;32.1373062133789;29.9279251098633;29.5110473632813;30.9906730651855;19.3946418762207;39.1017684936523;22.3772525787354;16.9143867492676;18.4101982116699;27.4453449249268;29.4188346862793;82.9671630859375;74.2943420410156;98.2176818847656;75.3693923950195;86.6038360595703;91.4048538208008;77.5790710449219;98.0790100097656;108.959411621094;63.44595…	0.999994218349457;0.999979317188263;0.99999725818634;1;0.999963045120239;0.999948263168335;0.971776008605957;0.998521864414215;0.999999284744263;0.999777913093567;0.99996417760849;1;0.999999940395355;0.90823221206665;0.989848792552948;0.848771572113037;0.784108102321625;0.997882723808289;0.993561506271362;0.888123989105225;0.994656622409821;0.994476079940796;0.859308421611786;0.981809318065643;0.…	0.999994218349457;0.999979317188263;0.99999725818634;1;0.999963045120239;0.999948263168335;0.971776008605957;0.998521864414215;0.999999284744263;0.999777913093567;0.99996417760849;1;0.999999940395355;0.90823221206665;0.989848792552948;0.848771572113037;0.784108102321625;0.997882723808289;0.993561506271362;0.888123989105225;0.994656622409821;0.994476079940796;0.859308421611786;0.981809318065643;0.…	_S[Phospho (STY): 0%]PGS[Phospho (STY): 100%]PVGEGT[Phospho (STY): 0%]GS[Phospho (STY): 0%]PPK_;_S[Phospho (STY): 2.8%]PGS[Phospho (STY): 97.2%]PVGEGT[Phospho (STY): 0%]GS[Phospho (STY): 0%]PPK_;_S[Phospho (STY): 0.1%]PGS[Phospho (STY): 99.9%]PVGEGT[Phospho (STY): 0%]GS[Phospho (STY): 0%]PPK_;_S[Phospho (STY): 0%]RS[Phospho (STY): 0%]PGS[Phospho (STY): 100%]PVGEGT[Phospho (STY): 0%]GS[Phospho (ST…	0.705998201710385;1.39983117916955;1.09866998182178;1.00676647638131;0.912322207417007;0.98678538926799;0.714414614663101;0.826749741672197;0.734456526464992;1.14261439899081;1.38279221989501;0.711703579477527;1.0377188955234;0.867064856711103;1.06602337014457;0.910258857467452;0.752104570437458;1.48114134308959;1.06339978273571;1.03394208216134;0.887498701241575;0.979954562299546;0.7468220478384…	1	_SPGS[Phospho (STY)]PVGEGTGSPPK_.2;_SRSPGS[Phospho (STY)]PVGEGTGSPPK_.2;_SRSPGS[Phospho (STY)]PVGEGTGSPPK_.3	ADD1_S358_M1	3	LLNPEKYKAKSRSPGSPVGEGTGSPPKWQIG	S
			168004		147083	194096	110771	162785		198450	221117	180516	222738				191399	0.99999	3;10;15;6;7;8;9;11;13;14;4;6;7;9;12;14;18	ADD1	Homo sapiens	Alpha-adducin	P35611	ADDA_HUMAN	353	FALSE	_SRSPGS[Phospho (STY)]PVGEGTGS[Phospho (STY)]PPK_.2;_SRSPGS[Phospho (STY)]PVGEGT[Phospho (STY)]GSPPK_.2;_SRS[Phospho (STY)]PGS[Phospho (STY)]PVGEGTGSPPK_.2	32.0213165283203;29.9316329956055;38.9968376159668;39.7839775085449;34.4328422546387;38.4098129272461;38.0179100036621;44.1506080627441;39.6637344360352;38.9588317871094;29.3446846008301;40.9027900695801;25.9287204742432;28.0731735229492;43.0003662109375;27.8185062408447;43.4902839660645	0.844276666641235;0.973400592803955;0.857558608055115;0.993334174156189;0.996384739875793;0.999988615512848;0.931067407131195;0.885214984416962;0.9752596616745;0.879776954650879;0.999464690685272;0.999583721160889;0.993286669254303;0.998772501945496;0.994701087474823;0.999990046024323;0.999812126159668	0.903091013431549;0.98658761382103;0.91931340098381;0.996666073799133;0.998178899288177;0.999994218349457;0.965533524751663;0.942607492208481;0.987597316503525;0.939004778862;0.999707072973251;0.999791771173477;0.99334841966629;0.998921364545822;0.997350424528122;0.999991476535797;0.999904274940491	_S[Phospho (STY): 0%]RS[Phospho (STY): 0%]PGS[Phospho (STY): 84.4%]PVGEGT[Phospho (STY): 19.4%]GS[Phospho (STY): 96.2%]PPK_;_S[Phospho (STY): 0%]RS[Phospho (STY): 0%]PGS[Phospho (STY): 100%]PVGEGT[Phospho (STY): 2.7%]GS[Phospho (STY): 97.3%]PPK_;_S[Phospho (STY): 0%]RS[Phospho (STY): 0%]PGS[Phospho (STY): 85.8%]PVGEGT[Phospho (STY): 16.1%]GS[Phospho (STY): 98.1%]PPK_;_S[Phospho (STY): 0%]RS[Phosp…	0.700125003923389;0.827746688892757;0.944310847940193;0.999562540743556;0.915016932941213;0.987810868014545;0.710602580140517;0.734270283880445;1.25030980773425;1.38564149062053;1.45875585529694;0.993213910535781;0.866151575568857;0.71188583200363;1.14969354252658;1.29439263995353;0.839193943010617	2	_SRSPGS[Phospho (STY)]PVGEGTGS[Phospho (STY)]PPK_.2;_SRSPGS[Phospho (STY)]PVGEGT[Phospho (STY)]GSPPK_.2;_SRS[Phospho (STY)]PGS[Phospho (STY)]PVGEGTGSPPK_.2	ADD1_S358_M2	3	LLNPEKYKAKSRSPGSPVGEGTGSPPKWQIG	S
		91455.4							90295.8					69503.6				0.973401	3;10;15	ADD1	Homo sapiens	Alpha-adducin	P35611	ADDA_HUMAN	353	FALSE	_SRSPGS[Phospho (STY)]PVGEGTGS[Phospho (STY)]PPK_.2	32.0213165283203;29.9316329956055;38.9968376159668	0.844276666641235;0.973400592803955;0.857558608055115	0.903091013431549;0.98658761382103;0.91931340098381	_S[Phospho (STY): 0%]RS[Phospho (STY): 0%]PGS[Phospho (STY): 84.4%]PVGEGT[Phospho (STY): 19.4%]GS[Phospho (STY): 96.2%]PPK_;_S[Phospho (STY): 0%]RS[Phospho (STY): 0%]PGS[Phospho (STY): 100%]PVGEGT[Phospho (STY): 2.7%]GS[Phospho (STY): 97.3%]PPK_;_S[Phospho (STY): 0%]RS[Phospho (STY): 0%]PGS[Phospho (STY): 85.8%]PVGEGT[Phospho (STY): 16.1%]GS[Phospho (STY): 98.1%]PPK_	0.700125003923389;0.827746688892757;0.944310847940193	2	_SRSPGS[Phospho (STY)]PVGEGTGS[Phospho (STY)]PPK_.2	ADD1_S366_M2	1	AKSRSPGSPVGEGTGSPPKWQIGEQEFEALM	S
215916	175243	182664	243092	254329	277079	163951	188904	221116	178819	211429	218820	120129	237169	235331	165101	157591		1	1;2;3;4;5;6;7;8;9;10;11;12;13;14;15;16;17	ADD1	Homo sapiens	Alpha-adducin	P35611	ADDA_HUMAN	407	FALSE	_YSDVEVPASVTGYSFASDGDSGTC[Carbamidomethyl (C)]S[Phospho (STY)]PLR_.3	53.0076637268066;48.7731666564941;51.1787071228027;41.7608070373535;61.9687805175781;59.3503532409668;42.2341804504395;53.2616119384766;42.3934097290039;41.5106468200684;37.0424842834473;59.8284530639648;35.9264335632324;50.9694633483887;51.2063865661621;49.9723968505859;52.6561279296875	0.999999940395355;0.999997437000275;0.999984323978424;1;0.999963760375977;0.999998211860657;0.999998092651367;0.999998927116394;0.999985873699188;0.999999403953552;0.999996066093445;0.999905169010162;0.999981641769409	0.999999940395355;0.999997437000275;0.999984323978424;1;0.999963760375977;0.999998211860657;0.999998092651367;0.999998927116394;0.999985873699188;0.999999403953552;0.999996066093445;0.999905169010162;0.999981641769409	_Y[Phospho (STY): 0%]S[Phospho (STY): 0%]DVEVPAS[Phospho (STY): 0%]VT[Phospho (STY): 0%]GY[Phospho (STY): 0%]S[Phospho (STY): 0%]FAS[Phospho (STY): 0%]DGDS[Phospho (STY): 0%]GT[Phospho (STY): 0%]CS[Phospho (STY): 100%]PLR_	1.21732501766244;0.843134329163667;0.620228694671786;2.36133406039035;1.20652167605741;0.891547017115992;0.82513394418588;0.960949566041753;0.663673649545883;0.85756790152427;0.875628539242355;1.16775305524338;1.69174797230636;1.69720132337056;0.883780234952679;0.727592340112738;0.803433996081974	1	_YSDVEVPASVTGYSFASDGDSGTC[Carbamidomethyl (C)]S[Phospho (STY)]PLR_.3	ADD1_S431_M1	1	VTGYSFASDGDSGTCSPLRHSFQKQQREKTR	S
202073	206975	244550	218720	142147	154803	180627	164715	229135	234717	331329	358099		254398	167853		174784	165748	1	1;2;3;4;5;6;7;8;9;10;11;12;14;15;17;18	ADD1	Homo sapiens	Alpha-adducin	P35611	ADDA_HUMAN	407	FALSE	_YSDVEVPASVTGYSFASDGDSGTC[Carbamidomethyl (C)]S[Phospho (STY)]PLRHS[Phospho (STY)]FQK_.4	146.372085571289;149.342178344727;161.972686767578;110.854164123535;101.189804077148;120.793067932129;136.50422668457;111.662803649902;165.898468017578;142.853073120117;129.816818237305;172.386749267578;131.568206787109;114.224914550781;140.013305664063;141.740325927734	0.999999940395355;0.999673664569855;0.999999403953552;0.998142719268799;0.99845963716507;0.999982714653015;0.996862590312958;0.998831391334534;0.999988675117493;0.999998569488525;0.999978959560394;1;0.99997752904892;0.99999463558197;0.999985754489899;0.999984741210938	0.999999970197678;0.999836832284927;0.999999701976776;0.998733967542648;0.998674839735031;0.999991357326508;0.998388648033142;0.998843669891357;0.999994337558746;0.999999284744263;0.999989479780197;1;0.99997889995575;0.999997317790985;0.999992877244949;0.999992370605469	_Y[Phospho (STY): 0%]S[Phospho (STY): 0%]DVEVPAS[Phospho (STY): 0%]VT[Phospho (STY): 0%]GY[Phospho (STY): 0%]S[Phospho (STY): 0%]FAS[Phospho (STY): 0%]DGDS[Phospho (STY): 0%]GT[Phospho (STY): 0%]CS[Phospho (STY): 100%]PLRHS[Phospho (STY): 100%]FQK_;_Y[Phospho (STY): 0%]S[Phospho (STY): 0%]DVEVPAS[Phospho (STY): 0%]VT[Phospho (STY): 0%]GY[Phospho (STY): 0%]S[Phospho (STY): 0%]FAS[Phospho (STY): 0.…	1.15923862333103;0.854863061503715;0.705497356548032;1.89760294459344;1.14924937439127;1.00733290412842;0.869420443605784;0.947148571508006;0.757197889872501;0.811495415746486;0.829041589839481;1.17018107901111;1.55267664205082;0.942988266379978;0.879602945736249;0.794455620184922	2	_YSDVEVPASVTGYSFASDGDSGTC[Carbamidomethyl (C)]S[Phospho (STY)]PLRHS[Phospho (STY)]FQK_.4	ADD1_S431_M2	1	VTGYSFASDGDSGTCSPLRHSFQKQQREKTR	S
1.73696e+06	1488876	1.63645e+06	2337677	3146816	2.73699e+06	1.73179e+06	2.01744e+06	1.35518e+06	1.91234e+06	1.91428e+06	2.04067e+06	1942974	1.72861e+06	2.08503e+06	2.00431e+06	1.48938e+06	1.32746e+06	1	3;6;9;10;12;13;15;16;18;1;2;3;4;5;6;7;8;9;10;11;12;13;14;15;16;17;18;2;10;11;14;17;18	ADD1	Homo sapiens	Alpha-adducin	P35611	ADDA_HUMAN	406;407	FALSE	_KYSDVEVPASVTGYSFASDGDSGTC[Carbamidomethyl (C)]SPLRHS[Phospho (STY)]FQK_.4;_YSDVEVPASVTGYSFASDGDSGTC[Carbamidomethyl (C)]SPLRHS[Phospho (STY)]FQK_.4;_YSDVEVPASVTGYSFASDGDSGTC[Carbamidomethyl (C)]SPLRHS[Phospho (STY)]FQ[Deamidation (NQ)]K_.4	41.8265991210938;58.8901977539063;23.3026351928711;29.1871585845947;44.3963661193848;30.463773727417;34.6890907287598;32.9665489196777;37.2547607421875;124.801773071289;140.005813598633;187.300842285156;122.771156311035;175.860717773438;211.429656982422;125.274543762207;129.47412109375;160.508056640625;161.779754638672;164.330871582031;169.672058105469;112.582420349121;137.732284545898;180.613327…	0.999997019767761;0.999999284744263;0.999998331069946;0.999999642372131;0.999774575233459;0.993027091026306;0.999971091747284;0.999998688697815;0.999828159809113;0.999880015850067;1;0.986206293106079;0.999999821186066;0.999975621700287;0.999935150146484;0.999999940395355;0.999999105930328;0.992493271827698;0.9679034948349;0.997844159603119;0.834794104099274;0.857284724712372	0.999997019767761;0.999999284744263;0.999998331069946;0.999999642372131;0.999774575233459;0.993027091026306;0.999971091747284;0.999998688697815;0.999828159809113;0.999880015850067;1;0.986206293106079;0.999999821186066;0.999975621700287;0.999935150146484;0.999999940395355;0.999999552965164;0.996246635913849;0.98395174741745;0.998922079801559;0.917397052049637;0.928642362356186	_KY[Phospho (STY): 0%]S[Phospho (STY): 0%]DVEVPAS[Phospho (STY): 0%]VT[Phospho (STY): 0%]GY[Phospho (STY): 0%]S[Phospho (STY): 0%]FAS[Phospho (STY): 0%]DGDS[Phospho (STY): 0%]GT[Phospho (STY): 0%]CS[Phospho (STY): 0%]PLRHS[Phospho (STY): 100%]FQK_;_KY[Phospho (STY): 0%]S[Phospho (STY): 0%]DVEVPAS[Phospho (STY): 0%]VT[Phospho (STY): 0%]GY[Phospho (STY): 0%]S[Phospho (STY): 0%]FAS[Phospho (STY): 0%…	0.697414412889022;0.951933985411519;0.664363113226264;0.892887270707191;1.05432742303755;1.43254130483493;0.969151534412591;0.760367750252134;0.757143887928106;1.16408959274197;0.890086944521525;0.732996168302009;1.77147876430558;1.15043461434523;0.938859899334668;0.866251179353114;0.938692099358837;0.774723894450121;0.845243482994519;0.808485738657455;1.18564321679105;1.45867018317398;1.51344212…	1	_KYSDVEVPASVTGYSFASDGDSGTC[Carbamidomethyl (C)]SPLRHS[Phospho (STY)]FQK_.4;_YSDVEVPASVTGYSFASDGDSGTC[Carbamidomethyl (C)]SPLRHS[Phospho (STY)]FQK_.4;_YSDVEVPASVTGYSFASDGDSGTC[Carbamidomethyl (C)]SPLRHS[Phospho (STY)]FQ[Deamidation (NQ)]K_.4	ADD1_S436_M1	3	FASDGDSGTCSPLRHSFQKQQREKTRWLNSG	S
202073	206975	244550	218720	142147	154803	180627	164715	229135	234717	331329	358099		254398	167853		174784	165748	1	1;2;3;4;5;6;7;8;9;10;11;12;14;15;17;18	ADD1	Homo sapiens	Alpha-adducin	P35611	ADDA_HUMAN	407	FALSE	_YSDVEVPASVTGYSFASDGDSGTC[Carbamidomethyl (C)]S[Phospho (STY)]PLRHS[Phospho (STY)]FQK_.4	146.372085571289;149.342178344727;161.972686767578;110.854164123535;101.189804077148;120.793067932129;136.50422668457;111.662803649902;165.898468017578;142.853073120117;129.816818237305;172.386749267578;131.568206787109;114.224914550781;140.013305664063;141.740325927734	0.999999940395355;0.999673664569855;0.999999403953552;0.998142719268799;0.99845963716507;0.999982714653015;0.996862590312958;0.998831391334534;0.999988675117493;0.999998569488525;0.999978959560394;1;0.99997752904892;0.99999463558197;0.999985754489899;0.999984741210938	0.999999970197678;0.999836832284927;0.999999701976776;0.998733967542648;0.998674839735031;0.999991357326508;0.998388648033142;0.998843669891357;0.999994337558746;0.999999284744263;0.999989479780197;1;0.99997889995575;0.999997317790985;0.999992877244949;0.999992370605469	_Y[Phospho (STY): 0%]S[Phospho (STY): 0%]DVEVPAS[Phospho (STY): 0%]VT[Phospho (STY): 0%]GY[Phospho (STY): 0%]S[Phospho (STY): 0%]FAS[Phospho (STY): 0%]DGDS[Phospho (STY): 0%]GT[Phospho (STY): 0%]CS[Phospho (STY): 100%]PLRHS[Phospho (STY): 100%]FQK_;_Y[Phospho (STY): 0%]S[Phospho (STY): 0%]DVEVPAS[Phospho (STY): 0%]VT[Phospho (STY): 0%]GY[Phospho (STY): 0%]S[Phospho (STY): 0%]FAS[Phospho (STY): 0.…	1.15923862333103;0.854863061503715;0.705497356548032;1.89760294459344;1.14924937439127;1.00733290412842;0.869420443605784;0.947148571508006;0.757197889872501;0.811495415746486;0.829041589839481;1.17018107901111;1.55267664205082;0.942988266379978;0.879602945736249;0.794455620184922	2	_YSDVEVPASVTGYSFASDGDSGTC[Carbamidomethyl (C)]S[Phospho (STY)]PLRHS[Phospho (STY)]FQK_.4	ADD1_S436_M2	1	FASDGDSGTCSPLRHSFQKQQREKTRWLNSG	S
		248531				66124.4									142392			0.97695	3;7;16	ADD1	Homo sapiens	Alpha-adducin	P35611	ADDA_HUMAN	445	FALSE	_TRWLNSGRGDEASEEGQNGS[Phospho (STY)]SPK_.3	55.8969612121582;12.1568336486816;20.85129737854	0.868115365505219;0.97695004940033;0.937886536121368	0.868115365505219;0.97695004940033;0.937886536121368	_T[Phospho (STY): 0%]RWLNS[Phospho (STY): 0%]GRGDEAS[Phospho (STY): 0%]EEGQNGS[Phospho (STY): 86.8%]S[Phospho (STY): 13.2%]PK_;_T[Phospho (STY): 0%]RWLNS[Phospho (STY): 0%]GRGDEAS[Phospho (STY): 1.4%]EEGQNGS[Phospho (STY): 97.7%]S[Phospho (STY): 0.9%]PK_;_T[Phospho (STY): 0%]RWLNS[Phospho (STY): 0%]GRGDEAS[Phospho (STY): 1.2%]EEGQNGS[Phospho (STY): 93.8%]S[Phospho (STY): 5.1%]PK_	0.679662654574589;0.936524861742802;0.839357317984327	1	_TRWLNSGRGDEASEEGQNGS[Phospho (STY)]SPK_.3	ADD1_S464_M1	1	NSGRGDEASEEGQNGSSPKSKTKWTKEDGHR	S
7.78038e+06	7.34188e+06	7016801	8167611	10206460	10029247	8021040	6895209	5.82639e+06	7364711	7464225	7.77868e+06	8971074	8256055	9309862	7.65599e+06	7556698	5828689	1	2;7;8;10;11;14;15;16;17;18;1;2;3;4;5;6;8;10;11;12;13;14;15;16;17;18;1;2;3;4;5;6;7;8;10;13;14;16;17;18;1;2;3;4;5;6;8;9;10;11;12;13;14;15;16;18;1;2;3;4;5;8;9;13;14;16;17;1;2;4;5;2;4;10;14;4;5;8;10;14;17;1;2;3;4;5;6;7;8;9;10;11;12;13;14;15;16;17;18;4;6;7	ADD1	Homo sapiens	Alpha-adducin	P35611	ADDA_HUMAN	453;445;447	FALSE	_GDEASEEGQN[Deamidation (NQ)]GSS[Phospho (STY)]PK_.2;_TRWLNSGRGDEASEEGQNGSS[Phospho (STY)]PK_.3;_TRWLNSGRGDEASEEGQNGSS[Phospho (STY)]PK_.4;_TRWLNSGRGDEASEEGQN[Deamidation (NQ)]GSS[Phospho (STY)]PK_.3;_TRWLNSGRGDEASEEGQN[Deamidation (NQ)]GSS[Phospho (STY)]PK_.4;_TRWLNSGRGDEASEEGQ[Deamidation (NQ)]N[Deamidation (NQ)]GSS[Phospho (STY)]PK_.3;_TRWLN[Deamidation (NQ)]SGRGDEASEEGQNGSS[Phospho (STY)]PK_.…	113.462265014648;148.624801635742;147.470413208008;85.4893951416016;72.2676315307617;106.109176635742;115.652488708496;103.966300964355;150.046859741211;57.1985054016113;57.7584915161133;50.7154655456543;65.8642501831055;49.219898223877;86.8335571289063;77.9871673583984;21.4468212127686;57.4738693237305;13.2469091415405;20.6233596801758;48.6814193725586;33.2720909118652;58.9968185424805;52.800491…	0.999050199985504;0.990020573139191;0.999976873397827;0.997042000293732;0.994349241256714;0.91617226600647;0.783129453659058;0.98146253824234;0.999957740306854;0.900421380996704;0.999590516090393;0.999861717224121;0.999995052814484;0.999824166297913;0.999999642372131;0.978233218193054;0.999950885772705;0.975735247135162;0.993917047977448;0.999984204769135;0.995825707912445;0.999985158443451;0.999…	0.999513030052185;0.995010286569595;0.999988436698914;0.998520314693451;0.997171938419342;0.958085894584656;0.891563981771469;0.990730911493301;0.999978870153427;0.94958108663559;0.999590516090393;0.999861717224121;0.999995052814484;0.999824166297913;0.999999642372131;0.978233218193054;0.999950885772705;0.975735247135162;0.993917047977448;0.999984204769135;0.995825707912445;0.999985158443451;0.99…	_GDEAS[Phospho (STY): 0%]EEGQ[Deamidation (NQ): 0%]N[Deamidation (NQ): 100%]GS[Phospho (STY): 0.1%]S[Phospho (STY): 99.9%]PK_;_GDEAS[Phospho (STY): 0%]EEGQ[Deamidation (NQ): 0%]N[Deamidation (NQ): 100%]GS[Phospho (STY): 1%]S[Phospho (STY): 99%]PK_;_GDEAS[Phospho (STY): 0%]EEGQ[Deamidation (NQ): 0%]N[Deamidation (NQ): 100%]GS[Phospho (STY): 0%]S[Phospho (STY): 100%]PK_;_GDEAS[Phospho (STY): 0%]EEG…	0.682674170887938;0.834054355788997;0.751628576349363;0.809737710707329;0.683966631713343;0.929265468782513;1.08556224885386;0.644508685365741;0.748198117712511;0.706807419284308;1.14121141086426;0.958349793974296;0.715049884927286;1.46592987987126;1.06108224741098;0.990974346316827;1.03446911547357;0.827682381610803;0.733956993304212;1.19536195575217;1.26437176106154;1.49995193668233;0.976860269…	1	_GDEASEEGQN[Deamidation (NQ)]GSS[Phospho (STY)]PK_.2;_TRWLNSGRGDEASEEGQNGSS[Phospho (STY)]PK_.3;_TRWLNSGRGDEASEEGQNGSS[Phospho (STY)]PK_.4;_TRWLNSGRGDEASEEGQN[Deamidation (NQ)]GSS[Phospho (STY)]PK_.3;_TRWLNSGRGDEASEEGQN[Deamidation (NQ)]GSS[Phospho (STY)]PK_.4;_TRWLNSGRGDEASEEGQ[Deamidation (NQ)]N[Deamidation (NQ)]GSS[Phospho (STY)]PK_.3;_TRWLN[Deamidation (NQ)]SGRGDEASEEGQNGSS[Phospho (STY)]PK_.…	ADD1_S465_M1	13	SGRGDEASEEGQNGSSPKSKTKWTKEDGHRT	S
				293930					274767							205495	284083	0.988176	5;10;17;18	ADD1	Homo sapiens	Alpha-adducin	P35611	ADDA_HUMAN	475	FALSE	_EDGHRTSTS[Phospho (STY)]AVPNLFVPLNTNPK_.3	36.5564918518066;31.4931888580322;30.4069709777832;50.7288284301758	0.780278921127319;0.833138823509216;0.92484575510025;0.988176047801971	0.780278921127319;0.833138823509216;0.92484575510025;0.988176047801971	_EDGHRT[Phospho (STY): 0.3%]S[Phospho (STY): 10%]T[Phospho (STY): 11.7%]S[Phospho (STY): 78%]AVPNLFVPLNT[Phospho (STY): 0%]NPK_;_EDGHRT[Phospho (STY): 3.1%]S[Phospho (STY): 3.1%]T[Phospho (STY): 10.6%]S[Phospho (STY): 83.3%]AVPNLFVPLNT[Phospho (STY): 0%]NPK_;_EDGHRT[Phospho (STY): 0%]S[Phospho (STY): 1.7%]T[Phospho (STY): 5.8%]S[Phospho (STY): 92.5%]AVPNLFVPLNT[Phospho (STY): 0%]NPK_;_EDGHRT[Phos…	1.247035951699;0.829429092075941;0.885519220838204;0.767766928855565	1	_EDGHRTSTS[Phospho (STY)]AVPNLFVPLNTNPK_.3	ADD1_S483_M1	1	SKTKWTKEDGHRTSTSAVPNLFVPLNTNPKE	S
262489	315466		228524	317359	412967	346533	255770	276041	333639	431242	485719	237225	360195	386740	351160	286231	407984		1;2;7;8;10;12;14;16;2;4;5;6;7;8;9;10;11;12;13;14;15;16;17;18;9;10;11;12;15;1;2;4;5;6;7;8;9;10;11;12;13;14;15;16;17;18	ADD1	Homo sapiens	Alpha-adducin	P35611	ADDA_HUMAN	585;583	FALSE	_GS[Phospho (STY)]EENLDEAR_.2;_QKGS[Phospho (STY)]EENLDEAR_.2;_QKGS[Phospho (STY)]EENLDEAR_.3;_[Gln->pyro-Glu]QKGS[Phospho (STY)]EENLDEAR_.2			1	_GS[Phospho (STY): 100%]EENLDEAR_;_QKGS[Phospho (STY): 100%]EENLDEAR_	1.09383738793481;0.962413902426135;0.921694085059035;1.02127885650659;0.825602279452969;1.14262440073398;1.42056877612406;0.702129513248581;0.908640106878194;1.46167158441837;1.05297476083946;1.10759521353358;0.895815554023826;0.987324960777813;0.784540515812174;0.813350655388721;0.714794204456966;0.957095795981798;1.38423922395984;1.21635865174355;0.934545454365444;0.717612041576143;0.9513335611…	1	_GS[Phospho (STY)]EENLDEAR_.2;_QKGS[Phospho (STY)]EENLDEAR_.2;_QKGS[Phospho (STY)]EENLDEAR_.3;_[Gln->pyro-Glu]QKGS[Phospho (STY)]EENLDEAR_.2	ADD1_S586_M1	4	ELEEYRREVERKQKGSEENLDEAREQKEKSP	S
			806578								741268			1.28894e+06				0.967447	4;12;15	ADD1	Homo sapiens	Alpha-adducin	P35611	ADDA_HUMAN	661	FALSE	_EEEAHRPPS[Phospho (STY)]PTEAPTEASPEPAPDPAPVAEEAAPSAVEEGAAADPGSDGSPGK_.5	59.7670021057129;68.8038101196289;79.5574417114258	0.967446625232697;0.934263467788696;0.886363923549652	0.967446625232697;0.934263467788696;0.886363923549652	_EEEAHRPPS[Phospho (STY): 96.7%]PT[Phospho (STY): 3.3%]EAPT[Phospho (STY): 0%]EAS[Phospho (STY): 0%]PEPAPDPAPVAEEAAPS[Phospho (STY): 0%]AVEEGAAADPGS[Phospho (STY): 0%]DGS[Phospho (STY): 0%]PGK_;_EEEAHRPPS[Phospho (STY): 93.4%]PT[Phospho (STY): 6.6%]EAPT[Phospho (STY): 0%]EAS[Phospho (STY): 0%]PEPAPDPAPVAEEAAPS[Phospho (STY): 0%]AVEEGAAADPGS[Phospho (STY): 0%]DGS[Phospho (STY): 0%]PGK_;_EEEAHRPPS[…	1.45022414349926;1.27703008043583;1.02253981020871	1	_EEEAHRPPS[Phospho (STY)]PTEAPTEASPEPAPDPAPVAEEAAPSAVEEGAAADPGSDGSPGK_.5	ADD1_S669_M1	1	GFPMLEKEEEAHRPPSPTEAPTEASPEPAPD	S
		2.47607e+06								3.32012e+06								0.846349	3;11	ADD1	Homo sapiens	Alpha-adducin	P35611	ADDA_HUMAN	661	FALSE	_EEEAHRPPS[Phospho (STY)]PTEAPTEASPEPAPDPAPVAEEAAPSAVEEGAAADPGSDGSPGKS[Phospho (STY)]PSK_.5	165.626312255859;159.125061035156	0.761735200881958;0.846348643302917	0.880866348743439;0.923171728849411	_EEEAHRPPS[Phospho (STY): 76.2%]PT[Phospho (STY): 23.8%]EAPT[Phospho (STY): 0%]EAS[Phospho (STY): 0%]PEPAPDPAPVAEEAAPS[Phospho (STY): 0%]AVEEGAAADPGS[Phospho (STY): 0%]DGS[Phospho (STY): 0%]PGKS[Phospho (STY): 100%]PS[Phospho (STY): 0%]K_;_EEEAHRPPS[Phospho (STY): 84.6%]PT[Phospho (STY): 15.4%]EAPT[Phospho (STY): 0%]EAS[Phospho (STY): 0%]PEPAPDPAPVAEEAAPS[Phospho (STY): 0%]AVEEGAAADPGS[Phospho (S…	0.797087978614738;0.801808031258705	2	_EEEAHRPPS[Phospho (STY)]PTEAPTEASPEPAPDPAPVAEEAAPSAVEEGAAADPGSDGSPGKS[Phospho (STY)]PSK_.5	ADD1_S669_M2	1	GFPMLEKEEEAHRPPSPTEAPTEASPEPAPD	S
2.49331e+06	3183968		2.237e+06	1.876e+06		3.3311e+06	1.74231e+06	2.09126e+06		3.07019e+06		2.09586e+06	2.78556e+06			2.74149e+06		0.999089	1;2;4;5;7;8;9;11;13;14;17	ADD1	Homo sapiens	Alpha-adducin	P35611	ADDA_HUMAN	661	FALSE	_EEEAHRPPSPT[Phospho (STY)]EAPTEASPEPAPDPAPVAEEAAPSAVEEGAAADPGS[Phospho (STY)]DGSPGK_.5	109.878875732422;134.340255737305;98.5709075927734;82.7581405639648;106.381629943848;111.281539916992;119.571197509766;133.355361938477;85.2275390625;103.976722717285;103.146446228027	0.926301598548889;0.97926276922226;0.987202644348145;0.944142758846283;0.990579903125763;0.991711616516113;0.893090665340424;0.811136901378632;0.997868955135345;0.980981647968292;0.999088943004608	0.963150233030319;0.989631235599518;0.993600934743881;0.971833020448685;0.99528968334198;0.995855748653412;0.946545302867889;0.905568033456802;0.998053252696991;0.990490347146988;0.999524563550949	_EEEAHRPPS[Phospho (STY): 2.7%]PT[Phospho (STY): 92.6%]EAPT[Phospho (STY): 3.7%]EAS[Phospho (STY): 1%]PEPAPDPAPVAEEAAPS[Phospho (STY): 0%]AVEEGAAADPGS[Phospho (STY): 100%]DGS[Phospho (STY): 0%]PGK_;_EEEAHRPPS[Phospho (STY): 2%]PT[Phospho (STY): 97.9%]EAPT[Phospho (STY): 0.1%]EAS[Phospho (STY): 0%]PEPAPDPAPVAEEAAPS[Phospho (STY): 0%]AVEEGAAADPGS[Phospho (STY): 100%]DGS[Phospho (STY): 0%]PGK_;_EEEA…	1.14996436385239;0.958234500945726;1.40045376917085;0.973777593233839;0.936396536827121;0.906894875172108;0.794381504505591;0.867423305256418;1.20974172194068;1.36062891961324;0.92839080194678	2	_EEEAHRPPSPT[Phospho (STY)]EAPTEASPEPAPDPAPVAEEAAPSAVEEGAAADPGS[Phospho (STY)]DGSPGK_.5	ADD1_S707_M2	1	AAPSAVEEGAAADPGSDGSPGKSPSKKKKKF	S
	24464.5			42013.9	59238.4			52692.6	37266.3		63295.9			53738.8				0.99661	2;5;6;9;10;12;15	ADD1	Homo sapiens	Alpha-adducin	P35611	ADDA_HUMAN	661	FALSE	_EEEAHRPPSPTEAPTEASPEPAPDPAPVAEEAAPSAVEEGAAADPGSDGSPGKS[Phospho (STY)]PSK_.5	12.7061214447021;35.6915969848633;32.9394187927246;33.2235679626465;17.1863632202148;23.2090835571289;22.4306240081787	0.88199645280838;0.964714825153351;0.996610343456268;0.935520470142365;0.853833973407745;0.949793040752411;0.971449017524719	0.88199645280838;0.964714825153351;0.996610343456268;0.935520470142365;0.853833973407745;0.949793040752411;0.971449017524719	_EEEAHRPPS[Phospho (STY): 0%]PT[Phospho (STY): 0%]EAPT[Phospho (STY): 0%]EAS[Phospho (STY): 0%]PEPAPDPAPVAEEAAPS[Phospho (STY): 0%]AVEEGAAADPGS[Phospho (STY): 0%]DGS[Phospho (STY): 0%]PGKS[Phospho (STY): 88.2%]PS[Phospho (STY): 11.8%]K_;_EEEAHRPPS[Phospho (STY): 0%]PT[Phospho (STY): 0%]EAPT[Phospho (STY): 0%]EAS[Phospho (STY): 0%]PEPAPDPAPVAEEAAPS[Phospho (STY): 0%]AVEEGAAADPGS[Phospho (STY): 0%]…	0.947962806143192;0.987285712810202;0.972594900458372;0.819462669400095;0.880354450734338;1.17556184779297;1.05904992518701	1	_EEEAHRPPSPTEAPTEASPEPAPDPAPVAEEAAPSAVEEGAAADPGSDGSPGKS[Phospho (STY)]PSK_.5	ADD1_S714_M1	1	EGAAADPGSDGSPGKSPSKKKKKFRTPSFLK	S
3280319							2.25543e+06		3.97337e+06								3.02571e+06	0.994556	1;8;10;18;3;11	ADD1	Homo sapiens	Alpha-adducin	P35611	ADDA_HUMAN	661	FALSE	_EEEAHRPPSPT[Phospho (STY)]EAPTEASPEPAPDPAPVAEEAAPSAVEEGAAADPGSDGSPGKS[Phospho (STY)]PSK_.5;_EEEAHRPPS[Phospho (STY)]PTEAPTEASPEPAPDPAPVAEEAAPSAVEEGAAADPGSDGSPGKS[Phospho (STY)]PSK_.5	155.719589233398;150.507278442383;158.706176757813;170.855590820313;165.626312255859;159.125061035156	0.933587074279785;0.908790230751038;0.863100469112396;0.994556307792664;0.761735200881958;0.846348643302917	0.966665118932724;0.954343974590302;0.93154314160347;0.997278124094009;0.880866348743439;0.923171728849411	_EEEAHRPPS[Phospho (STY): 6.6%]PT[Phospho (STY): 93.4%]EAPT[Phospho (STY): 0%]EAS[Phospho (STY): 0%]PEPAPDPAPVAEEAAPS[Phospho (STY): 0%]AVEEGAAADPGS[Phospho (STY): 0%]DGS[Phospho (STY): 0%]PGKS[Phospho (STY): 100%]PS[Phospho (STY): 0%]K_;_EEEAHRPPS[Phospho (STY): 9.1%]PT[Phospho (STY): 90.9%]EAPT[Phospho (STY): 0%]EAS[Phospho (STY): 0%]PEPAPDPAPVAEEAAPS[Phospho (STY): 0%]AVEEGAAADPGS[Phospho (STY…	1.14088190060417;0.891780672365152;0.888509253148732;0.885175724163071;0.797087978614738;0.801808031258705	2	_EEEAHRPPSPT[Phospho (STY)]EAPTEASPEPAPDPAPVAEEAAPSAVEEGAAADPGSDGSPGKS[Phospho (STY)]PSK_.5;_EEEAHRPPS[Phospho (STY)]PTEAPTEASPEPAPDPAPVAEEAAPSAVEEGAAADPGSDGSPGKS[Phospho (STY)]PSK_.5	ADD1_S714_M2	2	EGAAADPGSDGSPGKSPSKKKKKFRTPSFLK	S
1.17579e+06	1.06063e+06	1.41758e+06	1680636	1.38483e+06	2.28516e+06	954937	980675	1.06414e+06	1.23453e+06	1.10093e+06	1269194	1.45759e+06	1.13364e+06	1.69921e+06	1.27442e+06	1.17468e+06	1341026	1	1;2;3;4;5;6;7;8;9;10;11;12;13;14;15;16;17;18	ADD1	Homo sapiens	Alpha-adducin	P35611	ADDA_HUMAN	722	FALSE	_FRTPS[Phospho (STY)]FLK_.2	54.4206848144531;44.2166481018066;47.1739044189453;48.3206481933594;51.4840774536133;62.6817092895508;44.0873603820801;42.6815910339355;57.9849967956543;38.7204132080078;52.4338417053223;39.4971046447754;30.3054294586182;51.158374786377;52.6198348999023;46.9451713562012;32.5529022216797;40.2541847229004	1;0.999998211860657	1;0.999998211860657	_FRT[Phospho (STY): 0%]PS[Phospho (STY): 100%]FLK_	1.15580427943297;0.928269708386936;0.731364846888455;1.66985614474283;1.10137796544674;1.01685946451837;0.882597952644372;0.91072217463706;0.689621705861279;0.867577234729597;0.834024555736632;1.07820198102624;1.40918610822542;1.4632728106801;1.08790551836579;0.765761478903566;0.908684639641744;0.753698226852306	1	_FRTPS[Phospho (STY)]FLK_.2	ADD1_S726_M1	1	PGKSPSKKKKKFRTPSFLKKSKKKSDS____	S
26098.5	23775.2	29918.2	39840.9	17901.7	21731.2	22614.7	12274.5	20303.8	21388.3	29297.1	40238	23056	32383.1	23307.7	13384.2	25291.2	30381.5		1;2;3;4;5;6;7;8;9;10;11;12;13;14;15;16;17;18	ADD1	Homo sapiens	Alpha-adducin	P35611	ADDA_HUMAN	722	FALSE	_FRT[Phospho (STY)]PS[Phospho (STY)]FLK_.2			1	_FRT[Phospho (STY): 100%]PS[Phospho (STY): 100%]FLK_	1.16089701171523;0.856289416802672;0.703210044937635;1.89550639972178;1.15693348924588;0.955628756340007;0.868808858850529;0.945545842354276;0.729944471155396;0.806350993866478;0.824219623419835;1.13291520573511;1.53412607936132;1.5528277976607;0.946540189596597;0.73434565611315;0.880022376290349;0.760312755853687	2	_FRT[Phospho (STY)]PS[Phospho (STY)]FLK_.2	ADD1_S726_M2	1	PGKSPSKKKKKFRTPSFLKKSKKKSDS____	S
391402	332803	629356	435328	496715	671266	1.04808e+06		1.28266e+06	378236	397116	589391		296552	571996	411541	420737	443285	0.999564	2;6;12;15;1;2;3;4;5;6;7;9;10;11;12;14;15;16;17;18	ADD1	Homo sapiens	Alpha-adducin	P35611	ADDA_HUMAN	7	FALSE	_AAVVT[Phospho (STY)]SPPPTTAPHK_.2;_AAVVT[Phospho (STY)]SPPPTTAPHK_.3	19.4030303955078;14.9798936843872;10.3273878097534;5.66912364959717;11.5566444396973;14.8450984954834;22.6246089935303;17.2064056396484;21.2063388824463;16.5338649749756;29.3274536132813;30.8192939758301;19.9595527648926;17.0370273590088;19.9717102050781;16.1756210327148;20.2532348632813;14.3311166763306;7.28287744522095;10.2781848907471	0.906075239181519;0.814713895320892;0.921741366386414;0.936025440692902;0.990541338920593;0.986757934093475;0.996155142784119;0.959137439727783;0.936427235603333;0.961857616901398;0.993811547756195;0.770379424095154;0.976351201534271;0.951785743236542;0.841549515724182;0.9967360496521;0.957990646362305;0.999563872814178;0.99096006155014;0.979666650295258	0.906075239181519;0.814713895320892;0.921741366386414;0.936025440692902;0.990541338920593;0.986757934093475;0.996155142784119;0.959137439727783;0.936427235603333;0.961857616901398;0.993811547756195;0.770379424095154;0.976351201534271;0.951785743236542;0.841549515724182;0.9967360496521;0.957990646362305;0.999563872814178;0.99096006155014;0.979666650295258	_AAVVT[Phospho (STY): 90.6%]S[Phospho (STY): 9.4%]PPPT[Phospho (STY): 0%]T[Phospho (STY): 0%]APHK_;_AAVVT[Phospho (STY): 81.5%]S[Phospho (STY): 18.5%]PPPT[Phospho (STY): 0%]T[Phospho (STY): 0%]APHK_;_AAVVT[Phospho (STY): 92.2%]S[Phospho (STY): 7.8%]PPPT[Phospho (STY): 0%]T[Phospho (STY): 0%]APHK_;_AAVVT[Phospho (STY): 93.6%]S[Phospho (STY): 4.6%]PPPT[Phospho (STY): 0.9%]T[Phospho (STY): 0.9%]APHK…	0.979197712363675;0.977624788340633;1.1575723543046;0.988168117578371;1.1020859629471;0.97881187311915;0.690383972093107;1.39942941347204;1.0733098119732;0.976999057007225;0.923013659262971;0.69662877923546;0.832913557371332;0.743208314830077;1.16028838889341;1.43901665369271;0.988176616321069;0.709683585800115;1.09311773138499;0.841435459758076	1	_AAVVT[Phospho (STY)]SPPPTTAPHK_.2;_AAVVT[Phospho (STY)]SPPPTTAPHK_.3	ADD1_T11_M1	2	_____MNGDSRAAVVTSPPPTTAPHKERYFD	T
					79510.6	101435	59919.1	88111.1		107347		97646.3	122958					0.999989	6;7;8;9;11;13;14	ADD1	Homo sapiens	Alpha-adducin	P35611	ADDA_HUMAN	353	FALSE	_SRSPGS[Phospho (STY)]PVGEGT[Phospho (STY)]GSPPK_.2	39.7839775085449;34.4328422546387;38.4098129272461;38.0179100036621;44.1506080627441;39.6637344360352;38.9588317871094	0.993334174156189;0.996384739875793;0.999988615512848;0.931067407131195;0.885214984416962;0.9752596616745;0.879776954650879	0.996666073799133;0.998178899288177;0.999994218349457;0.965533524751663;0.942607492208481;0.987597316503525;0.939004778862	_S[Phospho (STY): 0%]RS[Phospho (STY): 0%]PGS[Phospho (STY): 100%]PVGEGT[Phospho (STY): 99.3%]GS[Phospho (STY): 0.7%]PPK_;_S[Phospho (STY): 0%]RS[Phospho (STY): 0%]PGS[Phospho (STY): 100%]PVGEGT[Phospho (STY): 99.6%]GS[Phospho (STY): 0.4%]PPK_;_S[Phospho (STY): 0%]RS[Phospho (STY): 0%]PGS[Phospho (STY): 100%]PVGEGT[Phospho (STY): 100%]GS[Phospho (STY): 0%]PPK_;_S[Phospho (STY): 0%]RS[Phospho (STY…	0.999562540743556;0.915016932941213;0.987810868014545;0.710602580140517;0.734270283880445;1.25030980773425;1.38564149062053	2	_SRSPGS[Phospho (STY)]PVGEGT[Phospho (STY)]GSPPK_.2	ADD1_T364_M2	1	YKAKSRSPGSPVGEGTGSPPKWQIGEQEFEA	T
	123679	90819.6	134695		163454	341214	351709	296290		236371	218321		122553			147123	173329	0.997739	7;8;9;11;12;2;3;4;6;7;8;9;11;12;14;17;18	ADD1	Homo sapiens	Alpha-adducin	P35611	ADDA_HUMAN	600	FALSE	_SPPDQPAVPHPPPST[Phospho (STY)]PIK_.2;_SPPDQPAVPHPPPST[Phospho (STY)]PIK_.3	31.9795722961426;44.4651107788086;41.8634262084961;30.0353927612305;19.9937038421631;28.9026222229004;32.5109672546387;22.1602592468262;31.860746383667;43.8726348876953;48.2587814331055;54.8357009887695;45.7818717956543;47.6017150878906;27.3896369934082;31.7138710021973;28.9708709716797	0.989113807678223;0.979540169239044;0.88673859834671;0.964300870895386;0.879526317119598;0.958559334278107;0.95965838432312;0.985737204551697;0.962537050247192;0.966709733009338;0.991503000259399;0.997739315032959;0.754139602184296;0.763034641742706;0.958244979381561;0.959022462368011;0.769488871097565	0.989113807678223;0.979540169239044;0.88673859834671;0.964300870895386;0.879526317119598;0.958559334278107;0.95965838432312;0.985737204551697;0.962537050247192;0.966709733009338;0.991503000259399;0.997739315032959;0.754139602184296;0.763034641742706;0.958244979381561;0.959022462368011;0.769488871097565	_S[Phospho (STY): 0%]PPDQPAVPHPPPS[Phospho (STY): 1.1%]T[Phospho (STY): 98.9%]PIK_;_S[Phospho (STY): 0%]PPDQPAVPHPPPS[Phospho (STY): 2%]T[Phospho (STY): 98%]PIK_;_S[Phospho (STY): 0%]PPDQPAVPHPPPS[Phospho (STY): 11.3%]T[Phospho (STY): 88.7%]PIK_;_S[Phospho (STY): 0%]PPDQPAVPHPPPS[Phospho (STY): 3.6%]T[Phospho (STY): 96.4%]PIK_;_S[Phospho (STY): 0%]PPDQPAVPHPPPS[Phospho (STY): 12%]T[Phospho (STY):…	0.96037746214055;0.99292547426371;0.740422284995221;0.768511074139642;1.15033908125234;0.938923048528357;0.694935718091065;1.41358287452633;0.923918653341429;0.962738885126057;0.991417919252709;0.739070185073705;0.767436294377043;1.14822695579746;1.43155809911589;1.04361117691433;0.87663451853592	1	_SPPDQPAVPHPPPST[Phospho (STY)]PIK_.2;_SPPDQPAVPHPPPST[Phospho (STY)]PIK_.3	ADD1_T614_M1	2	KSPPDQPAVPHPPPSTPIKLEEDLVPEPTTG	T
528340		633610					763328		683787	874241		779196	615421		813996	587677	543241	0.998248	1;3;8;10;11;13;14;16;17;18	ADD1	Homo sapiens	Alpha-adducin	P35611	ADDA_HUMAN	661	FALSE	_EEEAHRPPSPT[Phospho (STY)]EAPTEASPEPAPDPAPVAEEAAPSAVEEGAAADPGSDGSPGK_.5	39.9659996032715;66.6010589599609;54.792854309082;48.207592010498;47.0737266540527;26.2736263275146;47.6354103088379;56.9733085632324;33.0902519226074;40.7843589782715	0.8045454621315;0.998248159885406;0.875927269458771;0.943610012531281;0.814983785152435;0.820992290973663;0.90390956401825;0.84945422410965;0.8546462059021;0.801670432090759	0.8045454621315;0.998248159885406;0.875927269458771;0.943610012531281;0.814983785152435;0.820992290973663;0.90390956401825;0.84945422410965;0.8546462059021;0.801670432090759	_EEEAHRPPS[Phospho (STY): 16.3%]PT[Phospho (STY): 80.5%]EAPT[Phospho (STY): 3.2%]EAS[Phospho (STY): 0%]PEPAPDPAPVAEEAAPS[Phospho (STY): 0%]AVEEGAAADPGS[Phospho (STY): 0%]DGS[Phospho (STY): 0%]PGK_;_EEEAHRPPS[Phospho (STY): 0.2%]PT[Phospho (STY): 99.8%]EAPT[Phospho (STY): 0%]EAS[Phospho (STY): 0%]PEPAPDPAPVAEEAAPS[Phospho (STY): 0%]AVEEGAAADPGS[Phospho (STY): 0%]DGS[Phospho (STY): 0%]PGK_;_EEEAHRP…	1.2043925463904;0.864959601342042;0.91607138939367;0.869252945371054;0.829646734849936;1.28383884316348;1.43773541332258;0.772871815107176;0.958148441169461;0.836108963429233	1	_EEEAHRPPSPT[Phospho (STY)]EAPTEASPEPAPDPAPVAEEAAPSAVEEGAAADPGSDGSPGK_.5	ADD1_T671_M1	1	PMLEKEEEAHRPPSPTEAPTEASPEPAPDPA	T
5.77363e+06	7339301		5156468	4.32433e+06		7.67844e+06	3.99774e+06	4.82051e+06	7018110	7077034		4831119	6420933			6.31936e+06	5344274	0.999089	1;8;10;18;1;2;4;5;7;8;9;11;13;14;17	ADD1	Homo sapiens	Alpha-adducin	P35611	ADDA_HUMAN	661	FALSE	_EEEAHRPPSPT[Phospho (STY)]EAPTEASPEPAPDPAPVAEEAAPSAVEEGAAADPGSDGSPGKS[Phospho (STY)]PSK_.5;_EEEAHRPPSPT[Phospho (STY)]EAPTEASPEPAPDPAPVAEEAAPSAVEEGAAADPGS[Phospho (STY)]DGSPGK_.5	155.719589233398;150.507278442383;158.706176757813;170.855590820313;109.878875732422;134.340255737305;98.5709075927734;82.7581405639648;106.381629943848;111.281539916992;119.571197509766;133.355361938477;85.2275390625;103.976722717285;103.146446228027	0.933587074279785;0.908790230751038;0.863100469112396;0.994556307792664;0.926301598548889;0.97926276922226;0.987202644348145;0.944142758846283;0.990579903125763;0.991711616516113;0.893090665340424;0.811136901378632;0.997868955135345;0.980981647968292;0.999088943004608	0.966665118932724;0.954343974590302;0.93154314160347;0.997278124094009;0.963150233030319;0.989631235599518;0.993600934743881;0.971833020448685;0.99528968334198;0.995855748653412;0.946545302867889;0.905568033456802;0.998053252696991;0.990490347146988;0.999524563550949	_EEEAHRPPS[Phospho (STY): 6.6%]PT[Phospho (STY): 93.4%]EAPT[Phospho (STY): 0%]EAS[Phospho (STY): 0%]PEPAPDPAPVAEEAAPS[Phospho (STY): 0%]AVEEGAAADPGS[Phospho (STY): 0%]DGS[Phospho (STY): 0%]PGKS[Phospho (STY): 100%]PS[Phospho (STY): 0%]K_;_EEEAHRPPS[Phospho (STY): 9.1%]PT[Phospho (STY): 90.9%]EAPT[Phospho (STY): 0%]EAS[Phospho (STY): 0%]PEPAPDPAPVAEEAAPS[Phospho (STY): 0%]AVEEGAAADPGS[Phospho (STY…	1.14088190060417;0.891780672365152;0.888509253148732;0.885175724163071;1.14996436385239;0.958234500945726;1.40045376917085;0.973777593233839;0.936396536827121;0.906894875172108;0.794381504505591;0.867423305256418;1.20974172194068;1.36062891961324;0.92839080194678	2	_EEEAHRPPSPT[Phospho (STY)]EAPTEASPEPAPDPAPVAEEAAPSAVEEGAAADPGSDGSPGKS[Phospho (STY)]PSK_.5;_EEEAHRPPSPT[Phospho (STY)]EAPTEASPEPAPDPAPVAEEAAPSAVEEGAAADPGS[Phospho (STY)]DGSPGK_.5	ADD1_T671_M2	2	PMLEKEEEAHRPPSPTEAPTEASPEPAPDPA	T
26098.5	23775.2	29918.2	39840.9	17901.7	21731.2	22614.7	12274.5	20303.8	21388.3	29297.1	40238	23056	32383.1	23307.7	13384.2	25291.2	30381.5		1;2;3;4;5;6;7;8;9;10;11;12;13;14;15;16;17;18	ADD1	Homo sapiens	Alpha-adducin	P35611	ADDA_HUMAN	722	FALSE	_FRT[Phospho (STY)]PS[Phospho (STY)]FLK_.2			1	_FRT[Phospho (STY): 100%]PS[Phospho (STY): 100%]FLK_	1.16089701171523;0.856289416802672;0.703210044937635;1.89550639972178;1.15693348924588;0.955628756340007;0.868808858850529;0.945545842354276;0.729944471155396;0.806350993866478;0.824219623419835;1.13291520573511;1.53412607936132;1.5528277976607;0.946540189596597;0.73434565611315;0.880022376290349;0.760312755853687	2	_FRT[Phospho (STY)]PS[Phospho (STY)]FLK_.2	ADD1_T724_M2	1	GSPGKSPSKKKKKFRTPSFLKKSKKKSDS__	T
						66288.8	78788.9	171551			84354							1	7;8;9;12	ADD2	Homo sapiens	Beta-adducin	P35612	ADDB_HUMAN	2	FALSE	_[Acetyl (Protein N-term)]SEETVPEAAS[Phospho (STY)]PPPPQGQPYFDR_.3	19.8847255706787;20.6664752960205;28.6027011871338;16.0045223236084	0.999164581298828;0.924094200134277;0.999999940395355;0.99967098236084	0.999164581298828;0.924094200134277;0.999999940395355;0.99967098236084	_S[Phospho (STY): 0%]EET[Phospho (STY): 0.1%]VPEAAS[Phospho (STY): 99.9%]PPPPQGQPY[Phospho (STY): 0%]FDR_;_S[Phospho (STY): 1.7%]EET[Phospho (STY): 5.9%]VPEAAS[Phospho (STY): 92.4%]PPPPQGQPY[Phospho (STY): 0%]FDR_;_S[Phospho (STY): 0%]EET[Phospho (STY): 0%]VPEAAS[Phospho (STY): 100%]PPPPQGQPY[Phospho (STY): 0%]FDR_	0.871527130953667;0.932394463417264;0.733393626651781;1.14164861743409	1	_[Acetyl (Protein N-term)]SEETVPEAAS[Phospho (STY)]PPPPQGQPYFDR_.3	ADD2_S11_M1	1	_____MSEETVPEAASPPPPQGQPYFDRFSE	S
238922	161159	205183	103584	132120	135163	217374	199273	236044	204547	137258	229944		199764	297378	196386	189594	145979	1	1;2;3;4;5;6;7;8;9;10;11;12;14;15;16;17;18	ADD2	Homo sapiens	Beta-adducin	P35612	ADDB_HUMAN	584	FALSE	_ETAPEEPGS[Phospho (STY)]PAK_.2	32.932559967041;21.2689533233643;51.5869750976563;12.5521011352539;9.98213481903076;21.3258152008057;35.9698944091797;37.221263885498;50.803596496582;32.1125907897949;23.5737342834473;38.2545967102051;38.3244132995605;50.8221054077148;33.5534782409668;40.1371231079102;19.1734237670898	1;0.999990403652191;0.999874353408813	1;0.999990403652191;0.999874353408813	_ET[Phospho (STY): 0%]APEEPGS[Phospho (STY): 100%]PAK_	1.08893904520292;0.91602752738912;0.735187368938038;1.50244777577785;1.06973615866017;1.01025774666007;0.860076553108587;0.96484915244043;0.707708625655363;0.867348967814206;0.755901336096738;1.08371798115237;1.23330425722499;0.814656068359092;0.768873088110851;0.930744634680339;0.786329811745189	1	_ETAPEEPGS[Phospho (STY)]PAK_.2	ADD2_S592_M1	1	LELDGEKETAPEEPGSPAKSAPASPVQSPAK	S
335993						88318.5			252870	224734	122725		359196	295206	191527	247562	347105	1	1;7;10;11;12;14;15;16;17;18	ADD2	Homo sapiens	Beta-adducin	P35612	ADDB_HUMAN	596	FALSE	_S[Phospho (STY)]APAS[Phospho (STY)]PVQSPAK_.2	14.4899930953979;9.65262603759766;4.58832406997681;10.9706439971924;8.62313938140869;18.1395587921143;13.8397312164307;6.6213550567627;5.86320018768311;25.380687713623	0.999996781349182;0.999825417995453;0.95386815071106;0.999164223670959;0.977392554283142;0.999999940395355;0.999985218048096;0.996406257152557;0.99031674861908;0.999968647956848	0.999997705221176;0.999825417995453;0.96410408616066;0.999558746814728;0.988457411527634;0.999999940395355;0.99999126791954;0.996406257152557;0.991362243890762;0.999984323978424	_S[Phospho (STY): 100%]APAS[Phospho (STY): 100%]PVQS[Phospho (STY): 0%]PAK_;_S[Phospho (STY): 97.4%]APAS[Phospho (STY): 95.4%]PVQS[Phospho (STY): 7.2%]PAK_;_S[Phospho (STY): 100%]APAS[Phospho (STY): 99.9%]PVQS[Phospho (STY): 0.1%]PAK_;_S[Phospho (STY): 100%]APAS[Phospho (STY): 97.7%]PVQS[Phospho (STY): 2.3%]PAK_;_S[Phospho (STY): 99.6%]APAS[Phospho (STY): 99.6%]PVQS[Phospho (STY): 0.7%]PAK_;_S[Ph…	1.07820911110203;0.920783635321299;0.819703958547066;0.733588477267258;1.17323228577883;1.4024749913412;0.98029348477371;0.701654905953628;1.05194407064916;0.834568324434736	2	_S[Phospho (STY)]APAS[Phospho (STY)]PVQSPAK_.2	ADD2_S596_M2	1	GEKETAPEEPGSPAKSAPASPVQSPAKEAET	S
335993						88318.5			252870	224734	122725		359196	295206	191527	247562	347105	1	1;7;10;11;12;14;15;16;17;18	ADD2	Homo sapiens	Beta-adducin	P35612	ADDB_HUMAN	596	FALSE	_S[Phospho (STY)]APAS[Phospho (STY)]PVQSPAK_.2	14.4899930953979;9.65262603759766;4.58832406997681;10.9706439971924;8.62313938140869;18.1395587921143;13.8397312164307;6.6213550567627;5.86320018768311;25.380687713623	0.999996781349182;0.999825417995453;0.95386815071106;0.999164223670959;0.977392554283142;0.999999940395355;0.999985218048096;0.996406257152557;0.99031674861908;0.999968647956848	0.999997705221176;0.999825417995453;0.96410408616066;0.999558746814728;0.988457411527634;0.999999940395355;0.99999126791954;0.996406257152557;0.991362243890762;0.999984323978424	_S[Phospho (STY): 100%]APAS[Phospho (STY): 100%]PVQS[Phospho (STY): 0%]PAK_;_S[Phospho (STY): 97.4%]APAS[Phospho (STY): 95.4%]PVQS[Phospho (STY): 7.2%]PAK_;_S[Phospho (STY): 100%]APAS[Phospho (STY): 99.9%]PVQS[Phospho (STY): 0.1%]PAK_;_S[Phospho (STY): 100%]APAS[Phospho (STY): 97.7%]PVQS[Phospho (STY): 2.3%]PAK_;_S[Phospho (STY): 99.6%]APAS[Phospho (STY): 99.6%]PVQS[Phospho (STY): 0.7%]PAK_;_S[Ph…	1.07820911110203;0.920783635321299;0.819703958547066;0.733588477267258;1.17323228577883;1.4024749913412;0.98029348477371;0.701654905953628;1.05194407064916;0.834568324434736	2	_S[Phospho (STY)]APAS[Phospho (STY)]PVQSPAK_.2	ADD2_S600_M2	1	TAPEEPGSPAKSAPASPVQSPAKEAETKSPL	S
		61158.3	43393.1		41203.9	42931.2		53869.7		43943.7	78188.1			59321.5		38868.2		0.99987	3;4;6;7;9;11;12;15;17	ADD2	Homo sapiens	Beta-adducin	P35612	ADDB_HUMAN	684	FALSE	_TESVTSGPMS[Phospho (STY)]PEGS[Phospho (STY)]PSK_.2	45.235164642334;50.8034820556641;45.4504699707031;45.015754699707;47.326229095459;56.3857917785645;41.6965522766113;40.8558197021484;40.5227661132813	0.935552656650543;0.925681710243225;0.997662901878357;0.997559607028961;0.982917666435242;0.942572832107544;0.999869585037231;0.960449993610382;0.908543109893799	0.964193969964981;0.951723456382751;0.998812526464462;0.998576313257217;0.990376114845276;0.971286416053772;0.999934732913971;0.97919574379921;0.951700031757355	_T[Phospho (STY): 0%]ES[Phospho (STY): 0%]VT[Phospho (STY): 0%]S[Phospho (STY): 0%]GPMS[Phospho (STY): 99.3%]PEGS[Phospho (STY): 93.6%]PS[Phospho (STY): 7.2%]K_;_T[Phospho (STY): 0%]ES[Phospho (STY): 0%]VT[Phospho (STY): 0%]S[Phospho (STY): 0%]GPMS[Phospho (STY): 97.8%]PEGS[Phospho (STY): 92.6%]PS[Phospho (STY): 9.7%]K_;_T[Phospho (STY): 0%]ES[Phospho (STY): 0%]VT[Phospho (STY): 0%]S[Phospho (STY…	0.727449162089777;1.39848605218078;0.870529257032514;1.01675907877223;0.762343168383865;0.799214636023109;1.15584593351554;0.947364010914124;1.01826425292284	2	_TESVTSGPMS[Phospho (STY)]PEGS[Phospho (STY)]PSK_.2	ADD2_S693_M2	1	DTSKDKTESVTSGPMSPEGSPSKSPSKKKKK	S
				31028.4	32833.4		36684.6	35197.8		34300.7	37110.7	36923.3	37140.9	37305.2			28383	0.999994	5;6;8;9;11;12;13;14;15;18	ADD2	Homo sapiens	Beta-adducin	P35612	ADDB_HUMAN	684	FALSE	_TESVTSGPMSPEGS[Phospho (STY)]PSK_.2	24.8427467346191;40.1387672424316;30.884916305542;42.8691902160645;27.3933849334717;41.3323936462402;23.5275535583496;25.4329700469971;44.3568801879883;31.2567195892334	0.999369561672211;0.751648187637329;0.976824462413788;0.999994158744812;0.999963343143463;0.998182892799377;0.999986052513123;0.966600775718689;0.989002168178558;0.996240198612213	0.999369561672211;0.751648187637329;0.976824462413788;0.999994158744812;0.999963343143463;0.998182892799377;0.999986052513123;0.966600775718689;0.989002168178558;0.996240198612213	_T[Phospho (STY): 0%]ES[Phospho (STY): 0%]VT[Phospho (STY): 0%]S[Phospho (STY): 0%]GPMS[Phospho (STY): 0.1%]PEGS[Phospho (STY): 99.9%]PS[Phospho (STY): 0%]K_;_T[Phospho (STY): 0%]ES[Phospho (STY): 0%]VT[Phospho (STY): 0%]S[Phospho (STY): 0%]GPMS[Phospho (STY): 0%]PEGS[Phospho (STY): 75.2%]PS[Phospho (STY): 24.8%]K_;_T[Phospho (STY): 0%]ES[Phospho (STY): 0%]VT[Phospho (STY): 0%]S[Phospho (STY): 0%…	1.00439882838216;0.975781262127119;1.03072898584752;0.840712814769419;0.809967672664163;1.21890412104466;1.21636358812159;1.33939558591699;1.02513938783505;0.849104277761514	1	_TESVTSGPMSPEGS[Phospho (STY)]PSK_.2	ADD2_S697_M1	1	DKTESVTSGPMSPEGSPSKSPSKKKKKFRTP	S
		61158.3	43393.1		41203.9	42931.2		53869.7		43943.7	78188.1			59321.5		38868.2		0.99987	3;4;6;7;9;11;12;15;17	ADD2	Homo sapiens	Beta-adducin	P35612	ADDB_HUMAN	684	FALSE	_TESVTSGPMS[Phospho (STY)]PEGS[Phospho (STY)]PSK_.2	45.235164642334;50.8034820556641;45.4504699707031;45.015754699707;47.326229095459;56.3857917785645;41.6965522766113;40.8558197021484;40.5227661132813	0.935552656650543;0.925681710243225;0.997662901878357;0.997559607028961;0.982917666435242;0.942572832107544;0.999869585037231;0.960449993610382;0.908543109893799	0.964193969964981;0.951723456382751;0.998812526464462;0.998576313257217;0.990376114845276;0.971286416053772;0.999934732913971;0.97919574379921;0.951700031757355	_T[Phospho (STY): 0%]ES[Phospho (STY): 0%]VT[Phospho (STY): 0%]S[Phospho (STY): 0%]GPMS[Phospho (STY): 99.3%]PEGS[Phospho (STY): 93.6%]PS[Phospho (STY): 7.2%]K_;_T[Phospho (STY): 0%]ES[Phospho (STY): 0%]VT[Phospho (STY): 0%]S[Phospho (STY): 0%]GPMS[Phospho (STY): 97.8%]PEGS[Phospho (STY): 92.6%]PS[Phospho (STY): 9.7%]K_;_T[Phospho (STY): 0%]ES[Phospho (STY): 0%]VT[Phospho (STY): 0%]S[Phospho (STY…	0.727449162089777;1.39848605218078;0.870529257032514;1.01675907877223;0.762343168383865;0.799214636023109;1.15584593351554;0.947364010914124;1.01826425292284	2	_TESVTSGPMS[Phospho (STY)]PEGS[Phospho (STY)]PSK_.2	ADD2_S697_M2	1	DKTESVTSGPMSPEGSPSKSPSKKKKKFRTP	S
		17848.1			14824.5	24658.9	21503.1											0.999989	3;6;7;8	ADD3	Homo sapiens	Gamma-adducin	Q9UEY8	ADDG_HUMAN	402	FALSE	_SDVEIPATVTAFSFEDDTVPLS[Phospho (STY)]PLK_.3	22.5239067077637;19.1223697662354;17.9271697998047;12.5924615859985	0.999988555908203;0.999742209911346;0.999919593334198;0.999933302402496	0.999988555908203;0.999742209911346;0.999919593334198;0.999933302402496	_S[Phospho (STY): 0%]DVEIPAT[Phospho (STY): 0%]VT[Phospho (STY): 0%]AFS[Phospho (STY): 0%]FEDDT[Phospho (STY): 0%]VPLS[Phospho (STY): 100%]PLK_	0.57065290854153;0.738937143974922;0.700120982380037;1.08459173256222	1	_SDVEIPATVTAFSFEDDTVPLS[Phospho (STY)]PLK_.3	ADD3_S423_M1	1	ATVTAFSFEDDTVPLSPLKYMAQRQQREKTR	S
		55442.3			73678.4									58083.9					3;6;15	ADD3	Homo sapiens	Gamma-adducin	Q9UEY8	ADDG_HUMAN	40	FALSE	_NMS[Phospho (STY)]PDLRQDFNMMEQR_.3			1	_NMS[Phospho (STY): 100%]PDLRQDFNMMEQR_	0.717485882077863;1.00065367968216;0.946777202287786	1	_NMS[Phospho (STY)]PDLRQDFNMMEQR_.3	ADD3_S42_M1	1	RINENDPEYIRERNMSPDLRQDFNMMEQRKR	S
780454	728962	719734	996939	1.04749e+06	955099	873363	880488	725140	906503	989952	698720	1.09375e+06	954609	761785	819504	807002	690474	1	1;2;3;4;5;6;7;8;9;10;11;12;13;14;15;16;17;18;1;2;3;4;5;6;7;8;9;10;11;13;14;15;17;18	ADD3	Homo sapiens	Gamma-adducin	Q9UEY8	ADDG_HUMAN	449	FALSE	_VNVPEESRN[Deamidation (NQ)]GETS[Phospho (STY)]PR_.2;_VNVPEESRN[Deamidation (NQ)]GETS[Phospho (STY)]PR_.3	51.2759323120117;57.8646049499512;113.103141784668;44.9905624389648;53.6737785339355;111.718246459961;76.6622924804688;78.1420593261719;61.8717193603516;76.0816268920898;78.7413711547852;78.4790802001953;48.1884536743164;53.0542793273926;48.0305938720703;53.2047233581543;63.788990020752;75.5721740722656;72.1498641967773;66.016975402832;70.6615524291992;78.5701904296875;87.1382675170898;73.4214782…	0.998700499534607;0.999171555042267;1;0.982760906219482;0.999699234962463;0.999990344047546;0.99999076128006;0.999998569488525;0.863129615783691;0.999989628791809;0.999998807907104;0.999604880809784;0.999395549297333;0.999563634395599;0.922247350215912;0.999173700809479;0.999957501888275;0.997058987617493;0.999505341053009;0.983103215694427;0.999723970890045;0.999999105930328;0.870003044605255;0.…	0.999350070953369;0.999585777521133;1;0.99136871099472;0.999848872423172;0.999995172023773;0.99999538064003;0.999999284744263;0.931564807891846;0.999994814395905;0.999999403953552;0.999802440404892;0.999697774648666;0.9997818171978;0.952598124742508;0.999586850404739;0.999978750944138;0.998529493808746;0.999752670526505;0.991551607847214;0.999861985445023;0.999999552965164;0.935001522302628;0.960…	_VN[Deamidation (NQ): 0%]VPEES[Phospho (STY): 0%]RN[Deamidation (NQ): 100%]GET[Phospho (STY): 0.1%]S[Phospho (STY): 99.9%]PR_;_VN[Deamidation (NQ): 0%]VPEES[Phospho (STY): 0%]RN[Deamidation (NQ): 100%]GET[Phospho (STY): 0%]S[Phospho (STY): 100%]PR_;_VN[Deamidation (NQ): 0%]VPEES[Phospho (STY): 0%]RN[Deamidation (NQ): 100%]GET[Phospho (STY): 1.7%]S[Phospho (STY): 98.3%]PR_;_VN[Deamidation (NQ): 0%…	1.085789070317;0.953765029130856;0.708941371168108;1.39167928590911;1.07400399984986;1.00812486008082;0.921014567655971;1.016852861535;0.719250338389825;0.822535021493533;0.73978785269238;1.14846769311652;1.24739992703788;1.41895760024941;0.952629219008412;0.701852505857273;1.07631138869498;0.868604404777286;1.08647592955835;0.951169611509803;0.708865754265121;1.39165333014555;1.07513919829893;1.…	1	_VNVPEESRN[Deamidation (NQ)]GETS[Phospho (STY)]PR_.2;_VNVPEESRN[Deamidation (NQ)]GETS[Phospho (STY)]PR_.3	ADD3_S461_M1	2	YMKVNVPEESRNGETSPRTKITWMKAEDSSK	S
54173.1	58082.9	76381.5	55548.6	33580.5				103807	78686.4	99525				84564.2			92529.8	0.999173	1;2;3;4;5;9;10;11;15;18	ADD3	Homo sapiens	Gamma-adducin	Q9UEY8	ADDG_HUMAN	645	FALSE	_RVS[Phospho (STY)]RLS[Phospho (STY)]TSTTIENIEITIK_.3	38.9685173034668;47.5818977355957;21.9438381195068;41.2565765380859;28.9617309570313;37.4911880493164;47.4813232421875;78.5057830810547;22.5624809265137;22.6427898406982	0.818115830421448;0.971732795238495;0.916323482990265;0.996376097202301;0.953894317150116;0.839597165584564;0.997872769832611;0.999172747135162;0.958920001983643;0.825613021850586	0.891132175922394;0.98586630821228;0.954720109701157;0.998092412948608;0.972858607769012;0.917844951152802;0.998936384916306;0.999586254358292;0.975615173578262;0.911790996789932	_RVS[Phospho (STY): 96.4%]RLS[Phospho (STY): 81.8%]T[Phospho (STY): 17.4%]S[Phospho (STY): 4.3%]T[Phospho (STY): 0%]T[Phospho (STY): 0%]IENIEIT[Phospho (STY): 0%]IK_;_RVS[Phospho (STY): 100%]RLS[Phospho (STY): 97.2%]T[Phospho (STY): 2.7%]S[Phospho (STY): 0.1%]T[Phospho (STY): 0%]T[Phospho (STY): 0%]IENIEIT[Phospho (STY): 0%]IK_;_RVS[Phospho (STY): 99.3%]RLS[Phospho (STY): 91.6%]T[Phospho (STY): 5…	1.21357514290462;0.841482229295987;0.691818977154926;2.30705078321481;1.1828701038667;0.717258639960193;0.857355765363946;0.875217732113432;0.934282215846595;0.724283684824022	2	_RVS[Phospho (STY)]RLS[Phospho (STY)]TSTTIENIEITIK_.3	ADD3_S647_M2	1	KDDMHDVEDELAKRVSRLSTSTTIENIEITI	S
54173.1	58082.9	76381.5	55548.6	33580.5				103807	78686.4	99525				84564.2			92529.8	0.999173	1;2;3;4;5;9;10;11;15;18	ADD3	Homo sapiens	Gamma-adducin	Q9UEY8	ADDG_HUMAN	645	FALSE	_RVS[Phospho (STY)]RLS[Phospho (STY)]TSTTIENIEITIK_.3	38.9685173034668;47.5818977355957;21.9438381195068;41.2565765380859;28.9617309570313;37.4911880493164;47.4813232421875;78.5057830810547;22.5624809265137;22.6427898406982	0.818115830421448;0.971732795238495;0.916323482990265;0.996376097202301;0.953894317150116;0.839597165584564;0.997872769832611;0.999172747135162;0.958920001983643;0.825613021850586	0.891132175922394;0.98586630821228;0.954720109701157;0.998092412948608;0.972858607769012;0.917844951152802;0.998936384916306;0.999586254358292;0.975615173578262;0.911790996789932	_RVS[Phospho (STY): 96.4%]RLS[Phospho (STY): 81.8%]T[Phospho (STY): 17.4%]S[Phospho (STY): 4.3%]T[Phospho (STY): 0%]T[Phospho (STY): 0%]IENIEIT[Phospho (STY): 0%]IK_;_RVS[Phospho (STY): 100%]RLS[Phospho (STY): 97.2%]T[Phospho (STY): 2.7%]S[Phospho (STY): 0.1%]T[Phospho (STY): 0%]T[Phospho (STY): 0%]IENIEIT[Phospho (STY): 0%]IK_;_RVS[Phospho (STY): 99.3%]RLS[Phospho (STY): 91.6%]T[Phospho (STY): 5…	1.21357514290462;0.841482229295987;0.691818977154926;2.30705078321481;1.1828701038667;0.717258639960193;0.857355765363946;0.875217732113432;0.934282215846595;0.724283684824022	2	_RVS[Phospho (STY)]RLS[Phospho (STY)]TSTTIENIEITIK_.3	ADD3_S650_M2	1	MHDVEDELAKRVSRLSTSTTIENIEITIKSP	S
	1.66302e+06	1.69009e+06		1.23795e+06	1.23176e+06	1427184	1.07591e+06	1.52733e+06	1.7353e+06	1.78685e+06	2.40647e+06	797711	2.16392e+06	1.38641e+06	979866	1.46081e+06	1.10465e+06	0.999996	2;5;10;11;13;16;3;6;7;8;9;11;12;14;15;17;18	ADD3	Homo sapiens	Gamma-adducin	Q9UEY8	ADDG_HUMAN	668	FALSE	_IEEVLS[Phospho (STY)]PEGSPS[Phospho (STY)]K_.2;_IEEVLS[Phospho (STY)]PEGS[Phospho (STY)]PSK_.2	54.0078430175781;32.5361442565918;52.1104278564453;50.6246490478516;14.5370044708252;31.9859733581543;48.7382164001465;17.5448570251465;51.6823348999023;33.7248725891113;63.5051765441895;67.5375518798828;61.0011215209961;59.8188934326172;21.198112487793;41.0399703979492;33.0225791931152	0.999995470046997;0.998441398143768;0.994774580001831;0.971405327320099;0.965855479240417;0.961666822433472;0.999917089939117;0.999951183795929;0.999995946884155;0.971306622028351;0.999981820583344;0.999756038188934;0.99999463558197;0.985047459602356;0.998769283294678;0.999777674674988;0.999773800373077	0.999997735023499;0.999220699071884;0.997387290000916;0.985702663660049;0.982927113771439;0.980833411216736;0.999958544969559;0.999975562095642;0.999997973442078;0.985653311014175;0.999990910291672;0.999878019094467;0.999997317790985;0.992523729801178;0.999384641647339;0.999888837337494;0.999886900186539	_IEEVLS[Phospho (STY): 100%]PEGS[Phospho (STY): 0%]PS[Phospho (STY): 100%]K_;_IEEVLS[Phospho (STY): 100%]PEGS[Phospho (STY): 0.2%]PS[Phospho (STY): 99.8%]K_;_IEEVLS[Phospho (STY): 100%]PEGS[Phospho (STY): 0.5%]PS[Phospho (STY): 99.5%]K_;_IEEVLS[Phospho (STY): 100%]PEGS[Phospho (STY): 2.9%]PS[Phospho (STY): 97.1%]K_;_IEEVLS[Phospho (STY): 100%]PEGS[Phospho (STY): 3.4%]PS[Phospho (STY): 96.6%]K_;_I…	0.940115347958106;0.990182590241828;0.885535960706449;0.858075852154742;1.30700480781319;0.744531393741937;0.832289471379002;0.963556142911164;0.919087417799764;0.934397031841871;0.829032624287485;0.857409071414482;1.20480414498918;1.30660188102389;1.00849551989133;0.945992384705421;0.921847215820013	2	_IEEVLS[Phospho (STY)]PEGSPS[Phospho (STY)]K_.2;_IEEVLS[Phospho (STY)]PEGS[Phospho (STY)]PSK_.2	ADD3_S673_M2	2	IEITIKSPEKIEEVLSPEGSPSKSPSKKKKK	S
									2.51615e+06								2.9946e+06	0.99265	10;18	ADD3	Homo sapiens	Gamma-adducin	Q9UEY8	ADDG_HUMAN	668	FALSE	_IEEVLSPEGS[Phospho (STY)]PSK_.2	70.7935333251953;63.2464294433594	0.992649734020233;0.879575312137604	0.992649734020233;0.879575312137604	_IEEVLS[Phospho (STY): 0%]PEGS[Phospho (STY): 99.3%]PS[Phospho (STY): 0.7%]K_;_IEEVLS[Phospho (STY): 0%]PEGS[Phospho (STY): 88%]PS[Phospho (STY): 12%]K_	0.924375464259223;0.833772869587265	1	_IEEVLSPEGS[Phospho (STY)]PSK_.2	ADD3_S677_M1	1	IKSPEKIEEVLSPEGSPSKSPSKKKKKFRTP	S
		930469			678138	785726	592337	800820		983736	1.32487e+06		1.19133e+06	763275		804240	658854	0.999996	3;9;18;3;6;7;8;9;11;12;14;15;17;18	ADD3	Homo sapiens	Gamma-adducin	Q9UEY8	ADDG_HUMAN	668	FALSE	_IEEVLSPEGS[Phospho (STY)]PSKS[Phospho (STY)]PSK_.2;_IEEVLS[Phospho (STY)]PEGS[Phospho (STY)]PSK_.2	64.2775726318359;37.4109115600586;64.3378067016602;48.7382164001465;17.5448570251465;51.6823348999023;33.7248725891113;63.5051765441895;67.5375518798828;61.0011215209961;59.8188934326172;21.198112487793;41.0399703979492;33.0225791931152	0.983312606811523;0.960923492908478;0.914444088935852;0.999917089939117;0.999951183795929;0.999995946884155;0.971306622028351;0.999981820583344;0.999756038188934;0.99999463558197;0.985047459602356;0.998769283294678;0.999777674674988;0.999773800373077	0.991591900587082;0.977356046438217;0.957221180200577;0.999958544969559;0.999975562095642;0.999997973442078;0.985653311014175;0.999990910291672;0.999878019094467;0.999997317790985;0.992523729801178;0.999384641647339;0.999888837337494;0.999886900186539	_IEEVLS[Phospho (STY): 0%]PEGS[Phospho (STY): 98.3%]PS[Phospho (STY): 1.7%]KS[Phospho (STY): 100%]PS[Phospho (STY): 0%]K_;_IEEVLS[Phospho (STY): 0.4%]PEGS[Phospho (STY): 99.4%]PS[Phospho (STY): 0.2%]KS[Phospho (STY): 96.1%]PS[Phospho (STY): 3.9%]K_;_IEEVLS[Phospho (STY): 0%]PEGS[Phospho (STY): 100%]PS[Phospho (STY): 8.4%]KS[Phospho (STY): 91.4%]PS[Phospho (STY): 0.1%]K_;_IEEVLS[Phospho (STY): 100…	0.698518460104009;0.776772711585604;0.852151351961671;0.832289471379002;0.963556142911164;0.919087417799764;0.934397031841871;0.829032624287485;0.857409071414482;1.20480414498918;1.30660188102389;1.00849551989133;0.945992384705421;0.921847215820013	2	_IEEVLSPEGS[Phospho (STY)]PSKS[Phospho (STY)]PSK_.2;_IEEVLS[Phospho (STY)]PEGS[Phospho (STY)]PSK_.2	ADD3_S677_M2	2	IKSPEKIEEVLSPEGSPSKSPSKKKKKFRTP	S
3131957		3.22794e+06	3529648	3.25851e+06	4.08317e+06	3.04435e+06				3.12272e+06	3.72189e+06	3.35831e+06			3.16592e+06			0.999924	1;3;4;5;6;7;11;12;13;16	ADD3	Homo sapiens	Gamma-adducin	Q9UEY8	ADDG_HUMAN	668	FALSE	_IEEVLSPEGSPS[Phospho (STY)]K_.2	74.2377243041992;90.0273742675781;75.5631484985352;73.8509140014648;79.4656066894531;78.2282257080078;66.1796035766602;82.2532196044922;65.2830581665039;63.4526100158691	0.993799328804016;0.994117975234985;0.841603100299835;0.989815771579742;0.990417540073395;0.777312934398651;0.962783098220825;0.999924182891846;0.999312937259674;0.983653962612152	0.993799328804016;0.994117975234985;0.841603100299835;0.989815771579742;0.990417540073395;0.777312934398651;0.962783098220825;0.999924182891846;0.999312937259674;0.983653962612152	_IEEVLS[Phospho (STY): 0%]PEGS[Phospho (STY): 0.6%]PS[Phospho (STY): 99.4%]K_;_IEEVLS[Phospho (STY): 0%]PEGS[Phospho (STY): 15.8%]PS[Phospho (STY): 84.2%]K_;_IEEVLS[Phospho (STY): 0%]PEGS[Phospho (STY): 1%]PS[Phospho (STY): 99%]K_;_IEEVLS[Phospho (STY): 0%]PEGS[Phospho (STY): 22.3%]PS[Phospho (STY): 77.7%]K_;_IEEVLS[Phospho (STY): 0%]PEGS[Phospho (STY): 3.7%]PS[Phospho (STY): 96.3%]K_;_IEEVLS[Pho…	1.16888003409648;0.666557470846041;1.41833584178893;1.02836898263386;0.968107914213211;0.93955781712655;0.85833540448323;1.17745371559427;1.27172718225774;0.8163793701322	1	_IEEVLSPEGSPS[Phospho (STY)]K_.2	ADD3_S679_M1	1	SPEKIEEVLSPEGSPSKSPSKKKKKFRTPSF	S
	830990			618588					867109	892867		398607			489628			0.999995	1;6;17;18;2;5;10;11;13;16	ADD3	Homo sapiens	Gamma-adducin	Q9UEY8	ADDG_HUMAN	668	FALSE	_IEEVLSPEGSPS[Phospho (STY)]KS[Phospho (STY)]PSK_.3;_IEEVLS[Phospho (STY)]PEGSPS[Phospho (STY)]K_.2	18.7075977325439;18.0167293548584;17.7580184936523;34.4938621520996;54.0078430175781;32.5361442565918;52.1104278564453;50.6246490478516;14.5370044708252;31.9859733581543	0.976246416568756;0.965928316116333;0.839308202266693;0.983035504817963;0.999995470046997;0.998441398143768;0.994774580001831;0.971405327320099;0.965855479240417;0.961666822433472	0.982036739587784;0.98037514090538;0.919451415538788;0.99141389131546;0.999997735023499;0.999220699071884;0.997387290000916;0.985702663660049;0.982927113771439;0.980833411216736	_IEEVLS[Phospho (STY): 0%]PEGS[Phospho (STY): 2.3%]PS[Phospho (STY): 97.6%]KS[Phospho (STY): 98.8%]PS[Phospho (STY): 1.3%]K_;_IEEVLS[Phospho (STY): 0%]PEGS[Phospho (STY): 3.8%]PS[Phospho (STY): 96.6%]KS[Phospho (STY): 99.5%]PS[Phospho (STY): 0.1%]K_;_IEEVLS[Phospho (STY): 0.7%]PEGS[Phospho (STY): 15%]PS[Phospho (STY): 83.9%]KS[Phospho (STY): 100%]PS[Phospho (STY): 0.4%]K_;_IEEVLS[Phospho (STY): 0…	1.1571689433309;1.02577701033042;1.00768561106033;0.849144325990114;0.940115347958106;0.990182590241828;0.885535960706449;0.858075852154742;1.30700480781319;0.744531393741937	2	_IEEVLSPEGSPS[Phospho (STY)]KS[Phospho (STY)]PSK_.3;_IEEVLS[Phospho (STY)]PEGSPS[Phospho (STY)]K_.2	ADD3_S679_M2	2	SPEKIEEVLSPEGSPSKSPSKKKKKFRTPSF	S
1.39544e+06	1.15683e+06	1.81452e+06	284400	933342	1.42507e+06	257730	923221	980121	1.88354e+06	717204	1.10921e+06	1.74914e+06	2.12983e+06	1.00708e+06	1.32783e+06	1.10243e+06	2010625	1	1;2;3;4;5;6;7;9;10;11;12;13;14;15;16;17;18;1;2;3;4;5;8;9;10;11;12;13;14;15;16;17;18	ADD3	Homo sapiens	Gamma-adducin	Q9UEY8	ADDG_HUMAN	668	FALSE	_IEEVLSPEGSPSKS[Phospho (STY)]PSK_.2;_IEEVLSPEGSPSKS[Phospho (STY)]PSK_.3	79.5468978881836;67.3921966552734;113.103874206543;28.0471115112305;61.8135871887207;90.3163070678711;35.8112449645996;78.6875686645508;80.5681533813477;60.732837677002;73.6796722412109;98.7784118652344;78.20458984375;67.9077758789063;83.6203231811523;81.8484344482422;114.905372619629;79.9433746337891;72.1905364990234;100.281723022461;24.7970657348633;63.6772003173828;42.8280906677246;96.55272674…	0.99479466676712;0.858438372612;0.999989151954651;0.987031400203705;0.965741157531738;0.996342420578003;0.98965322971344;0.994763314723969;0.981681823730469;0.969545543193817;0.993139028549194;0.999997556209564;0.999613881111145;0.999117016792297;0.997829437255859;0.999444127082825;0.9999960064888;0.99977844953537;0.999231100082397;0.961862742900848;0.97745954990387;0.98107236623764;0.99923592805…	0.99479466676712;0.858438372612;0.999989151954651;0.987031400203705;0.965741157531738;0.996342420578003;0.98965322971344;0.994763314723969;0.981681823730469;0.969545543193817;0.993139028549194;0.999997556209564;0.999613881111145;0.999117016792297;0.997829437255859;0.999444127082825;0.9999960064888;0.99977844953537;0.999231100082397;0.961862742900848;0.97745954990387;0.98107236623764;0.99923592805…	_IEEVLS[Phospho (STY): 0%]PEGS[Phospho (STY): 0%]PS[Phospho (STY): 0%]KS[Phospho (STY): 99.5%]PS[Phospho (STY): 0.5%]K_;_IEEVLS[Phospho (STY): 0%]PEGS[Phospho (STY): 0%]PS[Phospho (STY): 14.2%]KS[Phospho (STY): 85.8%]PS[Phospho (STY): 0%]K_;_IEEVLS[Phospho (STY): 0%]PEGS[Phospho (STY): 0%]PS[Phospho (STY): 0%]KS[Phospho (STY): 100%]PS[Phospho (STY): 0%]K_;_IEEVLS[Phospho (STY): 0%]PEGS[Phospho (S…	1.15020224339092;0.945888734039532;0.738623629817292;1.40307727960358;0.96258270674555;0.884362027495838;1.01585199551264;0.789316390396994;0.860700779733202;0.784679392810888;1.17414401914948;1.31856027021616;1.42961659095186;0.978702856004132;0.783493788775329;1.00802830155948;0.883120935451944;1.14999959250546;0.945246072291093;0.73780003048012;1.40169921970215;0.962581234893942;1.032625960804…	1	_IEEVLSPEGSPSKS[Phospho (STY)]PSK_.2;_IEEVLSPEGSPSKS[Phospho (STY)]PSK_.3	ADD3_S681_M1	2	EKIEEVLSPEGSPSKSPSKKKKKFRTPSFLK	S
163963		138772			76974.8			59960.2								140301	173573	0.983313	1;6;17;18;3;9;18	ADD3	Homo sapiens	Gamma-adducin	Q9UEY8	ADDG_HUMAN	668	FALSE	_IEEVLSPEGSPS[Phospho (STY)]KS[Phospho (STY)]PSK_.3;_IEEVLSPEGS[Phospho (STY)]PSKS[Phospho (STY)]PSK_.2	18.7075977325439;18.0167293548584;17.7580184936523;34.4938621520996;64.2775726318359;37.4109115600586;64.3378067016602	0.976246416568756;0.965928316116333;0.839308202266693;0.983035504817963;0.983312606811523;0.960923492908478;0.914444088935852	0.982036739587784;0.98037514090538;0.919451415538788;0.99141389131546;0.991591900587082;0.977356046438217;0.957221180200577	_IEEVLS[Phospho (STY): 0%]PEGS[Phospho (STY): 2.3%]PS[Phospho (STY): 97.6%]KS[Phospho (STY): 98.8%]PS[Phospho (STY): 1.3%]K_;_IEEVLS[Phospho (STY): 0%]PEGS[Phospho (STY): 3.8%]PS[Phospho (STY): 96.6%]KS[Phospho (STY): 99.5%]PS[Phospho (STY): 0.1%]K_;_IEEVLS[Phospho (STY): 0.7%]PEGS[Phospho (STY): 15%]PS[Phospho (STY): 83.9%]KS[Phospho (STY): 100%]PS[Phospho (STY): 0.4%]K_;_IEEVLS[Phospho (STY): 0…	1.1571689433309;1.02577701033042;1.00768561106033;0.849144325990114;0.698518460104009;0.776772711585604;0.852151351961671	2	_IEEVLSPEGSPS[Phospho (STY)]KS[Phospho (STY)]PSK_.3;_IEEVLSPEGS[Phospho (STY)]PSKS[Phospho (STY)]PSK_.2	ADD3_S681_M2	2	EKIEEVLSPEGSPSKSPSKKKKKFRTPSFLK	S
343155	325831	436124	412109	465434	542329	488944	504343	549626	357640	416703	352084	399504	342393	477816	347967	354407	291523	0.99999	1;2;3;4;5;7;8;9;10;11;13;14;16;17;18;1;3;4;5;6;7;8;9;10;11;12;13;14;15;16;17;18;1;7	ADD3	Homo sapiens	Gamma-adducin	Q9UEY8	ADDG_HUMAN	2	FALSE	_[Acetyl (Protein N-term)]SSDASQGVITT[Phospho (STY)]PPPPSMPHK_.2;_[Acetyl (Protein N-term)]SSDASQGVITT[Phospho (STY)]PPPPSMPHK_.3;_[Acetyl (Protein N-term)]SSDASQGVITT[Phospho (STY)]PPPPSM[Oxidation (M)]PHK_.2	20.9259471893311;22.0157890319824;16.6970176696777;25.2665042877197;26.9266319274902;28.7116031646729;19.8817558288574;23.8731136322021;19.2494163513184;32.4471969604492;20.610143661499;14.7453413009644;30.1438980102539;24.1238212585449;15.038516998291;40.660228729248;29.1139831542969;45.2720909118652;49.2671089172363;39.6106491088867;46.1394271850586;58.8220901489258;34.1174697875977;35.83153152…	0.936454594135284;0.947632610797882;0.930840611457825;0.964115560054779;0.995959341526031;0.874446749687195;0.848464727401733;0.849473536014557;0.963461339473724;0.99573290348053;0.99801641702652;0.976918160915375;0.9998978972435;0.986301124095917;0.984683215618134;0.999788284301758;0.99976122379303;0.991309225559235;0.99786502122879;0.999990403652191;0.998935580253601;0.999672055244446;0.9998465…	0.936454594135284;0.947632610797882;0.930840611457825;0.964115560054779;0.995959341526031;0.874446749687195;0.848464727401733;0.849473536014557;0.963461339473724;0.99573290348053;0.99801641702652;0.976918160915375;0.9998978972435;0.986301124095917;0.984683215618134;0.999788284301758;0.99976122379303;0.991309225559235;0.99786502122879;0.999990403652191;0.998935580253601;0.999672055244446;0.9998465…	_S[Phospho (STY): 0%]S[Phospho (STY): 0%]DAS[Phospho (STY): 0%]QGVIT[Phospho (STY): 6.4%]T[Phospho (STY): 93.6%]PPPPS[Phospho (STY): 0%]MPHK_;_S[Phospho (STY): 0%]S[Phospho (STY): 0%]DAS[Phospho (STY): 0%]QGVIT[Phospho (STY): 5.2%]T[Phospho (STY): 94.8%]PPPPS[Phospho (STY): 0%]MPHK_;_S[Phospho (STY): 0%]S[Phospho (STY): 0%]DAS[Phospho (STY): 0%]QGVIT[Phospho (STY): 2.4%]T[Phospho (STY): 93.1%]PPP…	1.15478724529872;0.942697185874267;0.811872496691182;1.41237578285091;0.996201977981855;0.900355745174882;0.943899192943447;0.813259480271805;0.895787518251888;0.865255149874611;1.29972182056091;1.30680002432312;0.76786617080971;0.957522009364181;0.928131943687896;1.15419295879974;0.833055641846497;1.40971767957427;0.9972963428015;0.976012253866706;0.900631309650537;0.947575621613846;0.8386376181…	1	_[Acetyl (Protein N-term)]SSDASQGVITT[Phospho (STY)]PPPPSMPHK_.2;_[Acetyl (Protein N-term)]SSDASQGVITT[Phospho (STY)]PPPPSMPHK_.3;_[Acetyl (Protein N-term)]SSDASQGVITT[Phospho (STY)]PPPPSM[Oxidation (M)]PHK_.2	ADD3_T12_M1	3	____MSSDASQGVITTPPPPSMPHKERYFDR	T
115029	111805	112088	144989	130268	132629			100474	120234	133642			148715		109177	122935	121620	1	1;2;3;4;5;6;9;10;11;14;16;17;18	ADGRL2	Homo sapiens	Adhesion G protein-coupled receptor L2	O95490	AGRL2_HUMAN	1428	FALSE	_GNS[Phospho (STY)]DGYIIPINK_.2	7.41121673583984;6.23656272888184;12.3920574188232;3.53676772117615;9.77221488952637;12.0957355499268;13.7562999725342;18.4402713775635;17.1590938568115;6.35299062728882;8.23187923431396;5.65755653381348;6.99001550674438	0.998359680175781;0.994709610939026;0.999988734722137;0.926679491996765;0.999845027923584;0.999984800815582;0.999997138977051;1;0.99999988079071;0.99528831243515;0.999277353286743;0.990599572658539;0.997502624988556	0.998359680175781;0.994709610939026;0.999988734722137;0.926679491996765;0.999845027923584;0.999984800815582;0.999997138977051;1;0.99999988079071;0.99528831243515;0.999277353286743;0.990599572658539;0.997502624988556	_GNS[Phospho (STY): 99.8%]DGY[Phospho (STY): 0.2%]IIPINK_;_GNS[Phospho (STY): 99.5%]DGY[Phospho (STY): 0.5%]IIPINK_;_GNS[Phospho (STY): 100%]DGY[Phospho (STY): 0%]IIPINK_;_GNS[Phospho (STY): 92.7%]DGY[Phospho (STY): 7.3%]IIPINK_;_GNS[Phospho (STY): 99.9%]DGY[Phospho (STY): 0.1%]IIPINK_;_GNS[Phospho (STY): 99.1%]DGY[Phospho (STY): 0.9%]IIPINK_	1.10947634792812;0.889905116455192;0.800149167992228;1.59733434369861;1.06907304412861;0.990345801044367;0.877585254158116;0.860246520481324;0.825927703124914;1.41157946403054;0.770937054244609;0.950182601618099;0.796127990811522	1	_GNS[Phospho (STY)]DGYIIPINK_.2	ADGRL2_S1430_M1	1	AGHQLQMCYQISRGNSDGYIIPINKEGCIPE	S
39609.4	90720.9	146710				106592		112326		162819	73236.2			120490	71229.9	82483.6	95394.5	0.999998	2;3;7;9;11;12;15;16;17;18;1;2;11;17	ADNP	Homo sapiens	Activity-dependent neuroprotector homeobox protein	Q9H2P0	ADNP_HUMAN	1057	FALSE	_LSNPQIEWQNSTIDS[Phospho (STY)]EDGEQFDNMTDGVAEPMHGSLAGVK_.4;_LSNPQIEWQNSTIDS[Phospho (STY)]EDGEQFDNM[Oxidation (M)]TDGVAEPMHGSLAGVK_.4	51.2160415649414;61.5037994384766;73.1749954223633;69.2776641845703;73.8486862182617;35.5149612426758;50.6551971435547;44.3142738342285;31.2060413360596;32.6351509094238;70.2520751953125;103.693794250488;118.052070617676;87.2928161621094	0.999800860881805;0.987671136856079;0.990390181541443;0.999998152256012;0.99993884563446;0.994424402713776;0.999834656715393;0.990203380584717;0.990814626216888;0.891799628734589;0.990990221500397;0.997552216053009;0.944475769996643;0.964517652988434	0.999800860881805;0.987671136856079;0.990390181541443;0.999998152256012;0.99993884563446;0.994424402713776;0.999834656715393;0.990203380584717;0.990814626216888;0.891799628734589;0.995495110750198;0.998776108026505;0.972237884998322;0.982257127761841	_LS[Phospho (STY): 0%]NPQIEWQNS[Phospho (STY): 0%]T[Phospho (STY): 0%]IDS[Phospho (STY): 100%]EDGEQFDNMT[Phospho (STY): 0%]DGVAEPMHGS[Phospho (STY): 0%]LAGVK_;_LS[Phospho (STY): 0%]NPQIEWQNS[Phospho (STY): 0%]T[Phospho (STY): 1.2%]IDS[Phospho (STY): 98.8%]EDGEQFDNMT[Phospho (STY): 0%]DGVAEPMHGS[Phospho (STY): 0%]LAGVK_;_LS[Phospho (STY): 0%]NPQIEWQNS[Phospho (STY): 0%]T[Phospho (STY): 1%]IDS[Phos…	0.874482483959797;0.631942395316437;0.813873504028375;0.733881602978756;0.96480500559676;1.24299670885925;0.871807757039818;0.682077483000668;0.807853925655006;0.656411034804194;1.19168633760341;0.873910356533245;0.965030036204063;0.808868750508913	1	_LSNPQIEWQNSTIDS[Phospho (STY)]EDGEQFDNMTDGVAEPMHGSLAGVK_.4;_LSNPQIEWQNSTIDS[Phospho (STY)]EDGEQFDNM[Oxidation (M)]TDGVAEPMHGSLAGVK_.4	ADNP_S1071_M1	2	RLSNPQIEWQNSTIDSEDGEQFDNMTDGVAE	S
949019	1.00503e+06	1.02669e+06	920034	1.21084e+06	1.05284e+06	914913	927415	1.04582e+06	365681	908363	1.21231e+06	603904	1.25616e+06	1.26277e+06		865166	940783	1	1;2;3;4;5;6;7;8;9;10;11;12;13;14;15;17;18	ADNP	Homo sapiens	Activity-dependent neuroprotector homeobox protein	Q9H2P0	ADNP_HUMAN	915	FALSE	_VIPEDAS[Phospho (STY)]ESEEK_.2	7.7824068069458;14.1767024993896;10.9107828140259;12.93017578125;15.3895130157471;12.3439245223999;6.7804594039917;10.8014211654663;16.0714645385742;5.22587013244629;16.854642868042;9.01558208465576;8.37352561950684;13.1166172027588;17.8246021270752;8.1992769241333;3.28085136413574	0.998867750167847;0.999998092651367;0.999950349330902;0.99999338388443;0.999999463558197;0.99998813867569;0.996922194957733;0.999944627285004;0.999999701976776;0.985597848892212;0.999934375286102;0.999405026435852;0.999372720718384;0.999910354614258;0.999967575073242;0.997678279876709;0.907278716564178	0.998867750167847;0.999998092651367;0.999950349330902;0.99999338388443;0.999999463558197;0.99998813867569;0.996922194957733;0.999944627285004;0.999999701976776;0.985597848892212;0.999934375286102;0.999405026435852;0.999372720718384;0.999910354614258;0.999967575073242;0.997678279876709;0.907278716564178	_VIPEDAS[Phospho (STY): 99.9%]ES[Phospho (STY): 0.1%]EEK_;_VIPEDAS[Phospho (STY): 100%]ES[Phospho (STY): 0%]EEK_;_VIPEDAS[Phospho (STY): 99.7%]ES[Phospho (STY): 0.3%]EEK_;_VIPEDAS[Phospho (STY): 98.6%]ES[Phospho (STY): 1.4%]EEK_;_VIPEDAS[Phospho (STY): 99.8%]ES[Phospho (STY): 0.2%]EEK_;_VIPEDAS[Phospho (STY): 90.7%]ES[Phospho (STY): 9.3%]EEK_	1.13146375083508;0.98264028706832;0.697866202252357;1.41874681331944;1.08532469209578;0.978081172326588;0.930786103286083;1.04176536106015;0.709875041487979;0.83900760185951;0.731448001831124;1.18222226379867;1.29174458914052;1.4700109863499;0.988145202376299;1.06970641396981;0.839332153609825	1	_VIPEDAS[Phospho (STY)]ESEEK_.2	ADNP_S921_M1	1	DNPEEHVLKVIPEDASESEEKLDQKEDGSKY	S
					52830.5			103281			98135.8			55755.7	59460.8			0.999999	6;9;12;15;16	ADNP	Homo sapiens	Activity-dependent neuroprotector homeobox protein	Q9H2P0	ADNP_HUMAN	948	FALSE	_LMHNAS[Phospho (STY)]DSEVDQDDVVEWK_.3	9.13131809234619;17.8399963378906;17.9087924957275;14.5626306533813;2.80826997756958	0.905144512653351;0.999999046325684;0.999999403953552;0.966487467288971;0.859152674674988	0.905144512653351;0.999999046325684;0.999999403953552;0.966487467288971;0.859152674674988	_LMHNAS[Phospho (STY): 90.5%]DS[Phospho (STY): 9.5%]EVDQDDVVEWK_;_LMHNAS[Phospho (STY): 100%]DS[Phospho (STY): 0%]EVDQDDVVEWK_;_LMHNAS[Phospho (STY): 96.6%]DS[Phospho (STY): 3.4%]EVDQDDVVEWK_;_LMHNAS[Phospho (STY): 85.9%]DS[Phospho (STY): 14.1%]EVDQDDVVEWK_	0.99923984552917;0.827206167393736;1.19416563926733;0.991573351058217;0.700405948733445	1	_LMHNAS[Phospho (STY)]DSEVDQDDVVEWK_.3	ADNP_S953_M1	1	TIHLTEEPTKLMHNASDSEVDQDDVVEWKDG	S
	245514	591599				249186		519698	290709	431919	432060		318265	315633		408326	425638		2;3;7;9;10;11;12;14;15;17;18;3;11;17;18	ADNP	Homo sapiens	Activity-dependent neuroprotector homeobox protein	Q9H2P0	ADNP_HUMAN	948	FALSE	_LMHNAS[Phospho (STY)]DS[Phospho (STY)]EVDQDDVVEWK_.3;_LM[Oxidation (M)]HNAS[Phospho (STY)]DS[Phospho (STY)]EVDQDDVVEWK_.3			1	_LMHNAS[Phospho (STY): 100%]DS[Phospho (STY): 100%]EVDQDDVVEWK_;_LM[Oxidation (M): 100%]HNAS[Phospho (STY): 100%]DS[Phospho (STY): 100%]EVDQDDVVEWK_	0.870707231691636;0.737695678202884;0.850286923374879;0.798416288801241;0.860604212943424;0.828551820970015;1.19987902932674;1.40218513977845;0.954082408982413;0.888290528360342;0.742924715867609;0.737348928284923;0.849143519592931;0.913635337739958;0.729453710556719	2	_LMHNAS[Phospho (STY)]DS[Phospho (STY)]EVDQDDVVEWK_.3;_LM[Oxidation (M)]HNAS[Phospho (STY)]DS[Phospho (STY)]EVDQDDVVEWK_.3	ADNP_S953_M2	2	TIHLTEEPTKLMHNASDSEVDQDDVVEWKDG	S
	245514	591599				249186		519698	290709	431919	432060		318265	315633		408326	425638		2;3;7;9;10;11;12;14;15;17;18;3;11;17;18	ADNP	Homo sapiens	Activity-dependent neuroprotector homeobox protein	Q9H2P0	ADNP_HUMAN	948	FALSE	_LMHNAS[Phospho (STY)]DS[Phospho (STY)]EVDQDDVVEWK_.3;_LM[Oxidation (M)]HNAS[Phospho (STY)]DS[Phospho (STY)]EVDQDDVVEWK_.3			1	_LMHNAS[Phospho (STY): 100%]DS[Phospho (STY): 100%]EVDQDDVVEWK_;_LM[Oxidation (M): 100%]HNAS[Phospho (STY): 100%]DS[Phospho (STY): 100%]EVDQDDVVEWK_	0.870707231691636;0.737695678202884;0.850286923374879;0.798416288801241;0.860604212943424;0.828551820970015;1.19987902932674;1.40218513977845;0.954082408982413;0.888290528360342;0.742924715867609;0.737348928284923;0.849143519592931;0.913635337739958;0.729453710556719	2	_LMHNAS[Phospho (STY)]DS[Phospho (STY)]EVDQDDVVEWK_.3;_LM[Oxidation (M)]HNAS[Phospho (STY)]DS[Phospho (STY)]EVDQDDVVEWK_.3	ADNP_S955_M2	2	HLTEEPTKLMHNASDSEVDQDDVVEWKDGAS	S
			195665													153426		0.961288	4;17	ADSL	Homo sapiens	Adenylosuccinate lyase	P30566	PUR8_HUMAN	2	FALSE	_[Acetyl (Protein N-term)]AAGGDHGSPDSYRS[Phospho (STY)]PLASR_.3	7.58731031417847;10.4672231674194	0.961288392543793;0.85072785615921	0.961288392543793;0.85072785615921	_AAGGDHGS[Phospho (STY): 0.1%]PDS[Phospho (STY): 0.1%]Y[Phospho (STY): 0.1%]RS[Phospho (STY): 96.1%]PLAS[Phospho (STY): 3.5%]R_;_AAGGDHGS[Phospho (STY): 0.1%]PDS[Phospho (STY): 13.5%]Y[Phospho (STY): 0%]RS[Phospho (STY): 85.1%]PLAS[Phospho (STY): 1.4%]R_	1.4281701614126;1.02011905347548	1	_[Acetyl (Protein N-term)]AAGGDHGSPDSYRS[Phospho (STY)]PLASR_.3	ADSL_S15_M1	1	_MAAGGDHGSPDSYRSPLASRYASPEMCFVF	S
		95798.4			115791									118051				0.999994	3;6;15	ADSL	Homo sapiens	Adenylosuccinate lyase	P30566	PUR8_HUMAN	2	FALSE	_[Acetyl (Protein N-term)]AAGGDHGS[Phospho (STY)]PDSYR_.2	17.1214332580566;9.62165069580078;9.86026859283447	0.999993801116943;0.999639809131622;0.990979909896851	0.999993801116943;0.999639809131622;0.990979909896851	_AAGGDHGS[Phospho (STY): 100%]PDS[Phospho (STY): 0%]Y[Phospho (STY): 0%]R_;_AAGGDHGS[Phospho (STY): 99.1%]PDS[Phospho (STY): 0.9%]Y[Phospho (STY): 0%]R_	0.71465956060946;1.00374951161137;0.966270164723636	1	_[Acetyl (Protein N-term)]AAGGDHGS[Phospho (STY)]PDSYR_.2	ADSL_S9_M1	1	_______MAAGGDHGSPDSYRSPLASRYASP	S
									15563.2		41116.1				21744.9		20968.5	0.999101	10;12;16;18	AEBP2	Homo sapiens	Zinc finger protein AEBP2	Q6ZN18	AEBP2_HUMAN	139	FALSE	_SLS[Phospho (STY)]PGAASSSSGDGDGK_.2	20.6693134307861;9.75787353515625;25.4223690032959;8.41949939727783	0.964740097522736;0.956722736358643;0.999101340770721;0.885330557823181	0.964740097522736;0.956722736358643;0.999101340770721;0.885330557823181	_S[Phospho (STY): 3.5%]LS[Phospho (STY): 96.5%]PGAAS[Phospho (STY): 0%]S[Phospho (STY): 0%]S[Phospho (STY): 0%]S[Phospho (STY): 0%]GDGDGK_;_S[Phospho (STY): 4.3%]LS[Phospho (STY): 95.7%]PGAAS[Phospho (STY): 0%]S[Phospho (STY): 0%]S[Phospho (STY): 0%]S[Phospho (STY): 0%]GDGDGK_;_S[Phospho (STY): 0.1%]LS[Phospho (STY): 99.9%]PGAAS[Phospho (STY): 0%]S[Phospho (STY): 0%]S[Phospho (STY): 0%]S[Phospho …	0.848253945598709;1.14527280569249;0.746537395973323;0.85130582847384	1	_SLS[Phospho (STY)]PGAASSSSGDGDGK_.2	AEBP2_S141_M1	1	VGSSGGSSSDETRSLSPGAASSSSGDGDGKE	S
		43863.2							42833.1	43903.2			60271.8				37733	0.999997	3;10;11;14;18	AEBP2	Homo sapiens	Zinc finger protein AEBP2	Q6ZN18	AEBP2_HUMAN	2	FALSE	_[Acetyl (Protein N-term)]AAAITDM[Oxidation (M)]ADLEELSRLS[Phospho (STY)]PLPPGS[Phospho (STY)]PGSAAR_.3	112.491104125977;110.821792602539;79.7140655517578;65.5273056030273;92.7829513549805	0.999994874000549;0.999997079372406;0.839656293392181;0.963833689689636;0.958920061588287	0.999998167157173;0.999998942017555;0.959450855851173;0.990814819931984;0.989503234624863	_AAAIT[Phospho (STY): 0%]DM[Oxidation (M): 100%]ADLEELS[Phospho (STY): 0%]RLS[Phospho (STY): 100%]PLPPGS[Phospho (STY): 100%]PGS[Phospho (STY): 0%]AAR_;_AAAIT[Phospho (STY): 0%]DM[Oxidation (M): 100%]ADLEELS[Phospho (STY): 16.2%]RLS[Phospho (STY): 99.8%]PLPPGS[Phospho (STY): 84%]PGS[Phospho (STY): 0%]AAR_;_AAAIT[Phospho (STY): 0%]DM[Oxidation (M): 100%]ADLEELS[Phospho (STY): 3.7%]RLS[Phospho (STY…	0.57503841745644;0.912870397247516;0.838982327380526;2.15121087049926;0.591088242490439	2	_[Acetyl (Protein N-term)]AAAITDM[Oxidation (M)]ADLEELSRLS[Phospho (STY)]PLPPGS[Phospho (STY)]PGSAAR_.3	AEBP2_S18_M2	1	AAITDMADLEELSRLSPLPPGSPGSAARGRA	S
	99389	91707.3	117908	125625	76235.8	100121	141637	102816	105149	116714	125465		95048.6	110037	108769			1	3;6;9;2;3;4;5;6;7;8;9;10;11;12;14;15;16	AEBP2	Homo sapiens	Zinc finger protein AEBP2	Q6ZN18	AEBP2_HUMAN	204	FALSE	_RGS[Phospho (STY)]LEMSSDGEPLSR_.2;_RGS[Phospho (STY)]LEMSSDGEPLSR_.3	12.9673795700073;12.1561717987061;9.98066329956055;11.3686742782593;16.4985694885254;11.0171852111816;11.7189769744873;19.7097721099854;11.1706047058105;15.4594268798828;16.9061393737793;8.18079090118408;13.5035581588745;5.00329113006592;6.43177843093872;13.5473413467407;9.50928020477295	0.999009430408478;0.999943435192108;0.993643701076508;0.999905824661255;0.99999874830246;0.999699831008911;0.999933123588562;0.999999701976776;0.999885201454163;0.999998450279236;0.999999165534973;0.997134566307068;0.999988853931427;0.948077261447906;0.987044155597687;0.999983310699463;0.999395608901978	0.999009430408478;0.999943435192108;0.993643701076508;0.999905824661255;0.99999874830246;0.999699831008911;0.999933123588562;0.999999701976776;0.999885201454163;0.999998450279236;0.999999165534973;0.997134566307068;0.999988853931427;0.948077261447906;0.987044155597687;0.999983310699463;0.999395608901978	_RGS[Phospho (STY): 99.9%]LEMS[Phospho (STY): 0%]S[Phospho (STY): 0%]DGEPLS[Phospho (STY): 0.1%]R_;_RGS[Phospho (STY): 100%]LEMS[Phospho (STY): 0%]S[Phospho (STY): 0%]DGEPLS[Phospho (STY): 0%]R_;_RGS[Phospho (STY): 99.4%]LEMS[Phospho (STY): 0%]S[Phospho (STY): 0%]DGEPLS[Phospho (STY): 0.6%]R_;_RGS[Phospho (STY): 100%]LEMS[Phospho (STY): 0%]S[Phospho (STY): 0%]DGEPLS[Phospho (STY): 0%]R_;_RGS[Phos…	0.712359694411708;0.897905396215383;0.748952755443085;0.95088935070609;0.710099376996879;1.42723327439991;0.97323934345501;0.895592811613458;0.991572791846094;0.976501007284375;0.749942984237524;0.920759094712845;0.77383572969941;1.1403964925808;1.40131768198152;0.945637031732499;0.799194852356959	1	_RGS[Phospho (STY)]LEMSSDGEPLSR_.2;_RGS[Phospho (STY)]LEMSSDGEPLSR_.3	AEBP2_S206_M1	2	TGGGGSSATSGGRRGSLEMSSDGEPLSRMDS	S
		43863.2							42833.1	43903.2			60271.8				37733	0.999997	3;10;11;14;18	AEBP2	Homo sapiens	Zinc finger protein AEBP2	Q6ZN18	AEBP2_HUMAN	2	FALSE	_[Acetyl (Protein N-term)]AAAITDM[Oxidation (M)]ADLEELSRLS[Phospho (STY)]PLPPGS[Phospho (STY)]PGSAAR_.3	112.491104125977;110.821792602539;79.7140655517578;65.5273056030273;92.7829513549805	0.999994874000549;0.999997079372406;0.839656293392181;0.963833689689636;0.958920061588287	0.999998167157173;0.999998942017555;0.959450855851173;0.990814819931984;0.989503234624863	_AAAIT[Phospho (STY): 0%]DM[Oxidation (M): 100%]ADLEELS[Phospho (STY): 0%]RLS[Phospho (STY): 100%]PLPPGS[Phospho (STY): 100%]PGS[Phospho (STY): 0%]AAR_;_AAAIT[Phospho (STY): 0%]DM[Oxidation (M): 100%]ADLEELS[Phospho (STY): 16.2%]RLS[Phospho (STY): 99.8%]PLPPGS[Phospho (STY): 84%]PGS[Phospho (STY): 0%]AAR_;_AAAIT[Phospho (STY): 0%]DM[Oxidation (M): 100%]ADLEELS[Phospho (STY): 3.7%]RLS[Phospho (STY…	0.57503841745644;0.912870397247516;0.838982327380526;2.15121087049926;0.591088242490439	2	_[Acetyl (Protein N-term)]AAAITDM[Oxidation (M)]ADLEELSRLS[Phospho (STY)]PLPPGS[Phospho (STY)]PGSAAR_.3	AEBP2_S24_M2	1	ADLEELSRLSPLPPGSPGSAARGRAEPPEEE	S
585331	505988	515318	340072	571539	686941	364960	791518	928149	670321	449340	437274	334012	297715	584025	645428	265335	261608	0.999989	1;2;3;4;5;6;7;8;9;10;11;12;13;14;15;16;17;18	AFAP1	Homo sapiens	Actin filament-associated protein 1	Q8N556	AFAP1_HUMAN	246	FALSE	_EAYSGC[Carbamidomethyl (C)]SGPVDSEC[Carbamidomethyl (C)]PPPPSS[Phospho (STY)]PVHK_.3	101.982894897461;74.8794174194336;100.567359924316;72.6520614624023;66.7994537353516;89.1679306030273;87.3065185546875;111.389503479004;96.6243743896484;100.260391235352;85.5779342651367;63.6029663085938;71.5524063110352;58.3853759765625;82.2084274291992;123.024978637695;56.7851181030273;52.2816429138184	0.999854862689972;0.998366475105286;0.999876260757446;0.996111810207367;0.998556017875671;0.99997889995575;0.997297167778015;0.999893605709076;0.999988555908203;0.996918797492981;0.999756872653961;0.999947786331177;0.992064535617828;0.996130764484406;0.998578608036041;0.999956250190735;0.931988656520844;0.999279260635376	0.999854862689972;0.998366475105286;0.999876260757446;0.996111810207367;0.998556017875671;0.99997889995575;0.997297167778015;0.999893605709076;0.999988555908203;0.996918797492981;0.999756872653961;0.999947786331177;0.992064535617828;0.996130764484406;0.998578608036041;0.999956250190735;0.931988656520844;0.999279260635376	_EAY[Phospho (STY): 0%]S[Phospho (STY): 0%]GCS[Phospho (STY): 0%]GPVDS[Phospho (STY): 0%]ECPPPPS[Phospho (STY): 0%]S[Phospho (STY): 100%]PVHK_;_EAY[Phospho (STY): 0%]S[Phospho (STY): 0%]GCS[Phospho (STY): 0%]GPVDS[Phospho (STY): 0%]ECPPPPS[Phospho (STY): 0.2%]S[Phospho (STY): 99.8%]PVHK_;_EAY[Phospho (STY): 0%]S[Phospho (STY): 0%]GCS[Phospho (STY): 0%]GPVDS[Phospho (STY): 0%]ECPPPPS[Phospho (STY)…	1.14159263759356;0.978853783098679;0.733569133323348;1.39920650758235;0.994418444312915;0.983178912847442;0.934080019467918;1.04129454969643;0.82669313537383;0.849940096679436;0.782102896870269;1.2103791172906;1.21314206837398;1.40817068077889;1.03048559502611;0.794282967263186;1.00763641978773;0.844998052598037	1	_EAYSGC[Carbamidomethyl (C)]SGPVDSEC[Carbamidomethyl (C)]PPPPSS[Phospho (STY)]PVHK_.3	AFAP1_S265_M1	1	GCSGPVDSECPPPPSSPVHKAELEKKLSSER	S
	101643	190309		74912.4	174028		103711	134071			103605					95874.8		0.977665	9;17;2;3;5;6;8;9;12;17	AFAP1	Homo sapiens	Actin filament-associated protein 1	Q8N556	AFAP1_HUMAN	275	FALSE	_KLS[Phospho (STY)]SERPSSDGEGVVENGITTC[Carbamidomethyl (C)]N[Deamidation (NQ)]GK_.3;_KLS[Phospho (STY)]SERPSSDGEGVVEN[Deamidation (NQ)]GITTC[Carbamidomethyl (C)]N[Deamidation (NQ)]GK_.3	90.9157943725586;96.8101272583008;64.9206771850586;99.0793685913086;94.2264556884766;117.0185546875;74.7176971435547;93.2732162475586;70.9828033447266;95.9528350830078	0.966978073120117;0.808224976062775;0.830415546894073;0.977664649486542;0.848617017269135;0.841872215270996;0.829457700252533;0.83935010433197;0.919303417205811;0.830362677574158	0.983489006757736;0.884798943996429;0.915207773447037;0.988832324743271;0.924308508634567;0.920936107635498;0.914728850126266;0.919675052165985;0.959651708602905;0.915181338787079	_KLS[Phospho (STY): 96.7%]S[Phospho (STY): 3.3%]ERPS[Phospho (STY): 0%]S[Phospho (STY): 0%]DGEGVVEN[Deamidation (NQ): 0%]GIT[Phospho (STY): 0%]T[Phospho (STY): 0%]CN[Deamidation (NQ): 100%]GK_;_KLS[Phospho (STY): 80.8%]S[Phospho (STY): 19.2%]ERPS[Phospho (STY): 0%]S[Phospho (STY): 0%]DGEGVVEN[Deamidation (NQ): 3.9%]GIT[Phospho (STY): 0%]T[Phospho (STY): 0%]CN[Deamidation (NQ): 96.1%]GK_;_KLS[Phos…	0.783090505245645;1.02281433028924;0.958068272860164;0.742011214546806;0.975937961156818;0.910255192106054;1.03210143348891;0.797224170886705;1.21150949467334;1.02339369125865	1	_KLS[Phospho (STY)]SERPSSDGEGVVENGITTC[Carbamidomethyl (C)]N[Deamidation (NQ)]GK_.3;_KLS[Phospho (STY)]SERPSSDGEGVVEN[Deamidation (NQ)]GITTC[Carbamidomethyl (C)]N[Deamidation (NQ)]GK_.3	AFAP1_S277_M1	2	PPSSPVHKAELEKKLSSERPSSDGEGVVENG	S
1.29357e+06	1.4122e+06	689664	1.10421e+06	747704	426475		748449	868835		612380	671915		1.044e+06	382662	868262	1.20402e+06		1	3;6;1;2;5;4;5;8;9;12;15;16;17;1;3;5;6;8;9;11;12;14;16;2;3;1;2;3;4;5;6;9;12;14;15;16;17	AFAP1	Homo sapiens	Actin filament-associated protein 1	Q8N556	AFAP1_HUMAN	275	FALSE	_KLS[Phospho (STY)]SERPSS[Phospho (STY)]DGEGVVENGITTC[Carbamidomethyl (C)]NGK_.3;_KLS[Phospho (STY)]SERPS[Phospho (STY)]SDGEGVVEN[Deamidation (NQ)]GITTC[Carbamidomethyl (C)]N[Deamidation (NQ)]GK_.3;_KLS[Phospho (STY)]S[Phospho (STY)]ERPSSDGEGVVENGITTC[Carbamidomethyl (C)]NGK_.3;_KLS[Phospho (STY)]S[Phospho (STY)]ERPSSDGEGVVENGITTC[Carbamidomethyl (C)]N[Deamidation (NQ)]GK_.3;_KLS[Phospho (STY)]S[…	125.816909790039;106.551971435547;206.271423339844;213.870742797852;183.914215087891;105.494117736816;59.0438117980957;60.9310760498047;58.9855422973633;74.8564376831055;88.8329620361328;67.8282775878906;81.4301986694336;257.712982177734;208.392883300781;200.154281616211;162.909576416016;221.983612060547;180.133209228516;185.841995239258;167.229751586914;234.582138061523;171.114547729492;199.9707…	0.988573789596558;0.898104131221771;0.932498216629028;0.994825541973114;0.990586817264557;0.999925911426544;0.903727233409882;0.759701669216156;0.98158323764801;0.998773276805878;0.988973498344421;0.935291528701782;0.999790251255035;0.999928176403046;0.998948276042938;0.999961137771606;0.999987483024597;1;0.812623083591461;0.999996244907379;0.999427318572998;0.999999761581421;0.785672843456268;0.…	0.994049340486526;0.948805958032608;0.977744847536087;0.998456299304962;0.9967130869627;0.999962389469147;0.925105094909668;0.80154100060463;0.986827105283737;0.999204725027084;0.994475156068802;0.955535590648651;0.999870866537094;0.9999820291996;0.999733179807663;0.999989345669746;0.999996870756149;1;0.953134343028069;0.999998182058334;0.999828949570656;0.999999940395355;0.89276534318924;0.99647…	_KLS[Phospho (STY): 100%]S[Phospho (STY): 0.1%]ERPS[Phospho (STY): 1.1%]S[Phospho (STY): 98.9%]DGEGVVENGIT[Phospho (STY): 0%]T[Phospho (STY): 0%]CNGK_;_KLS[Phospho (STY): 100%]S[Phospho (STY): 7.8%]ERPS[Phospho (STY): 2.4%]S[Phospho (STY): 89.8%]DGEGVVENGIT[Phospho (STY): 0%]T[Phospho (STY): 0%]CNGK_;_KLS[Phospho (STY): 93.2%]S[Phospho (STY): 8.9%]ERPS[Phospho (STY): 97.8%]S[Phospho (STY): 0%]DGE…	0.695358235455225;0.934228021260218;1.14283310327248;0.937047565391482;0.974589537670767;1.43174627052109;1.00129502663035;0.984309033137671;0.745740785007522;1.15442870127526;0.999365990033918;0.807771302389696;1.00264977023071;1.16632387800411;0.696566009501446;1.0104209097517;0.965525636476872;0.990259326635642;0.758738264579633;0.805733741029741;1.17167327983502;1.33822338171597;0.81794012384…	2	_KLS[Phospho (STY)]SERPSS[Phospho (STY)]DGEGVVENGITTC[Carbamidomethyl (C)]NGK_.3;_KLS[Phospho (STY)]SERPS[Phospho (STY)]SDGEGVVEN[Deamidation (NQ)]GITTC[Carbamidomethyl (C)]N[Deamidation (NQ)]GK_.3;_KLS[Phospho (STY)]S[Phospho (STY)]ERPSSDGEGVVENGITTC[Carbamidomethyl (C)]NGK_.3;_KLS[Phospho (STY)]S[Phospho (STY)]ERPSSDGEGVVENGITTC[Carbamidomethyl (C)]N[Deamidation (NQ)]GK_.3;_KLS[Phospho (STY)]S[…	AFAP1_S277_M2	6	PPSSPVHKAELEKKLSSERPSSDGEGVVENG	S
101013	77039.8	145167				43089.3		149634	130173					108077	186061		155122	0.978081	1;2;3;7;9;10;15;16;18	AFAP1	Homo sapiens	Actin filament-associated protein 1	Q8N556	AFAP1_HUMAN	275	FALSE	_KLSS[Phospho (STY)]ERPSSDGEGVVEN[Deamidation (NQ)]GITTC[Carbamidomethyl (C)]N[Deamidation (NQ)]GK_.3	107.060768127441;101.996086120605;127.335731506348;80.2263641357422;115.084266662598;118.312858581543;91.6287078857422;107.917678833008;124.475624084473	0.951563358306885;0.931684255599976;0.758165776729584;0.831383526325226;0.978081166744232;0.964345157146454;0.85852974653244;0.86347508430481;0.974376797676086	0.975781679153442;0.965842127799988;0.879082888364792;0.915691763162613;0.989040583372116;0.982172578573227;0.92926487326622;0.931737542152405;0.987188398838043	_KLS[Phospho (STY): 4.8%]S[Phospho (STY): 95.2%]ERPS[Phospho (STY): 0%]S[Phospho (STY): 0%]DGEGVVEN[Deamidation (NQ): 100%]GIT[Phospho (STY): 0%]T[Phospho (STY): 0%]CN[Deamidation (NQ): 100%]GK_;_KLS[Phospho (STY): 6.8%]S[Phospho (STY): 93.2%]ERPS[Phospho (STY): 0%]S[Phospho (STY): 0%]DGEGVVEN[Deamidation (NQ): 100%]GIT[Phospho (STY): 0%]T[Phospho (STY): 0%]CN[Deamidation (NQ): 100%]GK_;_KLS[Phos…	1.12769537777829;0.959357702577489;0.736078314562822;0.998082066258723;0.800728188581434;0.848065656287743;1.03137769289303;0.798146432480838;0.861775742263809	1	_KLSS[Phospho (STY)]ERPSSDGEGVVEN[Deamidation (NQ)]GITTC[Carbamidomethyl (C)]N[Deamidation (NQ)]GK_.3	AFAP1_S278_M1	1	PSSPVHKAELEKKLSSERPSSDGEGVVENGI	S
777755	925011	481839	668579	523659	285280		562340	576543		444255	428729		689635	261380	585632	823578		1	4;5;8;9;12;15;16;17;1;3;5;6;8;9;11;12;14;16;2;3;1;2;3;4;5;6;9;12;14;15;16;17	AFAP1	Homo sapiens	Actin filament-associated protein 1	Q8N556	AFAP1_HUMAN	275	FALSE	_KLS[Phospho (STY)]S[Phospho (STY)]ERPSSDGEGVVENGITTC[Carbamidomethyl (C)]NGK_.3;_KLS[Phospho (STY)]S[Phospho (STY)]ERPSSDGEGVVENGITTC[Carbamidomethyl (C)]N[Deamidation (NQ)]GK_.3;_KLS[Phospho (STY)]S[Phospho (STY)]ERPSSDGEGVVEN[Deamidation (NQ)]GITTC[Carbamidomethyl (C)]NGK_.3;_KLS[Phospho (STY)]S[Phospho (STY)]ERPSSDGEGVVEN[Deamidation (NQ)]GITTC[Carbamidomethyl (C)]N[Deamidation (NQ)]GK_.3	105.494117736816;59.0438117980957;60.9310760498047;58.9855422973633;74.8564376831055;88.8329620361328;67.8282775878906;81.4301986694336;257.712982177734;208.392883300781;200.154281616211;162.909576416016;221.983612060547;180.133209228516;185.841995239258;167.229751586914;234.582138061523;171.114547729492;199.970748901367;217.014938354492;153.452117919922;200.248611450195;207.501419067383;168.8822…	0.999925911426544;0.903727233409882;0.759701669216156;0.98158323764801;0.998773276805878;0.988973498344421;0.935291528701782;0.999790251255035;0.999928176403046;0.998948276042938;0.999961137771606;0.999987483024597;1;0.812623083591461;0.999996244907379;0.999427318572998;0.999999761581421;0.785672843456268;0.9859539270401;0.99999988079071;0.998973786830902;0.993858337402344;0.999999523162842;0.999…	0.999962389469147;0.925105094909668;0.80154100060463;0.986827105283737;0.999204725027084;0.994475156068802;0.955535590648651;0.999870866537094;0.9999820291996;0.999733179807663;0.999989345669746;0.999996870756149;1;0.953134343028069;0.999998182058334;0.999828949570656;0.999999940395355;0.89276534318924;0.996473506093025;0.999999955296516;0.999743208289146;0.997375279664993;0.999999850988388;0.999…	_KLS[Phospho (STY): 100%]S[Phospho (STY): 100%]ERPS[Phospho (STY): 0%]S[Phospho (STY): 0%]DGEGVVENGIT[Phospho (STY): 0%]T[Phospho (STY): 0%]CNGK_;_KLS[Phospho (STY): 94.6%]S[Phospho (STY): 90.4%]ERPS[Phospho (STY): 14.6%]S[Phospho (STY): 0.3%]DGEGVVENGIT[Phospho (STY): 0%]T[Phospho (STY): 0%]CNGK_;_KLS[Phospho (STY): 76%]S[Phospho (STY): 84.3%]ERPS[Phospho (STY): 31.7%]S[Phospho (STY): 8%]DGEGVVE…	1.43174627052109;1.00129502663035;0.984309033137671;0.745740785007522;1.15442870127526;0.999365990033918;0.807771302389696;1.00264977023071;1.16632387800411;0.696566009501446;1.0104209097517;0.965525636476872;0.990259326635642;0.758738264579633;0.805733741029741;1.17167327983502;1.33822338171597;0.817940123841593;0.953169418277301;0.695286122520931;1.14283019420357;0.949726908972479;0.70883647950…	2	_KLS[Phospho (STY)]S[Phospho (STY)]ERPSSDGEGVVENGITTC[Carbamidomethyl (C)]NGK_.3;_KLS[Phospho (STY)]S[Phospho (STY)]ERPSSDGEGVVENGITTC[Carbamidomethyl (C)]N[Deamidation (NQ)]GK_.3;_KLS[Phospho (STY)]S[Phospho (STY)]ERPSSDGEGVVEN[Deamidation (NQ)]GITTC[Carbamidomethyl (C)]NGK_.3;_KLS[Phospho (STY)]S[Phospho (STY)]ERPSSDGEGVVEN[Deamidation (NQ)]GITTC[Carbamidomethyl (C)]N[Deamidation (NQ)]GK_.3	AFAP1_S278_M2	4	PSSPVHKAELEKKLSSERPSSDGEGVVENGI	S
1.32179e+06	1.45646e+06	1.21947e+06	1.25228e+06	1.42965e+06	1.68451e+06	807215	1.27993e+06	1.7938e+06	1.30587e+06	1.12192e+06	1.29204e+06	1.18857e+06	1.10568e+06	1.65896e+06	1.51569e+06	985938	859569	0.999471	2;3;6;8;9;10;12;15;1;3;4;5;6;7;8;9;10;11;12;14;15;16;17;18;2;3;6;10;11;12;13;15;16;18;1;2;3;4;5;6;8;9;10;11;12;13;14;15;16;17;18	AFAP1	Homo sapiens	Actin filament-associated protein 1	Q8N556	AFAP1_HUMAN	276	FALSE	_LSSERPS[Phospho (STY)]SDGEGVVENGITTC[Carbamidomethyl (C)]NGK_.3;_LSSERPS[Phospho (STY)]SDGEGVVENGITTC[Carbamidomethyl (C)]N[Deamidation (NQ)]GK_.3;_LSSERPS[Phospho (STY)]SDGEGVVEN[Deamidation (NQ)]GITTC[Carbamidomethyl (C)]NGK_.3;_LSSERPS[Phospho (STY)]SDGEGVVEN[Deamidation (NQ)]GITTC[Carbamidomethyl (C)]N[Deamidation (NQ)]GK_.3	89.3185501098633;121.698753356934;143.655960083008;60.0633506774902;119.789840698242;50.7478370666504;89.8967361450195;94.8997650146484;128.913391113281;181.508682250977;135.621383666992;138.803802490234;156.553436279297;115.405776977539;172.658050537109;166.893295288086;136.571304321289;161.923553466797;141.078689575195;111.109001159668;160.636306762695;140.661544799805;146.605575561523;160.4317…	0.756185233592987;0.752700805664063;0.999471008777618;0.753429353237152;0.880342185497284;0.852105736732483;0.818384945392609;0.850851833820343;0.807323634624481;0.997684240341187;0.996441423892975;0.888840138912201;0.864314675331116;0.838348269462585;0.991073250770569;0.99922788143158;0.990547180175781;0.996721863746643;0.985217332839966;0.889833390712738;0.975890874862671;0.956064820289612;0.88…	0.756185233592987;0.752700805664063;0.999471008777618;0.753429353237152;0.880342185497284;0.852105736732483;0.818384945392609;0.850851833820343;0.903661817312241;0.998842120170593;0.998220711946487;0.9444200694561;0.932157337665558;0.919174134731293;0.995536625385284;0.99961394071579;0.995273590087891;0.998360931873322;0.992608666419983;0.944916695356369;0.987945437431335;0.978032410144806;0.9424…	_LS[Phospho (STY): 0%]S[Phospho (STY): 0%]ERPS[Phospho (STY): 75.6%]S[Phospho (STY): 24.4%]DGEGVVENGIT[Phospho (STY): 0%]T[Phospho (STY): 0%]CNGK_;_LS[Phospho (STY): 0%]S[Phospho (STY): 0%]ERPS[Phospho (STY): 75.3%]S[Phospho (STY): 24.7%]DGEGVVENGIT[Phospho (STY): 0%]T[Phospho (STY): 0%]CNGK_;_LS[Phospho (STY): 0%]S[Phospho (STY): 0%]ERPS[Phospho (STY): 99.9%]S[Phospho (STY): 0.1%]DGEGVVENGIT[Pho…	0.953754196026609;0.695724896271653;0.931969388566933;1.01075365265937;0.740797553600676;0.911147494049808;1.15153917646486;0.996066387349261;1.14601663321378;0.69567762500634;1.41491747038947;0.974335667979463;0.963407387030643;0.96639932179882;0.994754083690191;0.755906396587157;0.904779853608967;0.801481234787192;1.1713513059371;1.4318341574618;1.02960612723742;0.813489037251898;1.047783480678…	1	_LSSERPS[Phospho (STY)]SDGEGVVENGITTC[Carbamidomethyl (C)]NGK_.3;_LSSERPS[Phospho (STY)]SDGEGVVENGITTC[Carbamidomethyl (C)]N[Deamidation (NQ)]GK_.3;_LSSERPS[Phospho (STY)]SDGEGVVEN[Deamidation (NQ)]GITTC[Carbamidomethyl (C)]NGK_.3;_LSSERPS[Phospho (STY)]SDGEGVVEN[Deamidation (NQ)]GITTC[Carbamidomethyl (C)]N[Deamidation (NQ)]GK_.3	AFAP1_S282_M1	4	VHKAELEKKLSSERPSSDGEGVVENGITTCN	S
721318	457231	409753		168384	408038			333299	663861	519855	272185			518401		413898		0.999999	1;2;5;3;9;11;2;3;9;11;12;17;1;2;3;17;2;6;10;11;12;15;17	AFAP1	Homo sapiens	Actin filament-associated protein 1	Q8N556	AFAP1_HUMAN	275;276	FALSE	_KLS[Phospho (STY)]SERPS[Phospho (STY)]SDGEGVVEN[Deamidation (NQ)]GITTC[Carbamidomethyl (C)]N[Deamidation (NQ)]GK_.3;_LSSERPS[Phospho (STY)]S[Phospho (STY)]DGEGVVENGITTC[Carbamidomethyl (C)]NGK_.3;_LSSERPS[Phospho (STY)]S[Phospho (STY)]DGEGVVENGITTC[Carbamidomethyl (C)]N[Deamidation (NQ)]GK_.3;_LSSERPS[Phospho (STY)]S[Phospho (STY)]DGEGVVEN[Deamidation (NQ)]GITTC[Carbamidomethyl (C)]NGK_.3;_LSSER…	206.271423339844;213.870742797852;183.914215087891;103.945785522461;56.2644958496094;64.5374145507813;191.279037475586;173.239135742188;174.389022827148;178.733322143555;118.392112731934;152.944549560547;156.644866943359;143.330413818359;175.451889038086;138.566421508789;123.54125213623;127.62281036377;121.669776916504;116.966026306152;105.520957946777;127.111427307129;140.723876953125	0.932498216629028;0.994825541973114;0.990586817264557;0.999715268611908;0.999725162982941;0.99090039730072;0.999999463558197;0.981702446937561;0.99967747926712;0.997147381305695;0.996441245079041;0.999965667724609;0.993377149105072;0.999778032302856;0.943114399909973;0.942825436592102;0.995415270328522;0.996279895305634;0.996718347072601;0.890286684036255;0.992295205593109;0.99981951713562;0.9949…	0.977744847536087;0.998456299304962;0.9967130869627;0.999716639518738;0.999815553426743;0.994538396596909;0.999999806284904;0.990711078047752;0.999869778752327;0.99871239066124;0.997408777475357;0.999983429908752;0.996687293052673;0.999887049198151;0.970064848661423;0.971682876348495;0.997787609696388;0.998392835259438;0.998655453324318;0.948561504483223;0.99617800116539;0.999916180968285;0.99747…	_KLS[Phospho (STY): 93.2%]S[Phospho (STY): 8.9%]ERPS[Phospho (STY): 97.8%]S[Phospho (STY): 0%]DGEGVVEN[Deamidation (NQ): 100%]GIT[Phospho (STY): 0%]T[Phospho (STY): 0%]CN[Deamidation (NQ): 100%]GK_;_KLS[Phospho (STY): 99.9%]S[Phospho (STY): 0.4%]ERPS[Phospho (STY): 99.5%]S[Phospho (STY): 0.2%]DGEGVVEN[Deamidation (NQ): 100%]GIT[Phospho (STY): 0%]T[Phospho (STY): 0%]CN[Deamidation (NQ): 100%]GK_;_…	1.14283310327248;0.937047565391482;0.974589537670767;0.75359524767762;0.770426816553299;0.874160677685167;0.94000891354168;0.80768466432992;0.868016296826297;0.854656545351464;1.14295532409994;1.01017242527417;1.15693259613722;0.930663522871751;0.693614207291379;1.00947567249887;0.942649451502807;1.02552172923709;0.876514265186278;0.802937598069262;1.14167138967243;1.06868851410527;1.009750285237…	2	_KLS[Phospho (STY)]SERPS[Phospho (STY)]SDGEGVVEN[Deamidation (NQ)]GITTC[Carbamidomethyl (C)]N[Deamidation (NQ)]GK_.3;_LSSERPS[Phospho (STY)]S[Phospho (STY)]DGEGVVENGITTC[Carbamidomethyl (C)]NGK_.3;_LSSERPS[Phospho (STY)]S[Phospho (STY)]DGEGVVENGITTC[Carbamidomethyl (C)]N[Deamidation (NQ)]GK_.3;_LSSERPS[Phospho (STY)]S[Phospho (STY)]DGEGVVEN[Deamidation (NQ)]GITTC[Carbamidomethyl (C)]NGK_.3;_LSSER…	AFAP1_S282_M2	5	VHKAELEKKLSSERPSSDGEGVVENGITTCN	S
937276	567974	728245	729096	1.09129e+06	870095	858717	1102500	955749	1.10598e+06	498945		564450	658241	965490	1.17838e+06	719772	985010	0.998624	3;5;7;8;9;14;15;18;1;10;14;15;17;1;2;3;4;5;6;9;13;15;17;2;5;7;11;15;16;17;18	AFAP1	Homo sapiens	Actin filament-associated protein 1	Q8N556	AFAP1_HUMAN	276	FALSE	_LSSERPSS[Phospho (STY)]DGEGVVENGITTC[Carbamidomethyl (C)]NGK_.3;_LSSERPSS[Phospho (STY)]DGEGVVENGITTC[Carbamidomethyl (C)]N[Deamidation (NQ)]GK_.3;_LSSERPSS[Phospho (STY)]DGEGVVEN[Deamidation (NQ)]GITTC[Carbamidomethyl (C)]NGK_.3;_LSSERPSS[Phospho (STY)]DGEGVVEN[Deamidation (NQ)]GITTC[Carbamidomethyl (C)]N[Deamidation (NQ)]GK_.3	90.1128845214844;109.593116760254;76.3417282104492;97.6869354248047;91.5994720458984;61.3847122192383;102.667633056641;110.652847290039;137.713928222656;153.693908691406;156.126358032227;108.461265563965;112.760185241699;150.330215454102;132.038497924805;184.166976928711;147.242935180664;162.670196533203;178.599868774414;153.83122253418;127.010147094727;187.673797607422;115.078071594238;95.758712…	0.84074604511261;0.753428101539612;0.983397305011749;0.939599990844727;0.846689522266388;0.805389404296875;0.86184287071228;0.956188976764679;0.846482276916504;0.8907191157341;0.822957098484039;0.97098308801651;0.958210349082947;0.935137212276459;0.997728586196899;0.970867872238159;0.934558272361755;0.99862402677536;0.89840292930603;0.984407126903534;0.886435449123383;0.879803776741028;0.84094071…	0.84074604511261;0.753428101539612;0.983397305011749;0.939599990844727;0.846689522266388;0.805389404296875;0.86184287071228;0.956188976764679;0.923241138458252;0.94535955786705;0.91147854924202;0.985491544008255;0.979105174541473;0.967568606138229;0.99886429309845;0.98543393611908;0.967279136180878;0.99931201338768;0.949201464653015;0.992203563451767;0.943217724561691;0.939901888370514;0.92046982…	_LS[Phospho (STY): 0%]S[Phospho (STY): 0%]ERPS[Phospho (STY): 15.9%]S[Phospho (STY): 84.1%]DGEGVVENGIT[Phospho (STY): 0%]T[Phospho (STY): 0%]CNGK_;_LS[Phospho (STY): 0%]S[Phospho (STY): 0%]ERPS[Phospho (STY): 24.7%]S[Phospho (STY): 75.3%]DGEGVVENGIT[Phospho (STY): 0%]T[Phospho (STY): 0%]CNGK_;_LS[Phospho (STY): 0%]S[Phospho (STY): 0%]ERPS[Phospho (STY): 1.7%]S[Phospho (STY): 98.3%]DGEGVVENGIT[Pho…	0.727184440518857;0.99598654970185;0.972491982078191;0.981771291050534;0.762377980643888;1.43461339840565;0.94733517929;0.874519625613792;1.16530771767276;0.896156932612483;1.33807511715589;1.09249070380135;1.00434388106895;1.15294293589838;0.933038524964158;0.726592793706827;1.42233057579467;0.980449756743694;0.868432729455355;0.762145333637797;1.38482875164202;0.946672089871482;1.00323997060692…	1	_LSSERPSS[Phospho (STY)]DGEGVVENGITTC[Carbamidomethyl (C)]NGK_.3;_LSSERPSS[Phospho (STY)]DGEGVVENGITTC[Carbamidomethyl (C)]N[Deamidation (NQ)]GK_.3;_LSSERPSS[Phospho (STY)]DGEGVVEN[Deamidation (NQ)]GITTC[Carbamidomethyl (C)]NGK_.3;_LSSERPSS[Phospho (STY)]DGEGVVEN[Deamidation (NQ)]GITTC[Carbamidomethyl (C)]N[Deamidation (NQ)]GK_.3	AFAP1_S283_M1	4	HKAELEKKLSSERPSSDGEGVVENGITTCNG	S
845518	530021	511695			370581			351428	676843	562905	295577			528539		422501		0.999999	3;6;3;9;11;2;3;9;11;12;17;1;2;3;17;2;6;10;11;12;15;17	AFAP1	Homo sapiens	Actin filament-associated protein 1	Q8N556	AFAP1_HUMAN	275;276	FALSE	_KLS[Phospho (STY)]SERPSS[Phospho (STY)]DGEGVVENGITTC[Carbamidomethyl (C)]NGK_.3;_LSSERPS[Phospho (STY)]S[Phospho (STY)]DGEGVVENGITTC[Carbamidomethyl (C)]NGK_.3;_LSSERPS[Phospho (STY)]S[Phospho (STY)]DGEGVVENGITTC[Carbamidomethyl (C)]N[Deamidation (NQ)]GK_.3;_LSSERPS[Phospho (STY)]S[Phospho (STY)]DGEGVVEN[Deamidation (NQ)]GITTC[Carbamidomethyl (C)]NGK_.3;_LSSERPS[Phospho (STY)]S[Phospho (STY)]DGE…	125.816909790039;106.551971435547;103.945785522461;56.2644958496094;64.5374145507813;191.279037475586;173.239135742188;174.389022827148;178.733322143555;118.392112731934;152.944549560547;156.644866943359;143.330413818359;175.451889038086;138.566421508789;123.54125213623;127.62281036377;121.669776916504;116.966026306152;105.520957946777;127.111427307129;140.723876953125	0.988573789596558;0.898104131221771;0.999715268611908;0.999725162982941;0.99090039730072;0.999999463558197;0.981702446937561;0.99967747926712;0.997147381305695;0.996441245079041;0.999965667724609;0.993377149105072;0.999778032302856;0.943114399909973;0.942825436592102;0.995415270328522;0.996279895305634;0.996718347072601;0.890286684036255;0.992295205593109;0.99981951713562;0.994909882545471	0.994049340486526;0.948805958032608;0.999716639518738;0.999815553426743;0.994538396596909;0.999999806284904;0.990711078047752;0.999869778752327;0.99871239066124;0.997408777475357;0.999983429908752;0.996687293052673;0.999887049198151;0.970064848661423;0.971682876348495;0.997787609696388;0.998392835259438;0.998655453324318;0.948561504483223;0.99617800116539;0.999916180968285;0.997474238276482	_KLS[Phospho (STY): 100%]S[Phospho (STY): 0.1%]ERPS[Phospho (STY): 1.1%]S[Phospho (STY): 98.9%]DGEGVVENGIT[Phospho (STY): 0%]T[Phospho (STY): 0%]CNGK_;_KLS[Phospho (STY): 100%]S[Phospho (STY): 7.8%]ERPS[Phospho (STY): 2.4%]S[Phospho (STY): 89.8%]DGEGVVENGIT[Phospho (STY): 0%]T[Phospho (STY): 0%]CNGK_;_LS[Phospho (STY): 0%]S[Phospho (STY): 0%]ERPS[Phospho (STY): 100%]S[Phospho (STY): 100%]DGEGVVEN…	0.695358235455225;0.934228021260218;0.75359524767762;0.770426816553299;0.874160677685167;0.94000891354168;0.80768466432992;0.868016296826297;0.854656545351464;1.14295532409994;1.01017242527417;1.15693259613722;0.930663522871751;0.693614207291379;1.00947567249887;0.942649451502807;1.02552172923709;0.876514265186278;0.802937598069262;1.14167138967243;1.06868851410527;1.00975028523725	2	_KLS[Phospho (STY)]SERPSS[Phospho (STY)]DGEGVVENGITTC[Carbamidomethyl (C)]NGK_.3;_LSSERPS[Phospho (STY)]S[Phospho (STY)]DGEGVVENGITTC[Carbamidomethyl (C)]NGK_.3;_LSSERPS[Phospho (STY)]S[Phospho (STY)]DGEGVVENGITTC[Carbamidomethyl (C)]N[Deamidation (NQ)]GK_.3;_LSSERPS[Phospho (STY)]S[Phospho (STY)]DGEGVVEN[Deamidation (NQ)]GITTC[Carbamidomethyl (C)]NGK_.3;_LSSERPS[Phospho (STY)]S[Phospho (STY)]DGE…	AFAP1_S283_M2	5	HKAELEKKLSSERPSSDGEGVVENGITTCNG	S
			158328	192400			202638								180024			0.915469	4;5;8;16	AFAP1	Homo sapiens	Actin filament-associated protein 1	Q8N556	AFAP1_HUMAN	333	FALSE	_KKPS[Phospho (STY)]TDEQTSSAEEDVPTC[Carbamidomethyl (C)]GYLNVLSNSR_.4	16.0508365631104;19.6621379852295;34.8957481384277;43.33544921875	0.891524136066437;0.875770628452301;0.915468811988831;0.876205444335938	0.891524136066437;0.875770628452301;0.915468811988831;0.876205444335938	_KKPS[Phospho (STY): 89.2%]T[Phospho (STY): 10.5%]DEQT[Phospho (STY): 0.1%]S[Phospho (STY): 0%]S[Phospho (STY): 0.2%]AEEDVPT[Phospho (STY): 0%]CGY[Phospho (STY): 0.1%]LNVLS[Phospho (STY): 0%]NS[Phospho (STY): 0%]R_;_KKPS[Phospho (STY): 87.6%]T[Phospho (STY): 9.8%]DEQT[Phospho (STY): 0%]S[Phospho (STY): 0%]S[Phospho (STY): 1.5%]AEEDVPT[Phospho (STY): 0%]CGY[Phospho (STY): 1.1%]LNVLS[Phospho (STY):…	1.5966079374759;1.06745645029448;0.896934447432188;0.765458628333977	1	_KKPS[Phospho (STY)]TDEQTSSAEEDVPTC[Carbamidomethyl (C)]GYLNVLSNSR_.4	AFAP1_S336_M1	1	GKKITKIISLGKKKPSTDEQTSSAEEDVPTC	S
	521032	1.16579e+06				277349		1.19437e+06		597262			329195	409491		649164		0.999959	2;3;7;9;11;14;15;17;3;9	AFAP1	Homo sapiens	Actin filament-associated protein 1	Q8N556	AFAP1_HUMAN	333	FALSE	_KKPSTDEQTS[Phospho (STY)]S[Phospho (STY)]AEEDVPTC[Carbamidomethyl (C)]GYLNVLSNSR_.3;_KKPSTDEQTS[Phospho (STY)]S[Phospho (STY)]AEEDVPTC[Carbamidomethyl (C)]GYLNVLSNSR_.4	72.8984375;158.41862487793;80.7088775634766;148.09423828125;86.9314727783203;62.5629768371582;108.27123260498;89.0445022583008;116.926864624023;123.567237854004	0.994803965091705;0.996280074119568;0.999839186668396;0.999959468841553;0.845289409160614;0.844288051128387;0.885424017906189;0.980974197387695;0.918189525604248;0.992216348648071	0.996323019266129;0.998140037059784;0.999856770038605;0.999979734420776;0.890152782201767;0.876250207424164;0.938564389944077;0.983445286750793;0.957376837730408;0.99297907948494	_KKPS[Phospho (STY): 0%]T[Phospho (STY): 0%]DEQT[Phospho (STY): 0.7%]S[Phospho (STY): 99.8%]S[Phospho (STY): 99.5%]AEEDVPT[Phospho (STY): 0%]CGY[Phospho (STY): 0%]LNVLS[Phospho (STY): 0%]NS[Phospho (STY): 0%]R_;_KKPS[Phospho (STY): 0%]T[Phospho (STY): 0%]DEQT[Phospho (STY): 0.4%]S[Phospho (STY): 99.6%]S[Phospho (STY): 100%]AEEDVPT[Phospho (STY): 0%]CGY[Phospho (STY): 0%]LNVLS[Phospho (STY): 0%]NS…	0.878722559390924;0.708958097132169;0.861940610348714;0.734944337127942;0.848153956129636;1.53782737728092;0.950378191990847;0.884609891772007;0.708839418617571;0.735348687781688	2	_KKPSTDEQTS[Phospho (STY)]S[Phospho (STY)]AEEDVPTC[Carbamidomethyl (C)]GYLNVLSNSR_.3;_KKPSTDEQTS[Phospho (STY)]S[Phospho (STY)]AEEDVPTC[Carbamidomethyl (C)]GYLNVLSNSR_.4	AFAP1_S342_M2	2	IISLGKKKPSTDEQTSSAEEDVPTCGYLNVL	S
					436897		383110				307728	370075			424636	273448	289451	0.982768	6;8;12;16;17;18;12;13	AFAP1	Homo sapiens	Actin filament-associated protein 1	Q8N556	AFAP1_HUMAN	333	FALSE	_KKPSTDEQTSS[Phospho (STY)]AEEDVPTC[Carbamidomethyl (C)]GYLNVLSNSR_.3;_KKPSTDEQTSS[Phospho (STY)]AEEDVPTC[Carbamidomethyl (C)]GYLNVLSNSR_.4	39.0915985107422;38.5230445861816;34.8436698913574;51.000560760498;31.8050479888916;43.7676467895508;23.1867275238037;24.2621288299561	0.973775267601013;0.971129596233368;0.817788064479828;0.964213490486145;0.936753690242767;0.982767820358276;0.787674605846405;0.945791661739349	0.973775267601013;0.971129596233368;0.817788064479828;0.964213490486145;0.936753690242767;0.982767820358276;0.787674605846405;0.945791661739349	_KKPS[Phospho (STY): 0.9%]T[Phospho (STY): 0.1%]DEQT[Phospho (STY): 0.1%]S[Phospho (STY): 1.6%]S[Phospho (STY): 97.4%]AEEDVPT[Phospho (STY): 0%]CGY[Phospho (STY): 0%]LNVLS[Phospho (STY): 0%]NS[Phospho (STY): 0%]R_;_KKPS[Phospho (STY): 2.5%]T[Phospho (STY): 0.2%]DEQT[Phospho (STY): 0%]S[Phospho (STY): 0.2%]S[Phospho (STY): 97.1%]AEEDVPT[Phospho (STY): 0%]CGY[Phospho (STY): 0%]LNVLS[Phospho (STY): …	0.895791060317512;0.897581203825767;1.11132177938549;0.766417030670868;0.943701161261978;0.712165775293142;1.12001633973284;1.30382046635006	1	_KKPSTDEQTSS[Phospho (STY)]AEEDVPTC[Carbamidomethyl (C)]GYLNVLSNSR_.3;_KKPSTDEQTSS[Phospho (STY)]AEEDVPTC[Carbamidomethyl (C)]GYLNVLSNSR_.4	AFAP1_S343_M1	2	ISLGKKKPSTDEQTSSAEEDVPTCGYLNVLS	S
	521032	1.16579e+06				277349		1.19437e+06		597262			329195	409491		649164		0.999959	2;3;7;9;11;14;15;17;3;9	AFAP1	Homo sapiens	Actin filament-associated protein 1	Q8N556	AFAP1_HUMAN	333	FALSE	_KKPSTDEQTS[Phospho (STY)]S[Phospho (STY)]AEEDVPTC[Carbamidomethyl (C)]GYLNVLSNSR_.3;_KKPSTDEQTS[Phospho (STY)]S[Phospho (STY)]AEEDVPTC[Carbamidomethyl (C)]GYLNVLSNSR_.4	72.8984375;158.41862487793;80.7088775634766;148.09423828125;86.9314727783203;62.5629768371582;108.27123260498;89.0445022583008;116.926864624023;123.567237854004	0.994803965091705;0.996280074119568;0.999839186668396;0.999959468841553;0.845289409160614;0.844288051128387;0.885424017906189;0.980974197387695;0.918189525604248;0.992216348648071	0.996323019266129;0.998140037059784;0.999856770038605;0.999979734420776;0.890152782201767;0.876250207424164;0.938564389944077;0.983445286750793;0.957376837730408;0.99297907948494	_KKPS[Phospho (STY): 0%]T[Phospho (STY): 0%]DEQT[Phospho (STY): 0.7%]S[Phospho (STY): 99.8%]S[Phospho (STY): 99.5%]AEEDVPT[Phospho (STY): 0%]CGY[Phospho (STY): 0%]LNVLS[Phospho (STY): 0%]NS[Phospho (STY): 0%]R_;_KKPS[Phospho (STY): 0%]T[Phospho (STY): 0%]DEQT[Phospho (STY): 0.4%]S[Phospho (STY): 99.6%]S[Phospho (STY): 100%]AEEDVPT[Phospho (STY): 0%]CGY[Phospho (STY): 0%]LNVLS[Phospho (STY): 0%]NS…	0.878722559390924;0.708958097132169;0.861940610348714;0.734944337127942;0.848153956129636;1.53782737728092;0.950378191990847;0.884609891772007;0.708839418617571;0.735348687781688	2	_KKPSTDEQTS[Phospho (STY)]S[Phospho (STY)]AEEDVPTC[Carbamidomethyl (C)]GYLNVLSNSR_.3;_KKPSTDEQTS[Phospho (STY)]S[Phospho (STY)]AEEDVPTC[Carbamidomethyl (C)]GYLNVLSNSR_.4	AFAP1_S343_M2	2	ISLGKKKPSTDEQTSSAEEDVPTCGYLNVLS	S
	56100.2					140419	53775.1						157848					1	2;7;8;14	AFAP1	Homo sapiens	Actin filament-associated protein 1	Q8N556	AFAP1_HUMAN	545	FALSE	_RTGS[Phospho (STY)]NAAQYK_.2	43.9979133605957;40.4773445129395;45.1300315856934;69.7682571411133	0.999946534633636;0.996248424053192;0.999986886978149;1	0.999946534633636;0.996248424053192;0.999986886978149;1	_RT[Phospho (STY): 0%]GS[Phospho (STY): 100%]NAAQY[Phospho (STY): 0%]K_;_RT[Phospho (STY): 0.4%]GS[Phospho (STY): 99.6%]NAAQY[Phospho (STY): 0%]K_	0.682674170887938;0.834054355788997;0.751628576349363;0.929265468782513	1	_RTGS[Phospho (STY)]NAAQYK_.2	AFAP1_S548_M1	1	QPKKADPAAVVKRTGSNAAQYKYGKNRVEAD	S
2.29534e+06	2136583	2.08129e+06	1.64667e+06	790556	920886	1.29996e+06	1222646	2.10168e+06	2.14295e+06	1665808	2.28825e+06	1.36223e+06	2.2837e+06	1106321	1.75641e+06	1.85673e+06	1.5611e+06	1	1;2;3;4;5;6;7;8;9;10;11;12;13;14;15;16;17;18	AFAP1	Homo sapiens	Actin filament-associated protein 1	Q8N556	AFAP1_HUMAN	661	FALSE	_SGTS[Phospho (STY)]SPQS[Phospho (STY)]PVFR_.2;_SGTS[Phospho (STY)]SPQ[Deamidation (NQ)]S[Phospho (STY)]PVFR_.2	51.6062355041504;43.4979553222656;50.0056457519531;44.6587257385254;24.0900535583496;40.6643028259277;23.3087520599365;39.5848236083984;47.6467666625977;59.9886627197266;46.5491333007813;47.3434181213379;27.9847316741943;36.8814086914063;33.6046180725098;36.9167518615723;42.9322509765625;39.0541801452637;16.4003829956055;21.8664627075195;17.3031635284424;25.2602024078369;27.3276882171631;25.53003…	1;0.999998867511749;0.99999988079071;0.99985533952713;0.999999940395355;0.998843014240265;0.999999642372131;0.999999046325684;0.999919474124908;0.999899089336395;0.999933481216431;0.999998807907104;0.999997735023499;0.999999761581421;0.999903738498688;0.999989807605743;0.999989211559296;0.849870562553406;0.999928951263428;0.999985933303833;0.970722794532776;0.999991357326508;0.995249569416046;0.9…	1;0.999999433755875;0.999999940395355;0.999927669763565;0.999999970197678;0.999417752027512;0.999999821186066;0.999999523162842;0.999959737062454;0.999949544668198;0.999966740608215;0.999999403953552;0.999998867511749;0.99999988079071;0.999975621700287;0.999997451901436;0.999997183680534;0.962467640638351;0.999982237815857;0.999996483325958;0.992668762803078;0.999997615814209;0.998812392354012;0.…	_S[Phospho (STY): 0%]GT[Phospho (STY): 0%]S[Phospho (STY): 100%]S[Phospho (STY): 0%]PQS[Phospho (STY): 100%]PVFR_;_S[Phospho (STY): 0%]GT[Phospho (STY): 0%]S[Phospho (STY): 99.9%]S[Phospho (STY): 0.1%]PQS[Phospho (STY): 100%]PVFR_;_S[Phospho (STY): 0%]GT[Phospho (STY): 0%]S[Phospho (STY): 100%]S[Phospho (STY): 0%]PQ[Deamidation (NQ): 100%]S[Phospho (STY): 100%]PVFR_;_S[Phospho (STY): 0%]GT[Phosph…	1.16888003409647;0.931863789825614;0.70948292695307;1.40683092985957;1.02645703716222;0.940833845785709;0.927431764736606;0.99567179572382;0.754428509637632;0.929002089320497;0.851123469821557;1.24372355934031;1.27015414953636;1.34912955247785;1.03716486514235;0.804880604499553;0.999625511852154;0.866413584252864;1.16888003409647;0.933800178541739;0.711779816777063;1.406065877247;1.02559927083256…	2	_SGTS[Phospho (STY)]SPQS[Phospho (STY)]PVFR_.2;_SGTS[Phospho (STY)]SPQ[Deamidation (NQ)]S[Phospho (STY)]PVFR_.2	AFAP1_S664_M2	2	GGVTLGLAIEPKSGTSSPQSPVFRHRTLENS	S
5.57316e+06	5.09625e+06	4.24391e+06	4531404	4987794	4740679	3.89813e+06	5.59614e+06	5.94975e+06	5314758	4.097e+06	3.84539e+06	5053088	4338131	4699747	5.7775e+06	4.33414e+06	3.13125e+06	1	1;2;3;4;5;6;7;8;9;10;11;12;13;14;15;16;17;18;1;2;3;4;5;6;7;8;9;10;11;12;13;14;15;16;17	AFAP1	Homo sapiens	Actin filament-associated protein 1	Q8N556	AFAP1_HUMAN	661	FALSE	_SGTSSPQS[Phospho (STY)]PVFR_.2;_SGTSSPQ[Deamidation (NQ)]S[Phospho (STY)]PVFR_.2	85.3417739868164;49.0144309997559;111.123092651367;88.5388565063477;74.8986587524414;110.320220947266;77.3387603759766;59.0402755737305;110.038856506348;91.9544296264648;52.3703765869141;96.5460205078125;85.2533874511719;90.5912704467773;114.893432617188;98.559944152832;93.2834320068359;103.923797607422;44.783130645752;33.6374816894531;47.9906387329102;37.4745597839355;43.0705528259277;62.2707748…	1;0.99722021818161;0.999992609024048;0.999967396259308;0.999618113040924;0.999999523162842;0.999108731746674;0.998616993427277;0.998656034469604;0.999862492084503;0.994805812835693;0.999999940395355;0.999639093875885;0.988507449626923;0.984393715858459;0.999999046325684;0.982790291309357;0.989069998264313	1;0.998610109090805;0.999996304512024;0.999983698129654;0.999809056520462;0.999999761581421;0.999554365873337;0.999308496713638;0.999328017234802;0.999931246042252;0.997402906417847;0.999999970197678;0.999819546937943;0.994253724813461;0.99219685792923;0.999999523162842;0.991395145654678;0.994534999132156	_S[Phospho (STY): 0%]GT[Phospho (STY): 0%]S[Phospho (STY): 0%]S[Phospho (STY): 0%]PQS[Phospho (STY): 100%]PVFR_;_S[Phospho (STY): 0%]GT[Phospho (STY): 0%]S[Phospho (STY): 0%]S[Phospho (STY): 0.3%]PQ[Deamidation (NQ): 100%]S[Phospho (STY): 99.7%]PVFR_;_S[Phospho (STY): 0%]GT[Phospho (STY): 0%]S[Phospho (STY): 0%]S[Phospho (STY): 0%]PQ[Deamidation (NQ): 100%]S[Phospho (STY): 100%]PVFR_;_S[Phospho (…	1.15321100737171;0.939701828728478;0.736186962247718;1.41755552059534;0.972008117363926;0.878892472733227;0.993629559987139;1.03271909379453;0.77908586116375;0.866255854950348;0.775609176032345;1.16416839795034;1.37128632096266;1.43193296984487;0.9677687057997;0.804657049702105;1.02564699727969;0.901506024740317;1.15934493877698;0.942090330350722;0.695270930089932;1.41195085908897;1.0127047702346…	1	_SGTSSPQS[Phospho (STY)]PVFR_.2;_SGTSSPQ[Deamidation (NQ)]S[Phospho (STY)]PVFR_.2	AFAP1_S668_M1	2	LGLAIEPKSGTSSPQSPVFRHRTLENSPISS	S
2.29534e+06	2136583	2.08129e+06	1.64667e+06	790556	920886	1.29996e+06	1222646	2.10168e+06	2.14295e+06	1665808	2.28825e+06	1.36223e+06	2.2837e+06	1106321	1.75641e+06	1.85673e+06	1.5611e+06	1	1;2;3;4;5;6;7;8;9;10;11;12;13;14;15;16;17;18	AFAP1	Homo sapiens	Actin filament-associated protein 1	Q8N556	AFAP1_HUMAN	661	FALSE	_SGTS[Phospho (STY)]SPQS[Phospho (STY)]PVFR_.2;_SGTS[Phospho (STY)]SPQ[Deamidation (NQ)]S[Phospho (STY)]PVFR_.2	51.6062355041504;43.4979553222656;50.0056457519531;44.6587257385254;24.0900535583496;40.6643028259277;23.3087520599365;39.5848236083984;47.6467666625977;59.9886627197266;46.5491333007813;47.3434181213379;27.9847316741943;36.8814086914063;33.6046180725098;36.9167518615723;42.9322509765625;39.0541801452637;16.4003829956055;21.8664627075195;17.3031635284424;25.2602024078369;27.3276882171631;25.53003…	1;0.999998867511749;0.99999988079071;0.99985533952713;0.999999940395355;0.998843014240265;0.999999642372131;0.999999046325684;0.999919474124908;0.999899089336395;0.999933481216431;0.999998807907104;0.999997735023499;0.999999761581421;0.999903738498688;0.999989807605743;0.999989211559296;0.849870562553406;0.999928951263428;0.999985933303833;0.970722794532776;0.999991357326508;0.995249569416046;0.9…	1;0.999999433755875;0.999999940395355;0.999927669763565;0.999999970197678;0.999417752027512;0.999999821186066;0.999999523162842;0.999959737062454;0.999949544668198;0.999966740608215;0.999999403953552;0.999998867511749;0.99999988079071;0.999975621700287;0.999997451901436;0.999997183680534;0.962467640638351;0.999982237815857;0.999996483325958;0.992668762803078;0.999997615814209;0.998812392354012;0.…	_S[Phospho (STY): 0%]GT[Phospho (STY): 0%]S[Phospho (STY): 100%]S[Phospho (STY): 0%]PQS[Phospho (STY): 100%]PVFR_;_S[Phospho (STY): 0%]GT[Phospho (STY): 0%]S[Phospho (STY): 99.9%]S[Phospho (STY): 0.1%]PQS[Phospho (STY): 100%]PVFR_;_S[Phospho (STY): 0%]GT[Phospho (STY): 0%]S[Phospho (STY): 100%]S[Phospho (STY): 0%]PQ[Deamidation (NQ): 100%]S[Phospho (STY): 100%]PVFR_;_S[Phospho (STY): 0%]GT[Phosph…	1.16888003409647;0.931863789825614;0.70948292695307;1.40683092985957;1.02645703716222;0.940833845785709;0.927431764736606;0.99567179572382;0.754428509637632;0.929002089320497;0.851123469821557;1.24372355934031;1.27015414953636;1.34912955247785;1.03716486514235;0.804880604499553;0.999625511852154;0.866413584252864;1.16888003409647;0.933800178541739;0.711779816777063;1.406065877247;1.02559927083256…	2	_SGTS[Phospho (STY)]SPQS[Phospho (STY)]PVFR_.2;_SGTS[Phospho (STY)]SPQ[Deamidation (NQ)]S[Phospho (STY)]PVFR_.2	AFAP1_S668_M2	2	LGLAIEPKSGTSSPQSPVFRHRTLENSPISS	S
450386	163232	817156		306774	511969	263347	285984	154984	647092	381288			286814	421789		285635		0.997437	1;3;5;6;8;11;14;17;5;6;7;15;1;2;7;8;9;14;2;3;6;8;10;11;17	AFAP1	Homo sapiens	Actin filament-associated protein 1	Q8N556	AFAP1_HUMAN	704	FALSE	_SQAAPGSS[Phospho (STY)]PC[Carbamidomethyl (C)]RGHVLRK_.3;_SQAAPGSS[Phospho (STY)]PC[Carbamidomethyl (C)]RGHVLR_.3;_SQAAPGSS[Phospho (STY)]PC[Carbamidomethyl (C)]R_.2;_SQ[Deamidation (NQ)]AAPGSS[Phospho (STY)]PC[Carbamidomethyl (C)]RGHVLRK_.3	11.9885158538818;9.69961357116699;4.67982959747314;10.9513788223267;7.91699075698853;10.8233127593994;6.76120948791504;6.18554449081421;6.89053058624268;11.8104381561279;3.50972199440002;4.37046384811401;16.7983894348145;8.64426422119141;31.3949718475342;37.4937400817871;15.3883409500122;19.5066528320313;8.40536689758301;8.51848220825195;14.5739765167236;9.57345676422119;4.96403360366821;9.163536…	0.970130980014801;0.971444308757782;0.951968848705292;0.992598176002502;0.916944622993469;0.974744081497192;0.80222874879837;0.988930106163025;0.993070244789124;0.997437417507172;0.860154628753662;0.887632310390472;0.984267473220825;0.910655975341797;0.958162844181061;0.875940382480621;0.968324184417725;0.799282312393188;0.961937427520752;0.993922591209412;0.987686991691589;0.879689395427704;0.80…	0.970130980014801;0.971444308757782;0.951968848705292;0.992598176002502;0.916944622993469;0.974744081497192;0.80222874879837;0.988930106163025;0.993070244789124;0.997437417507172;0.860154628753662;0.887632310390472;0.984267473220825;0.910655975341797;0.958162844181061;0.875940382480621;0.968324184417725;0.799282312393188;0.980968713760376;0.996961295604706;0.993843495845795;0.939844697713852;0.90…	_S[Phospho (STY): 0%]QAAPGS[Phospho (STY): 3%]S[Phospho (STY): 97%]PCRGHVLRK_;_S[Phospho (STY): 0%]QAAPGS[Phospho (STY): 2.8%]S[Phospho (STY): 97.1%]PCRGHVLRK_;_S[Phospho (STY): 2.4%]QAAPGS[Phospho (STY): 2.4%]S[Phospho (STY): 95.2%]PCRGHVLRK_;_S[Phospho (STY): 0%]QAAPGS[Phospho (STY): 0.7%]S[Phospho (STY): 99.3%]PCRGHVLRK_;_S[Phospho (STY): 0.1%]QAAPGS[Phospho (STY): 8.2%]S[Phospho (STY): 91.7%]…	0.879968831600691;0.592076766383832;1.37396580321996;1.15868622965017;0.751628576349363;0.683966631713343;0.929265468782513;0.748198117712511;1.06601355789197;1.04241777402669;0.879347491154179;0.843383979995315;0.879968831600691;0.682674170887938;0.834054355788997;0.751628576349363;0.710062459227834;0.929265468782513;0.682674170887938;0.592076766383832;1.15868622965017;0.751628576349363;0.809737…	1	_SQAAPGSS[Phospho (STY)]PC[Carbamidomethyl (C)]RGHVLRK_.3;_SQAAPGSS[Phospho (STY)]PC[Carbamidomethyl (C)]RGHVLR_.3;_SQAAPGSS[Phospho (STY)]PC[Carbamidomethyl (C)]R_.2;_SQ[Deamidation (NQ)]AAPGSS[Phospho (STY)]PC[Carbamidomethyl (C)]RGHVLRK_.3	AFAP1_S711_M1	4	NSAAVLKKSQAAPGSSPCRGHVLRKAKEWEL	S
54153	55367.3	46068	55203	49063.3	38003.6		45806.1	33920.6	46885.2	43209.2	45175.1		49201.8	38251.1	53769	74495.9		1	1;2;3;4;5;6;8;9;10;11;12;14;15;16;17	AFDN	Homo sapiens	Afadin	P55196	AFAD_HUMAN	1081	FALSE	_TSS[Phospho (STY)]VVTLEVAK_.2	24.8094539642334;22.4524765014648;23.4929981231689;17.5633354187012;19.9663963317871;26.3305969238281;21.4317817687988;21.9299926757813;21.319019317627;24.9658851623535;20.6080017089844;23.0945167541504;18.4861259460449;19.5060272216797;15.815712928772	0.999978423118591;0.999999940395355;0.999998211860657;1;0.999996423721313;0.999997913837433;0.999997079372406;0.99999988079071;0.999907612800598	0.999978423118591;0.999999940395355;0.999998211860657;1;0.999996423721313;0.999997913837433;0.999997079372406;0.99999988079071;0.999907612800598	_T[Phospho (STY): 0%]S[Phospho (STY): 0%]S[Phospho (STY): 100%]VVT[Phospho (STY): 0%]LEVAK_	1.15476527592383;0.952274659895962;0.779061426571596;1.48895506031352;0.965971511698072;0.892717692338117;0.890861671549169;0.790636892345541;0.895003310931706;0.811490829284204;1.18011237954394;1.42700079949719;0.975259151030033;0.768827709199652;0.975188814077922	1	_TSS[Phospho (STY)]VVTLEVAK_.2	AFDN_S1083_M1	1	GLSQERAAELMTRTSSVVTLEVAKQGAIYHG	S
154988	208556	206768		252716	332687	198102	151968	207361	216811	210990	186274		159162	364964	336209		260079	1	1;3;5;6;7;8;9;10;11;15;16;18;1;2;3;5;6;7;8;9;11;12;14;15;16;18;2;3;6;9;10;12;18;2;5;6;7;14;16	AFDN	Homo sapiens	Afadin	P55196	AFAD_HUMAN	1092	FALSE	_QGAIYHGLATLLNQPS[Phospho (STY)]PMMQR_.3;_[Gln->pyro-Glu]QGAIYHGLATLLNQPS[Phospho (STY)]PMMQR_.3;_[Gln->pyro-Glu]QGAIYHGLATLLNQPS[Phospho (STY)]PMM[Oxidation (M)]QR_.3;_[Gln->pyro-Glu]QGAIYHGLATLLNQPS[Phospho (STY)]PM[Oxidation (M)]M[Oxidation (M)]QR_.3	16.1547622680664;20.2756671905518;19.877950668335;66.0364151000977;20.7313137054443;15.6179094314575;22.6746807098389;20.3106231689453;34.2006149291992;44.2636947631836;34.3083839416504;39.4710083007813;13.325270652771;40.7738952636719;27.4881114959717;20.5991268157959;71.1635665893555;37.8863143920898;12.3663082122803;27.315616607666;19.6403694152832;25.4856262207031;12.1193084716797;52.64379119…	0.999999463558197;1;0.999991476535797;0.999998033046722;0.999710500240326;0.999995231628418;0.999830663204193;0.999899506568909;0.999718129634857;1;0.999996483325958;0.972663044929504;0.975966811180115;0.999995708465576;0.999848425388336;0.979550898075104;0.991965234279633;0.955088555812836;0.989595472812653;0.797048926353455;0.964560925960541;0.997765600681305;0.777268767356873;0.999996244907379…	0.999999463558197;1;0.999991476535797;0.999998033046722;0.999710500240326;0.999995231628418;0.999830663204193;0.999899506568909;0.999718129634857;1;0.999996483325958;0.972663044929504;0.975966811180115;0.999995708465576;0.999848425388336;0.989775151014328;0.995982587337494;0.977283209562302;0.991571217775345;0.895893275737762;0.982231944799423;0.998210102319717;0.888634383678436;0.99999812245369;…	_QGAIY[Phospho (STY): 0%]HGLAT[Phospho (STY): 0%]LLNQPS[Phospho (STY): 100%]PMMQR_;_QGAIY[Phospho (STY): 0%]HGLAT[Phospho (STY): 0%]LLNQPS[Phospho (STY): 100%]PMMQR_;_QGAIY[Phospho (STY): 0%]HGLAT[Phospho (STY): 2.7%]LLNQPS[Phospho (STY): 97.3%]PMMQR_;_QGAIY[Phospho (STY): 0%]HGLAT[Phospho (STY): 2.4%]LLNQPS[Phospho (STY): 97.6%]PMMQR_;_QGAIY[Phospho (STY): 0%]HGLAT[Phospho (STY): 0%]LLNQPS[Phosp…	1.21675447645762;0.628872845497307;1.19672196644821;0.857586176361114;0.828023121540225;0.981408383359653;0.710791437507598;0.913951035036808;0.962107301823379;0.878423660916034;0.687182296608599;0.68490934680477;1.61207061695045;0.760706295655056;0.57378265947984;1.36430428554864;0.738407979483446;0.700120982380037;1.08459173256222;0.653188013117756;0.842974455788124;1.50214743572139;2.271150540…	1	_QGAIYHGLATLLNQPS[Phospho (STY)]PMMQR_.3;_[Gln->pyro-Glu]QGAIYHGLATLLNQPS[Phospho (STY)]PMMQR_.3;_[Gln->pyro-Glu]QGAIYHGLATLLNQPS[Phospho (STY)]PMM[Oxidation (M)]QR_.3;_[Gln->pyro-Glu]QGAIYHGLATLLNQPS[Phospho (STY)]PM[Oxidation (M)]M[Oxidation (M)]QR_.3	AFDN_S1107_M1	4	QGAIYHGLATLLNQPSPMMQRISDRRGSGKP	S
1.48817e+06		3.26403e+06	1.80049e+06	2297998	476797	1175415	692047		1.38923e+06	1.54642e+06	924888	1579984		700091				0.999883	7;8;10;11;12;13;15;4;6;7;3;5;7;11;1;4;5;8;13	AFDN	Homo sapiens	Afadin	P55196	AFAD_HUMAN	1168;1166	FALSE	_ADHRS[Phospho (STY)]SPNVANQPPS[Phospho (STY)]PGGK_.2;_ADHRS[Phospho (STY)]SPNVANQPPS[Phospho (STY)]PGGK_.3;_NRADHRS[Phospho (STY)]SPNVANQPPS[Phospho (STY)]PGGK_.3;_NRADHRS[Phospho (STY)]SPNVANQPPS[Phospho (STY)]PGGK_.4	43.089656829834;21.5511627197266;47.3426475524902;41.5561408996582;42.8388442993164;30.8528022766113;24.0048713684082;69.3038711547852;11.1272964477539;68.549186706543;74.3830337524414;89.1025924682617;52.1569709777832;51.2024002075195;6.8137731552124;19.3848686218262;18.9589691162109;7.88359498977661;20.1912326812744	0.980711460113525;0.88910698890686;0.99988329410553;0.947564125061035;0.851020395755768;0.979170322418213;0.752435803413391;0.849355757236481;0.851791143417358;0.888972043991089;0.918944478034973;0.999564409255981;0.994603753089905;0.958768963813782;0.758516907691956;0.900695860385895;0.966183125972748;0.882912874221802;0.965909540653229	0.990355730056763;0.94455349445343;0.999941647052765;0.973782062530518;0.925510197877884;0.989585161209106;0.876217901706696;0.92467787861824;0.925878554582596;0.944486021995544;0.959472239017487;0.999782204627991;0.997301876544952;0.979384481906891;0.878129303455353;0.950347930192947;0.983091562986374;0.941004633903503;0.982954770326614	_ADHRS[Phospho (STY): 98.1%]S[Phospho (STY): 1.9%]PNVANQPPS[Phospho (STY): 100%]PGGK_;_ADHRS[Phospho (STY): 88.9%]S[Phospho (STY): 11.1%]PNVANQPPS[Phospho (STY): 100%]PGGK_;_ADHRS[Phospho (STY): 100%]S[Phospho (STY): 0%]PNVANQPPS[Phospho (STY): 100%]PGGK_;_ADHRS[Phospho (STY): 94.8%]S[Phospho (STY): 5.2%]PNVANQPPS[Phospho (STY): 100%]PGGK_;_ADHRS[Phospho (STY): 85.1%]S[Phospho (STY): 14.9%]PNVANQ…	0.897398306508347;0.98483655641768;0.807547490279881;0.689301385070497;0.973410135940767;1.43167649463699;0.87201348138847;1.46071449098723;1.02245593655799;0.898090895929513;0.668568692583932;1.34869966406252;0.850733733318872;0.679363366279916;0.891640833844129;1.5955246449919;1.33321768305169;0.900553503775749;1.52083482049057	2	_ADHRS[Phospho (STY)]SPNVANQPPS[Phospho (STY)]PGGK_.2;_ADHRS[Phospho (STY)]SPNVANQPPS[Phospho (STY)]PGGK_.3;_NRADHRS[Phospho (STY)]SPNVANQPPS[Phospho (STY)]PGGK_.3;_NRADHRS[Phospho (STY)]SPNVANQPPS[Phospho (STY)]PGGK_.4	AFDN_S1172_M2	4	LPGDDRLMKNRADHRSSPNVANQPPSPGGKS	S
2.05659e+06	3.08138e+06	2.08292e+06	2.49592e+06	1.60315e+06	1.85356e+06	3.54883e+06	1.29427e+06	2262309	2.40269e+06	1.86867e+06	3.97157e+06	2881626	2031484	889746	1.35332e+06	2.34047e+06	2360945	0.999912	1;3;4;5;6;9;11;15;18;1;4;5;6;8;9;10;11;12;13;14;16;18;1;2;6;8;9;10;13;14;16;17;18;2;6;8;9;10;12;14;15;2;3;4;6;7;10;11;12;13;14;15;16;17;18	AFDN	Homo sapiens	Afadin	P55196	AFAD_HUMAN	1168;1166;1172	FALSE	_ADHRSS[Phospho (STY)]PNVANQPPS[Phospho (STY)]PGGK_.2;_ADHRSS[Phospho (STY)]PNVANQPPS[Phospho (STY)]PGGK_.3;_NRADHRSS[Phospho (STY)]PNVANQPPS[Phospho (STY)]PGGK_.3;_NRADHRSS[Phospho (STY)]PNVANQPPS[Phospho (STY)]PGGK_.4;_SS[Phospho (STY)]PNVANQPPS[Phospho (STY)]PGGK_.2	42.1419143676758;45.7349624633789;46.1943130493164;27.0050811767578;26.7414073944092;37.4111976623535;48.5903968811035;19.1135959625244;43.9708023071289;103.02409362793;95.0553512573242;60.4165954589844;54.8976821899414;44.4295616149902;69.9189147949219;87.8358383178711;102.841926574707;61.3031959533691;102.573936462402;83.8456420898438;71.9964294433594;73.9369583129883;76.7141036987305;64.935989…	0.946935772895813;0.982131898403168;0.902660071849823;0.985451936721802;0.939683318138123;0.921667397022247;0.922160923480988;0.950281620025635;0.979102194309235;0.898686230182648;0.999810636043549;0.793978154659271;0.986949861049652;0.985220074653625;0.828603208065033;0.994007587432861;0.993416130542755;0.971113622188568;0.999872028827667;0.998929262161255;0.960723400115967;0.993532180786133;0.8…	0.973467886447906;0.991065949201584;0.951330035924912;0.992725968360901;0.969841659069061;0.960833698511124;0.961080461740494;0.975140810012817;0.989551097154617;0.949343115091324;0.999905318021774;0.896989077329636;0.993474930524826;0.992610037326813;0.914301604032516;0.997003793716431;0.996708065271378;0.985556811094284;0.999936014413834;0.999464631080627;0.980361700057983;0.996766090393066;0.9…	_ADHRS[Phospho (STY): 5.3%]S[Phospho (STY): 94.7%]PNVANQPPS[Phospho (STY): 100%]PGGK_;_ADHRS[Phospho (STY): 1.8%]S[Phospho (STY): 98.2%]PNVANQPPS[Phospho (STY): 100%]PGGK_;_ADHRS[Phospho (STY): 9.7%]S[Phospho (STY): 90.3%]PNVANQPPS[Phospho (STY): 100%]PGGK_;_ADHRS[Phospho (STY): 1.5%]S[Phospho (STY): 98.5%]PNVANQPPS[Phospho (STY): 100%]PGGK_;_ADHRS[Phospho (STY): 6%]S[Phospho (STY): 94%]PNVANQPPS…	1.03667701253077;0.765555125711202;1.47540675177332;1.15794721366249;1.07525570308017;0.778572778475468;0.687472041390187;0.89767885421566;0.772900640559677;1.03585531781938;1.47703367390009;1.13738966154568;1.07500661401225;0.978070069409642;0.761808792468885;0.789347344892547;0.688167382224781;0.997738531610631;1.45772703542754;1.17584167665329;0.690424693397214;0.772466866813136;0.885087979540…	2	_ADHRSS[Phospho (STY)]PNVANQPPS[Phospho (STY)]PGGK_.2;_ADHRSS[Phospho (STY)]PNVANQPPS[Phospho (STY)]PGGK_.3;_NRADHRSS[Phospho (STY)]PNVANQPPS[Phospho (STY)]PGGK_.3;_NRADHRSS[Phospho (STY)]PNVANQPPS[Phospho (STY)]PGGK_.4;_SS[Phospho (STY)]PNVANQPPS[Phospho (STY)]PGGK_.2	AFDN_S1173_M2	5	PGDDRLMKNRADHRSSPNVANQPPSPGGKSA	S
184392	159494	138530	223175	236830	206443		235630	162794	160107	142496	167343	159037	143745	165800	179905	176883	132683	1	1;2;3;4;5;6;8;9;10;11;12;13;14;15;16;17;18	AFDN	Homo sapiens	Afadin	P55196	AFAD_HUMAN	1172	FALSE	_SSPNVANQPPS[Phospho (STY)]PGGK_.2	12.7118549346924;7.92099666595459;24.0014114379883;27.7122497558594;29.1528739929199;17.4329986572266;21.1463012695313;19.2134037017822;14.7162017822266;14.1829681396484;19.4169769287109;27.3306465148926;14.0428133010864;26.2921714782715;17.3754558563232;7.94803190231323;23.9439277648926	0.999983608722687;0.998030185699463;1;0.99999988079071;0.999997794628143;0.999996244907379;0.999995648860931;0.999999821186066;0.998082637786865	0.999983608722687;0.998030185699463;1;0.99999988079071;0.999997794628143;0.999996244907379;0.999995648860931;0.999999821186066;0.998082637786865	_S[Phospho (STY): 0%]S[Phospho (STY): 0%]PNVANQPPS[Phospho (STY): 100%]PGGK_;_S[Phospho (STY): 0.1%]S[Phospho (STY): 0.1%]PNVANQPPS[Phospho (STY): 99.8%]PGGK_	1.09197886465092;0.895483131337507;0.701927703744272;1.44755499508544;1.14668555983797;0.995799894457012;0.954765061773593;0.706306423460466;0.862984832935669;0.74441328738004;1.14640080115012;1.26555190494499;1.30980057410246;0.919801541905212;0.772279810848154;0.964397446884332;0.852119491954449	1	_SSPNVANQPPS[Phospho (STY)]PGGK_.2	AFDN_S1182_M1	1	RADHRSSPNVANQPPSPGGKSAYASGTTAKI	S
3373213	5064574	4203044	4.77532e+06	3548930	2887087	4.14273e+06	1.91783e+06	3.62167e+06	3630669	3214820	5278600	4413228	3180566	1.59231e+06	2234916	4.21157e+06	4.17958e+06	0.999912	1;3;4;5;6;9;11;15;18;1;4;5;6;8;9;10;11;12;13;14;16;18;7;8;10;11;12;13;15;4;6;7;1;2;6;8;9;10;13;14;16;17;18;2;6;8;9;10;12;14;15;3;5;7;11;1;4;5;8;13;2;3;4;6;7;10;11;12;13;14;15;16;17;18	AFDN	Homo sapiens	Afadin	P55196	AFAD_HUMAN	1168;1166;1172	FALSE	_ADHRSS[Phospho (STY)]PNVANQPPS[Phospho (STY)]PGGK_.2;_ADHRSS[Phospho (STY)]PNVANQPPS[Phospho (STY)]PGGK_.3;_ADHRS[Phospho (STY)]SPNVANQPPS[Phospho (STY)]PGGK_.2;_ADHRS[Phospho (STY)]SPNVANQPPS[Phospho (STY)]PGGK_.3;_NRADHRSS[Phospho (STY)]PNVANQPPS[Phospho (STY)]PGGK_.3;_NRADHRSS[Phospho (STY)]PNVANQPPS[Phospho (STY)]PGGK_.4;_NRADHRS[Phospho (STY)]SPNVANQPPS[Phospho (STY)]PGGK_.3;_NRADHRS[Phosph…	42.1419143676758;45.7349624633789;46.1943130493164;27.0050811767578;26.7414073944092;37.4111976623535;48.5903968811035;19.1135959625244;43.9708023071289;103.02409362793;95.0553512573242;60.4165954589844;54.8976821899414;44.4295616149902;69.9189147949219;87.8358383178711;102.841926574707;61.3031959533691;102.573936462402;83.8456420898438;71.9964294433594;73.9369583129883;43.089656829834;21.5511627…	0.946935772895813;0.982131898403168;0.902660071849823;0.985451936721802;0.939683318138123;0.921667397022247;0.922160923480988;0.950281620025635;0.979102194309235;0.898686230182648;0.999810636043549;0.793978154659271;0.986949861049652;0.985220074653625;0.828603208065033;0.994007587432861;0.993416130542755;0.971113622188568;0.999872028827667;0.998929262161255;0.960723400115967;0.993532180786133;0.9…	0.973467886447906;0.991065949201584;0.951330035924912;0.992725968360901;0.969841659069061;0.960833698511124;0.961080461740494;0.975140810012817;0.989551097154617;0.949343115091324;0.999905318021774;0.896989077329636;0.993474930524826;0.992610037326813;0.914301604032516;0.997003793716431;0.996708065271378;0.985556811094284;0.999936014413834;0.999464631080627;0.980361700057983;0.996766090393066;0.9…	_ADHRS[Phospho (STY): 5.3%]S[Phospho (STY): 94.7%]PNVANQPPS[Phospho (STY): 100%]PGGK_;_ADHRS[Phospho (STY): 1.8%]S[Phospho (STY): 98.2%]PNVANQPPS[Phospho (STY): 100%]PGGK_;_ADHRS[Phospho (STY): 9.7%]S[Phospho (STY): 90.3%]PNVANQPPS[Phospho (STY): 100%]PGGK_;_ADHRS[Phospho (STY): 1.5%]S[Phospho (STY): 98.5%]PNVANQPPS[Phospho (STY): 100%]PGGK_;_ADHRS[Phospho (STY): 6%]S[Phospho (STY): 94%]PNVANQPPS…	1.03667701253077;0.765555125711202;1.47540675177332;1.15794721366249;1.07525570308017;0.778572778475468;0.687472041390187;0.89767885421566;0.772900640559677;1.03585531781938;1.47703367390009;1.13738966154568;1.07500661401225;0.978070069409642;0.761808792468885;0.789347344892547;0.688167382224781;0.997738531610631;1.45772703542754;1.17584167665329;0.690424693397214;0.772466866813136;0.897398306508…	2	_ADHRSS[Phospho (STY)]PNVANQPPS[Phospho (STY)]PGGK_.2;_ADHRSS[Phospho (STY)]PNVANQPPS[Phospho (STY)]PGGK_.3;_ADHRS[Phospho (STY)]SPNVANQPPS[Phospho (STY)]PGGK_.2;_ADHRS[Phospho (STY)]SPNVANQPPS[Phospho (STY)]PGGK_.3;_NRADHRSS[Phospho (STY)]PNVANQPPS[Phospho (STY)]PGGK_.3;_NRADHRSS[Phospho (STY)]PNVANQPPS[Phospho (STY)]PGGK_.4;_NRADHRS[Phospho (STY)]SPNVANQPPS[Phospho (STY)]PGGK_.3;_NRADHRS[Phosph…	AFDN_S1182_M2	9	RADHRSSPNVANQPPSPGGKSAYASGTTAKI	S
143407	168495	339516		756574		212084	204746	341938	172725	122368	407723		166150			170727		1	1;2;3;11;12;14;17;8;12;17;1;3;5;7;8;9;10;11;17	AFDN	Homo sapiens	Afadin	P55196	AFAD_HUMAN	1275;1272	FALSE	_S[Phospho (STY)]QEELREDK_.2;_VTRS[Phospho (STY)]QEELREDK_.2;_VTRS[Phospho (STY)]QEELREDK_.3	;31.3470649719238;38.5540962219238;21.7102718353271;15.4132432937622;54.4190902709961;37.1786499023438;23.4820690155029;39.8219032287598;36.48828125;11.8095464706421;17.8805446624756;30.4113330841064	;1;0.999999761581421;0.999992609024048;0.999815285205841;0.999999403953552;0.999999940395355;1;0.999193847179413;0.999724447727203;0.999954283237457	1;1;0.999999761581421;0.999992609024048;0.999815285205841;0.999999403953552;0.999999940395355;1;0.999193847179413;0.999724447727203;0.999954283237457	_S[Phospho (STY): 100%]QEELREDK_;_VT[Phospho (STY): 0%]RS[Phospho (STY): 100%]QEELREDK_;_VT[Phospho (STY): 0%]RS[Phospho (STY): 100%]QEELREDK_;_VT[Phospho (STY): 0.1%]RS[Phospho (STY): 99.9%]QEELREDK_	0.913040214529496;0.756972888257355;0.635196472554521;0.65279837533093;0.932322254827104;1.05355530988622;0.860664594495048;0.816196937325963;0.931650125535021;0.793743145460275;0.879968831600691;0.593491460315167;1.36534635006386;0.844338614116706;0.809042429044009;0.710062459227834;0.809276861774024;0.678534937041176;0.780472327570068	1	_S[Phospho (STY)]QEELREDK_.2;_VTRS[Phospho (STY)]QEELREDK_.2;_VTRS[Phospho (STY)]QEELREDK_.3	AFDN_S1275_M1	3	TDSNHSSIAIQRVTRSQEELREDKAYQLERH	S
53249.5	37043.7	23343.3	90204.4	42455.5	18918	43899.4	46584.1	36527.7	34250.4	41749.2	26275.1	116445	53341.4	33584.7	45688.6		35275.1	0.999993	1;2;3;4;5;6;7;8;9;10;11;12;13;14;15;16;18	AFDN	Homo sapiens	Afadin	P55196	AFAD_HUMAN	1494	FALSE	_DLQYITVS[Phospho (STY)]K_.2	30.6879081726074;23.0540657043457;18.0460166931152;11.9444351196289;25.5185985565186;16.2266464233398;10.3368511199951;15.018012046814;23.822078704834;24.3074970245361;21.9008445739746;15.3808546066284;7.37046337127686;22.9635524749756;19.0113945007324;23.041633605957;14.6615152359009	0.999989092350006;0.998177111148834;0.999982953071594;0.86656790971756;0.999993205070496;0.999983668327332;0.989841222763062;0.987775504589081;0.999949634075165;0.999933958053589;0.999539852142334;0.999848186969757;0.993257701396942;0.999675333499908;0.984311759471893;0.99981552362442;0.99919581413269	0.999989092350006;0.998177111148834;0.999982953071594;0.86656790971756;0.999993205070496;0.999983668327332;0.989841222763062;0.987775504589081;0.999949634075165;0.999933958053589;0.999539852142334;0.999848186969757;0.993257701396942;0.999675333499908;0.984311759471893;0.99981552362442;0.99919581413269	_DLQY[Phospho (STY): 0%]IT[Phospho (STY): 0%]VS[Phospho (STY): 100%]K_;_DLQY[Phospho (STY): 0%]IT[Phospho (STY): 0.2%]VS[Phospho (STY): 99.8%]K_;_DLQY[Phospho (STY): 0%]IT[Phospho (STY): 13.3%]VS[Phospho (STY): 86.7%]K_;_DLQY[Phospho (STY): 0%]IT[Phospho (STY): 1%]VS[Phospho (STY): 99%]K_;_DLQY[Phospho (STY): 0%]IT[Phospho (STY): 1.2%]VS[Phospho (STY): 98.8%]K_;_DLQY[Phospho (STY): 0.2%]IT[Phosph…	1.01593856188319;0.961867551552098;0.787831761370172;1.42254646793493;1.01079445272716;1.01056899548943;0.870545311245938;0.98568406783559;0.865621570418988;0.897915499856785;0.91741839551523;1.22547890528984;1.19758433612034;1.34275063806385;0.993013069296524;0.732537304164194;0.819725898208586	1	_DLQYITVS[Phospho (STY)]K_.2	AFDN_S1501_M1	1	QPRTIERRDLQYITVSKEELSSGDSLSPDPW	S
80709.9	71400.6		98616.9	97378.7	114841		96068.1	115179		58628.8	85766.5	85897.3	77515.6	109312	74581.5	71954.7	61014.9	0.999404	1;2;4;5;6;8;9;11;12;13;14;15;16;17;18	AFDN	Homo sapiens	Afadin	P55196	AFAD_HUMAN	1503	FALSE	_EELSSGDSLS[Phospho (STY)]PDPWK_.2	7.18020629882813;7.38932847976685;11.9026918411255;7.50696086883545;27.24587059021;6.60410594940186;18.4582996368408;10.9864807128906;8.32610416412354;11.7555265426636;9.52091884613037;27.1023464202881;8.06172847747803;4.49984121322632;9.16041851043701	0.93809050321579;0.93275398015976;0.99940437078476;0.995415449142456;0.996843993663788;0.903837382793427;0.991566956043243;0.999184250831604;0.995697915554047;0.999044597148895;0.999402582645416;0.997281074523926;0.996170878410339;0.892777442932129;0.908016800880432	0.93809050321579;0.93275398015976;0.99940437078476;0.995415449142456;0.996843993663788;0.903837382793427;0.991566956043243;0.999184250831604;0.995697915554047;0.999044597148895;0.999402582645416;0.997281074523926;0.996170878410339;0.892777442932129;0.908016800880432	_EELS[Phospho (STY): 0.2%]S[Phospho (STY): 0.2%]GDS[Phospho (STY): 5.8%]LS[Phospho (STY): 93.8%]PDPWK_;_EELS[Phospho (STY): 0.2%]S[Phospho (STY): 0.2%]GDS[Phospho (STY): 6.4%]LS[Phospho (STY): 93.3%]PDPWK_;_EELS[Phospho (STY): 0%]S[Phospho (STY): 0%]GDS[Phospho (STY): 0.1%]LS[Phospho (STY): 99.9%]PDPWK_;_EELS[Phospho (STY): 0.1%]S[Phospho (STY): 0.1%]GDS[Phospho (STY): 0.2%]LS[Phospho (STY): 99.5…	1.13350883683855;0.88453781445948;1.67818784239151;1.1235406135175;1.02205840892953;0.923463002098287;0.895730913829901;0.82393398365265;1.28036053754264;1.39336345982851;1.45650606619149;1.04548586577815;0.721099512175623;0.903436407224702;0.855764773157852	1	_EELSSGDSLS[Phospho (STY)]PDPWK_.2	AFDN_S1512_M1	1	YITVSKEELSSGDSLSPDPWKRDAKEKLEKQ	S
						237432	263239	378360										0.991812	7;8;9	AFDN	Homo sapiens	Afadin	P55196	AFAD_HUMAN	1691	FALSE	_DYEPPS[Phospho (STY)]PSPAPGAPPPPPQR_.2	7.8346381187439;9.89442825317383;11.2922468185425	0.991812467575073;0.991575062274933;0.845432043075562	0.991812467575073;0.991575062274933;0.845432043075562	_DY[Phospho (STY): 0.1%]EPPS[Phospho (STY): 99.2%]PS[Phospho (STY): 0.7%]PAPGAPPPPPQR_;_DY[Phospho (STY): 0%]EPPS[Phospho (STY): 99.2%]PS[Phospho (STY): 0.8%]PAPGAPPPPPQR_;_DY[Phospho (STY): 0%]EPPS[Phospho (STY): 84.5%]PS[Phospho (STY): 15.5%]PAPGAPPPPPQR_	1.01913267613313;0.979176865484482;0.748461038390211	1	_DYEPPS[Phospho (STY)]PSPAPGAPPPPPQR_.2	AFDN_S1696_M1	1	PGLCRPPLPRDYEPPSPSPAPGAPPPPPQRN	S
		225005			341363		369433	423830							195537			0.99999	3;6;8;9;16	AFDN	Homo sapiens	Afadin	P55196	AFAD_HUMAN	1691	FALSE	_DYEPPSPS[Phospho (STY)]PAPGAPPPPPQR_.3	5.05741786956787;3.33680367469788;8.03236675262451;13.2059984207153;5.56339836120605	0.966569066047668;0.838031888008118;0.998237431049347;0.999989986419678;0.979572832584381	0.966569066047668;0.838031888008118;0.998237431049347;0.999989986419678;0.979572832584381	_DY[Phospho (STY): 1.7%]EPPS[Phospho (STY): 1.7%]PS[Phospho (STY): 96.7%]PAPGAPPPPPQR_;_DY[Phospho (STY): 8.1%]EPPS[Phospho (STY): 8.1%]PS[Phospho (STY): 83.8%]PAPGAPPPPPQR_;_DY[Phospho (STY): 0.1%]EPPS[Phospho (STY): 0.1%]PS[Phospho (STY): 99.8%]PAPGAPPPPPQR_;_DY[Phospho (STY): 0%]EPPS[Phospho (STY): 0%]PS[Phospho (STY): 100%]PAPGAPPPPPQR_;_DY[Phospho (STY): 1%]EPPS[Phospho (STY): 1%]PS[Phospho …	0.688905223674628;1.03990414969961;0.981853141053282;0.756980925117765;0.806056684446196	1	_DYEPPSPS[Phospho (STY)]PAPGAPPPPPQR_.3	AFDN_S1698_M1	1	LCRPPLPRDYEPPSPSPAPGAPPPPPQRNAS	S
	174584	228936					75124.2				256579						188554	0.99383	2;3;8;12;18	AFDN	Homo sapiens	Afadin	P55196	AFAD_HUMAN	1774	FALSE	_SQDADS[Phospho (STY)]PGSSGAPENLTFK_.2	19.3605251312256;28.9105339050293;16.9062004089355;37.513614654541;43.2283782958984	0.751502752304077;0.769515156745911;0.970770716667175;0.99383020401001;0.988237977027893	0.751502752304077;0.769515156745911;0.970770716667175;0.99383020401001;0.988237977027893	_S[Phospho (STY): 0%]QDADS[Phospho (STY): 75.2%]PGS[Phospho (STY): 24.2%]S[Phospho (STY): 0.5%]GAPENLT[Phospho (STY): 0.1%]FK_;_S[Phospho (STY): 0%]QDADS[Phospho (STY): 77%]PGS[Phospho (STY): 12.3%]S[Phospho (STY): 0%]GAPENLT[Phospho (STY): 10.7%]FK_;_S[Phospho (STY): 0%]QDADS[Phospho (STY): 97.1%]PGS[Phospho (STY): 1.9%]S[Phospho (STY): 0.1%]GAPENLT[Phospho (STY): 0.9%]FK_;_S[Phospho (STY): 0%]Q…	0.965593477981151;0.836011927314444;0.90220701533798;1.22790518940895;0.836550438367514	1	_SQDADS[Phospho (STY)]PGSSGAPENLTFK_.2	AFDN_S1779_M1	1	CRDAKEKRSKSQDADSPGSSGAPENLTFKER	S
272630	348130	259526	177998	210237		256860	332555	271171			77145.4	341333		251238	279787	250337	252938	1	1;2;3;4;5;7;8;9;12;13;15;16;17;18	AFDN	Homo sapiens	Afadin	P55196	AFAD_HUMAN	1797	FALSE	_LFS[Phospho (STY)]QGQDVSNK_.2	35.4911079406738;41.0406684875488;60.3709182739258;30.4957962036133;29.7122917175293;43.7787933349609;41.8286628723145;62.8995170593262;11.4768314361572;56.5008506774902;37.6008491516113;58.5686302185059;33.3482055664063;36.8645439147949	0.999985933303833;0.999996244907379;1;0.920654475688934;0.999888956546783;0.999996960163116;0.999999642372131;0.754347264766693;0.999986588954926	0.999985933303833;0.999996244907379;1;0.920654475688934;0.999888956546783;0.999996960163116;0.999999642372131;0.754347264766693;0.999986588954926	_LFS[Phospho (STY): 100%]QGQDVS[Phospho (STY): 0%]NK_;_LFS[Phospho (STY): 92.1%]QGQDVS[Phospho (STY): 7.9%]NK_;_LFS[Phospho (STY): 75.4%]QGQDVS[Phospho (STY): 24.6%]NK_	1.16150268273729;0.959391091018514;0.683487942148863;1.40524255398838;1.00731978113149;0.903596447007177;0.976352587790247;0.729327496524926;1.2365781808861;1.28292595212135;1.02372151191641;0.790086754439731;0.989636883550856;0.838397973327772	1	_LFS[Phospho (STY)]QGQDVSNK_.2	AFDN_S1799_M1	1	GAPENLTFKERQRLFSQGQDVSNKVKASRKL	S
42412.1	49110.8		47234.8	33562.6		82076.8	60953.9	40275.1	30930.6	42986.9			41992.2		54950.9	81643.9		1	1;2;4;5;7;8;9;10;11;14;16;17	AFDN	Homo sapiens	Afadin	P55196	AFAD_HUMAN	214	FALSE	_TIS[Phospho (STY)]NPEVVMK_.2	18.6598625183105;16.7289218902588;5.87651634216309;15.0960073471069;7.49325513839722;11.774676322937;19.3533496856689;23.4418849945068;12.9606819152832;12.8593339920044;12.9773635864258;8.40870475769043	0.999999940395355;0.99999988079071;0.992434144020081;0.999999225139618;0.998488664627075;0.999979078769684;0.999981462955475;1;0.999993622303009;0.999990522861481;0.999993741512299;0.999394416809082	0.999999940395355;0.99999988079071;0.992434144020081;0.999999225139618;0.998488664627075;0.999979078769684;0.999981462955475;1;0.999993622303009;0.999990522861481;0.999993741512299;0.999394416809082	_T[Phospho (STY): 0%]IS[Phospho (STY): 100%]NPEVVMK_;_T[Phospho (STY): 0.8%]IS[Phospho (STY): 99.2%]NPEVVMK_;_T[Phospho (STY): 0.2%]IS[Phospho (STY): 99.8%]NPEVVMK_;_T[Phospho (STY): 0.1%]IS[Phospho (STY): 99.9%]NPEVVMK_	1.15565957579795;0.944262356312772;1.41170437129468;0.985147274880959;0.919908243404825;0.923710409271573;0.879613832332355;0.882659220007701;0.845611354819516;1.32731436751143;0.753024498677614;0.949460827566876	1	_TIS[Phospho (STY)]NPEVVMK_.2	AFDN_S216_M1	1	EVYKDMPETSFTRTISNPEVVMKRRRQQKLE	S
														39846.7			31390.8	0.874209	15;18	AFDN	Homo sapiens	Afadin	P55196	AFAD_HUMAN	1092	FALSE	_Q[Deamidation (NQ)]GAIYHGLAT[Phospho (STY)]LLNQPSPMM[Oxidation (M)]QR_.3	115.959449768066;177.301239013672	0.867247581481934;0.87420928478241	0.95573353767395;0.958069761594137	_Q[Deamidation (NQ): 100%]GAIY[Phospho (STY): 0%]HGLAT[Phospho (STY): 100%]LLN[Deamidation (NQ): 0%]Q[Deamidation (NQ): 0%]PS[Phospho (STY): 0%]PM[Oxidation (M): 13.3%]M[Oxidation (M): 86.7%]Q[Deamidation (NQ): 0%]R_;_Q[Deamidation (NQ): 100%]GAIY[Phospho (STY): 0%]HGLAT[Phospho (STY): 100%]LLN[Deamidation (NQ): 0%]Q[Deamidation (NQ): 0%]PS[Phospho (STY): 0%]PM[Oxidation (M): 12.6%]M[Oxidation (M…	0.76986588547456;0.591156682086909	1	_Q[Deamidation (NQ)]GAIYHGLAT[Phospho (STY)]LLNQPSPMM[Oxidation (M)]QR_.3	AFDN_T1101_M1	1	TLEVAKQGAIYHGLATLLNQPSPMMQRISDR	T
42434.3	33619.8	30849		36706.6	40530.6	44241.3	36630.8	36373.1	55446.1	48092.8	69450.8		53757.8	36599.4	39391.5	56128.9		1	1;2;3;5;6;7;8;9;10;11;12;14;15;16;17	AFDN	Homo sapiens	Afadin	P55196	AFAD_HUMAN	1229	FALSE	_EYFT[Phospho (STY)]FPASK_.2	12.1285371780396;13.3416900634766;13.076226234436;9.72520065307617;12.1961450576782;8.94347953796387;9.28677749633789;7.43021392822266;20.9766101837158;17.4227905273438;12.6455850601196;9.64629936218262;13.0899620056152;9.06974792480469;11.401104927063	0.999657571315765;0.999912917613983;0.999979794025421;0.992057025432587;0.999972522258759;0.998727798461914;0.987219989299774;0.855142772197723;0.999999761581421;0.99999988079071;0.999152779579163;0.993772745132446;0.999980866909027;0.998821318149567;0.999939203262329	0.999657571315765;0.999912917613983;0.999979794025421;0.992057025432587;0.999972522258759;0.998727798461914;0.987219989299774;0.855142772197723;0.999999761581421;0.99999988079071;0.999152779579163;0.993772745132446;0.999980866909027;0.998821318149567;0.999939203262329	_EY[Phospho (STY): 0%]FT[Phospho (STY): 100%]FPAS[Phospho (STY): 0%]K_;_EY[Phospho (STY): 0.8%]FT[Phospho (STY): 99.2%]FPAS[Phospho (STY): 0%]K_;_EY[Phospho (STY): 0.1%]FT[Phospho (STY): 99.9%]FPAS[Phospho (STY): 0%]K_;_EY[Phospho (STY): 1.3%]FT[Phospho (STY): 98.7%]FPAS[Phospho (STY): 0%]K_;_EY[Phospho (STY): 14.3%]FT[Phospho (STY): 85.5%]FPAS[Phospho (STY): 0.1%]K_;_EY[Phospho (STY): 0.6%]FT[Ph…	1.17254761728047;0.830749532841829;0.686956778798709;1.14007974977799;0.984092812203301;0.856511618527869;0.932751916788277;0.725334798291819;0.809807468365561;0.820415002779817;1.13129896091814;1.55916397747613;0.938470835516236;0.732701679259456;0.861102714759172	1	_EYFT[Phospho (STY)]FPASK_.2	AFDN_T1232_M1	1	EAYPIPTQTYTREYFTFPASKSQDRMAPPQN	T
										49242.4	50609.1							0.999318	11;12	AFDN	Homo sapiens	Afadin	P55196	AFAD_HUMAN	1328	FALSE	_SVT[Phospho (STY)]PASTLTK_.2	11.6590137481689;9.91495132446289	0.977880716323853;0.999317765235901	0.977880716323853;0.999317765235901	_S[Phospho (STY): 0%]VT[Phospho (STY): 97.8%]PAS[Phospho (STY): 0%]T[Phospho (STY): 0.1%]LT[Phospho (STY): 2.1%]K_;_S[Phospho (STY): 0%]VT[Phospho (STY): 99.9%]PAS[Phospho (STY): 0%]T[Phospho (STY): 0%]LT[Phospho (STY): 0%]K_	0.806273603466268;1.16147149713874	1	_SVT[Phospho (STY)]PASTLTK_.2	AFDN_T1330_M1	1	STSSQEHLNHSSKSVTPASTLTKSGPGRWKT	T
						61731.2		56613.7			160946							0.996195	7;9;12	AFDN	Homo sapiens	Afadin	P55196	AFAD_HUMAN	1328	FALSE	_SVT[Phospho (STY)]PAST[Phospho (STY)]LTK_.2	15.0274753570557;15.497992515564;40.4495391845703	0.787358343601227;0.847834050655365;0.996194660663605	0.799463838338852;0.868744045495987;0.998097330331802	_S[Phospho (STY): 0%]VT[Phospho (STY): 78.7%]PAS[Phospho (STY): 13.3%]T[Phospho (STY): 81.2%]LT[Phospho (STY): 26.8%]K_;_S[Phospho (STY): 0%]VT[Phospho (STY): 89%]PAS[Phospho (STY): 24.3%]T[Phospho (STY): 84.8%]LT[Phospho (STY): 2%]K_;_S[Phospho (STY): 0%]VT[Phospho (STY): 100%]PAS[Phospho (STY): 0.1%]T[Phospho (STY): 99.6%]LT[Phospho (STY): 0.3%]K_	0.934825145656684;0.753758954096163;1.14598380415594	2	_SVT[Phospho (STY)]PAST[Phospho (STY)]LTK_.2	AFDN_T1330_M2	1	STSSQEHLNHSSKSVTPASTLTKSGPGRWKT	T
						61731.2		56613.7			160946							0.996195	7;9;12	AFDN	Homo sapiens	Afadin	P55196	AFAD_HUMAN	1328	FALSE	_SVT[Phospho (STY)]PAST[Phospho (STY)]LTK_.2	15.0274753570557;15.497992515564;40.4495391845703	0.787358343601227;0.847834050655365;0.996194660663605	0.799463838338852;0.868744045495987;0.998097330331802	_S[Phospho (STY): 0%]VT[Phospho (STY): 78.7%]PAS[Phospho (STY): 13.3%]T[Phospho (STY): 81.2%]LT[Phospho (STY): 26.8%]K_;_S[Phospho (STY): 0%]VT[Phospho (STY): 89%]PAS[Phospho (STY): 24.3%]T[Phospho (STY): 84.8%]LT[Phospho (STY): 2%]K_;_S[Phospho (STY): 0%]VT[Phospho (STY): 100%]PAS[Phospho (STY): 0.1%]T[Phospho (STY): 99.6%]LT[Phospho (STY): 0.3%]K_	0.934825145656684;0.753758954096163;1.14598380415594	2	_SVT[Phospho (STY)]PAST[Phospho (STY)]LTK_.2	AFDN_T1334_M2	1	QEHLNHSSKSVTPASTLTKSGPGRWKTPAAI	T
					26142.8	40625.2		59432.2	54087.9				39630.4		38191.4			1	6;7;9;10;14;16	AFF1	Homo sapiens	AF4/FMR2 family member 1	P51825	AFF1_HUMAN	197	FALSE	_ELSPLISLPS[Phospho (STY)]PVPPLS[Phospho (STY)]PIHSNQQTLPR_.3	16.2971992492676;46.2840881347656;60.653881072998;51.8852844238281;22.2106456756592;35.2896575927734	0.764148890972137;0.999999940395355;0.945891082286835;0.999597609043121;0.870257019996643;0.99153059720993	0.871449798345566;0.999999970197678;0.972945541143417;0.999660134315491;0.934615641832352;0.994256675243378	_ELS[Phospho (STY): 0.4%]PLIS[Phospho (STY): 25.4%]LPS[Phospho (STY): 97.9%]PVPPLS[Phospho (STY): 76.4%]PIHS[Phospho (STY): 0%]NQQT[Phospho (STY): 0%]LPR_;_ELS[Phospho (STY): 0%]PLIS[Phospho (STY): 0%]LPS[Phospho (STY): 100%]PVPPLS[Phospho (STY): 100%]PIHS[Phospho (STY): 0%]NQQT[Phospho (STY): 0%]LPR_;_ELS[Phospho (STY): 0%]PLIS[Phospho (STY): 5.4%]LPS[Phospho (STY): 94.6%]PVPPLS[Phospho (STY): 1…	0.738025966682801;0.722459062760357;0.717629468250027;0.902507485353985;1.92750144323353;0.646926761335038	2	_ELSPLISLPS[Phospho (STY)]PVPPLS[Phospho (STY)]PIHSNQQTLPR_.3	AFF1_S206_M2	1	DSAPERELSPLISLPSPVPPLSPIHSNQQTL	S
					26142.8	40625.2		59432.2	54087.9				39630.4		38191.4			1	6;7;9;10;14;16	AFF1	Homo sapiens	AF4/FMR2 family member 1	P51825	AFF1_HUMAN	197	FALSE	_ELSPLISLPS[Phospho (STY)]PVPPLS[Phospho (STY)]PIHSNQQTLPR_.3	16.2971992492676;46.2840881347656;60.653881072998;51.8852844238281;22.2106456756592;35.2896575927734	0.764148890972137;0.999999940395355;0.945891082286835;0.999597609043121;0.870257019996643;0.99153059720993	0.871449798345566;0.999999970197678;0.972945541143417;0.999660134315491;0.934615641832352;0.994256675243378	_ELS[Phospho (STY): 0.4%]PLIS[Phospho (STY): 25.4%]LPS[Phospho (STY): 97.9%]PVPPLS[Phospho (STY): 76.4%]PIHS[Phospho (STY): 0%]NQQT[Phospho (STY): 0%]LPR_;_ELS[Phospho (STY): 0%]PLIS[Phospho (STY): 0%]LPS[Phospho (STY): 100%]PVPPLS[Phospho (STY): 100%]PIHS[Phospho (STY): 0%]NQQT[Phospho (STY): 0%]LPR_;_ELS[Phospho (STY): 0%]PLIS[Phospho (STY): 5.4%]LPS[Phospho (STY): 94.6%]PVPPLS[Phospho (STY): 1…	0.738025966682801;0.722459062760357;0.717629468250027;0.902507485353985;1.92750144323353;0.646926761335038	2	_ELSPLISLPS[Phospho (STY)]PVPPLS[Phospho (STY)]PIHSNQQTLPR_.3	AFF1_S212_M2	1	ELSPLISLPSPVPPLSPIHSNQQTLPRTQGS	S
9361.23	5294.23	6617.89	9548.9	8763.52	6986.11	5153.09	5603.84	4693.22	4533.91	5447.59	5654.4	9459.09	7946.92	5608.75	4075.25	5816.02	6588.5		1;2;3;4;5;6;7;8;9;10;11;12;13;14;15;16;17;18	AFF3	Homo sapiens	AF4/FMR2 family member 3	P51826	AFF3_HUMAN	751	FALSE	_NELLS[Phospho (STY)]PLK_.2			1	_NELLS[Phospho (STY): 100%]PLK_	1.1021971215316;0.880528989882434;0.742079055308613;1.59829455221339;1.0647940611453;0.935994346681191;0.84926968488287;0.896408675913773;0.773436570205859;0.857511531969344;0.823251440835644;1.22972685007107;1.30759951373313;1.40476909926948;0.960263293708273;0.768911357690666;0.949007343365331;0.73320079152999	1	_NELLS[Phospho (STY)]PLK_.2	AFF3_S755_M1	1	EQFYTLVPFGRNELLSPLKDSDEIRSLWVKI	S
		21362.9	20769.1			39692.1							19943.4	24085	27591.6			0.999988	3;4;7;14;15;16	AFF3	Homo sapiens	AF4/FMR2 family member 3	P51826	AFF3_HUMAN	878	FALSE	_SPIS[Phospho (STY)]PLSDASK_.2	15.5137796401978;21.9880809783936;14.0971956253052;16.6122913360596;11.2237644195557;16.5617580413818	0.999247074127197;0.999811947345734;0.995087862014771;0.999987959861755;0.999570667743683;0.998823583126068	0.999247074127197;0.999811947345734;0.995087862014771;0.999987959861755;0.999570667743683;0.998823583126068	_S[Phospho (STY): 0.1%]PIS[Phospho (STY): 99.9%]PLS[Phospho (STY): 0%]DAS[Phospho (STY): 0%]K_;_S[Phospho (STY): 0%]PIS[Phospho (STY): 100%]PLS[Phospho (STY): 0%]DAS[Phospho (STY): 0%]K_;_S[Phospho (STY): 0%]PIS[Phospho (STY): 99.5%]PLS[Phospho (STY): 0.5%]DAS[Phospho (STY): 0%]K_	0.841978112139022;1.41329441105007;0.922575211999463;1.33369613534288;1.05272540314019;0.746996226523704	1	_SPIS[Phospho (STY)]PLSDASK_.2	AFF3_S881_M1	1	AIPINKNEKMLRSPISPLSDASKHKYTSEDL	S
121526		154139		155528	128395		155592	127445	166921	176808	141202			129186	127569		134878	0.999996	1;3;5;6;8;9;10;11;12;15;16;18	AFF4	Homo sapiens	AF4/FMR2 family member 4	Q9UHB7	AFF4_HUMAN	1034	FALSE	_NSYNNSQAPS[Phospho (STY)]PGLGSK_.2	42.206298828125;28.9845237731934;27.9696922302246;33.069751739502;27.1889667510986;39.9944076538086;44.2409934997559;38.8864974975586;36.2372550964355;32.9556655883789;32.3548126220703;28.3598175048828	0.999458193778992;0.999859988689423;0.973071455955505;0.884517073631287;0.993964314460754;0.999996185302734;0.999734282493591;0.99940687417984;0.980017900466919;0.959673285484314;0.891440153121948;0.999733150005341	0.999458193778992;0.999859988689423;0.973071455955505;0.884517073631287;0.993964314460754;0.999996185302734;0.999734282493591;0.99940687417984;0.980017900466919;0.959673285484314;0.891440153121948;0.999733150005341	_NS[Phospho (STY): 0%]Y[Phospho (STY): 0%]NNS[Phospho (STY): 0%]QAPS[Phospho (STY): 99.9%]PGLGS[Phospho (STY): 0.1%]K_;_NS[Phospho (STY): 0%]Y[Phospho (STY): 0%]NNS[Phospho (STY): 0%]QAPS[Phospho (STY): 100%]PGLGS[Phospho (STY): 0%]K_;_NS[Phospho (STY): 0%]Y[Phospho (STY): 0%]NNS[Phospho (STY): 0%]QAPS[Phospho (STY): 97.3%]PGLGS[Phospho (STY): 2.7%]K_;_NS[Phospho (STY): 0%]Y[Phospho (STY): 0%]NNS…	1.17425696636777;0.690273117229002;0.997154277085802;0.935948591041019;1.08263687923865;0.768485587570752;0.858445860294609;0.799923368236906;1.14098490486891;0.988663205241319;0.822458329400607;0.875997773682675	1	_NSYNNSQAPS[Phospho (STY)]PGLGSK_.2	AFF4_S1043_M1	1	LTEHLKNSYNNSQAPSPGLGSKAVGMPSPVS	S
160931	159171	127015	175245	94347.9	102287	193092	115998	189682	155557	174306	204200		205755	138944	120246				1;2;3;4;5;6;7;8;9;10;11;12;14;15;16	AFF4	Homo sapiens	AF4/FMR2 family member 4	Q9UHB7	AFF4_HUMAN	1050	FALSE	_AVGMPS[Phospho (STY)]PVS[Phospho (STY)]PK_.2			1	_AVGMPS[Phospho (STY): 100%]PVS[Phospho (STY): 100%]PK_	1.15186166824352;0.948368600384209;0.815237506706088;1.41240747466074;0.993458366324094;0.956523199633362;0.89986883314006;0.945994127144654;0.812586386667648;0.900299310205796;0.867858618349711;1.17701764662518;1.30709691383469;0.982432676264406;0.753981775482979	2	_AVGMPS[Phospho (STY)]PVS[Phospho (STY)]PK_.2	AFF4_S1055_M2	1	QAPSPGLGSKAVGMPSPVSPKLSPGNSGNYS	S
145664	150957	129811		129553	129727		52786.2	136761	156755		173477		146601	130760	136401			0.998983	1;2;3;5;6;8;9;10;12;14;15;16	AFF4	Homo sapiens	AF4/FMR2 family member 4	Q9UHB7	AFF4_HUMAN	1050	FALSE	_AVGMPSPVS[Phospho (STY)]PK_.2	6.62544822692871;2.25253248214722;7.02965402603149;5.7435564994812;4.67288208007813;2.65013360977173;6.93400621414185;4.01592350006104;3.82095718383789;7.89024686813354;6.64159297943115;3.1897177696228	0.996407985687256;0.777737975120544;0.997599422931671;0.991367518901825;0.975226163864136;0.838909089565277;0.997359156608582;0.953288316726685;0.943797886371613;0.998983383178711;0.99646532535553;0.899322330951691	0.996407985687256;0.777737975120544;0.997599422931671;0.991367518901825;0.975226163864136;0.838909089565277;0.997359156608582;0.953288316726685;0.943797886371613;0.998983383178711;0.99646532535553;0.899322330951691	_AVGMPS[Phospho (STY): 0.4%]PVS[Phospho (STY): 99.6%]PK_;_AVGMPS[Phospho (STY): 22.2%]PVS[Phospho (STY): 77.8%]PK_;_AVGMPS[Phospho (STY): 0.2%]PVS[Phospho (STY): 99.8%]PK_;_AVGMPS[Phospho (STY): 0.9%]PVS[Phospho (STY): 99.1%]PK_;_AVGMPS[Phospho (STY): 2.5%]PVS[Phospho (STY): 97.5%]PK_;_AVGMPS[Phospho (STY): 16.1%]PVS[Phospho (STY): 83.9%]PK_;_AVGMPS[Phospho (STY): 0.3%]PVS[Phospho (STY): 99.7%]PK…	1.16888003409649;0.916459365867733;0.677663107779182;1.03403830296524;0.948626076387523;1.00705725262734;0.726512309063329;0.913521723463329;1.21226559907122;1.35420867327413;1.01790206041465;0.822670246504615	1	_AVGMPSPVS[Phospho (STY)]PK_.2	AFF4_S1058_M1	1	SPGLGSKAVGMPSPVSPKLSPGNSGNYSSGA	S
160931	159171	127015	175245	94347.9	102287	193092	115998	189682	155557	174306	204200		205755	138944	120246				1;2;3;4;5;6;7;8;9;10;11;12;14;15;16	AFF4	Homo sapiens	AF4/FMR2 family member 4	Q9UHB7	AFF4_HUMAN	1050	FALSE	_AVGMPS[Phospho (STY)]PVS[Phospho (STY)]PK_.2			1	_AVGMPS[Phospho (STY): 100%]PVS[Phospho (STY): 100%]PK_	1.15186166824352;0.948368600384209;0.815237506706088;1.41240747466074;0.993458366324094;0.956523199633362;0.89986883314006;0.945994127144654;0.812586386667648;0.900299310205796;0.867858618349711;1.17701764662518;1.30709691383469;0.982432676264406;0.753981775482979	2	_AVGMPS[Phospho (STY)]PVS[Phospho (STY)]PK_.2	AFF4_S1058_M2	1	SPGLGSKAVGMPSPVSPKLSPGNSGNYSSGA	S
126979			83284.8					121682	96534.2									0.989119	1;4;9;10	AFF4	Homo sapiens	AF4/FMR2 family member 4	Q9UHB7	AFF4_HUMAN	176	FALSE	_S[Phospho (STY)]RSSSPGKPQ[Deamidation (NQ)]AVSSLNSSHSR_.4	105.655136108398;70.7242584228516;85.1095581054688;83.2812652587891	0.87824147939682;0.836712121963501;0.989118874073029;0.831463694572449	0.939120709896088;0.91835606098175;0.99455937743187;0.915731847286224	_S[Phospho (STY): 87.8%]RS[Phospho (STY): 2.2%]S[Phospho (STY): 9.9%]S[Phospho (STY): 0.1%]PGKPQ[Deamidation (NQ): 100%]AVS[Phospho (STY): 0%]S[Phospho (STY): 0%]LN[Deamidation (NQ): 0%]S[Phospho (STY): 0%]S[Phospho (STY): 0%]HS[Phospho (STY): 0%]R_;_S[Phospho (STY): 83.7%]RS[Phospho (STY): 11%]S[Phospho (STY): 4.5%]S[Phospho (STY): 0.9%]PGKPQ[Deamidation (NQ): 100%]AVS[Phospho (STY): 0%]S[Phosph…	0.981242668307966;1.49977535997813;0.801882011663757;0.769713996035523	1	_S[Phospho (STY)]RSSSPGKPQ[Deamidation (NQ)]AVSSLNSSHSR_.4	AFF4_S176_M1	1	SSSRKKGQHGSEHSKSRSSSPGKPQAVSSLN	S
293833												195740			228000			0.923091	1;13;16	AFF4	Homo sapiens	AF4/FMR2 family member 4	Q9UHB7	AFF4_HUMAN	178	FALSE	_S[Phospho (STY)]SSPGKPQAVSSLNSSHSR_.3	100.612693786621;60.4259719848633;85.4873962402344	0.923090934753418;0.907635509967804;0.764277935028076	0.923090934753418;0.907635509967804;0.764277935028076	_S[Phospho (STY): 92.3%]S[Phospho (STY): 7.1%]S[Phospho (STY): 0.6%]PGKPQAVS[Phospho (STY): 0%]S[Phospho (STY): 0%]LNS[Phospho (STY): 0%]S[Phospho (STY): 0%]HS[Phospho (STY): 0%]R_;_S[Phospho (STY): 90.8%]S[Phospho (STY): 9.2%]S[Phospho (STY): 0%]PGKPQAVS[Phospho (STY): 0%]S[Phospho (STY): 0%]LNS[Phospho (STY): 0%]S[Phospho (STY): 0%]HS[Phospho (STY): 0%]R_;_S[Phospho (STY): 76.4%]S[Phospho (STY)…	1.08809378649539;1.32364161111046;0.767127579721585	1	_S[Phospho (STY)]SSPGKPQAVSSLNSSHSR_.3	AFF4_S178_M1	1	SRKKGQHGSEHSKSRSSSPGKPQAVSSLNSS	S
[truncated: 13,672 more rows]

## Sheet: Community-based-phosphosites
Supplementary Data 3
Technical comparison of DDA and different types of DIA in a biological setting
[truncated: 11,386 more rows]

## Sheet: Combined-library-phosphosites
Supplementary Data 3
Technical comparison of DDA and different types of DIA in a biological setting
[truncated: 14,835 more rows]

## Sheet: directDIA-phosphosites
Supplementary Data 3
Technical comparison of DDA and different types of DIA in a biological setting
[truncated: 12,438 more rows]

## Sheet: DDA-phosphosites
Supplementary Data 3
Technical comparison of DDA and different types of DIA in a biological setting
[truncated: 12,455 more rows]

## Sheet: ANOVA-Project-specific-library
Supplementary Data 3
Technical comparison of DDA and different types of DIA in a biological setting
[truncated: 835 more rows]

## Sheet: ANOVA-Community-based-library
Supplementary Data 3
Technical comparison of DDA and different types of DIA in a biological setting
[truncated: 743 more rows]

## Sheet: ANOVA-Combined-library
DIAphos_RPE1_pilot2_Cobimetinib_0-5uM_01	DIAphos_RPE1_pilot2_Cobimetinib_0-5uM_02	DIAphos_RPE1_pilot2_Cobimetinib_0-5uM_03	DIAphos_RPE1_pilot2_Cobimetinib_5uM_01	DIAphos_RPE1_pilot2_Cobimetinib_5uM_02	DIAphos_RPE1_pilot2_Cobimetinib_5uM_03	DIAphos_RPE1_pilot2_EGF_01	DIAphos_RPE1_pilot2_EGF_02	DIAphos_RPE1_pilot2_EGF_03	DIAphos_RPE1_pilot2_NoSerum_01	DIAphos_RPE1_pilot2_NoSerum_02	DIAphos_RPE1_pilot2_NoSerum_03	DIAphos_RPE1_pilot2_PD0325901_0-5uM_01	DIAphos_RPE1_pilot2_PD0325901_0-5uM_02	DIAphos_RPE1_pilot2_PD0325901_0-5uM_03	DIAphos_RPE1_pilot2_PD0325901_5uM_01	DIAphos_RPE1_pilot2_PD0325901_5uM_02	DIAphos_RPE1_pilot2_PD0325901_5uM_03	ANOVA Significant	PTM_localization	-Log ANOVA p value	ANOVA q-value	R.Replicate	PG.Genes	PG.Organisms	PG.ProteinDescriptions	PG.ProteinGroups	PG.ProteinNames	PEP.PeptidePosition	EG.IsDecoy	EG.PrecursorId	EG.PTMAssayCandidateScore	EG.PTMAssayProbability	EG.PTMLocalizationConfidence	EG.PTMLocalizationProbabilities	EG.NormalizationFactor	PTM_0_num	PTM_group	PTM_collapse_key	PTM_collapse_key_num	PTM_seq	PTM_0_aa
[truncated: 859 more rows]

[truncated: 3 more sheets: ANOVA-directDIA, ANOVA-DDA, Data completeness]
