# Supplementary material for: Rapid and site-specific deep phosphoproteome profiling by data-independent acquisition without the need for spectral libraries
Source: Nat Commun. 2020 Feb 7;11:787. doi: 10.1038/s41467-020-14609-1 (PMC7005859; doi:10.1038/s41467-020-14609-1)
Supplement: Supplementary file 7 — Supplementary Data 4 [file 41467_2020_14609_MOESM7_ESM.xlsx]

## Sheet: Comparison_Olsen_et_al_Cell2006
Supplementary Data 4
Comparison to Olsen et al., Cell 2006
Cluster IDs (Olsen et al., Cell 2006)	Cluster Count (Olsen et al, Cell 2006)	Cluster name (Olsen et al., Cell 2006)	Cluster ID (DDA-identified)	Count (DDA-identified)	Fraction (DDA-identified)	Cluster ID (DIA-identified)	Count (DIA-identified)	Fraction (DIA-identified)	Cluster ID (DDA-sig)	Count (DDA-sig)	Fraction (DDA-sig)	Cluster ID (DIA-ANOVAsig)	COUNT (DIA-ANOVAsig)	Fraction (DIA-ANOVAsig)	Cluster ID (DIA-non-sig)	COUNT (DIA-non-sig)	Fraction (DIA-non-sig)
A	145	Signal initiators	A	53	0.365517	A	61	0.42069	A	4	0.0275862	A	23	0.158621	A	38	0.262069
B	213	Intermediate stimulators	B	99	0.464789	B	124	0.58216	B	25	0.117371	B	40	0.187793	B	84	0.394366
C	208	Late stimulators	C	97	0.466346	C	109	0.524038	C	23	0.110577	C	39	0.1875	C	70	0.336538
D	256	Terminal effectors and negative feedback	D	139	0.542969	D	159	0.621094	D	20	0.078125	D	56	0.21875	D	103	0.402344
E	123	Early negative regulators	E	66	0.536585	E	75	0.609756	E	6	0.0487805	E	21	0.170732	E	54	0.439024
F	105	Late negative regulators	F	50	0.47619	F	69	0.657143	F	3	0.0285714	F	10	0.0952381	F	59	0.561905
Total sites:	1050		Total sites:	504		Total sites:	597		Total sites:	81		Total sites:	189		Total sites:	408
			Fraction	0.48		Fraction	0.568571					Av. Log2-fc (10'EGF vs Ctrl), Olsen et al, Cell 2006	1.02		Av. Log2-fc (10'EGF vs Ctrl), Olsen et al, Cell 2006	0.48

## Sheet: DIA-sign.PathwayAnalysis
Supplementary Data 4
Comparison to Olsen et al., Cell 2006
Pathway Name	Pathway Id	Source DB Name	Organism	Pathway uploaded gene count	Genes in InnateDB for this entity	Pathway p-value	Pathway p-value (corrected)	Gene Symbols (DIA-based ANOVA-significant phosphoproteins)	Genes (Symbol|IDBG-ID|Ensembl|Entrez|Fold Change|P-Value)
EGFR1	15908	NETPATH	Human	20	472	1.56548e-11	6.0584e-09	AHNAK; ARAF; CTNND1; CTTN; EGFR; EIF4EBP1; EIF4G1; HUWE1; IRS2; MAPK14; MAPK3; MPRIP; PLCG1; PLEKHA5; PRKAR1A; RPS6KA1; SHC1; TNK2; TOM1; VIM;	AHNAK|IDBG-51019|ENSG00000124942|79026|; ARAF|IDBG-61504|ENSG00000078061|369|; CTNND1|IDBG-47085|ENSG00000198561|1500|; CTTN|IDBG-62310|ENSG00000085733|2017|; EGFR|IDBG-16933|ENSG00000146648|1956|; EIF4EBP1|IDBG-17284|ENSG00000187840|1978|; EIF4G1|IDBG-67809|ENSG00000114867|1981|; HUWE1|IDBG-70116|ENSG00000086758|10075|; IRS2|IDBG-50213|ENSG00000185950|8660|; MAPK14|IDBG-84613|ENSG00000112062|143…
Leptin	15926	NETPATH	Human	11	96	3.0909e-11	6.9809e-09	ATF2; EGFR; EIF4EBP1; HSPB1; IRS2; MAPK14; MAPK3; PLCG1; RPS6; RPS6KA1; SHC1;	ATF2|IDBG-75609|ENSG00000115966|1386|; EGFR|IDBG-16933|ENSG00000146648|1956|; EIF4EBP1|IDBG-17284|ENSG00000187840|1978|; HSPB1|IDBG-23058|ENSG00000106211|3315|; IRS2|IDBG-50213|ENSG00000185950|8660|; MAPK14|IDBG-84613|ENSG00000112062|1432|; MAPK3|IDBG-25745|ENSG00000102882|5595|; PLCG1|IDBG-75238|ENSG00000124181|5335|; RPS6|IDBG-52818|ENSG00000137154|6194|; RPS6KA1|IDBG-94680|ENSG00000117676|6195…
TSLP	15928	NETPATH	Human	13	161	3.79516e-11	6.89576e-09	ATF2; CTNND1; DIDO1; EIF4EBP1; MAPK14; MAPK3; MPRIP; MTDH; RPS6; SHC1; STMN1; TPD52L2; WIZ;	ATF2|IDBG-75609|ENSG00000115966|1386|; CTNND1|IDBG-47085|ENSG00000198561|1500|; DIDO1|IDBG-85596|ENSG00000101191|11083|; EIF4EBP1|IDBG-17284|ENSG00000187840|1978|; MAPK14|IDBG-84613|ENSG00000112062|1432|; MAPK3|IDBG-25745|ENSG00000102882|5595|; MPRIP|IDBG-32634|ENSG00000133030|23164|; MTDH|IDBG-29612|ENSG00000147649|92140|; RPS6|IDBG-52818|ENSG00000137154|6194|; SHC1|IDBG-103007|ENSG00000160691|6…
TSH	15927	NETPATH	Human	10	82	1.3978e-10	1.35237e-08	AKT1S1; ATF2; CANX; EIF4EBP1; IRS2; MAPK14; MAPK3; RPS6; RPS6KA1; SHC1;	AKT1S1|IDBG-63691|ENSG00000204673|84335|; ATF2|IDBG-75609|ENSG00000115966|1386|; CANX|IDBG-61587|ENSG00000127022|821|; EIF4EBP1|IDBG-17284|ENSG00000187840|1978|; IRS2|IDBG-50213|ENSG00000185950|8660|; MAPK14|IDBG-84613|ENSG00000112062|1432|; MAPK3|IDBG-25745|ENSG00000102882|5595|; RPS6|IDBG-52818|ENSG00000137154|6194|; RPS6KA1|IDBG-94680|ENSG00000117676|6195|; SHC1|IDBG-103007|ENSG00000160691|646…
FSH	15929	NETPATH	Human	7	44	1.44269e-08	1.11665e-06	EGFR; EIF4EBP1; HSPB1; MAPK14; MAPK3; PRKAR1A; RPS6;	EGFR|IDBG-16933|ENSG00000146648|1956|; EIF4EBP1|IDBG-17284|ENSG00000187840|1978|; HSPB1|IDBG-23058|ENSG00000106211|3315|; MAPK14|IDBG-84613|ENSG00000112062|1432|; MAPK3|IDBG-25745|ENSG00000102882|5595|; PRKAR1A|IDBG-65907|ENSG00000108946|5573|; RPS6|IDBG-52818|ENSG00000137154|6194|;
Insulin receptor signaling	16186	INOH	Human	8	85	8.84057e-08	5.70217e-06	AKT1S1; ARAF; EIF4EBP1; EIF4G1; IRS2; MAPK3; RPS6; SHC1;	AKT1S1|IDBG-63691|ENSG00000204673|84335|; ARAF|IDBG-61504|ENSG00000078061|369|; EIF4EBP1|IDBG-17284|ENSG00000187840|1978|; EIF4G1|IDBG-67809|ENSG00000114867|1981|; IRS2|IDBG-50213|ENSG00000185950|8660|; MAPK3|IDBG-25745|ENSG00000102882|5595|; RPS6|IDBG-52818|ENSG00000137154|6194|; SHC1|IDBG-103007|ENSG00000160691|6464|;
KitReceptor	15910	NETPATH	Human	8	104	4.2792e-07	2.36579e-05	ATF2; EIF4EBP1; MAPK14; MAPK3; PLCG1; RPS6; RPS6KA1; SHC1;	ATF2|IDBG-75609|ENSG00000115966|1386|; EIF4EBP1|IDBG-17284|ENSG00000187840|1978|; MAPK14|IDBG-84613|ENSG00000112062|1432|; MAPK3|IDBG-25745|ENSG00000102882|5595|; PLCG1|IDBG-75238|ENSG00000124181|5335|; RPS6|IDBG-52818|ENSG00000137154|6194|; RPS6KA1|IDBG-94680|ENSG00000117676|6195|; SHC1|IDBG-103007|ENSG00000160691|6464|;
Prolactin	15931	NETPATH	Human	8	105	4.60768e-07	2.22896e-05	EGFR; EIF4EBP1; FLNA; IRS2; MAPK14; MAPK3; RPS6; SHC1;	EGFR|IDBG-16933|ENSG00000146648|1956|; EIF4EBP1|IDBG-17284|ENSG00000187840|1978|; FLNA|IDBG-91003|ENSG00000196924|2316|; IRS2|IDBG-50213|ENSG00000185950|8660|; MAPK14|IDBG-84613|ENSG00000112062|1432|; MAPK3|IDBG-25745|ENSG00000102882|5595|; RPS6|IDBG-52818|ENSG00000137154|6194|; SHC1|IDBG-103007|ENSG00000160691|6464|;
Alpha6Beta4Integrin	15905	NETPATH	Human	7	74	5.78097e-07	2.48582e-05	EGFR; EIF4EBP1; IRS2; MAPK14; MAPK3; SHC1; VIM;	EGFR|IDBG-16933|ENSG00000146648|1956|; EIF4EBP1|IDBG-17284|ENSG00000187840|1978|; IRS2|IDBG-50213|ENSG00000185950|8660|; MAPK14|IDBG-84613|ENSG00000112062|1432|; MAPK3|IDBG-25745|ENSG00000102882|5595|; SHC1|IDBG-103007|ENSG00000160691|6464|; VIM|IDBG-58574|ENSG00000026025|7431|;
Transcription factor creb and its extracellular signals	4014	PID BIOCARTA	Human	5	27	8.6254e-07	3.33803e-05	MAPK14; MAPK3; PRKAR1A; RPS6KA1; SHC1;	MAPK14|IDBG-84613|ENSG00000112062|1432|; MAPK3|IDBG-25745|ENSG00000102882|5595|; PRKAR1A|IDBG-65907|ENSG00000108946|5573|; RPS6KA1|IDBG-94680|ENSG00000117676|6195|; SHC1|IDBG-103007|ENSG00000160691|6464|;
FGF signaling pathway	15346	PID NCI	Human	6	51	1.06123e-06	3.7336e-05	CTNND1; CTTN; MAPK14; PLCG1; RPS6KA1; SHC1;	CTNND1|IDBG-47085|ENSG00000198561|1500|; CTTN|IDBG-62310|ENSG00000085733|2017|; MAPK14|IDBG-84613|ENSG00000112062|1432|; PLCG1|IDBG-75238|ENSG00000124181|5335|; RPS6KA1|IDBG-94680|ENSG00000117676|6195|; SHC1|IDBG-103007|ENSG00000160691|6464|;
IL2	15918	NETPATH	Human	7	81	1.07642e-06	3.47145e-05	ATF2; EIF4EBP1; IRS2; MAPK14; MAPK3; RPS6; SHC1;	ATF2|IDBG-75609|ENSG00000115966|1386|; EIF4EBP1|IDBG-17284|ENSG00000187840|1978|; IRS2|IDBG-50213|ENSG00000185950|8660|; MAPK14|IDBG-84613|ENSG00000112062|1432|; MAPK3|IDBG-25745|ENSG00000102882|5595|; RPS6|IDBG-52818|ENSG00000137154|6194|; SHC1|IDBG-103007|ENSG00000160691|6464|;
RANKL	15925	NETPATH	Human	7	84	1.38005e-06	4.1083e-05	ATF2; EGFR; EIF4EBP1; MAPK14; MAPK3; PLCG1; SQSTM1;	ATF2|IDBG-75609|ENSG00000115966|1386|; EGFR|IDBG-16933|ENSG00000146648|1956|; EIF4EBP1|IDBG-17284|ENSG00000187840|1978|; MAPK14|IDBG-84613|ENSG00000112062|1432|; MAPK3|IDBG-25745|ENSG00000102882|5595|; PLCG1|IDBG-75238|ENSG00000124181|5335|; SQSTM1|IDBG-61811|ENSG00000161011|8878|;
Signalling by NGF	16818	REACTOME	Human	11	271	1.66303e-06	4.59708e-05	AKT1S1; EGFR; IRS2; MAPK14; MAPK3; PLCG1; PRKAR1A; RPS6KA1; RTN4; SHC1; SQSTM1;	AKT1S1|IDBG-63691|ENSG00000204673|84335|; EGFR|IDBG-16933|ENSG00000146648|1956|; IRS2|IDBG-50213|ENSG00000185950|8660|; MAPK14|IDBG-84613|ENSG00000112062|1432|; MAPK3|IDBG-25745|ENSG00000102882|5595|; PLCG1|IDBG-75238|ENSG00000124181|5335|; PRKAR1A|IDBG-65907|ENSG00000108946|5573|; RPS6KA1|IDBG-94680|ENSG00000117676|6195|; RTN4|IDBG-52161|ENSG00000115310|57142|; SHC1|IDBG-103007|ENSG00000160691|6…
Role of egf receptor transactivation by gpcrs in cardiac hypertrophy	3987	PID BIOCARTA	Human	5	32	2.09633e-06	5.40853e-05	EGFR; MAPK3; PLCG1; RPS6KA1; SHC1;	EGFR|IDBG-16933|ENSG00000146648|1956|; MAPK3|IDBG-25745|ENSG00000102882|5595|; PLCG1|IDBG-75238|ENSG00000124181|5335|; RPS6KA1|IDBG-94680|ENSG00000117676|6195|; SHC1|IDBG-103007|ENSG00000160691|6464|;
Angiotensin ii mediated activation of jnk pathway via pyk2 dependent signaling	4049	PID BIOCARTA	Human	5	34	2.86669e-06	6.9338e-05	ATF2; EGFR; MAPK3; PLCG1; SHC1;	ATF2|IDBG-75609|ENSG00000115966|1386|; EGFR|IDBG-16933|ENSG00000146648|1956|; MAPK3|IDBG-25745|ENSG00000102882|5595|; PLCG1|IDBG-75238|ENSG00000124181|5335|; SHC1|IDBG-103007|ENSG00000160691|6464|;
NGF signalling via TRKA from the plasma membrane	18753	REACTOME	Human	9	191	4.8229e-06	0.000103692	AKT1S1; EGFR; IRS2; MAPK14; MAPK3; PLCG1; PRKAR1A; RPS6KA1; SHC1;	AKT1S1|IDBG-63691|ENSG00000204673|84335|; EGFR|IDBG-16933|ENSG00000146648|1956|; IRS2|IDBG-50213|ENSG00000185950|8660|; MAPK14|IDBG-84613|ENSG00000112062|1432|; MAPK3|IDBG-25745|ENSG00000102882|5595|; PLCG1|IDBG-75238|ENSG00000124181|5335|; PRKAR1A|IDBG-65907|ENSG00000108946|5573|; RPS6KA1|IDBG-94680|ENSG00000117676|6195|; SHC1|IDBG-103007|ENSG00000160691|6464|;
BCR	15916	NETPATH	Human	8	157	9.58424e-06	0.000195216	ATF2; EIF4EBP1; MAPK14; MAPK3; PLCG1; RPS6; RPS6KA1; SHC1;	ATF2|IDBG-75609|ENSG00000115966|1386|; EIF4EBP1|IDBG-17284|ENSG00000187840|1978|; MAPK14|IDBG-84613|ENSG00000112062|1432|; MAPK3|IDBG-25745|ENSG00000102882|5595|; PLCG1|IDBG-75238|ENSG00000124181|5335|; RPS6|IDBG-52818|ENSG00000137154|6194|; RPS6KA1|IDBG-94680|ENSG00000117676|6195|; SHC1|IDBG-103007|ENSG00000160691|6464|;
IL4	15920	NETPATH	Human	6	74	9.67189e-06	0.000187151	ATF2; IRS2; MAPK14; MAPK3; PLCG1; SHC1;	ATF2|IDBG-75609|ENSG00000115966|1386|; IRS2|IDBG-50213|ENSG00000185950|8660|; MAPK14|IDBG-84613|ENSG00000112062|1432|; MAPK3|IDBG-25745|ENSG00000102882|5595|; PLCG1|IDBG-75238|ENSG00000124181|5335|; SHC1|IDBG-103007|ENSG00000160691|6464|;
IGF1R signaling cascade	19000	REACTOME	Human	6	83	1.87954e-05	0.000290952	EIF4EBP1; EIF4G1; IRS2; MAPK3; RPS6; SHC1;	EIF4EBP1|IDBG-17284|ENSG00000187840|1978|; EIF4G1|IDBG-67809|ENSG00000114867|1981|; IRS2|IDBG-50213|ENSG00000185950|8660|; MAPK3|IDBG-25745|ENSG00000102882|5595|; RPS6|IDBG-52818|ENSG00000137154|6194|; SHC1|IDBG-103007|ENSG00000160691|6464|;
Insulin receptor signalling cascade	18606	REACTOME	Human	6	83	1.87954e-05	0.000290952	EIF4EBP1; EIF4G1; IRS2; MAPK3; RPS6; SHC1;	EIF4EBP1|IDBG-17284|ENSG00000187840|1978|; EIF4G1|IDBG-67809|ENSG00000114867|1981|; IRS2|IDBG-50213|ENSG00000185950|8660|; MAPK3|IDBG-25745|ENSG00000102882|5595|; RPS6|IDBG-52818|ENSG00000137154|6194|; SHC1|IDBG-103007|ENSG00000160691|6464|;
Signaling by Type 1 Insulin-like Growth Factor 1 Receptor (IGF1R)	13284	REACTOME	Human	6	83	1.87954e-05	0.000290952	EIF4EBP1; EIF4G1; IRS2; MAPK3; RPS6; SHC1;	EIF4EBP1|IDBG-17284|ENSG00000187840|1978|; EIF4G1|IDBG-67809|ENSG00000114867|1981|; IRS2|IDBG-50213|ENSG00000185950|8660|; MAPK3|IDBG-25745|ENSG00000102882|5595|; RPS6|IDBG-52818|ENSG00000137154|6194|; SHC1|IDBG-103007|ENSG00000160691|6464|;
IL6	15922	NETPATH	Human	6	85	2.15506e-05	0.000320773	EIF4EBP1; HSPB1; MAPK14; MAPK3; PLCG1; SHC1;	EIF4EBP1|IDBG-17284|ENSG00000187840|1978|; HSPB1|IDBG-23058|ENSG00000106211|3315|; MAPK14|IDBG-84613|ENSG00000112062|1432|; MAPK3|IDBG-25745|ENSG00000102882|5595|; PLCG1|IDBG-75238|ENSG00000124181|5335|; SHC1|IDBG-103007|ENSG00000160691|6464|;
ErbB signaling pathway	461	KEGG	Human	6	89	2.80382e-05	0.000374164	ARAF; EGFR; EIF4EBP1; MAPK3; PLCG1; SHC1;	ARAF|IDBG-61504|ENSG00000078061|369|; EGFR|IDBG-16933|ENSG00000146648|1956|; EIF4EBP1|IDBG-17284|ENSG00000187840|1978|; MAPK3|IDBG-25745|ENSG00000102882|5595|; PLCG1|IDBG-75238|ENSG00000124181|5335|; SHC1|IDBG-103007|ENSG00000160691|6464|;
Mapkinase signaling pathway	4137	PID BIOCARTA	Human	5	56	3.51028e-05	0.000438219	ARAF; ATF2; MAPK14; MAPK3; RPS6KA1;	ARAF|IDBG-61504|ENSG00000078061|369|; ATF2|IDBG-75609|ENSG00000115966|1386|; MAPK14|IDBG-84613|ENSG00000112062|1432|; MAPK3|IDBG-25745|ENSG00000102882|5595|; RPS6KA1|IDBG-94680|ENSG00000117676|6195|;
IL5	15921	NETPATH	Human	5	59	4.52961e-05	0.0005478	ATF2; MAPK14; MAPK3; RPS6KA1; SHC1;	ATF2|IDBG-75609|ENSG00000115966|1386|; MAPK14|IDBG-84613|ENSG00000112062|1432|; MAPK3|IDBG-25745|ENSG00000102882|5595|; RPS6KA1|IDBG-94680|ENSG00000117676|6195|; SHC1|IDBG-103007|ENSG00000160691|6464|;
Insulin signaling pathway	531	KEGG	Human	7	143	4.6611e-05	0.000487526	ARAF; EIF4EBP1; IRS2; MAPK3; PRKAR1A; RPS6; SHC1;	ARAF|IDBG-61504|ENSG00000078061|369|; EIF4EBP1|IDBG-17284|ENSG00000187840|1978|; IRS2|IDBG-50213|ENSG00000185950|8660|; MAPK3|IDBG-25745|ENSG00000102882|5595|; PRKAR1A|IDBG-65907|ENSG00000108946|5573|; RPS6|IDBG-52818|ENSG00000137154|6194|; SHC1|IDBG-103007|ENSG00000160691|6464|;
mTOR signaling pathway	405	KEGG	Human	5	62	5.76431e-05	0.000571997	AKT1S1; EIF4EBP1; MAPK3; RPS6; RPS6KA1;	AKT1S1|IDBG-63691|ENSG00000204673|84335|; EIF4EBP1|IDBG-17284|ENSG00000187840|1978|; MAPK3|IDBG-25745|ENSG00000102882|5595|; RPS6|IDBG-52818|ENSG00000137154|6194|; RPS6KA1|IDBG-94680|ENSG00000117676|6195|;
Signaling by ERBB2	13291	REACTOME	Human	7	149	6.05769e-05	0.000586081	AKT1S1; EGFR; IRS2; MAPK3; PLCG1; PRKAR1A; SHC1;	AKT1S1|IDBG-63691|ENSG00000204673|84335|; EGFR|IDBG-16933|ENSG00000146648|1956|; IRS2|IDBG-50213|ENSG00000185950|8660|; MAPK3|IDBG-25745|ENSG00000102882|5595|; PLCG1|IDBG-75238|ENSG00000124181|5335|; PRKAR1A|IDBG-65907|ENSG00000108946|5573|; SHC1|IDBG-103007|ENSG00000160691|6464|;
VEGFA-VEGFR2 Pathway	18745	REACTOME	Human	6	105	7.13869e-05	0.00065778	CTNND1; HSPB1; MAPK14; MAPK3; PLCG1; ROCK2;	CTNND1|IDBG-47085|ENSG00000198561|1500|; HSPB1|IDBG-23058|ENSG00000106211|3315|; MAPK14|IDBG-84613|ENSG00000112062|1432|; MAPK3|IDBG-25745|ENSG00000102882|5595|; PLCG1|IDBG-75238|ENSG00000124181|5335|; ROCK2|IDBG-29657|ENSG00000134318|9475|;
TNFalpha	15913	NETPATH	Human	9	270	7.57295e-05	0.000666075	EGFR; FLNA; HSP90AB1; HSPB1; IRS2; MAPK14; MAPK3; SEC16A; SPAG9;	EGFR|IDBG-16933|ENSG00000146648|1956|; FLNA|IDBG-91003|ENSG00000196924|2316|; HSP90AB1|IDBG-89293|ENSG00000096384|3326|; HSPB1|IDBG-23058|ENSG00000106211|3315|; IRS2|IDBG-50213|ENSG00000185950|8660|; MAPK14|IDBG-84613|ENSG00000112062|1432|; MAPK3|IDBG-25745|ENSG00000102882|5595|; SEC16A|IDBG-92412|ENSG00000148396|9919|; SPAG9|IDBG-59405|ENSG00000008294|9043|;
Glioma	523	KEGG	Human	5	66	7.79743e-05	0.000670579	ARAF; EGFR; MAPK3; PLCG1; SHC1;	ARAF|IDBG-61504|ENSG00000078061|369|; EGFR|IDBG-16933|ENSG00000146648|1956|; MAPK3|IDBG-25745|ENSG00000102882|5595|; PLCG1|IDBG-75238|ENSG00000124181|5335|; SHC1|IDBG-103007|ENSG00000160691|6464|;
Signaling by Insulin receptor	13281	REACTOME	Human	6	107	7.93274e-05	0.000667385	EIF4EBP1; EIF4G1; IRS2; MAPK3; RPS6; SHC1;	EIF4EBP1|IDBG-17284|ENSG00000187840|1978|; EIF4G1|IDBG-67809|ENSG00000114867|1981|; IRS2|IDBG-50213|ENSG00000185950|8660|; MAPK3|IDBG-25745|ENSG00000102882|5595|; RPS6|IDBG-52818|ENSG00000137154|6194|; SHC1|IDBG-103007|ENSG00000160691|6464|;
IL1	15917	NETPATH	Human	5	70	0.00010343	0.000833905	ATF2; MAPK14; MAPK3; PLCG1; SQSTM1;	ATF2|IDBG-75609|ENSG00000115966|1386|; MAPK14|IDBG-84613|ENSG00000112062|1432|; MAPK3|IDBG-25745|ENSG00000102882|5595|; PLCG1|IDBG-75238|ENSG00000124181|5335|; SQSTM1|IDBG-61811|ENSG00000161011|8878|;
Signaling by EGFR	13216	REACTOME	Human	7	164	0.000110974	0.000876469	AKT1S1; EGFR; IRS2; MAPK3; PLCG1; PRKAR1A; SHC1;	AKT1S1|IDBG-63691|ENSG00000204673|84335|; EGFR|IDBG-16933|ENSG00000146648|1956|; IRS2|IDBG-50213|ENSG00000185950|8660|; MAPK3|IDBG-25745|ENSG00000102882|5595|; PLCG1|IDBG-75238|ENSG00000124181|5335|; PRKAR1A|IDBG-65907|ENSG00000108946|5573|; SHC1|IDBG-103007|ENSG00000160691|6464|;
Signaling by VEGF	17346	REACTOME	Human	6	114	0.000112835	0.000873346	CTNND1; HSPB1; MAPK14; MAPK3; PLCG1; ROCK2;	CTNND1|IDBG-47085|ENSG00000198561|1500|; HSPB1|IDBG-23058|ENSG00000106211|3315|; MAPK14|IDBG-84613|ENSG00000112062|1432|; MAPK3|IDBG-25745|ENSG00000102882|5595|; PLCG1|IDBG-75238|ENSG00000124181|5335|; ROCK2|IDBG-29657|ENSG00000134318|9475|;
Signaling by EGFR in Cancer	16839	REACTOME	Human	7	166	0.00011972	0.000908464	AKT1S1; EGFR; IRS2; MAPK3; PLCG1; PRKAR1A; SHC1;	AKT1S1|IDBG-63691|ENSG00000204673|84335|; EGFR|IDBG-16933|ENSG00000146648|1956|; IRS2|IDBG-50213|ENSG00000185950|8660|; MAPK3|IDBG-25745|ENSG00000102882|5595|; PLCG1|IDBG-75238|ENSG00000124181|5335|; PRKAR1A|IDBG-65907|ENSG00000108946|5573|; SHC1|IDBG-103007|ENSG00000160691|6464|;
IRS-mediated signalling	18112	REACTOME	Human	5	76	0.000153047	0.00111753	EIF4EBP1; EIF4G1; IRS2; MAPK3; RPS6;	EIF4EBP1|IDBG-17284|ENSG00000187840|1978|; EIF4G1|IDBG-67809|ENSG00000114867|1981|; IRS2|IDBG-50213|ENSG00000185950|8660|; MAPK3|IDBG-25745|ENSG00000102882|5595|; RPS6|IDBG-52818|ENSG00000137154|6194|;
IRS-related events	18844	REACTOME	Human	5	79	0.000183822	0.00129344	EIF4EBP1; EIF4G1; IRS2; MAPK3; RPS6;	EIF4EBP1|IDBG-17284|ENSG00000187840|1978|; EIF4G1|IDBG-67809|ENSG00000114867|1981|; IRS2|IDBG-50213|ENSG00000185950|8660|; MAPK3|IDBG-25745|ENSG00000102882|5595|; RPS6|IDBG-52818|ENSG00000137154|6194|;
IRS-related events triggered by IGF1R	13282	REACTOME	Human	5	80	0.000195063	0.00130154	EIF4EBP1; EIF4G1; IRS2; MAPK3; RPS6;	EIF4EBP1|IDBG-17284|ENSG00000187840|1978|; EIF4G1|IDBG-67809|ENSG00000114867|1981|; IRS2|IDBG-50213|ENSG00000185950|8660|; MAPK3|IDBG-25745|ENSG00000102882|5595|; RPS6|IDBG-52818|ENSG00000137154|6194|;
VEGF signaling pathway	16190	INOH	Human	7	183	0.000219164	0.00143757	ARAF; EGFR; MAPK14; MAPK3; PLCG1; PRKAR1A; RPS6KA1;	ARAF|IDBG-61504|ENSG00000078061|369|; EGFR|IDBG-16933|ENSG00000146648|1956|; MAPK14|IDBG-84613|ENSG00000112062|1432|; MAPK3|IDBG-25745|ENSG00000102882|5595|; PLCG1|IDBG-75238|ENSG00000124181|5335|; PRKAR1A|IDBG-65907|ENSG00000108946|5573|; RPS6KA1|IDBG-94680|ENSG00000117676|6195|;
IL3	15919	NETPATH	Human	5	84	0.000245361	0.00155663	ATF2; HSPB1; MAPK14; MAPK3; SHC1;	ATF2|IDBG-75609|ENSG00000115966|1386|; HSPB1|IDBG-23058|ENSG00000106211|3315|; MAPK14|IDBG-84613|ENSG00000112062|1432|; MAPK3|IDBG-25745|ENSG00000102882|5595|; SHC1|IDBG-103007|ENSG00000160691|6464|;
Downstream signaling of activated FGFR	16879	REACTOME	Human	6	134	0.000273417	0.00170665	AKT1S1; EGFR; IRS2; MAPK3; PLCG1; PRKAR1A;	AKT1S1|IDBG-63691|ENSG00000204673|84335|; EGFR|IDBG-16933|ENSG00000146648|1956|; IRS2|IDBG-50213|ENSG00000185950|8660|; MAPK3|IDBG-25745|ENSG00000102882|5595|; PLCG1|IDBG-75238|ENSG00000124181|5335|; PRKAR1A|IDBG-65907|ENSG00000108946|5573|;
MAPK signaling pathway	487	KEGG	Human	8	257	0.000312314	0.0018313	ATF2; EGFR; FLNA; HSPB1; MAPK14; MAPK3; RPS6KA1; STMN1;	ATF2|IDBG-75609|ENSG00000115966|1386|; EGFR|IDBG-16933|ENSG00000146648|1956|; FLNA|IDBG-91003|ENSG00000196924|2316|; HSPB1|IDBG-23058|ENSG00000106211|3315|; MAPK14|IDBG-84613|ENSG00000112062|1432|; MAPK3|IDBG-25745|ENSG00000102882|5595|; RPS6KA1|IDBG-94680|ENSG00000117676|6195|; STMN1|IDBG-94424|ENSG00000117632|3925|;
Immune System	18444	REACTOME	Human	18	1127	0.00033854	0.00195545	AKT1S1; ATF2; CANX; EGFR; EIF4G1; HSP90AB1; HUWE1; IRS2; KIF4A; MAPK14; MAPK3; MYO9B; PLCG1; PRKAR1A; RPS6KA1; SHC1; SQSTM1; STIM1;	AKT1S1|IDBG-63691|ENSG00000204673|84335|; ATF2|IDBG-75609|ENSG00000115966|1386|; CANX|IDBG-61587|ENSG00000127022|821|; EGFR|IDBG-16933|ENSG00000146648|1956|; EIF4G1|IDBG-67809|ENSG00000114867|1981|; HSP90AB1|IDBG-89293|ENSG00000096384|3326|; HUWE1|IDBG-70116|ENSG00000086758|10075|; IRS2|IDBG-50213|ENSG00000185950|8660|; KIF4A|IDBG-74423|ENSG00000090889|24137|; MAPK14|IDBG-84613|ENSG00000112062|14…
Progesterone-mediated oocyte maturation	5712	KEGG	Human	5	91	0.000356443	0.00202858	ARAF; HSP90AB1; MAPK14; MAPK3; RPS6KA1;	ARAF|IDBG-61504|ENSG00000078061|369|; HSP90AB1|IDBG-89293|ENSG00000096384|3326|; MAPK14|IDBG-84613|ENSG00000112062|1432|; MAPK3|IDBG-25745|ENSG00000102882|5595|; RPS6KA1|IDBG-94680|ENSG00000117676|6195|;
Signaling by FGFR	13320	REACTOME	Human	6	145	0.000417948	0.00218576	AKT1S1; EGFR; IRS2; MAPK3; PLCG1; PRKAR1A;	AKT1S1|IDBG-63691|ENSG00000204673|84335|; EGFR|IDBG-16933|ENSG00000146648|1956|; IRS2|IDBG-50213|ENSG00000185950|8660|; MAPK3|IDBG-25745|ENSG00000102882|5595|; PLCG1|IDBG-75238|ENSG00000124181|5335|; PRKAR1A|IDBG-65907|ENSG00000108946|5573|;
Downstream signal transduction	13329	REACTOME	Human	6	146	0.000433579	0.00223727	AKT1S1; EGFR; IRS2; MAPK3; PLCG1; PRKAR1A;	AKT1S1|IDBG-63691|ENSG00000204673|84335|; EGFR|IDBG-16933|ENSG00000146648|1956|; IRS2|IDBG-50213|ENSG00000185950|8660|; MAPK3|IDBG-25745|ENSG00000102882|5595|; PLCG1|IDBG-75238|ENSG00000124181|5335|; PRKAR1A|IDBG-65907|ENSG00000108946|5573|;
DAP12 signaling	13003	REACTOME	Human	6	147	0.000449664	0.00226	AKT1S1; EGFR; IRS2; MAPK3; PLCG1; PRKAR1A;	AKT1S1|IDBG-63691|ENSG00000204673|84335|; EGFR|IDBG-16933|ENSG00000146648|1956|; IRS2|IDBG-50213|ENSG00000185950|8660|; MAPK3|IDBG-25745|ENSG00000102882|5595|; PLCG1|IDBG-75238|ENSG00000124181|5335|; PRKAR1A|IDBG-65907|ENSG00000108946|5573|;
DAP12 interactions	13004	REACTOME	Human	6	155	0.000595792	0.0027449	AKT1S1; EGFR; IRS2; MAPK3; PLCG1; PRKAR1A;	AKT1S1|IDBG-63691|ENSG00000204673|84335|; EGFR|IDBG-16933|ENSG00000146648|1956|; IRS2|IDBG-50213|ENSG00000185950|8660|; MAPK3|IDBG-25745|ENSG00000102882|5595|; PLCG1|IDBG-75238|ENSG00000124181|5335|; PRKAR1A|IDBG-65907|ENSG00000108946|5573|;
Signaling by FGFR in disease	16656	REACTOME	Human	6	162	0.000751817	0.00319729	AKT1S1; EGFR; IRS2; MAPK3; PLCG1; PRKAR1A;	AKT1S1|IDBG-63691|ENSG00000204673|84335|; EGFR|IDBG-16933|ENSG00000146648|1956|; IRS2|IDBG-50213|ENSG00000185950|8660|; MAPK3|IDBG-25745|ENSG00000102882|5595|; PLCG1|IDBG-75238|ENSG00000124181|5335|; PRKAR1A|IDBG-65907|ENSG00000108946|5573|;
Signaling by PDGF	13330	REACTOME	Human	6	174	0.00109103	0.00409931	AKT1S1; EGFR; IRS2; MAPK3; PLCG1; PRKAR1A;	AKT1S1|IDBG-63691|ENSG00000204673|84335|; EGFR|IDBG-16933|ENSG00000146648|1956|; IRS2|IDBG-50213|ENSG00000185950|8660|; MAPK3|IDBG-25745|ENSG00000102882|5595|; PLCG1|IDBG-75238|ENSG00000124181|5335|; PRKAR1A|IDBG-65907|ENSG00000108946|5573|;
Innate Immune System	17476	REACTOME	Human	11	563	0.00123639	0.0044304	AKT1S1; ATF2; EGFR; HSP90AB1; IRS2; MAPK14; MAPK3; MYO9B; PLCG1; PRKAR1A; RPS6KA1;	AKT1S1|IDBG-63691|ENSG00000204673|84335|; ATF2|IDBG-75609|ENSG00000115966|1386|; EGFR|IDBG-16933|ENSG00000146648|1956|; HSP90AB1|IDBG-89293|ENSG00000096384|3326|; IRS2|IDBG-50213|ENSG00000185950|8660|; MAPK14|IDBG-84613|ENSG00000112062|1432|; MAPK3|IDBG-25745|ENSG00000102882|5595|; MYO9B|IDBG-36042|ENSG00000099331|4650|; PLCG1|IDBG-75238|ENSG00000124181|5335|; PRKAR1A|IDBG-65907|ENSG00000108946|5…
IL-7 signaling	16106	INOH	Human	6	180	0.00129957	0.00461406	ARAF; EGFR; MAPK14; MAPK3; PRKAR1A; RPS6KA1;	ARAF|IDBG-61504|ENSG00000078061|369|; EGFR|IDBG-16933|ENSG00000146648|1956|; MAPK14|IDBG-84613|ENSG00000112062|1432|; MAPK3|IDBG-25745|ENSG00000102882|5595|; PRKAR1A|IDBG-65907|ENSG00000108946|5573|; RPS6KA1|IDBG-94680|ENSG00000117676|6195|;
Neurotrophin signaling pathway	4379	KEGG	Human	5	121	0.00130474	0.00459032	MAPK14; MAPK3; PLCG1; RPS6KA1; SHC1;	MAPK14|IDBG-84613|ENSG00000112062|1432|; MAPK3|IDBG-25745|ENSG00000102882|5595|; PLCG1|IDBG-75238|ENSG00000124181|5335|; RPS6KA1|IDBG-94680|ENSG00000117676|6195|; SHC1|IDBG-103007|ENSG00000160691|6464|;
EPO signaling pathway	16151	INOH	Human	6	181	0.0013371	0.00466178	ARAF; EGFR; MAPK14; MAPK3; PRKAR1A; RPS6KA1;	ARAF|IDBG-61504|ENSG00000078061|369|; EGFR|IDBG-16933|ENSG00000146648|1956|; MAPK14|IDBG-84613|ENSG00000112062|1432|; MAPK3|IDBG-25745|ENSG00000102882|5595|; PRKAR1A|IDBG-65907|ENSG00000108946|5573|; RPS6KA1|IDBG-94680|ENSG00000117676|6195|;
Signaling by ERBB4	13265	REACTOME	Human	5	137	0.00225752	0.00710294	AKT1S1; EGFR; IRS2; MAPK3; SHC1;	AKT1S1|IDBG-63691|ENSG00000204673|84335|; EGFR|IDBG-16933|ENSG00000146648|1956|; IRS2|IDBG-50213|ENSG00000185950|8660|; MAPK3|IDBG-25745|ENSG00000102882|5595|; SHC1|IDBG-103007|ENSG00000160691|6464|;
Focal adhesion	546	KEGG	Human	6	210	0.00283497	0.00831161	EGFR; FLNA; MAPK3; ROCK2; SHC1; ZYX;	EGFR|IDBG-16933|ENSG00000146648|1956|; FLNA|IDBG-91003|ENSG00000196924|2316|; MAPK3|IDBG-25745|ENSG00000102882|5595|; ROCK2|IDBG-29657|ENSG00000134318|9475|; SHC1|IDBG-103007|ENSG00000160691|6464|; ZYX|IDBG-46129|ENSG00000159840|7791|;
