# Supplementary material for: Rapid and site-specific deep phosphoproteome profiling by data-independent acquisition without the need for spectral libraries
Source: Nat Commun. 2020 Feb 7;11:787. doi: 10.1038/s41467-020-14609-1 (PMC7005859; doi:10.1038/s41467-020-14609-1)
Supplement: Supplementary file 8 — Supplementary Data 5 [file 41467_2020_14609_MOESM8_ESM.xlsx]

## Sheet: stoichiometry_benchmark_DIA
Supplementary Data 5
Stoichiometry benchmark
DIA_B_01	DIA_B_02	DIA_B_03	DIA_B_04	DIA_B_05	DIA_C_01	DIA_C_02	DIA_C_03	DIA_C_04	DIA_C_05	DIA_D_01	DIA_D_02	DIA_D_03	DIA_D_04	DIA_D_05	DIA_E_01	DIA_E_02	DIA_E_03	DIA_E_04	DIA_E_05	DIA_F_01	DIA_F_02	DIA_F_03	DIA_F_04	DIA_F_05	Occ_DIA_B_01	Occ_DIA_B_02	Occ_DIA_B_03	Occ_DIA_B_04	Occ_DIA_B_05	Occ_DIA_C_01	Occ_DIA_C_02	Occ_DIA_C_03	Occ_DIA_C_04	Occ_DIA_C_05	Occ_DIA_D_01	Occ_DIA_D_02	Occ_DIA_D_03	Occ_DIA_D_04	Occ_DIA_D_05	Occ_DIA_E_01	Occ_DIA_E_02	Occ_DIA_E_03	Occ_DIA_E_04	Occ_DIA_E_05	Occ_DIA_F_01	Occ_DIA_F_02	Occ_DIA_F_03	Occ_DIA_F_04	Occ_DIA_F_05
																			8463.9			2288.05
3157.59	6267.02	5652.93	6709.26			7256.38	1850.83	6394.35	5790.71	8978.63	7430.05	5881.32	7378	4376.88	5749.41	7375.67	8184.13	7004.77	11047.5	5254.64	5527.26	7708.93	8297.41	9914.66
613483	885914	2.536e+06	1.5431e+06	2707976	1.79987e+06	1.07835e+06	970273	2220770	1.53892e+06	1.78724e+06	1.6472e+06	2793563	2630282	1.48632e+06	1612572	1.37256e+06	2.6018e+06	1.54543e+06	1.72449e+06	787788	1.53927e+06	1.46009e+06	2.86197e+06	1.59359e+06																0.989169					0.951307	0.963063	0.963133	0.980426	0.975495
		21847.1			99032.6	64778.9
68225	192343						69123.2	164637	211351	258043	209927	237587	344608	302545	264684	196761	457688	474937	322620	246870	173578	459723	318266	451149
															12140.6					18341.8	21924.8	28507.2	25162.6	23616.6																0.0253114					0.0752801	0.0466231	0.0639126	0.0292975	0.0491351
32.879		3300.11	5182.44	3369.75	3434.43	2514.79	35.812	1857.36	4106.46	4877.46	4079.95	1896.46	3164.36	4395.73	2684.52	2835.43	4741.61		4882.3	2080.98	3356.14	6297.9		8578.44				0.738524	0.465804	0.567718		0.0275197	0.396738				0.338366	0.463142	0.706081	0.525459				0.675747			0.768776		0.809526
			775241	1.6328e+06	1.10491e+06		534688	1.19326e+06				1.56679e+06	1.54977e+06	773108	1.02433e+06				989831			800325	1.39249e+06	852803				0.261476	0.534196	0.432282		0.97248	0.603262				0.661634	0.536858	0.293919	0.474541				0.324253			0.231224		0.190474
3149.33											23.2643									33.6093
72664.8	163688	69379.9	70136.5	72782.2	174397	129805	25101	67472.1	72986.9	235602	161100	86355.4	97026.8	91986.2	179278	148771	103152	105517	109169	140985	172965	86700.9	120754	89862.8															0.847906
3472.61	8158.56					8781.79	2229.35		7968.88	11042.7				7856.85	8811.91	8526.15			12282.4	7959.69	10770.7			12948.2
								7312.78						8781.04			12182.2	16360.2		6062.89	7023.85		18589.3																						0.970832
						4624.66													9429.74			9142.8
13727.2	4235.57	6058.31	3988.28	5259.94	5680.63	9772.24			4369.68	10077.5	11611.1	3605.69	7395.25	4551.1	12023.5	12725.2	7298.71	4801.37	4698.85	13266.4	9315.91	6215.67	1934.99	2015.75
	2214.46	2714.79	3062.55	3122.93			6014.5	738.484			4042.91	3789.72	2656.24		7461.34	5736.59		1604.46	2675.29	6495.49
29365.7	17873.7		11784.4	11388.6	18936.2	22332.9	92152	52160.3	51900.7	36060	40293.6	88734.9	78237.5	75586.7	53000.7	57742.3	81621.1	91960.4	81411.6	62375.3	45705.3	84021.5	67446.9	88290.9
139304	101243				105084	120211	319056	253566	230495	238747	275399	498164	558181	453399	393398	442062	641813	739504	542662	416409	386950	655247	436842	574728
10469.8	2552.07				3637.11	8436.79				4169	12445.6				18075.3	18865.2				15315.9	11751			12.8902
21.3349	746.823	1.3437	665.18	109.872	1004.65	11.2542	1524.45	371.589	978.582	34.5532	0.782505	23.0873	316.197	74.3541				561.062	0.77136
50085.4	53723.1	67472.6	87197.2	67051.2	52799.1	53171.6	92937	82466.9	76053.2	21793.3	28534.8	41814.4	37549.9	39239.3	4752.92	4844.61	7239.55	7030.26	5458.52													0.93728			0.468421	0.52088	0.636942	0.665727	0.63047	0.0776816	0.0844341	0.144884	0.119342	0.0791368
							7843.92			11832.7	14615.6	27042.5	21736.5	24982.7	29145.2	78071.7	13669.6	17151.3	20802.7	32179.5	71553.5		56470.4	58865.4
					19055	10510.9	14473.6	20444.2		57050.5	60600.2	55390.2	43826.2	53419.5	130232	122569	98387.2	119470	146269	119895	138890	86050.9	139907	123993								0.0636234			0.534484	0.482167	0.367762	0.338674	0.374114	0.927759	0.931106	0.85824	0.883983	0.924308
2.67261e+06	3.51622e+06	1.0465e+06	1.242e+06	1.28889e+06	3.1692e+06	3535105	408501	1.44298e+06	1.28474e+06	2.17856e+06	2561979	788907	679789	791299	452482	375172	163022	216566	304838	40025.7	34906.6	20381.8	23537.5	24294.1	0.998895	0.998659				0.977038	0.982631	0.99709	0.997434	0.997257	0.841124	0.858187	0.966929	0.960432	0.966988	0.394443	0.363774	0.703364	0.725791	0.728651	0.0565134	0.0484064	0.253071	0.213696	0.22816
5313.04	8487.03				133840	112290	2142.33	6670.56	6350.05	739455	760771	48487.2	50326.9	48544.4	1248289	1.17911e+06	123547	147029	203995	1.20079e+06	1.2331e+06	108099	155631	147683	0.00110505	0.00134139				0.0229617	0.0173695	0.00290995	0.00256591	0.002743	0.158876	0.141813	0.0330714	0.0395684	0.0330123	0.605557	0.636226	0.296636	0.274209	0.271349	0.943487	0.951594	0.746929	0.786304	0.77184
15912	15460.5	11997.9	11654.9	12109.2	19454.7	17738.7	15027.8	13357.2	12622.1	22118.7	22410.3	15557.9	13204.7	10719.1		24985.1		12121.4	9336.61	26020.1	19971.8	10094.4		10252.2
						2682.27				2410.08	2344.65			430.132	3018.24	4212.79		3611.71		3405.27	3202.24	1037.32		2371.28
34092.8	29810.8				31612.8	33422.6				56613.7	59356.3				75562.7	70725.6				63677.2	63901.1
4694	12163.2				13256	8924.56				13435.9	9865.03			3169.72	13259.2	10196.6	1452.18	2727.58	3188.84	7488.84	9155.59		5490.06
7504.2	14674.7				17931.6	9663.05				18486.9	14480.3	8141.59			19055.4	15814.6			9233.53	12605.5	14139
2839.73	1616.59	5287.55	5429.22	4984.02	1843.51		6796.3	5625.39	4953.3	1022.37	1864.48	4687.82	3816.38	3455.35			1559.98
84327.1	55637.7	112102	123233	120131	48238.8	70154	183601	177554	110392	31950.4	36776	90548.9	110149	118567	9260.02	9248.03	21261.1	16246	15117.9						0.959133					0.874588	0.912925	0.923288	0.928966	0.861901	0.53181	0.547053	0.637394	0.676919	0.693502	0.121451	0.149357	0.188321	0.148406	0.151214
5840.04					11243.2	10875.9	24794.6	22067.6	28749.1	45719.2	49492.6	83727.3	85449.9	85173	108877	85610.5	148946	151525	137929	112773	93711.4	153738	94210.6	133751	0.0408668					0.125412	0.0870746	0.0767117	0.0710341	0.138099	0.46819	0.452947	0.362606	0.323081	0.306498	0.878549	0.850643	0.811679	0.851594	0.848786
11026.3	17488.6	5025.41	5497.74	4646.4	17982.8	16378.8	1897.22	5999.36	5902.62	19602.2	23219.5	7573.05	8947.44	10987.6	21278.2	21780.6	11831.5	14263.2	22647.4	19419.8	20846.3	8856.45	11977.6	12526.7
5797.14															14666	19908.1			30349.5	19466.8	17026.4	10828.3
171.674	7.45993	23.0107	73.4094	23.0649	16.4434	8.46171	354.054	57.1705	30.2432	10.5152	2.63608	79.1706	52.4125	22.3335
3051.99						1093.41										2620.8					1571.89
3639.75	8226.04									12893.5	11233.1				10983.7	10277.7				10305.9	10850.1
752.788	13915.6				12966.3	5958.37				14814.6	11434.8				15927.6	11350.9				11217.1	11886.8
15446.7	15266.3	6705.4	6511.05	7276.71	17779.6	17592	7228.43	6074.23	7659.01	25445.4	27704.1	10640.8	9654.98	9085.95	40355.8	39073.5	10794.9	13113.4	12268.8	41524.7	34714.3	14444.4	11298.7	11166.4
12242										20489.9					22265.9	24035.5				23386.2	22215
2367.61	6573.67	3726.39		1021.13	10935.9	3794.81	342.887	2086.74	2475.22	9114.9	6147.78	2221.03	1443.11	35.5989	2718.84				335.913	881.476	1754.36	39.9741	1002.53
93731.6	156954	115856	150858	137538	165322	153983	145485	176401	172812	101003	93636.5	98966.5	101582	102568	22079	19098.3	23318.1	23217.8	27354.9	5155.32	5970.07					0.963214				0.929145	0.93738	0.984295	0.959102	0.947147	0.598727	0.572626	0.686802	0.694611	0.71034	0.123805	0.116302	0.195015	0.167753	0.148784	0.0322784	0.0367384
	4037.02				8490.68	6927.73	1563.3	5065.92	6494.56	45589.7	47065.7	30394.8	30078	28168.1	105237	97731.2	64824.1	77575.7	105400	104092	105421	76225.6	107882	95596.2		0.0367865				0.0708553	0.0626198	0.0157046	0.0408978	0.0528532	0.401273	0.427374	0.313198	0.305389	0.28966	0.876195	0.883698	0.804985	0.832247	0.851216	0.967722	0.963262
2486.04		1141.36	3027.04	1461.18	5704.73	14578.8	65.1496	1958.94	2798.64	6811.52	5916.12	2270.7	2069.51	2668.92	4888.71		4141.01	4408.61	6166.07	6765.02	6543.76	3393.85	3240.5	3417.79
232163	59364.2	113973	104602	159295	78679.6	195592	131481	123900	101527	193596	296289	123042	161610	175749	336083	354339	183190	95862.9	109906	285176	269648	123919	21632.7	12767.3
6383.76		7026.23	8831.04	13354.1		8725.98	8427.67	12922.7		10914	14957.5		13648.9	19986.2	19991.5	17898.6	14883	8547.29	11363.5	13336.3	14947.1	11667.8
2116.13	1314.95	4256.14	9226.08	6807.91			2583.93	6349.6		11480.7	32.1123	31.1462	11285.1	12772.5	18286.6		153.345		6952.12			10431.1
70234.4	16678.5	50678.3	41791.7	61564.4	11643.7	47864.1	66883.1	49925.4	40128.7	40541.3	69020.2	46718.8	72237.8	80887	70772.9	76919.4	80381.1	41121.7	49071.5	67742.4	56416.1	50044.7	19981	24014.7
	6590.76	6419.02	13543.8	8289.6		2997.22	9469	12391.4	11046	6711.46	6171.99	14216.1	8568.66	13933	8696.6	7805.49	12065.5	13910.3	12826.7	8193.42	6233.19	9137.89	10030.2	8730.86
																		4776.19	6202.58	2560.05				4586.15
2841.18	106.321	202.932	20.4207	408.764	13.8881	188.088	4689.54	884.526	309.307	40.6528	306.111	111.938	37.8742	446.592
50819	4890.61	20503	12987.3	35560.8	4832.94	18025.3	68777.7	17889.9	14876.2	9842.18	19070.5	7418.48	16929.6	26851.1	686.468	452.263	6407.4	234.935	766.168					115.691							0.996075	0.976607	0.976604	0.987731	0.837929	0.868277	0.720259	0.783006	0.817027	0.111294	0.0686894	0.417396	0.0906104	0.153632					0.0974979
						349.376	8103.62	2108.08	908.946	9363.72	14230.7	14172.4	23077.6	29578.2	26963	30161.8	43991.5	11597.9	20761.7	23941.2	22436.2	15493.7		5267.61							0.00392502	0.0233932	0.0233957	0.0122694	0.162071	0.131723	0.279741	0.216994	0.182973	0.888706	0.931311	0.582604	0.90939	0.846368					0.902502
5100.19	14117.1				14778.4	8961.02				17736.7	13124.5				15022.4	11645	22.228		202.808	9373.36	11260.5
2039.5	6310.62				6471.28	2934.5				7109.71	4010.37				4863.42	5341.57				4986.45	5732.43
311435	219090	103433	106904	97951.5	209005	241955	167377	126362	132607	279963	283164	180678	180114	144794	271890	295132	142081	163878	152587	300995	241980	150144	112449	146757
86827.7	90836.8	21439.3	25462.4	22796.8	86505.5	87646	32154.3	31528.4	26315.1	103823	117413	48045	41516.8	39731.9	129439	132293	51495.2	53876.7	46046.1	121470	107253	52618.2	40927	51509.4
3812.62																3502.22
196.905	2.79795	4066.54	758.095	5610.17	4.57327	764.879	4769.86	2403.66	3087.21	349.139	1913.77	987.318	3119.71	4091.15	114.478	14.4944	1933.35	11.0422	445.659	1.32267	3.70275		4.78204	6.23463												0.96924				0.132777				0.260121	0.00232193	0.00784147
											112.956				1390.6				2357.55	1056.98	871.325															0.0307595				0.867223				0.739879	0.997678	0.992159
5113.56	383.615	4400.58	3220.07	8615.06	1435.79	2653.34	7670.83	4440.64	2654.42	1276.11	2861.11	2301.53	4617.06	6592.3	167.849	464.575	1744.8	5.14889	61.6693		7.51048		112.395	14.5246
2085.06							4259.73				4609.28			5723.99	4386.86	1088.13	3830.81		2728.03	3804.71	1118.09
7344.49	25826.7	8471.85	16547	14135		14981.3	6442.82	22954.2	16679	15233.3	11385.3	17728.6	17604.2	13755.8	10023.6	11346.1	9692.05	8817.8	13270.2	5990.19	8106.94	6481.22		7339.95
5771.74	15628.4	13182.4	42504.7	18085.3	46063.2	22672.9	4602.11	13870.5	14977.3	44073.8	13793	17534	18409.2	44410.6	11283.2	37982.6	22451.5	21687.7	29514.6	7228.52	23092	19182.4	20042.6	19021.3
325.969					6084.55						3166.88	10474.7	10045.5				11419.2	14400	8973.69	1120.81		5980.45
																12525.1					4986.98
1341.4	11496.5	15707.2	7466.34	15953.8	6675.17	8498.3	4348.38	6614.01	23048.4	3514.07	3531.91	5696.48	4615.69	14255.4
												73280.5			5561.06		17714.8	21759.4		718.647
2131.59	1838.46					42.0649									22.2232					7.07092
168.575	1532.97				2271.75	427.327					773.302				2167.52	1852.2				1089.23	430.783
4528.48	9455.6	5775.5	6107.47	6316.11	8810.9	8492.21	2681.37	7165.19	7092.66	7490.5	7536.69	7834.05		5025.17	8769.37	7706.01	6505.88	7278.08	11096	6801.26	7939.06	5431.07	6650.81	8019.65
37896.7	54646.4	75796.2	94595.7	87234	54051.9	49328.1	102404	111538	112832	58417.6	55718.6	124003	114775	121255	57931.8	57627.1	108365	118760	125414	49622.8	50043.2	80722.4	90817.5	94249.2
7485.38						10672				13633	16850				19093.4	25377.9				21760.4	17583.3
34630.1	13431.5			1995.92	15015.2	20045.1	4633.45			20215.2	28166.8		4798.85	4025.87	25648.3	31438.6	6480.88	4807.14	5775.08	22959.4	19522.1	6291.43	3312.73	4667.2
6920.37	6731.12	9538.55	7556.88	7434.61	5445.18	5804.04	12263.4	10368	10743.6	7472.27	7294.05	13449.3	11474.4	11968.4	8425.22	6819.87	12603.9	11090.9	10795.6	6433.54	5625.8	9274.94	7204.26	9020.65
6630.08					8127.35	7377.47	6167.55			16515.2	14424.6				5438.6		999		1864.51	5459.44	3617.6
20731.9	30847.6	32447.7	35184	35508.4	30726.2	33512.1	37957.7	40393.9	33369.1	18199.5	22037.1	22633.2	24368.9	23767.4
49273.3	74626.8	13793.9	19336.6	15959.7	69494.6	65825.5	17145.6	19683.8	20718.6	40749.7	40666.3	13847.4	13222.4	14924	8020.9	7787.77	2913.86	2502.41	4038.56												0.89161				0.777202	0.793177	0.761141			0.339632	0.32325	0.302629		0.261394
						27820.3				40612.2	36865.2	15107.7			54219.5	56683.5	23344		39673.3	56886.4	56183.4	25971.9	25431	26281.6							0.10839				0.222798	0.206823	0.238859			0.660368	0.67675	0.697371		0.738606
															15790.5	13168.1				16104.5	10702.8
2859.04	11705.2	11465.3	11198.7	10053.3		10174	12524.3	7356.48	10556.5	2899.64	7546.83	5215.6	5659.31	7947.98	2560.23	3120.12	5754.47	6253.59	8445.24		4331.2		7148.59	6465.78
4584.13					6970.87	6718.59													3541.34	3578.95	4437.58
7569.7	1806.41	5988.12	5131.63	5889.7	893.509	4028.17	12415.8	6125.56	5089.39	3356.76	6803.67	6966.14	10010.3	9100.32	5031.39	5420.51	11957.1	5037.37	6150.02	4754.63	4673.51	4368.46		2344.96
5051.22					1998.52	2804.45	7992.13	5371.97	4285.96	3105.33	3911.01	5433.41	7033.46	7417.29	4557.81	4457.29	6323.32	4528.86	5956.23	3674.22	2997.64	5285.41		1215.11
25578.8	49080.1	231843	239802	149475	40180.7	32807.2	77503.9	202442	157503	21085.1	15171.9	122852	115323	66518.8	2961.38	4000.41	15926.2	16302.4	12680.5				2091.85	580.372											0.872693	0.893257	0.95632	0.958474	0.938605	0.409597	0.418884	0.535292	0.497149	0.538905				0.0672567	0.0307877
										13881	8182.03	25323.1	22548.2	19635.8	19263.8	25045.6	62396.2	74415.4	48963.4	20383.2	32022	73720.6	130922	82452.6											0.127307	0.106743	0.0436799	0.041526	0.0613945	0.590403	0.581116	0.464708	0.502851	0.461095				0.932743	0.969212
108522	75010.7	99958.6	99262.9	108232	67759.9	90257.5	147141	132633	121262	92013.2	98106.2	153746	151201	132516	97070.3	106503	117937	119418	111497	97903.3	79270.1	94062.3	68918.2	93518.1
			13712.8												14968.4		17091.8					15791.5
															19213.7					17235.6
9365.01	15221.3		2671.52	2576.72	13919.4	11305.1	3554.79	3363.89		11552.3	14392.9	2234.63	3518.16		14550.3	12039.4		5009	8919.52	11180.3	10887.5	2773.29	4546.48
4529.68			37347.2	35967.7	9527.36			39622.6	36052.4	10214.7	7986.09		33985.8	26652.6	4895.29	3182.81	10857.4	14973.4	4760.59	3411.15	3005.97	8236.24	8107.2	12019.9
										10374.7											9177.45
43768.5	49403.6				52432.2	45687.5		8948.74		50898.3	50903.5	26477	4560.61	11456.7	71578.9	56074.3	14825.9	33172.2	13208.9	44457.5	38020.5	5135.81
	19495.4				16100.4	14857.5					20963.6				27214.8	26318.1				28902.6	25841.9
14823.5	43046.3	36551.7	35273.8	39444.3	41941.6	23524.5	13105.5	40623.2	34224	58593.6	34689.6	51155.7	41872.6	48098.9	37648.9	34083.8	46550	44817.8	56235.1	30012.7	37214.2	42652.4	55418.4	48015.4
16115.7	31635.5				31165.3	25620.8	15810.7	48475.1	50995.3	50890.3	44182	67107	68593	66999.7	51521.4	49666.1	75605.1	89094	102846	43371.3	52355.5	80417.2	93545.8	87189
35575.1	8353.5	15147.1	13851.1	13941.2	8998.07	18255.8	27019.3	14355.2	12835.1	19713	23508.9	17120	23514.1	20462.5	22685.8	28838.9	33564	16976.2	21143.9	24165.2	20523.7	22224.2	14.7914	1887.88
															2472.15	1833.81
2172.11						2994.1				3604.27	4004.51				6273.66	6060.26				5609.56	5896.74
68008.6	87248.1	9959.69	11584.4	10578.4	84904.8	89841.8	14464	12647	13412.9	88190.2	96946.6	22464.8	19814.6	19106.5	98058.4	92715.8	26190.1	31951.5	34144.2	81150.5	86885.1	24182.1	26849.8	27055.5
18153.1	30352.7	3433.52			26948	27637.2				34031.4	32001.3				45272.2	40953.1				35717.2	41008.3
791622	561188	207675	214663	227249	594052	650303	316694	242441	245410	389603	423394	175841	179283	166174	84883.5	89595.4	40483.7	40633.3	39575.3	7909.99	8092.16														0.670671	0.67848	0.306191			0.150225	0.135238	0.0842908	0.066071		0.01509	0.0136764
					22273.6	18743.2				113692	105489	41102.1	39804.6	37721.6	225279	228822	85128	85802.9	76488.4	245697	202146	87143.2	81541.2	92915.4
										8801.16	8506.92	8033.07			18928.5	20481.4	10959.1	12977		20535.1	19235.2	15673.2	12896.1	17429.5												0.925285	0.949435
								143738	155033			107463		97093.4					33677.8
																		16190.5				14873.2
141335	145826	17491.6	27284	33507.6	146773	146647	39783.4	37255	37870.4	157405	153078	35408.7	35255.3	34932.6	169940	171146	53037.5	66061.8	42163.9	156538	145561	55181.1	46026.6	59416.2
41586.4	33000.9				36686.7						48185.2				56409.3	49181.4		39619.9	27465.9		20988.8			28293.1
43179.2						41770.1															10255.1
73511	11686.7	12107.4	8603.28	13106.5	2464.48	38017.5	27855.1	11140.5	8016.32	30984.7	39165.2	15682	22686.5	20848.6	46386.1	49809.9	34393.1	17893.9	17918.3	43512.1	32953.5	21080.8	9328.89	9885.08
25287.4						13943.9				13288.3	19390.3		8121.72		23241.2	27708.4	12565.2			20772.6	16882.6
4257.26						1316.41				3192.58	3473.1					3150.5				2597.73	2734.99
18971.8										11018.5					15420.4	17333.5	16570.8			16099.8	14054.5
14945.3	19805.9	9950.45	11725.1	10358.1	16225.6	24328.3	10783.7	10973.3	12332.2	12496.9	14801.7	6591.96	5143.32				4483.74
162346	148160	366273	328339	359108	170052	168829	260010	328954	367103	126311	135676	241026	212184	244519	25085.5	27488.2	40188.7	33721.8	42289.8	1665.99	1206.92	1174.05	3939.76	3451.49											0.69826	0.754111				0.173271	0.178509	0.282142	0.196123	0.325836	0.0117712	0.00891025	0.0079156	0.0210687	0.0200942
13941	14765.2					19650.4	40671.4	36935.6	38198.5	27341.2	23751.6		42772.3		33675.3	32188.9	62716.2	53686.8	54150.2	30864.3	32963.4	54843.7	44892.6	57102.8
							5712.11											25912
14140.9	26308				30769.7	34111.9				117338	98509.1	68346.5	46056.6	57312.6	201042	205194	244427	263846	210194	216758	215198	275940	293322	303580	0.0888265	0.170481					0.196125				0.602091	0.508227		0.251563
3.71716e+06	5.35928e+06	3.55188e+06	4.70713e+06	4.16488e+06	5512797	4.70188e+06	3767944	4.20604e+06	3.87455e+06	5.98426e+06	6209015	3.34435e+06	3.27397e+06	3.24006e+06	8081097	8077976	4328535	5.73332e+06	6825923	8.25942e+06	8014528	3.89618e+06	3.65548e+06	4665365				0.58189					0.561898		0.739843													0.451938
705220	1.2784e+06	1.27837e+06	1.85349e+06	1.42997e+06	1.3102e+06	1.32417e+06	1.81454e+06	1.87572e+06	2.00311e+06	1.75899e+06	2035097	1.85684e+06	1.8583e+06	1.98395e+06	2.54814e+06	2.45682e+06	2214906	2.93157e+06	3.79826e+06		2.85389e+06	1913817	2.6485e+06	2.4994e+06				0.97317							0.923649
			532283					555675		636201													808016
2095.29	2406.8				3060.37	2563.46				2428.53	2190.79	1768.49	561.722	1326.24	1545	2868.9	1039.49	1275.35	1550.44	1997.88	1819.76	582.472	1044.15	1542.22
382871	156887	81674.7	73459.8	167096	179808	228105	329377	149767	185816	133747	128545	63206.3	94781.2	96246	35285.7	30455.2	21235.1	15776	11993.2	4582.09					0.878821	0.880477	0.817937	0.737164		0.81668	0.808412		0.803736	0.791376	0.59106	0.614441	0.477079	0.565722		0.183379	0.15253	0.175723	0.128376	0.107685	0.026745
125534	50641.1	43228.3	62280.2		95972.8	128544		86961	116479	220035	191800	164735	173009		373637	402356	236854	254697	236308	396487	329852	293504	175525	274440	0.121179	0.119523	0.182063	0.262836		0.18332	0.191588		0.196264	0.208624	0.40894	0.385559	0.522921	0.434278		0.816621	0.84747	0.824277	0.871624	0.892315	0.973255
772642	256431	114527	53892	87731.9	280966	733966	156083	133759	33559.8	359276	507915	47791.3	132023	68650	32068.4	16748.9	21062.1	14293	7977.16		3099.32										0.997649				0.920312	0.952062	0.690955	0.863271	0.795466	0.11871	0.101325	0.311012	0.322547	0.127216		0.0376052
						2464.79				44340.7	36452.1	30467.6	29804.3	25159.5	339331	211733	66504.9	42788.3	78006.2	246281	113055	101185	24594	48432.8							0.00235053				0.0796881	0.0479381	0.309045	0.136729	0.204534	0.88129	0.898675	0.688988	0.677453	0.872784		0.962395
4512.29	5965.91	3024.11	3355.03	3548.41	6192.57	5071.76	7528.09	7967.15	7182.99	3947.91	3062.3	5487.44	3916.37	6090.64	25.0205	6.96789	0.640964	462.106	451.563
5456.69	1611.18	5961.76	4379.3	4237.49	1502.99	2700.52	8525.09	4773.57	4118.62	2897.34	3733.94	4179.46	6018.02	7170.16	3682.22	3792.51	8824.58	4709.97	4831.45	3809.14	2747.7	3079.89	1990.4
		5.31838	215.844					0.992704	1.26296	16.5475		2.31848	82.7169					6.20722	736.144
40678.4	12299.4	7595.88	9676.31	10886.7	22621.3	33326.2	14371.4	9095.1	9391.46	36966.7	42680.7	16022.3	13146.9	15133.4	47894.7	51111.8	21171.1	13344.6	14840.1	47279.7	37349.4	18095	8332.11	8418.57
24542.4	17315.1				20132.2	19998.4		9971.27		29225.7	33264.8			13734.6	31697.9	36501	15154.9	14691.1	14434.6	30067.9	30814.4	15071.1	9247.16
818.56				578.059		240.831	1334.11	562.955		39.8994	1452.06		51.0903	74.8965	2736.73	2286.25			170.626	1107.15	1604.14	180.942
19449.9	2262.55	7617.75	8290.49	18354.5	1052.12	15302.4	20592.9	13101.3	7849.86	5864.74	11471.3	7150.81	8499.25	13825.6	2262.44	1577.67	1694.06	6.10809	1088.91																0.726238			0.764885	0.788617	0.199993	0.15641	0.175333
										1811.07			2140.21	3035.87	7413.96	6970.66	6527.33			6586.27	5762.28	3561.38													0.273762			0.235115	0.211383	0.800007	0.84359	0.824667
10548	9679.4	11632.2	16231.3	13262.2	8952.37	9813.63	16311.2	14262.6	16359.8	6007.7	5538.71	8067.85	8407.83	8660.54			161.942	568.717	6.75823
7939.12	17629.7				19692.9	10999.3	2113.54		3837.49	20401.7	12320.7	6214.25	6510.29	4387.91	13543.8	12563.3					11010.7
216962	221543	55300.1	59616.8	55988.3	237090	228529	72390.4	66467.3	63306.7	152300	150649	56038.3	49224.9	48564.7	33998.4	37554.5	13219.1	14718.7	11279											0.971298	0.971385				0.800536	0.815808	0.796113	0.783655	0.801693	0.284017	0.287677	0.346508	0.34507	0.33608
					31590.2	30355.5				171108	153368	64712.2	61276.5	54167.3	386459	419296	112413	125963	100469	410677	402414	130209	111021	135306						0.0287016	0.0286154				0.199464	0.184192	0.203887	0.216345	0.198307	0.715983	0.712323	0.653492	0.65493	0.66392
11506.2	25608.2	13378.5	18584	15367.8	22029.5	18173.3	6924.21	20164.6	19802.7	15912	17696.1	10850.4	11824.3	14628.8	7249.03	6193.46
5925.03	4656.92			4222.98		5847.28		7574		6461.17	6241.7				6324.43	6560.56			5753.26	5261.03	5643.02
34323.4	52904.3	39714.4	48813.9	41552.9	52852.6	51405.7	43298	47008.6	44784.7	51434.9	51396.5	53295.1	48415.3	55704.2	53239.8	29984.6	48385.8	59557.5	82788	48290.6	46083.6	40190.4	53597.2	49153.9
25325.4	45130.8	26184.6	25907.4	25543.2	40180.2	39027.7	8892.48	25583.4	29356.8	52151.2	52683.6	35675.8	36447.6	35455.5	53728	47053.5	36754.5	41165.4	64192.8	40824.9	48143.9	34088.7	46770.1	41449.8
10063.9	1890.97	8993.56	4233.94	10935.8	798.449	4063.24	16259.1	7178.43	5642.62	2640.23	5699.07	6273.56	10277.5	13055.2	4548.67	5436.98	10058	4344.42	4688.2	4756.16	3035.36	3169.49	1750.24	194.201
120630	17882.7	72430.8	58973.5	73388.9	15285.6	54757.4	144724	63532.7	49902.7	42767.7	66454.2	58728.5	83025.8	82207.2	49631.4	57588.8	84278.5	40840.3	49272.2	49948.7	41105.5	46868.3	20638.8	11617.3
									8176.15									7187.66
12812.2	35542.9	10144.1	15469	11959.9	33345	25974.3	1593.4	9843.04	7681.07	21092.5	16102.9	8328.48	7210.15	4143.83
90369.1	111215	35691.1	46289.9	39007	118457	154408	49172	45578.5	48938.6	132718	144355	62763.8	57904.1	58082.6	137703	141607	67177.4	75000.3	58956.6	126270	119083	64596.9	54509.7	72012.3
53100.1	37430				53411.5	54623.6				64569.6	65694.2			36839.5	74944	75233.1			35931.2	63763.4	70031.8	35323.8
													10708		11347	13345.6	11864.3			10948.9	8719.94	6580.18
522380	34707.5	151404	68221.6	173225	15803.2	292821	304566	116502	61198.1	234505	404093	104413	168069	273304	450740	457218	360722	89914.9	168451	406056	377677	164699	39857.1	89536.6
26258.2				16237.7		16050.6	21393.2	13186.1	7185.04	16252.2	33482.3	13523.6	19812.8	26297	37992.3	42091.3	31235.9		14912.5	33541.6	32162.5	17765.8
13092.4					3237.04	7784.87	14473.3	10965	6682.64	13488.1	28887.6	15377.1	21499.8	27000.8	36615.3	35081.4	18535.4			26777.9	23134.2	16782.8		6809.61
8578.59	20635.6	22008.3	56495.5	50599.1	23406.4	31731.8	32074.2	50540.2	57799.5	18354.5	5266.69	35028	44052.8	15071.5	8211.41	4228.84	13047.5	15698.1	14871.2	5680.81	4303.32	9281.34	5912.73	8422
4659.55	5593.63	2740.5	2958.89	2532.93	4228.24	5183.44	4984.54	2735.45	4154.26	3283.33	3759.4	2612.08	2465.64	1681.88	3202.11	3461.21	3574.83	4679.61	2858.47	2882.49	6308.71	2034.4	2997.5	2590.28
337655	179914	348676	321590	340491	208532	243637	609421	436284	389861	152874	178410	270678	261205	236242	27117.5	33666.6	40060.4	42025.4	39919.6	763.283	610.206	493.775	1960.9	1700.71																				0.484043	0.00925515
92996.2						88151.7	172834							128150								68660.2
		66503.6		69286.7	47136.6					37477.2									43983.5	30666.7
						17925.3	29067.2	30673.7	27895.3	106133	104386	180318	165451	169935	228490	244814	321406	344610	272032	250978	218323	331619	264011	325301
13202.3	10689.3	14098.8	13267	15560.5	12654		18224.1	19768.3	15156.9	9995.92	12217.3	25385.2	24909	21234	6363.85	15898.2	19190.1	22930.4	20518.2			16368.6	11928	16242.6
							46675.4																27166.8	33004.5
																	29825.8						64138.6
6334.28	11159				11783.8	10915.4		1123.82		12841.2	14010.3				16592.2	15477.1				12611.2	13739.9
															5823.64	6242.97				4851.95	5031.79
1.47671e+06	284034	399549	335923	426602	190623	1.01047e+06	865821	304525	328381	801086	978635	428291	668616	664459	1.14219e+06	1141684	668084	505121	489723	1246321	942548	647172	303230	33210.5
18769.5	6727.3				9724.89	18375.4	3996.21	26623.6	2820.52	27205.9	27199.1	32037.1	18612.2	42125.4	35178.8	41797.6	4429.48	22338.4	40600.9	37594.8	34194.8	46565.6	11747.2	24077.3
4537.65	6945.52	4566.13			7093.19	7447.17	2106.28	7959.37	6131.82	9765.95	10797.6	7942.62	9592.75	8675.58	69412.1	66246.2	6655.52	8847.54	13137.3		57888.7		6175.55	8175.59
	2723.06		10947.1	3515.22			3809.92	9199.55	3222.98		2934.23	8493.42		2760.69
41002.9	12837.1	16417.1	13589.9	17691.5	18167.8	29070.7		15673.1	14847.9	19085.2	21266.8	12052.5	14817.4	12882.5	5405.97	5438.55			2895.04																0.443212	0.497747				0.126413	0.135185			0.108984
										15444.2	13823.2				24064.7	22411.3	15278		15246.5	20630.3	18897.4	14509.4		12113											0.556788	0.502253				0.873587	0.864815			0.891016
85157.9	196450	160498	192550	190094	213981	176898	158781	170136	167376	263547	259207	240869	204759	219409	282966	243979	239102	240966	345210	227721	236814	216892	275074	242339											0.97036	0.98337				0.973401	0.969976				0.971147	0.964834
	20674													27588.6			37348.5	43244.2
										26986.4	14694.3				25921.1	25316.7				22680.1	28934.7														0.0296402	0.0166295				0.0265994	0.0300244				0.0288527	0.0351662
	8419.21			4907.44		1070.97					337.403					5457.23							4890.88	5221.71
8936.88	13083.6				12521.9	11872.1				8313.01	9131.57					4304.5				1725.28
90130.8	98730.7	142700	168204	151137	97838.6	94887.2	170956	160893	177061	99676.9	89288.7	143860	136432	123050	56450.6	57829.2	88239.5	95513.1	77265.8	52750.7	51706.8	77869.6	62082.7	68565.4											0.79703	0.774674	0.795219	0.789772	0.773058	0.547252	0.544213	0.599607	0.593728	0.57197	0.495965	0.508325	0.531745	0.488351	0.493463
										14675.1	15014.7	21417.6	20995.9	20883.9	27000.1	28000.6	34065.2	37785.1	33428.5	30993.2	28914.2	39643.8	37604.4	40690.1											0.20297	0.225326	0.204781	0.210228	0.226942	0.452748	0.455787	0.400393	0.406272	0.42803	0.504035	0.491675	0.468255	0.511649	0.506537
11698.8			11467	14110.3	10402.4	2130.18	26743.6	21392.1	24726.9	697.375	751.275	15257.7	8574.45	19369.8			1174.47
614149	661302	429772	531112	522573	731321	671515	553055	566101	583302	430429	420608	352512	340790	367618	93656.4	96929.1	65420.1	74227.2	60866.3	8847.59	13118.4	6403.12	8714.31	8309.68	0.997125		0.895846	0.926553	0.91849	0.942026	0.948008	0.936142	0.93083	0.932315	0.618623	0.619157	0.595379	0.611708	0.614495	0.140167	0.144712	0.125576	0.12745	0.098793	0.0141265	0.0206672	0.0113396	0.0152196	0.0143158
1706.43		48159	40577.6	44697.3	43378.5	35496	36361.2	40544.9	40814.8	255756	249356	230901	208495	222282	553734	552149	439057	489787	535145	595124	599138	538069	543455	551446	0.00287455		0.104154	0.0734471	0.0815103	0.057974	0.0519924	0.0638581	0.0691699	0.0676848	0.381377	0.380843	0.404621	0.388292	0.385505	0.859833	0.855288	0.874424	0.87255	0.901207	0.985874	0.979333	0.98866	0.98478	0.985684
128101	232496	110472	124660	114572	249075	225302	114727	127416	146685	164502	166997	94796.5	84145.9	95320.7	38589.4	35593.1	21530.4	23445.6	18379.4		1650.07									0.953084	0.953812	0.948965	0.939123	0.960997	0.694406	0.69774	0.653656	0.663875	0.68877	0.205027	0.186869	0.179654	0.184433	0.13324		0.00951493
					15934.6	14179.3	8018.7	10734.3	7737.09	94085.8	94019.4	65279.1	55369.5	55978	194460	201285	127771	134742	155388	206026	223238	139766	149257	154574						0.0469158	0.0461881	0.0510348	0.0608767	0.0390025	0.305594	0.30226	0.346344	0.336125	0.31123	0.794973	0.813131	0.820346	0.815567	0.86676		0.990485
23961.8	9614.81	18356.7	17454.4	22297.6	7579.12	16524.1	30073	21261.5	16935.3	9992.77	13161.6	12976.4	13869.7	14049.2	810.281	161.517	106.059	722.952	27.668
179637	266505	186288	238777	213047	269723	262271	227434	245498	223740	261558	286650	248639	257388	273450	275948	256084	273206	318361	392867	236507	248041	218975	261733	236278
			63437.9										90985.8								76226.3
20485.5	41590.7				36139.6					50949.3	41473.7	63897.3	63797.8	64256.3	42247.1	42706.2	60072.9	63776.4	72972.3		41615.9	57696.7	59297.3	62558
109991	239516	106302	110236	104922	230119	207865	36554.8	99714.7	119523	303981	266479	146940	136971	156636	268398	260755	146855	159855	191846	225741	241222	132955	165802	149673		0.890863						0.636313							0.686459			0.65518		0.767079
	10195.4						7259.54							24858.7			26855.3		20240.9							0.109137						0.363687							0.313541			0.34482		0.232921
						5122.67					8261.18					9685.39							28145.9
3422.77	7284.57				6601.4	6015.22				8767.44	7869.19			34.1478	8978.22	10048.6		809.354		8768.73	8519.71
5767.11	16431.8				14425	9527.83				19363.8	14478.8					16929.3				36216.1
8176.52	5318.14									6817.63	8036.56				9663.76	9666.09				8540.88
7935.51	44069	24407.9	38626.1	8504.89	18885.8	11788.9	13059.4	29983.6	14648.7	12990.4	16631.8	42293.6	34045	11258.9	28127.4	20006.2	27061.1	27967.5	22901.5	22757.8	20791.8	12908.6	37522.8	19163	0.847219		0.918991	0.932559			0.857985	0.977818	0.963685	0.802554	0.803279	0.835571	0.955318	0.951009	0.789341	0.952555	0.99269	0.927672	0.891031	0.88938	0.96415	0.982421	0.758064		0.873649
1714.24		2577.36	3346.21			2337.5	354.888	1353.5	4317.17	3810.96	3920.66	2369.65	2100.93	3599.46	1678.25	176.477	2527.47	4097.2	3412.2	1013.67	445.675	4935.12		3319.94	0.152781		0.0810087	0.067441			0.142015	0.0221821	0.0363149	0.197446	0.196722	0.164429	0.0446821	0.0489911	0.210659	0.0474452	0.0073099	0.0723285	0.108969	0.11062	0.03585	0.0175792	0.241936		0.126351
											1215.29					400.938		3603.12	6331.67		197.795	3717.29	6313.74	3653.39
163409	145468	617256	630073	593746	205192	196125	261285	729377	655871	121253	77319.9	496563	544645	573838	16961.4	15638.6	141046	154019	103039	2807.99	3359.48	19538.7	19029.2	19354.5	0.984986					0.959386	0.978261	0.987354	0.986476	0.98767	0.698296	0.771392	0.899941	0.898608	0.934542	0.211023	0.209368	0.457156	0.47105	0.553258	0.033319	0.0391152	0.104141	0.0716093	0.0775013
14241.1					49665	24918.4	19134.4	57170.9	46813.7	299530	131012	315663	351360	229804	362578	337650	957584	988842	475701	465792	471849	960990	1.41054e+06	1.31717e+06	0.0150139					0.0406143	0.0217388	0.0126464	0.013524	0.0123299	0.301704	0.228608	0.100059	0.101392	0.0654579	0.788977	0.790632	0.542844	0.52895	0.446742	0.966681	0.960885	0.895859	0.928391	0.922499
12985.1	2899.05			8702.81		7525.29	14125.5	6220.39	2542.04		7188.48	3860.6	4923.22	9102.58		398.428								21.9338
										7.38567					3985.22	3952.08				3019.24	3255.79	715.127
1756.75						2536.31				5045.78	4446.86				5923.86	5094.04				4610.95	4542.36
			8580.34				11500.1					9380.55
363662	203127	327489	293273	321223	256319	323426	405124	347884	340116	364406	485226	399392	429438	367208	461083	465983	413762	336491	341694	429537	399640	369533	154536	277894
	19082.8		14697.3	16661.4	22999.3	24932.9	32286.1	25745.8		33881	34952.7	37061	38656	35881.9	39054.1	45248.9	35847.6	39696.6	35462.8	36910.9	34966.7	35990		32383.8
20843	19618.2				19739.1	21954.3	23765.6	30757.6	21618.6	35630.5	33858.5	43103	40122.3	40256.4	44623.1	49883.6	46691.6	52316.7	42581.9	41381.9	39834.6	50674.6	45095.3	47325.4
32501.4	11446.6	5385.16	9279.59	8530.92	12359.7	21621.9	12649.4	5788.87	17945.8	9150.7	7117.83	4452.29	14147.1	4757.59
8856.13	952.994		200.506	1833.45	1069.65	6199.78	7562.77			4878.5	8713.46	1052.14	2200.99	7980.4	13149.8	14274.9	12889.5	2567.94	2774.04	12678.6	12112	3370.62	589.799	994.581
27329.5	34002.8				31903.7	30650.6				38646	43812.7				52915.5	55810.1				47534.3	44673.7
15924.7	21168.6	4249.87		8082.56	23590.4	22296.7	10149.8			32861.8	31385.6	14347.1	11551.2	10299.7	36012	36156.9	8101.7			35434	33758.4	7988.11	9743.42
													9304.29	11529.3					7767.83					8625.71
1.12534e+06	1.37054e+06	364631	357047	395238	1.47446e+06	1.60685e+06	258885	350757	362408	1.82287e+06	1.77394e+06	517678	489741	491133	1.81266e+06	1.81846e+06	630035	630972	562388	1.85969e+06	1.67234e+06	596743	508188	643723
5301.1											9581.97					10991.1
	8556.62				9377.07	6625.66		3259.21	2744.57	11972.6		4265.04		3996.44			5270.37	3672.71		9165.78	9869.82		3717.2	4815.57
					61300.9					33946.5					32242.6					57308.2
							15468.5		9347.97		16716.1
7679.57	9456.13					113.321				20866.5	23654.1				33010.3	33755.2	8959.2	7998.78	6590.14	37419.1		8576.54	10478.1	10159.8		0.963355									0.64189							0.260924						0.501844	0.400743
											1866.71				4434.05	3576.32				3654.82	4124.14
					4226.83	3355.22
2869.93	4461.54				4970.94					5134.49	4169.26				4484.63	4296.67				4019.46	4009.63
74268.6	29124.6	54341.7	53855.2	55091.3	36405	40799.6	102353	57508.8	59336.1	26163.4	27910.9	38696.7	40107	35525.6	4403.8	4119.35	6257.77	6144.2	5717.21
8529.57	16694				16842	15238				18835.2	21124.6				23866.1	23531.7	5057.36			21650.3	21265.1
3361.5		103.721			6867.4			1479.86		7781.48	5201.2	1845.06	3480.09	3146.81	4876.61	5469.75	975.431		1461.21	5842.58	5806.32	1595.31	3040.17
3517.97	7072.05	6085.86			6515.58	14754.7	42.93	2222.19		8038.37	5645.98			3770.76	5844.72	6065.67			1427.46	5877.54	6659.74	3203.3	3872.69
	6069.03										4244.78				6112.25	3162.36					4675.17
1967.85	6140.09			735.346	6500.93	4326.44		1375.8	1575.13	8390.15	7257.6	2501.6	2354.42	2104.12	9118.87	8219.25	700.989	3128.88		7673.55	8304.38	442.91		2567.83
5750.89	9387.77				8956.38	8098.42				11315.8	11965.5				11511.4	11197.5				9624.11	10931.7
167.236					3198.08	2036.26				4993.36	4636.17				5773.02	7968.85				6319.26	6566.02
9927.66	17996				16043.2	15812.2	15.8717			23544.2	21812		2317.07	1968.24	20235.3	22113.5	3849.41	4628.65	6883.25	20103.8	23550.1	2788.36	4206.65	4185.7
12290.1	17879.6				15659	16356.4	5352.18	5939.05	5420.29	15401.6	17026	5917.43	6670.34	5719.01	17031.8	17931.1	4454.27	7837.98	5153.79	16058.8	16597.2		6558.74	6347.56
364824	13323.2	230090	197140	234274	84408.2	189829	464784	226175	212767	165353	205455	248138	297527	262957	196974	197260	270490	143695	199791	175055	139937	175393	32011.4	39717.5
191937	38644	114980		114184	70873.3	82267.8	179775	117448	118412	101359	121010	156940	174496	149917	105902	117824	139932		128617	90602.6	94746.7	99744.3		81205.1
123556	78217.5	51543.4	47559.8	54170.1	102922	115511	68979.8	61438.1	59379	124486	137061	86663.4	87273.6	81125.6	137106	147892	79984.4	76955.5	84971.8	124506	120399	84744.6	45168.3	69494.6
42117.2	32806.2	24802.9	32211.1		34758.2	39167.3	36669.8	33745.7	33069.8	56465	56292.3	48792.7	47993.8	54012.3	72362	69086.6	46465.1		45964.4	57233.3	54493.1	41575.3	31730	37826.1
17812	33885.8	7008.71	8044.77	8570.13	34667.5	28502.8	3035.89	9528.15	11255.2	24213.5	18699.9	6821.15	6899.39	5277.25
																1920.85				1775.75
																3042.66	3264.86				2010.31	2007.94
											17442.8									6030.16	4664.65	5542.04
	3953.96				4238.61
4625.53	1101.79	1353.75	1973.34	5106.87	331.946	176.452	5194.18	3371.6	209.281	343.961	3715.23	3089.4	3841.87	7562.8	3610.19	3989.02	4430.95	3787.99	673.977	2109.04	1700.25	2786.48	2357.19	1431.39
																3309.66				1481.23
27927.7	6846.66	22988.4	22204.4	22932.2	5941.4	14707.8	38937.4	22089.9	20159.1	14801.1	18027.7	20905	26439.8	24867.8	15269.4	15902.6	28049.6	13134.7	18057.1	16750.3	14666.5	19605.5	6427.9	6584.02
14413.5	4147.24		4584.8	475.511	7858.24	8284.27	11876.9	8232.25	8273.21	8487.92	11076.9	12633.3	12478.7	9820.06	12743.9	13422.7	14452.8	13086.8	13033.2	12987	11746.3	13260.3	4708.54	7527.11
7336.57	1477.16	5206.95	3288.11	6390.24	2585.59	4173.01	7928.89	5320.77		5251.42	6296.11	6522.4	8595.29	7698.98	6092.05	7549.55	9767.19	3910.82	5540.48	5773.71		5450.68
	1023.04	5.31838	1.1354	30.9696	191.821	5084.54		435.744	324.263	3544.35	9893.63	952.165	171.618		2391.51	3064.3	1904.17		1938.25
															2648.41	3025.31				1823.37	2585.91
	19.3649	173.822		4520.65	683.713	739.119		1.3929	4.66624	1946.9	2822.27	2.31848		2864.7			183.067	15.157	430.076
9103.11	8346.37			2279.03	7384.94	9680.67	6490.6	4192.84	5557.29	8494.38	10773.1	3473.82	3389.98	4138.01	12349.5	11665.7	3509.16	6534.28	7906.01	14398.2	11478.1	4106.3	4265.85	5634.47
						6348.4				8508.27										10266.7	8415.6
21963.4	20377.7	16167.5	16759.3	15702.8	18481.9	21174.7	20053.6	17799.3	19447	17863.5	18531.4	21870.8	17501.7	21732.2	18168.8	19458.4	23969.6	23911.9	18505.1	16460.6	15585.6	15065.4	13575.6	19471.2
										1535.92					448.302	335.642					38.9707
3920.74	3472.45	4748.28	5463.78	4841.12	4768.47	5784.92	8940.26	7350.39	7008.85	2795.73	1912.7	4846.3	4223.78	5183.39	127.61	117.185	5.99056	2009.38	357.75	4884.59	528.868		477.761	408.654
			4425.83		4416.02			5223.03		7864.73	6585.69		5457.49	479.98	5377.99	5596.29		4129.95	5080.53	4384.78	3815.45	4996.51
5302.76		3285.24	4874.42	3824.2			5759.6	4868.43	5716.03	4346.91			4810.61	2923.82
	50275.8	12034.1	9885.64	12331.1	46001.2	47213.5	15701.5	13429	11012.8	68697.4	59187.9	21306.9	15258.1	17774.7	53125.8	99124.5	15762.6	17785.7	12075.9	110183		14352.8	10787.3	15540.7
45421.6	8524.85	16143.7	13068.5	24376.4		23372.6	35905.8	17632	12004.6	24440.4	39083.1	21759.2	31835.5	35574.1	41909.6	48512.1	43353.1	24270	22505.4	40003.9	34379.5	26564.9	11371.7	12176.2
12007.2	26707.5	7360.94	6455.12	6538	30143.9	25694.4	2547.04	5351.84	3244.86	42970.5	36944.4	13417.6	10720.6	12110.8	47257.1	36459.4	18872.1	18290.1	28271.3	37993.4	42864.7	14094.1	19479.3	19182.2
		8987.81	8655.04	9801.67		10469.5	2922.94	7977.19		15034.6	9083.26	9908.26	7285.95	11290.7		6813.47	8790.95	12986.7	3860.71		9521.97
18081.6		330.355				8481.7		47956		11840.7	9128.55	57117.3	47593.4	1593.72	8922.95	7480.4	4390.23	17337.4	2237.02	7910.36	7414.55	2558.38
3487.78	2291.1		2755.15	1700.29	2329.53		3631.77	2708.62	1511.9	2177.38	2279.2	3444.89	2342.66	3589.27	2841.71	2967.6	2160.28	3752.82	2714.29	3281.13	2205.04	2074.32	2056.21	2157.46
	17400.1				16075.9			5687.89		17639.8				4598.22		9090.99				6662.96	8531.75
							8014.67								3593.87			8936.3			2882.85	4209.52		5005.08
17647.8	17098.5	14487.1	14134.6	15214.1	13717.9	15207.1	19739.7	16377.6	15862.8	16554.7	17149.5	22867.9	20981.7	17204.4	16564.4	18012.6	19442	17545.8	16670.2	17568.9	15676.9	15798.9	12751.8	16335.9	0.974097	0.969116	0.969508	0.963915	0.971465	0.963629	0.969479	0.975802	0.973016	0.970924	0.979109	0.973388	0.975691	0.981168	0.977286	0.976103		0.973573	0.967411	0.976413	0.981129	0.970127	0.968742	0.9628	0.97332
7842.81	9106.45	7614.9	8843.12	7468.61	8653.03	8000.93	8180.7	7590.74	7939.03	5903.11	7835.81	9521.73	6730.23	6682.55	6777.38		8819.88	9878	6730.17	5647.49	8067.87	8519.68	8234.11	7483.54	0.0259026	0.0308835	0.0304925	0.0360845	0.0285351	0.0363707	0.0305206	0.0241976	0.0269843	0.0290758	0.0208906	0.026612	0.0243087	0.0188318	0.0227136	0.0238969		0.0264271	0.0325887	0.0235874	0.0188711	0.0298735	0.0312582	0.0371999	0.0266796
										4057.78	4864.47				4151.21	5170.4				3656.17	3288.08
4884.31	8257.49				6661.49	6850.18			3323.79	7181.04	7290.52		3775.28	3895.85	8790.17	9708.32	3028.69	5376.2	5181.18	6613.06	6534.8	3210.44	3421.11	5015.39
115018	145173			13596.4	143895	132756	14153.3	15834.8	16227.2	168569	159792	32581.1	27917.9	28053.8	111689	116479	40256.7	49430.4	34847	102332	129466	35800.6	37091.7	39802.3
7545.47	10386.5				9951.9	8709.01	426.277			11609.1	10679.5				14380.1	15109.1		4527.16	3820.28	14303.8	13362.4	2061.93
			173570	114209
8759.36	5909.55	3340.22			8152.76	6736.21			2763.06	7362.44	7116.36			3867.06	8356.92	8275.3		1962.61	4133.96	6939.78	6278.96		2876.38	2964.79
13788.2	17634.3	18175.2	19048.2	15303.4	17774.3	16348.5	18131.5	20520.7	21986	19645.7	22253.5	19166.8	22210.7	28076.8	19354.4	16206.7	21437.2	27377.8	37321.5	15370.5	16261.7	15262.4	22014.5	20904.4
5187.85	9644.62	1420.44	3844.14	2666.49	8349.21	10485	3485.6	10202.9	8903.52	8673.09	9229.73	10410.5	10312.7	10157.2	9058.68	8409.32	11749.3	11765.5	18899.7	7817.8	8232.9	9306.59	12272.3	7893.25
6596.11	16931.2	15313.3	7648.43	17697.7	19435.4	15330.6	3664.73	7161.26	18837.4	28112.9	19061.6	10297.1	9840.69	14657.6	11079.9	6271.61	11783.8	10901.2		14723.4	7794.99		9913.71	13005.7
7470.67						4379.16					5342.74				8929.3	8686.74					5195.07
25355.8	6156.76	7410.19	6719.29	7514.13	5316.48	15007.7	14841.6	8333.84	5776.3	12866.7	18366.6	9212.29	13169	11388.3	20229.8	19879.5	18015.1	8483.19	11502.5	23313.6	15985.5	9617.57	7316.31	6100.29																0.843916					0.97256
															1779.09					312.764																				0.156084					0.0274397
64275	101758	47047.5	63216	54764.9	93682.9	95946.2	57779.7	61596.4	56119.2	80354.5	85559.5	67023	54281	59288.9	68780.2	62654.2	56910.8	56036	91026.9	56807.2	67073.7	48531.2	56898.6	57367
38114.3		9793.36	7195.52			43709.4	11208.5	8659.7	12084.1		38600.3										5585.05
															8437.1	4470.38			3331.68	7980.08	8053.16
8051.67	1068.88	10560.5	9063.71	8987.1	2662.63	5621.47	10336.5	7868.22	6130.1	4559.92	7485.62	5850.51	8771.88	9423.39	5064.28		5102.03		3465.71	3358.63	3014.04														0.993926	0.834618	0.757511	0.782981	0.803382	0.603034		0.578221		0.486645	0.435435	0.37883
										34.2749	1824.4	2303.5	2990.42	2836.62	4100.36	5248.17	4577.49	3324.45	4496.67	5356.06	6078.66	5527.34	1657.97	2539.64											0.00607409	0.165382	0.242489	0.217019	0.196618	0.396966		0.421779		0.513355	0.564565	0.62117
3576.49	1047.37			6.26178	1750.53	1050.25	458.132	35.6688	115.133	1383.2	1179.46		30.3567	14.9052	1.97243	2.40747						79.7696													0.999761	0.999732			0.999821	0.771179	0.814307						0.998623
										1723.88	1644.15			13.8816	3047.33	2858.56	31.5876	340.964		3247.85	2295.94	572.583	11.0441	70.2816											0.000239297	0.000267648			0.000178832	0.228821	0.185693						0.00137665
4316.46				6027.8		859.154					4661.46				5183.08	5825.49	7367.62			3798.25	803.106
272385	27034.3	113601	73733.4	174594	48464.1	155579	227963	123031	74866.6	135530	240743	121138	189170	247887	249508	268552	241807	69389.4	120111	226206	204127	129938	45133.1	57101.3	0.933907							0.901925				0.855103									0.886675
218319				180095		149317	199057	135596	90390.7	151337	329043	134015	207496	292820	403418	398733	265863		150815	322955	290807	143225		67464.3
5352.5							6732.61				11082.3									8019.37					0.0714586							0.103721				0.153274									0.122399
8317.51	21754.9	22579.2	21987.8	22898	23064.9	17945.3	7362.61	23618.6	19102.6		23106.2	25825.3	26607.1	24304.3	25716.3	23692.4	26217.5	27252.5	34503.6	21547.5	22870.1	18463.6	25766.3	23627.8
129932	25387.1	87376.2	65035.3	106479	6106.25	85484.7	127429	68176	57267	89393.5	132786	97134.9	124827	167034	119422	148039	123767	87008.9	88840.3	126898	93372.6	87152.5	34347.9	26170.6
	4203.62				6644.26	6566.33		1523.1	3894.37	19098.3	18692	9576.22	21977.3	23246	24106.7	27578	28011.4	20011.6	24248.4	21911.9	21028.2	28888.2	10655.3	13550.5
5.34729e+06	1.53133e+06	2468005	2.34213e+06	2.51881e+06	2.11923e+06	2.91644e+06	5.18189e+06	2870327	2688148	2.3922e+06	3173311	2694955	2.93822e+06	2575079	2.69793e+06	3092549	2530082	1.57467e+06	1.72862e+06	2632676	2.14521e+06	1.65647e+06	703560	1.30067e+06
1.70777e+06	947246	1.17198e+06	1.13161e+06	1.22965e+06	1.14385e+06	785245	1.29541e+06	1.44853e+06	1.49007e+06	1.49278e+06	1.58588e+06	1.59154e+06	1.70173e+06	1.60562e+06	1.56604e+06	1.44916e+06	1.74812e+06	1.28368e+06	1.51448e+06	1.47373e+06	1.2454e+06	1.59058e+06	759859	1.1412e+06
473777	242219	72519.4	84347.9	89580.9	345823	374864	110956	83104.1	104504	458864	457850	146068	154917	150047	474208	482889	204154	158061	191767	441030	429217	210929	103269	155754
4196.26	10416.2					8050.42				9009.04				3284.18						5407.12		3803.31	7065.98	2537.54
13693.1	10091		10437.2	11291.2	11697.3	12835.8	15983.5	11256.5	10933.3	10877.4	13743	11337.7	8492.5	10147.1	14016.7	14083.4	11499.9	14909.3	11306.7	14545.5	12625.4	8992.81	9093.93	10849.8
					4872.74			3698.4		5166.86				5569.37	5952.01	5225.94			5819.59	4157.26	3657.03	4220.52
101534	101604	187420	205604	204315	101301	113950	226439	221227	227068	173199	188374	328202	287285	284831	230822	227800	310675	315464	265204	206537	195178	293732	234522	286366
5605.29	12589.6					15425.3	36240	36539.4	37397.9	19701.7	20762.4	46397.8	48470	42717.4	25638.8	26105	41061.4	44402.1	37917.8	25675.7	21868.8	36692.3	33670.7	36216.9
1068.9	4420.92	4871.61	7210.4	5775.68		3592.46	5084.74	5422.78	6727.81	2707.32	2201.82	3823.02	2186.85	3502.1
					1674.51						24.3314					452.419
11262.2	16714.1	2.55399		36.3987	17090.2	17286.5	5.88014	20.7401	34.4658	22896.8	23388.2		543.037	764.303	22723.7	19808.5	2421.48	3506.36	5227.78	14993.3	15702.4	1085	2603.42	2855.58
7204.19	1561.27			4240.91	2159.94	4638.69	5552.05	1111.25		4034.27	7675.49	2889.45	3990.85	7124.45	9054.04	8981.95	6991.69	3674.47	3604.76	8766.94	8260.46	3189.22	1124.92	1518.21
8.06664							20.5785				411.918			178.109	1480.08	419.809				120.722	20.5875
2342.23	175.193	15.8128	1318.29	1757.23	0.697583	1612.35	2589.87	1719.95	1111.81	2339.9	4046.05	2028.11	1850.15	2122.21	4627	4659.16	3507.55	2498.27	1687.66	3149.96	3988.59	1588.43	49.1996	188.706
39236.3	4577.17	11832.5	10095.5		12912.8	24722.4		14835.7		24153	28847.3	18308	20625.9	17662.4	31519.6	27873	24734.1	11597	18611.2	27440.9	22612.1	19037.2		6745.25
35065	2646.54	13244.7		17475.8	14706.5	23993.6	15332.4	16326.5	11022.1	26384	32403	22223.8	26794.7	23081.9	40921.6	43797.5	29114.1	15810.2		34738.9	32735.3	19814.5		5590.48
			3021.62	2735.21		3271.37			4723.86	6397.86		3934.16		1392.95	3982.83		5193.3					2104.77		3183.43
	2789.83	1091.64	2799.08	3935.68	2095.3	1444.7	3640.68	3365.4	3232.42	2466.22	3135.8	3222.35	1712.15	1418.62	4247.75	4188.89		3155.48	953.37			75.1607	881.293
18881	9863.32	29519.9	37560.1	30383.7	14600.2	17401.2	45389.7	34568.6	34610.2	12276.6	12720.2	22068.6	19548.6	18747.7	2321.92			4779.96
5001.96			1617.37	4054.27	1008.62	2477.79	6186.39	3870.04	2079.87	2703.55	4997.51	2494.36	5049.38	7769.62	4824.78	4545.23	7309.27	2117.78	3138.02	4869.88	3873.5	2774.93		1810.9
163986	20452.5	36815.7	32879.4	32366.1	37057.6	46047.6	129932	44734	47578	37545.8	38250.6	50796.3	50683.6	41582.1	36437	37176.6	49863.6	37021.1	39389.5	35336.1	29613.7	32653.8	12576.1	22466.9
3698	14612.5	3400.06	9612.91	5296.5	15106.7		3366.42	9685.16		20605.2	20738.2	14777.6	11234.3	6886.39	22547.5	17248.2	14268.8	13853.4	9643.01	14036	13216.1	9294.72	15284.1	12309.5
7362.58	11834.2	1824.98	3094.25	1323.2	12194.4	11528.8	4144.16	3437.61	3654.8	13278.5	13314.1	5023.71	3428.23	4409.52	13223.5	12689.1	5082.94	7002.93	8764.02	9984.91	9318.33	4275.23	5665.59	5961.25
6121.04	9587.41				8588.56	7411.15														9352.63	10212.8
7080.68	13363.1	5252.02	5143.17	6618.59	14022.9	10177.9	5970.06	6136.4	6075.54	11451.2	10413.3	6916.92	7049.69	7291.05	10681.5	10995.2	7180.19	8842	10418.2	8188.8	8904.6	5190.92	6001.47	6856.85
3898.37	9661.92	8875.74	10474.1	13472.5	11886.7	8521.51	5151.29	15194.6	16842.2	16151.6	10390.3	21982	17091.8	17110.2	17679.3	16179.8	12532	18805	19256.5	14387	13435.8	14035.7		14111.2
					4084.62					3562.16	2507.84					3697.6				3705.26	2543.75	1766.14
4279.38										3599.59				4544.59					4527.63
25739.4	27956	41282	40909.2	46863	29244.9	30162.6	46051.8	46665.9	50114.1	36226.7	37871.3	56884.4	48624.2	54141.9	39018.1	39957.3	55504.7	55499	45608.2	34159	31512.7	44166.9	37324.1	40660.6
69609.2	47068.6	34064.4	7327.25	5394.79			1581.77	5182.38	8337.95	17058	62799	5439.57		6855.26		12642.6	4725.58	7380.97	4593.67	4638.81	7307.73	5980.42	8237.37	3534.81
25293.6	68779.1	104480	99539.9	109873	51717.9	58750	45856.2	117956	109110	82033.1	61434.2	131271	126319	142335	55885.4	45805.1	107620	133235	151323	46656	54058.9	105012	120921	114864
																24142.4	25580.7
1335	2962.16				2939.39	1854.27
4472.42	0.683048	3874.07	2587.67	5574.33	77.144	1979.25	9430.19	3532.14	2268.07	1695.89	3750.67	3334.38	5733.44	7484.71	4541.59	4032.08	7919.44	2872.68	3976.48	3820.13	3015.63	2698.54	306.673	1352.03
2787.59				1982.63		374.451	4701.38	2132.29	2053.45	1424.39	4232.93		4773.5	4956.6	4687.93	5179.73	4496.38		2919.49	3117.93	3148.28	3342.57	1871.88	2936.48
						5198.96														3904.43	5355.91
						3003.87				2441.23					5362.18
													245292			25855.6			114675
7040.98	3933.23				5904.64	5979.38	6369.22	3302.46	4129.81	6867.43	6002.13	3811.09	3546.06	3612.29	8133.74	8119.4	2906.07	4533.88	4350.38	8805.42	5954.38		2731.2	4344.27
3199.93	3653.61	1104.16	2498.42	732.858	3016.29	3213.45			2051.75	3082.37	2309.8	1843.38		586.523
															12854.3		7075.23	7521.69	7295.57	14737.5	14641.8	6803.93		7901.91
3322.9	7462.72	5209.23		4271.43	7146.4	6279.76	1723.9	4414.02	4752.35	7149.6	5827.64	6555.96	5654.65	4818.56	6258.98	4899.33	5881.61	7106.7	9802.04	5756.49	4729.39	6067.11	5525.61	5938.77
13532	21038.8			793.673		15759.2	2159.76		1924.49	11969.7	12108.4	2324.57			2326.64	1807.28																			0.499344	0.611287				0.118879	0.0838245
										3808.68	2443.57				5472.81	6268.82				5891.73	5983.01		2209.64												0.500656	0.388713				0.881121	0.916175
9609.45		19947.6	14911.8	23821.7	20946.3		8106.66	12945.3	27191.1	25204.7		25595.3	20775.2	16053.9		7952.25	17014.8	17761.3	25869.9		6436.4	8166.78		9260.22
20541.5	29345.7	19111.8	20188.7	19419.7	27467.4	27770.1	22575	21989.1	23064.9	29694.9	32421.2	26269.7	24436.2	31125.4	28639.9	28336.4	27230.7	34942.4	38910	25486.8	26772	21835.2	28761.1	28082.6
6425.5	11132.9	5642.62	6847.43	5216.65	10030.1	10107.6	3065.82	6653.12	6939.88	12522.9	12555.7	10983.4	9810.05	10126.4	13470.6	11826.3	10661	12485.5	19984.7	10698.5	11529.7	8971.99	13920.4	11704.9
174407	31773.8	78074.3	80506.8	103144	73194.2	119903	125511	91910.3	85031.6	131908	153098	115428	122565	121624	166706	166903	133148	79920	102528	140169	116541	102661	26896.1	43777
53725.3	18251.8	35276	38261.5	43073.6	24480.1	38878	60204.9	44508.1	42800.4	43266.4	49935.5	53863.5	56513.9	64807.9	57279.1	59922.2	60949.3	37931.3	49381.8	52951.2	49145.1	46839.6
26714.5	16469.1	20959.2	19533.2	21376.8	22672.6	22258.4	26295.1	24471.6	23699.1	29364.6	31162.1	29132.4	27695.3	38130.5	38144.3	41717.5	35451.5	26862.3	27931.8	35771.6	34049.3	27947.7	15294.4	20281.6
8284.8				12157.5	7760.54		11452.3		12750.8			18993		19875.8	15581.6	15190.4	19463	16043.7		10762	13377.3	16318.9			0.85832
19839.4	11992.5			1578.46	13403.8	12222.4	5974.71	2183.03	4252.58	13791.2	16477.3		5730.8	4766.26	18974.1	20765.8			5892.98	17250.2	15756.3			4245
152599	121590	135021	111950	122030	140084	156861	149795	119208	131868	175778	182379	163687	137130	156203	198706	201747	157159	178252	135433	217249	186603	164499	120034	160106
16273.9	21858.4	19853.8	19338.5	20129.5	22186.2	24767.9	23005.4	17612.9	22321.9	25052.5	27926.8	30169.5	26708.6	20251.2	28639.7	27928.1	23918.2	29352	23463.3	30096.3	24884.2	25461.8	24668.4	21697.9
640242	922746	504830	500116	475531	1.02659e+06	965319	352114	500522	523291	1.32842e+06	1.32054e+06	610084	618527	656526	1.44552e+06	1396407	688699	755075	647387	1408857	1399547	650840	653683	700550
94554	179659	109479	135200	124548	180992	147535	95930.9	152189	160188	216854	180570	192228	182841	185356	210576	196882	183596	183561	170895	183076	188700	185917	182724	192185
1840.43						553.247				833.758	2109.67				1749.96	1763.19	169.211	1255.93	681.215	1565.56	334.51	73.8733		2.63356
5276.37	7012.31	9022.81		11410.3	7718.26	7276.96	12249.3	10635	11502.9	7315.01	7707.48	17238.9	13054.7	14941.6	10481.2	10230.2	15704.3	15979.9	15548.1	8705.8	7379.83	14740	10926.8	11649.8
				13060.3	9219.94		9675.92				9067.81	15446.2	13323.1		9584.79		14843.8	11954.9	12167	7957.84	7228.69			15165
26056.7	39110.8	40366.7	51685.5	40178.6	33648.1	30585.1	48990.6	48266.7	48425.4	13608.8	17098	21452.1	26411.3	22501.9		450.673	2427.83	1356.16	4404.5													0.825208	0.880706	0.860625	0.445415	0.479006	0.484581	0.534453	0.446371		0.0159197	0.0625122	0.0278567	0.0740162
							10222.5	6440.52	7725.56	16692	18319.8	22477.5	22663.6	27493.3	26925.3	27443.7	35867.7	46622.6	54282.2	28256.9	29808.5	26854.6	30609	29655.2								0.174792	0.119294	0.139375	0.554585	0.520994	0.515419	0.465547	0.553629		0.98408	0.937488	0.972143	0.925984
6291.24		3942.17	7269.27	5793.05	4345.93	5726.38	10274.3	5696.17	5630.25	4518.17	4634.69	7399.8	7396.97	6088.92	5281.52	5064.08	6720.77	5226.02	4248.51	4575.17	4189.07	3833.52	3137.87	4080.27
149.978	21.2604				10.989	14.1164	998.347	4.43112	7.11819	287.558	2.89186	6.79873		403.501	36.5129	140.175	122.146	7.51596	44.247		8.14369	2.76408		13.3802
		39325.7	43671.6			19316.4	73199.3	58692.1	51920.8				72829.2		25211.4		60013.3	68110.4	55509.5	28985.7	24949.6
															6377.61						5758.99
24943.5	65260.6	95480.7	105051	89368.7	69927.4	52175.2	28973.2	86112.9	99671.3	84156.2	63250.2	113246	107502	112002	66740.2	58827.7	107239	126207	142708	56185.3	62261.5	97204	120359	105729
													20714.3					19028.5
											10592.7				9748.92	9285.02			23663.2
2422.29	5171	9212.17	10004.8	7134.9	8579.79	6441.16		4326.54	9211.61					9266.55			7561.29	14620.2	9837.94			12277.9	6792	11687.8
74015.8	41690.3	23893.4	24023.8	27923.4	45903	57348.5	38206.3	24040.2	26743.9	63200.4	70219.3	34958.8	34229.2	29331.1	82598	81166.1	32695.9	31548.5	35390.5	69045.7	60283.4	34240.3	20024.8	30095.9
13542	9470.83				10470.4	11601.4		6048.26		14207.2	13591.1	6748.92	6734.99		16271.5	17875.5	7063.8	6320.42	5344.05	16014	15079.2	6787.46	3983.9	7098.46
102642	23868.6	42047.3	41804.9	56904.4	46950	63884.6	69888.2	56306	39764.2	83321.8	84917	53815.8	59923.5	58053.4	105538	83524.7	64824.5	42012.8	54453.1	91280.3	61545.6	52198.9	21008.7	25659.3
										29197.4	32325.2				33040	34264	26950.9		28046.6	24508	26480.6	25006
11700.5	14448.1	5681.84	6838.43		16524.6	13158.9	7011.54	6198.62	6445.8	8772.12	6955.35	4147			1884.02	1457.58																				0.682842					0.143098
											1750.11					4728.48				4693.47	5875.01															0.317158					0.856902
												5823.87	5331.62									6312.72	11711.9
20338.5	30200.9				32592.2					31712.3	35591.1				29728.7	27882.6
2535.3	10986.2		11668.8	10125.3	30737.8	11279.9			24775.2	11550.8	123.575	1753.82	977.749	18788.1	8358.54			23993	11418.6	11330.6	25261.6	19832.8	17232.9
9477.96			2067.71	6930.4	2186.92	6437.97	6294.92	4289.61	2326.2	4776.94	9419.12	4063.52	5961.21	8141.08	9531.28	10004.9	8180	2801.79	4369.27	10547.3	8289.98	4193.71	1816.12	2231.87
80816.8	135841	77082.9	88339.1	74967.9	131693	129782	92727.5	92731.5	92030.9	176469	186683	113112	91446.3	113340	221683	213400	111837	123834	157956			94705.7	118533	95236.6
		10045.1	10727.8	10342.4			10462.1		13169.1								12202.9							9743.91
					14774.2												17026.1	21278.6	35098.4			16025.9		21776.1
						14509.7	5.97889	80.8704	1741.9	12933.7	14728.9	1428.27					4753.95		8453.91		3699.33	5573.23	6660.74
7890.33	19440.8	26643	20050.2	26257.3	23099.2	14675.8	6595.98	23075.7	25188	16660.3	11287.1	15420.7	14354	12269.4	7122.44				8737.88
8983.06	23695.6	18942.4	15105.6	21282.4	16489.9	17082.7	14463.1	15827.9	20438.4	16162.2	12312.2	13162.4	13246	12982.7	243.219		7006.76	9491.27	11860.3
188028	16501.6	66809.8	40511.7	101035	6030.12	118464	147684	73484.7	43175.6	51133.3	107590	36759.6	46992.6	80607	18390.7	19886.4	15216.5	27.6657	7605.27	302.956	589.584	133.271
											12154.6				8688.79	8704.69				8698.95	6557.12
	4486.78		1552.38		4504.59	3529.54	120.706	1057.54		7436.94	9208.79				8292.51	9002.46				8037.47	6056.3		3510.09	2675.82
	3088.37				3058.92	2326.58									2713.08	3050.63				2774.59	2778.42
	5717.84				7608.66	6238.01	4783.91		3003.06	5964.25	5657.72	5257.34	4040.34	4258.04	7203.36	7313.41	5915.66	5578.74	6780.06	6206.6	4974.1	2829.76	5282.43	3923.42
8121.79	18482.9		7884.92		14643.1	14679.2	10940.5		10010.2	20835.5	18578.6				24186.7	20938.3	14340			19202.7	18989.2	10741.8
																					7875.39		8069.48	6073.63
115483	90797.3	23765.5	32229.5	27555.1	78251.5	93055.4	31485.1	31447.9	29366.8	119845	124923	52090.3	48845.6	44455.6	149727	143085	47996.2	48143.6	43825.1	135393	118081	39320.5	32820.3	40607.6
41381	52497.6	9315.69	21448.2	9174.57	44911.3	51718.5	18111		15101.9	55640.9	54548.9	24419.3	21588.3	14824.2	64586.6	59255.7	23749.4	28851.2	19713.9	58617	55792	19541.7	19176.5	22193
9998.75	13412.4	2652.63	4990.67	4060.75	12332	11526	5847.3	4975.19	4214.14	11993.3	12068.8	7088.62	7271.33	5263.33	13248.2	12089.2	8473.25	7721.7	11237.8	11251.9	10630.4	6027.44	7517.93	7567.15
10672.3	19583.5	7477.32		9298.89	19309.6	15905.4	8686.17			19337.2	20047.9		12034.1	16733.6	18964.3	17733.7	14453.7	15898.7	20759.2	17597.6	17272.9	11086.3	13812.9	14117.4
2404.34	4873.42				4751.58	3784.5				4917.56	4791.13				4252.36	3657.31			2207.38	4352.32	4369.55
	10866.7	14802.3	14544.4	12804.3	17721.4	11919.6	17388.1	15181.3	25719			47386.3		17978.9
27932.5	39932.7	55357	74180.5	68165.3	39652.6	39797.7	79810.2	77667	69325.2	22492.6	23952.3	47791.4	34448.2	44775.7	8633.42	12123.5	12167.1	18004.7	14706.3	13557.7	15334.2	14096.5	18513.6	25555.6																						0.950403
13953.8	25154.3		13553.8	6657.06	18775	19864.4	33538.2	37370.3	32695.7	17443.4	20630.4	33408.4	27279.4	27585.4			20068.5	25212.8	18683.9	10115.3	14030.9	12551.9	15659.2	15982.7
																14535.3			17911.9		15033.3	12005.3	13650	14806.2
59545.1	123800	41368.8	42547.3	43960.6	116419	105036	13638.2	44325.9	53057.8	149382	125633	88947.7	69979.5	74508.5	107304	104379	76783.4	105364	91970.6	71900.7	83499.1	79287.9	126508	94500.3
35626.5	45471.2	4934.4	4573.13	7635.45	78557.2	46588.8	733.337	4986.33	7586.37	97660.3	65615.1	8730.83	9785.92	12360.6	39478.5	44476.2	14195.2	20048.6	10823.7	39097.2	50491.7	17624.3	11862	18764.7
20023.1	39835.2			7685.46	37640.5	35259.8	7143.39	7747.8	8935.57	44266.6	49138.2	12818.6	11692.1	12935.5	43310.2	38012.6	15356.4	19057.8	25768	40065.6	40114.8	13815	15363.9	18479.3
20416.6	34203.3	3927.95	7776.16	6766.1	31281.4	32861.4	2571.73	9064.57	9409.05	44846.7	38584.5	11645.7	13595.9	11275.6	44502.9	41452.8	14811.1	17696.2	23679	35317.9	37700.1	12347.7	17357.5	17956
	3614.62					3390.32				4421.78	3651.77				5454.76						4405.46
						3123.96														7639.64
46682	49027.5	4244.37			53941.8	54079.9	10107.8	7410.98		62606.4	60401.3	10598.2	9645.23	12379.4	69747.2	72825.6	15084.4	17052.7	12228.3	60855.7	60554.2		13049.4	13353.7
8814.41	22959.8				21191.9	13478.4				33000.5	25248.1		395.341		26357.7	25742.2		2906.65		24334.7	24584		2453.84
60096.6	42412		4971.19	7823.99	38824.6	38590.7	8290.01			75268.4	67038.5				84492.4	99880.5		25190.9		58105.7	57148.1		17065.6
5551.22	5744.54				6318.54	5651.08				8442.33	6531.42				9465.57	10538.6				9440.76	7687.93
296285	414819	39338.2	55326.6	49056.5	451322	449074	61714.8	64754.9	63140.1	478709	537533	100175	85368.8	97008.1	498999	498226	114624	122394	99471.7	446236	439543	96238.2	103846	109405
															2205.11	2933.62				2262.8	2136.11
	1294.17				1725.66	11.4415					342.867					241.397				53.2671	33.6671
163127	244292		12560.1		232440	220819	11759.9	12165.8	14589.2	134463	147411		13014.7	16945	30213.5	29043.2	4335.51	4665.49	9023.89	3889.06	4030.67																			0.272852	0.262284
						6188.69				58846.5	51367.8				109753	101101			22447.8	104913	109619														0.53492					0.997663	0.919014
										92025.8					33226.6	22268.3
	8436.15	1916	2779.62	1767.91	3941.58	4154.05	2864.32	1747.71	1819.27	3650.95		1994.13	405.167	911.183
1802.85	3621.29	2257.5	2633.35	2715.09	5879.98	4054.57	1074.65	2185.01	3062.59	7218.2	5225.49	4397.07	3794.14	2671.37	5961.62	3407.22	4804.34	5879.74	5822.92	2273.33	4944.95	4977.4	4418.92	5758.78
11287.6	21254.9	8542.39	11296.2	10228	18546.3	16434.7	11212.1	11174.4		14087.5	14995.3	8980.22	7308.27
3561.14	6431.82				6868.98	5920.58				5581.81	5584.46				5937.39	5260.58	451.041		939.1	4509.68	4760.4
12625.1	1105	6925.61	7697.74	13811.4	1086.23	6328.89	27494.6	8657.02	5190.89	4383.4	9174.32	7063.78	11981.5	19067.4	7106.87	7359.48	12699.5	120.453	5032.07	6333.4	4180.62	2344.59	1545.58	2153.22																								0.846559
809370	191405	788256	648855	870318	219111	546935	1.32323e+06	835800	647242	541351	698041	771582	1.04513e+06	941542	718680	668741	1.02957e+06	437935	804248	660344	495100	569435	55661.7	85944
65644.8	37429		30764.1	39212.6	46196.2	46354.5	58270.1	68329.6	55425.7	60419.6	63581.7	83291.6	84386.3	95726	65346.4	70891.8	76795.3	56911.7	77754	59954.6	61892.6	68923.5	29183.3	50542.6
35470		13328.8	21394.9	20040.8		23254	55223.2	39660.4	37450.6	36203	32580.3	47699.7	44589.6	37125.2	35499	39690		38571.2	39694	36654.9	30521.8		21864.5	44787.9
87522.9	80618.1	19326.4	19521.3	17633.2	82298	86024.4	29001.5	20607.6	26122	46512.1	50204.8	21730.5	16920.6	18123.2	10644.5			5042.77
															5150.58						2757.67
22269.8	22512.8	15887	17689.8	18906.8	22788.5	22972.5	18625.1	17089.6	19498	21657.2	24207.6	26170	20814.2	24055.4	25833.3	24976.4	23366.1	28238.3	22110.1	18977.5	15910.2	15501.2	21309	18709.2
6953.61	9642.39	7929.99	9118.8		9773.08	10583.1	10390.5	10826.3	9984.23	9978.64	12298.2	12932.1	11910.1	14803.8	12196.4	13751.7	13885.2	15298.8	11013.9	12542.9	11934.4	9561.11	13167.9	12144.1
9605.07	15548.1																				22947.1
58092.2	94972.5	70972.5	79354.9	72904.1	90214.4	91337.8	72370.5	71574.7	84846.8	104842	108067	91627.8	88020.8	91025.5	100768	104888	105394	106867	89523	97806.6	94598	96129.1	105945	106270
21779.3	36896.1			12014.9	39587.9	40729.5	40444.9	43793.1	40553.1	43248.3	52309.9	43210.5	39018.1	41935	55868.2	59364.1	45388.1	61508.5	95600.2	58586.6	57074.5	44689.6	64593.9	56055.2
4485.79					5063.07	4619.54	1577				3846.23					3510.79				4642.67	4275.33
42553.7	32585.7	23126.6	24702.7	27829.9	35882.1	36061.7	43540.8	30545.5	32748.4	39661	37898.3	29166.8	28496.7	28139.7	35655.8	31661	19753.2	13514.9	20751.2	35820.2	29188.8		14146.6	19463
16188.5	2965.75	12525.2	13840.3	15256.1	6874.91	8200.89	25052.5	12679.4	12552.7	9074.38	9275.16	14239.5	14462	12019.3	7690.09	9426.94	14389.9	6810.63	9839.35	10648.5	8037.06	8479.06	1722.42	4067.26
7279.02	2421.49	6312.73	5775.72	6154.71	1916.59	3611.06	12160.4	7238.22	7700.24		5027.52	7796.28	9075.28	7381.56	6184.53	6347.27	9429.95		9178.66	5937.45		6283.94
17369.2	8905.2	11546.9	9804.45	10717.7	9900.24	12948.4	12886.8	11285.9	10611.5	10602.5	11510.2	14087.3	14498.5	13880.1	9442.95	9978.67	13259.3	10440.9	12343.2	9954.84	10656	12066.6	5990.99	8613.44
14718.2	23624.4				23956.9	23920.4	8052.23	8342.99		30089.6	27955.1				26621.1	25253.5		3279.91		11879.4	14025.7	779.514		2535.17
63772.6	11938.4	53529	46870.8	51001.4	13452.8	37907.3	107279	65972.1	44540	28887.8	38669.3	50762.6	69312.5	63736.3	37118.4	38707.3	65912.6	29339.3	46215.2	33316.2	27560.6	39520.5	584.505	441.327
108736	82162.2	9304.76	10198.3	9799.03	86553.9	105006	15944.3	10719.6	13428.7	133287	140228	22962.2	21333.1	23028.7	165260	169158	31998.6	35273.1	33515.8	147442	130935	32539.7	23342.9	31611.7
37735.7	34188.9				34248.1	34830.2	8099.84	6638.05	6109.94	46941.6	48415	9046.57	9774.19	9212.61	60796	67116.1	10175.1	12669.4		61141.4	56814.9	8633.9	7220.96
25502.8	9081.98	12698.1	13665.7	14256.5	13598.2	23344.4	15066.8	12725.9	13681.9	26146.5	28838.4	17056.9	18524.1	15561.5	32366.5	33881.3	18570.3	12246.2	14117.7	30002.5	22670.3	14735	4812.99	6859.63
13466.8	17349.9	19703.6	22947	23211.3	19293	17665	21487.5	20613.2	26078.4	11605.1	13216.2	11823.8	12765.2	16028.3	3601.85	3087.8	3240.48	4544.81	5023.42
						120.502	199.885				33.6598				1082.46	1659.48				1492.7	726.009
77054.9	16926.5	65460	55530.4	82434.8	19472.7	59681.2	91076	70394.7	55569.1	47203.4	83226.4	63293.8	88441.6	88970.9	88090.4	93356.5	88636.8	48968.5	55246.5	70848.2	65009.3	59648.3	26795.9	18735.6
35796.5	3303	30236	33343.8	46203.7	18247.6	30453.2	45920.8	47196.5	38697.7	35558.4	54861.5	51279.9	59704	76425.9	63909.5	62213.7	73367	43591.7	55511.7	49401.5	48167.2	54146.2		11115.3
2.0346e+06	1.43815e+06	2.11939e+06	2.14649e+06	2.23705e+06	1.33132e+06	1.71136e+06	2.95978e+06	2.25486e+06	2.36548e+06	1587946	1.78553e+06	2.48172e+06	2.39459e+06	2465976	1.61946e+06	1.68043e+06	2.1736e+06	2.07477e+06	1.87115e+06	1.69067e+06	1.48089e+06	1.89222e+06	1.2135e+06	1.81006e+06
130630	125284	186315	227433	219006	124695	155707	404511	239632	246242	161542	188224	313970	283236	279060	229137	235201	285458	307652	247690	219414	198196	246729	196955	247012
164524	145282	217190	225563	258404	147427	167166	304708	313972	252489	196435	269335	331273	330868	319373	239744	261236	287603	309739	238649	373142	200095	267702	210793	244112
337806	320154	13135.4	140591	199688	325556	341652	794908	698950	687534	489477	516188	894592	885069	903393	643476	665862	1.02696e+06	1030670	822222	624857	585575	926353	685455	854664	0.200859	0.345071	0.0148051	0.203128	0.230276	0.414845	0.333714	0.970343	0.643321	0.519982	0.55522	0.656977	0.951315	0.830988	0.725816
18107.9				13143.3	3435.86	11660.4		7879.36			18615.7	10464.4	14338.8	22632.8	14772.5	17064.2	20195		9223.44	14079.7	11609.2	8644.97
5910.32		1763.81		488.552	19375.6	6466.2	418.944		1970.55	11496.6	7295.36	5586.99	5705.92	2426.12	5318.04	5708.8	13294.7	13760.6	13560.7			16070.3	24077	20596.7
35602.2	7194.78	3804.57		6261.83	8837.59	21704.8	9292.81	4660.61	4959.43	23360.7	33368.1	8350.26	9734.11	10684.5	33089.6	34653.8	20470.1	10074.3	12296.3	33555.4	28324.2	15027.4	1557.5	4734.4
12.6786	1319.82	172.679	1225.94	172.5	473.819		188.551	590.556	432.486	21.917	12.0911	1519.4	371.626	110.561			466.61	971.112	2587.35			14.8897	1514.43	1294.4
9455.98	2864.51	1108.22	2677.29	4874.7		5438.05	7981.79	2537.52	1509.97	3069.2	7291.57	4198.32	4656.92	7927.86	8026.9	9862.66	10008.5	3276.77	5155	7889.84	8146.68	4961.58	1421.61	2497.41
45141.8	20917.1	16223.8	19138.5	19221.2	24938.5	33296.8	26746.9	23866	18693.4	32930.2	44261.8	32212.6	32931.8	29982.3	39927.1	47648.8	25839		25594.7	35954.8	35156.2	28551	17713.5	29792.2
																11499.2				11756.5	10722.4
39661.7	73401.6	10380.6	14433.8	13407	69101.3	54424.9	11559.3	15541.8	13208.7	73988.2	66101.1	16061.3	19190.3	18388	60830.9	51441.2	18279.6	19996.4	28722.6	44583.2	50225.9	17933.2	17305.1	20403.7
19018.8					32325.1	29913		8154.27		42095.7	39012.2				40483.9	37831.1	18119.4
5861.53	5462.24	7515.36	7793.84	6249.04	5104.31	5202.38	7530.27	4749.74	5276.04	3469.26	3927.3	6076.25	4974.24	6755.04	5354.34	4806.38	5495.02	6452.29	4382.38	4221.2	3818.44	3049.67	3518.79	2848.89
											18149.1			23438.9			24516	24393	17493.3					16811.7
													20727.6		15140.5
																	5093.49							3547.37
3566.46	8347.74									17385.9	18535.7				26371.8	26262.4	3217.76	9227.15	5307.71	23084.2	23970.1	6739	15352.5	9350.22												0.035074						0.00498128	0.0225103	0.0150774					0.0138919
367.481	3089.95	2125.57	2816.21	2912.23	2747.31	2173.42	3639.07	3293.22	3293.84	2540.89	2537.54	4300	3729.5	3479.25	3006.01	3085.11	4536.48	5582.49	3774.71	2850.05	2254.36	3076.08	4657.45	4183.31
10049.6	18437.3	3990.07	11226.1		17335.3	17052	18446.5	21381.6	19453.4	22659.8	19424	28122.2	24919.6	24746.1	22234.9		26084.2	29493.8	36863.6	20476		24300.4	30177.7	25572.9
79434.4	27570.3	6590.38	7837.66		40557.5	48816.2	11877.1	7225.31	6165.08	51653	65500.2	17664.6	16492.9	13185	67242.4	73079.1	20031.9	18108.4	22580.6	69935.3	56570.6	21381.8	11027	15906.5
33135.2											22395.3					29859.4					20102.6
9389.16	5035.15				5975.83	5017.25	5786.52		2273.22	8320.34	8582.12		7157.46	4430.9	11780.5	9801.52	6315.59		6586.89	8846.7		4388.27			0.513081											0.468979					0.535615
49722.6	24128.8	25814.5	23790	25880.9	26767.9	34240.8	39797	25945.5	30427.9	31801.4	29691.5	36874.9	35236.3	30753.3	30535	29030.6	27925	29617.3	31582.9	28534.6	27029.3	29511.3	21170	23582.5						0.621353		0.781934	0.707257
					17998.8		12246.2	11849.7																						0.378647		0.218066	0.292743
177329	80555	20833.1	23532.9	23418	110145	118190	36064.5	26004.5	24078.5	149866	157775	42622.3	45216.1	42000.8	189968	197401	63411.5	49780.3	56195.5	166086	146494	62153.4	28304	46716.7
20793.9					13383.4					21147.6	25086.8				28018.9	29455.5				27329.4	22651.2				0.960734					0.552999					0.95589											0.9681
120502	33196.2				59857.1	69245.2	35432.2			88558.8	102335			29016.9	124855	122313	45057.6	35308.3		104603	88333.6			25892.1
28668.9	14417.4				17676.1	20496.5	22512.8	15292.1	16992.9	27263	29915.6	20201.6	19498.8	16684.5	33063.7	36857.2	18252.9	14278.5	14122.6	31173.3	26307.3	14136.3	8911.82	12692.4
2517.53	4381.65				4050.9	4159.75				2715.08	2721.41				3393.52	2180.64				2922.92	1729.3
20974.2	69282.4	175374	84172.8	67914.6	94920.3	91749.1	24418.7	96169.2	188461	48352.7	50841	58602.2	60260.6	76290.8	10472.1	5404.39	7375.45	11028.3	7762																0.794409				0.745502			0.172554	0.150136
										40720.1				84749.1			115088	203142		67778.1	102874	221346	247500	200986											0.205591				0.254498			0.827446	0.849864
429707	85907.3	68267.3	72515.6	74900.5	83965.5	240486	168381	82109	79453.5	125337	201974	58494.8	95613.8	66935.6	38094.2	28661.3	20973.2	11394.9	13909.6	3570.31	2817.45		2024.52							0.949507	0.97276	0.959498		0.945297	0.761596	0.83327	0.745016	0.803586	0.748811	0.299696	0.256492	0.282882	0.252613	0.248915	0.0373931	0.0313034		0.11173
					7151.8	10786.4	11384.4		7364.43	62841.7	64729.7	32066	37431.9	35963.7	142575	133072	85159	53998.4	67225.6	147212	139648	72207.2	25779.6	38031.5						0.0504931	0.0272403	0.0405025		0.0547033	0.238404	0.16673	0.254984	0.196414	0.251189	0.700304	0.743508	0.717118	0.747387	0.751085	0.962607	0.968697		0.88827
1492.15							3374.85				3694.2
1.0916e+06	248356	525159	561253	604611	112893	804994	990399	461446	413917	525285	1.03959e+06	516864	678948	802992	967177	1.08469e+06	996834	422628	543021	916239	917349	500536	267191	248291
183971	12031.7			37900.9	79472.8	152837	138232	101258	85812.7	168347	229097	126795	144194	137060	307651	275532	221059	116436	132616	243143	227500	169416	40893.7	43467.1
4421.69						2201.16		3563.15	4649.23	2855.22	2239.53		6156.43		2885.94	3670.4	5323.87			2396.6	2443.2
19236.7	12564.3				14332.8	15565	18432			26439	23040.5		20446.2	23533.6	30406.5	32760	31716.8		27900.3	25851.4	26950.4	29586.7		26642.2	0.894535						0.954684
35159.3	4377.13	18118	10397.7	16989.4	1250.8	11522.9	8390.02	12190.8	11223.9	8538.75	11880.7	14968.6	22997	33159.8	9316.1		24218.3	9311.41	9448.94	10184.1		7569.99	3024.67	4235.23								0.976267
53113.2	7791.88	38034.7			3395.67		81028.6	46580.6			30395.2	36208.2	63640.8					25739.2	37025.6	35554.9	27779.5			14146.4
39691.5	4613.62	30913.4	23051	29401.5		19412.3	84411.4	26821	20470.5	17053.6	21378.6	22854.3	39208.9	39127.3	19547.6	17392.5	36298.2	15946	20865	18109.6		17552.3	9801.88
							187332	75911.7		53296.4					64770.8	66920.5	107732	48460.2	69075.7		45707.4	57028.7
	9392.63													60164.8		40442.3
						26448.2		45257.4
137556		47847.7	39265.1	58558.6	23103.3	54783.9				46340.7	63394.2											44415.4
												36160.2					45015.9		32269.5
										26170.2								33280.6	37841.1	29347.1		37464		23155.5
16172.5	4056.52	6717.94	5865.11	9746.92	592.766	10083	15247.5	6417.96	6691.85	7203.27	9013.73	5855.26	11327.1	13434.4	11194.8	13494.3	16945.6	9450.71	8277.17	12058.4	11101.3	9753.7	5459	4611.88
4.19951					1031.18	36.409				1349.17					1944.18	1065.1				164.832	381.965
61670.1	60892.1			166.486	53876.8	72261.8	3384.77	167.379	388.379	62090.9	69253.7	1508.7	1066.47	972.207	75077.2	72165.4	2598.22		7567.7	71858.4	46299.4	1858.49	4081.01	3554.16
11980.8	4890.71	7508.19	7687.2	8099.39	5797.72	7506.99	12908.1	7642.94		7200.12	10595.4	12598.9	10545.1	9859.67	9021.16	11397.9	8963.79	7066.66	10445.3	9248.29	7948.36	8181.45	2774.25	4613.67
131206	91781	68125.8	72929.9	71082	125070	135280	80926.8	67077.4	77389.4	120931	125032	98144.1	88574.4	92384.4	134170	153376	94454.5	100150	81560.2	144290	147159	78881.6	73442.9	75164.7
	268190	153583	181199	183076	230184	251563	213553		171246		255651	212132	190043	224763	249693		220500	178674	174952	261038	241697
165642	159283	138989	156980	151080	166705	154664	190282	170362	176182	163606	196137	187145	167832	185939	202786	193730	171635	163821	139042	210337	184870	132210	126447	132982		0.0973811	0.232398	0.175368	0.156587	0.686919	0.564669	0.161683		0.265778		0.309759	0.25814	0.262631	0.178827			0.188004		0.244872	0.990944
11189.3											9507.77					5847.45					3596.16
	12656.1	34128	43285.5	43738.5	33947.8	36411	31356.8		54492.9	13420.6	24897.6	59854.5	62214.7	37864			41762.7	40705.6	51146.2	11145.1		46999.3	39551.2	42903.4		0.00570946	0.0421069	0.035681	0.0334505	0.103219	0.0980905	0.0196602		0.060658		0.0290144	0.0609204	0.0718381	0.0268707			0.0337552	0.19589	0.0664654	0.0387441
65655	83646.3	35767.8	46030.8	46744.7	77990.6	81899	54587	49170.6	46488.3	72839	83213.6	54387.6	49418.3	51617.5	86268.9	88841	57904.2	60673.6	78799.3	81756.7	71984	37832.2	42875.2	39773.3
17173.8	20258.5			12390.1	18828.1	23906.1				25314.2					25481.2	27247.8			28440.7	23141.9	23618.3	15322.8
				26252.2			25093.7	27899.1	31793.6	37641.5	36047.8	36745.5	31289.2	36386.6	43860.1	37256.9	41629.7	50815.1	59572.5	34700.7	32942.3	31504.5							0.86843
79432.5	147846	35888.3	46878.9	38371.4	137294	120826	31608.2	48243	52718.8	154220	155396	61013.6	59531.7	65182.4	154037	146645	71327.7	81297.7	112243	135695	143416	60201	74008.9	73366.7
5237.04										13264.2										14913.3	18227.7
5270.69																14584.6
	3608.32				3057.55	1607.97				3583.75	3799.87	23.4687			4468.38	4237.64				4781.47	3557.24
24952	29088.4	8733.74	8542.16	6396.9	27838.8	29630.8	9300.6	7754.26	10123.5	39601.3	37557.4	13617.6	11048.8	11444.2	43983.2	43362.9	16484.4	16344.7	11490.4	38157.7	35481.6	15060.3	13120.8	14978.5
95660.5	280613	193827	193776	250048	296081	210165	106505	197553	255281	335621	231990	334518	245553	223709	245287	215004	322599	289661	488467	120008	130032	168317	234453	222202																						0.472529	0.604406		0.728797
8727.31		21695.8	15396	21007.1	24007.4	12530.3	7707.15	21012.2	21249.5	22246.3	12828.7	18389.3	27612	31532	9975.99	10330.3	32362.6	33119.2	31284.1	9310.27	12012.6	26207.1	19801.9	28955.6
																	4745.17		3442.56		4099.72	6250.67		6397.1																				0.846364
30095.2	4004.74	14039.1	13138.9	12881.4	3326.4	7595.78	36553.2	15075.9	14188.6	6135.43		11098.8	13986.2	9097.8	3186.42
						10846.8	5309.17					12401.2	13723.4	10421.5	18893.5	21016.3	22544.6	17739.6	18911.4	21106	16610.7	22813.7		10245.1																0.999431	0.999306		0.998489	0.998689		0.999542	0.99933
															1111.54	1507.66		2772.87	2564.71		787.044	1580.85																		0.000569186	0.000693959		0.00151083	0.00131109		0.000458459	0.000670331
3778.04	10904.6	11663.4	13914.3	23777.6	7902.99		2249		18552.9	11130.9	4870.47	11675		17266.6	7324.36	7901.87	6730.75	11346.2	15226.6	3740.63	10433.3	18982.6	22120.4	10929.2
											2651.83				7119.78	6540.45				6125.85	6662.63
43.4635				2316.12	5939.99	3153.04			4737.25	1490.96	170.027	210.545	396.226	2958.67				2014.82
21318.5	11122		4316.69	5933.58	14390.8	20021	8122.42	6050.53	5841.35	15780.5	19478.4	7776.63	5929.29	10547.1	18681.1	17915.4	11016.4	9555.62	10998.3	15924.8	14817.6	10368.7	6940.98	9973.03
112106	21532.7	67323	72592	73849.4	38972.4	65633.8	146621	81228	74587.7	65772.9	73197	79918.3	93133.5	86035.1	69119.5	77742.3	104458	60716.6	68238.6	58550.3	56787.5	66140.3	18549	26846.4
32999.5	13872.3			20282.5		16753.4	35037.4		27641.3	19900.9	23202.9	27156.8	31423		27557.8
5963.23	2509.83	1096.31	2105.92	1661.05	2724.48	3074.28	6448.46	2425.41	2139.46	2020.2	3332.73	3345.46	3942.84	1945.8	3354.43	3344.13	1666.51	3649.6	3115.58	2357.23	2554.68	2735.94	1393.43	2122.88																0.290997					0.20449
															9130.02					10244																				0.709003					0.79551
65226.8	49961.3	26695	24877.5	26672.4	51528.4	58845	27735.2	29177.6	29158.1	64003.7	69021.2	36109.9	36651	35462.3	78271.4	72369.1	38379.8	42650.9	38778.6	63440.9	58393.9	35533.8	27811.7	35692.9
						7303.94										15199.1
27933.9	87858.1	151310	144346	48814.4	37891.8	25378.1	33927.9	148006	79315.6	36739.4	61090.9	112990	90011.7	70838.3	81117	40905.8	103693	99951.7	36650.2	53170.7	29778.2	36684.4	40793.8	90467.8	0.806429	0.873442	0.923245	0.885008	0.665642	0.677449			0.94201	0.720143			0.859411	0.854449	0.714192		0.743796	0.858861	0.75412	0.644929		0.631311	0.548441	0.49562	0.739534
2811.01	5336.97	5273.66	7862.93	10279.6	7563.52			3819.75	12922.1			7749.03	6428.16	11884.6		5907.11	7143.83	13662.5	8459.34		7290.74	12662.6	17404.5	13358.1	0.193571	0.126558	0.0767545	0.114992	0.334358	0.322551			0.0579902	0.279857			0.140588	0.145551	0.285808		0.256204	0.141139	0.24588	0.355071		0.368689	0.451559	0.50438	0.260466
26165.7	38660.8	98990.1	55368.1	117883	61843.1	38467.1	32662.4	113027	76444.8	69471.5	44196.1	114270	87925.6	95866.3	43737.7	38826.3	102251	129785	64998.3	38788.4	19499.3	87782.5	68097.6	123640
42566			33078	36473.7	10609.4	19519.4	60617.3	34787.2	41212.1	12435.8	20464.9	17773.8	52217.9	39725.6	26722.2	29201.8	31092.2	46562.7	49739	23463.9	17824.8	41762.1	29544.2	37447.8
1558.28	3895.39					2906.66				3973.52	4264.21				4494.73	3896.15				3566.05	4005.29
					17280.6					21553.2	21684.7
7631.26		4999.04	5387.97	6671.79	4250.8	5121.58	6383.69	3721.59	2486.09	4882.36	6027.01		4907.18	4599.53	4276.76	3460.18	5403.27		2943.79	3601.44	2814.12
13217.1	11339.6
5228.31	1021.33	406.432	48.774	319.201	570.97	2516.26				167.262	744.37
											5149.15			3560.38	7222.26	8515.5	5096.98	6008.98		6634.08	6605.78	4990.04	4370.21	6658.54
9051.41	8024.19	6477.78		5169.33	8482.45	10075.8	8012.27	6152	7890.75	8905.74	8522.51	7482.92	4309.11	5698.75	7059.37	7197.34	4109.55		4805.84	8800.91	8710.71	2457.41	2927.95
24597	6983.27	18716.6	9509.44	6789.97	13233.9	13475	18704.8	14307.4	14782.7	7078.58	11133.8	20612.6	18595.4	11403.3	859.877				1262.07
9063.32	772.537	1005.74	1010.71	4076.71	1645.94	3342.65	8146.92		936.436	186.23	1174.8	1087.37		3255.99
3454.47							6499.19	1117.63		982.397	2162.51			9588.33
											7866.04				6369.9		13752.1			7350.06	5392.88	7216
683.277					2621.61		1939.03				1542.69				2705.34	2360.67			3950.39
		8321.9	9418.33	8142.45	8498.21	9122.38	11784.9	10236	9529.75	8209.59	9432.83	8241.19	8723.5	9307.42	7287.09	5679.68	6381.78	7572.1	6642.31	7522.17	4682.87	6196.33	4869.57	5678.45
3954.54		4242.45	5068.81			4060.75	5923	5654.64	5252.47	3367.99	5960.04	4812.7	3623.17	4255.02	3743.3	4112.59	3843.88	5348.57	4080.05	2952.71	3485.74	2953.24	4100.12
466.792			25825.6		4096.74	3691.92					3105.22								5442.39		807.743
		12199.6	14561.2	11085.4		8133.4	12412.8	14177.7	11124.4	5729.75	5750.58	14953.2	12133.1	11535.6	5488.36	5826.73	11252.1	12459.8	8874.14		5428.07	10051.4	6311.87
	5604.52						680.143		8710.33	20428	6628.49			8545.08	8299.82	8317.58			7608.71	13168.4	10078.3	8191.75
7871.44	3115.53	4803.65	5028.52	3576.35	3011.55	3112.47	10191.2	4726.82	4909.01	729.015	4498.17	4468.06	3377.97	1926.86	50.8789		1495.03	1301.67
30222.7	27977.4	24716.6	28619.3	30445.7	30551.9	22694.4	45551.7	35637.7	35434.7	24840.4	29421.4	31681	26589.8	28664.3	24510.7	26568.6	26509.4	27594.8	18611.6	23987.5	15959.9	16815.1	13293.3	17910.7
49835.2	107838	105437	119303	105129	90015.7	87447.2	31306.1	102308	103490	91049.2	83844.9	115348	103271	128370	86977.5	86420.4	88876.9	117563	166329	76981.5	71145.6	70408.5	81054.7	96373.3
	11477.3								17291.3				19243.9					21573.9
		19058.9	20667	18963.9				23110.6		12802.3				24005.4										19035.1
														43479.8		18491.3
		99936.6				48930.4				65048.7			116672		61324			138257	187120	48893.4	62430.1	84873.8		114265											0.702837
			10536.9	10105					9340.21	13250.3
6639.82	592.915	2224.84	2191.55	6517.53	1500.9	2644.09	7655.44	783.652	795.004	1822.19	5424.83	1775.44	2197.95	5220.36	6554.23	3568.62	3226.75	1577.59	1479.56	2138.06	2396.37
5205.37	9867.5				7630.26	8307.06			9805.83	9177.47		8086.26	8405.71	9502.56				12571.2
																					14912.3	13383.6		9189.44
2961.84	4710.24				5527.5	4868.45				6261.2	6090.61				11257.4	9497.68				12484.1	9538.6
					9852.04						7861
708269	929044	807898	861837	894671	892782	938497	310139	739379	730870	1038580	1.06328e+06	845963	852114	866290	1.00989e+06	953095	742557	777060	1.09985e+06	950420	937281	553936	726516	732322
316280	1.48718e+06	772069	1.13874e+06	912637	1.11404e+06	662702	405732	998220	1.07053e+06	1.56397e+06	886403	1.07289e+06	989839	1.16783e+06		897062	1.0297e+06	1.21549e+06	1.13883e+06	1.10912e+06	1.08915e+06	975946	1.33986e+06	1071565
2025.4				36548.9	82353.7	66056.6		46735.6		144375	88548.4			49118.7	72035.8	70011.4	153544		301714	88445.2	101707
1908.31	5847.54	3750.35	4339.05	4242.36	6306.45	3902.19	1076.53	4423.27	3602.25	5323.79	3634.67	6099.04	4611.75	5123.15	3384.12	2829.09	6218.19	5609.6	7306.03	2902.2	3767.12	3722.87	5985.17	5128.21
	3040.55		368.646	326.601	3232.23	2198.42	4236.57	4000.41	3462.88	2070.93	3791.98	3214.68	2371.07	4895.73	4103.14	4141.7	4438.81	6420.89	5377.25	4407.67	4310.6	2152.16	4920.57	3569.56
39.1265	1582.93				1846.96	193.873				758.791	357.878				681.556	373.188				2307.2	1448.43
14928.7	2605.04	6256.2	5988.87	9469.88	1158.29	8351.81	16479.7	6557.1	6659.96	6707.2	9069.7	6628.37	9383.14	11288.2	10078.3	9031.46	10627.3	5999.13	5533.37	10354.9	7272.25	6493.07	3875.25	3449.14
98075.8	132748	85635.9	97671.5	81405.8	142578	160620	90699.1	102013	121909	105173	121528	70611.2	75953.3	76157.2	77923.5	69515.1	49986.8	64852.1	87221.7	63900.3	63976.8	40939.5	46759.8	48508.5
																			13923.8		14877.8
															12566.9		10509.8		15728.3					11662.1
																2379.83				2409.85	3383.57
	8181.49				6839.49	6846.26	725.448	3810.28		5276.45	6632.9		6005.16	4774.06	6014.62	6022.19	5070.99	5584.47	9439.42	5006.27	5597.08	3113.81	5346.33	3803.34
19607.3											21485.3				20450.3	25413.4				24553.8	18680.7
15403.2	28067.5	8226.74	10957.8	8662.12	27127.4	24468.1	3177.54	13150.1	9938.8	27384.7	24940.9	14966.3	14636.4	13818.3	21516.1	23188.4	16415.3	17885.7	28109.8	21559.4	19914	14839.5	19617.4	15706.2
3426.29	6282.25	8395.12	7539.52	2138.15	9319.28	4131.83	2308.17	5280.87	3087.34			6484.98	4440.19							1.49657
72076.9	46778.1	51293.7	48139.9	53323.1	54911.7	56452.1	90944.4	61136.5	61427.7	27579.9	32553.2	28106.8	38087.4	37105.1	5827.95	5741.54		17279.8																						0.241449	0.328476		0.662353
															21131.2	13546.7		10166.3		13904.2		8011.29	8475.24																	0.758551	0.671524		0.337647
																							16600.9	35072.9
11328.3	7183.45	16330.2	18655.6	16784.9	7864.09	8712.38	23693.2	18650.8	20093.1	4927.72	6765.67	13018	14673.2	12285			1453.88	452.57	1493.91
		43270.4			116221		67456.6	62506.2		122946	148453	71215.8	67380.4	76621.6	147370	145620	81684.6		144174	128767	124242	72327.1	96599.1	96714.7
3666.73		3114.71	9442.5	3073.73	9613.96	4358.32	2270.27	4332.15	3788.59	6484.7	5656.29	8679.34		1976.9	4540.2	5348.97	4118.01		4102.87	1457.17	6311.74	3174.11	7058.83				0.787871		0.817533										0.71114	0.88643					0.791775	0.933927	0.734467
		14778.6		12089.8									22037.2	14151.1	10251.1					6753.29	7869.28	20222.9					0.212129		0.182467										0.28886	0.11357					0.208225	0.0660732	0.265533
453.251		3174.16	6259.85	3362.88			30.9648		2543.55	9053.92	4790.25	5527.69	4060.19	4109.54	4987.49	4240.17	8082.33	8964.33	1392.8	5384.04		6159.25	5401.35	5735.93
2584.12	4500.08					3057.92				3300.75	4001.99				2873.99	3117.72				2819.51	3110.44
1390.81	3760.79	804.667	2488.43	1094.05	3438.39	2762.26	390.195	1104.66	2218.47	3360.99	2405.37	348.046	1719.89	2777.06	2707.94	3501.15	3304.14	4041.67	5400.59	793.161	3150.14	2005.28	3725.98	3454.12
16034.6						23005.4		6361.63		16499.8				5546.15	9769.09
42696.4	41565.5	16058.2	15460.2	16899.1	40886.8	44290	22133	17240.2	16298.4	53115.8	51242.1	19203.6	20477.2	20666	58786.6	56928.8	20541.4	24405.1	18673.7	67500.2	57521.8	22698.1	19822.4	25104.1
24422	15478.9	10429.1	11192.9	10860.2	14675.6	16777.8	18518.6	10626.6	12674.4	16409.6	13049.8	14002.2	13498.8	9941.87	14897.9	14817.9	7594.87	11362.5	13300.5	19623.2	13965	8657.25	5925.04	8817.52
912581	911732	619072	631081	264369	837672	940297	348625	244730	268773	825358	914726	306520	270395	242683	357520	361659	234152	266670	300596	420010	834893	428121	151076	159585
43401.1				49043.4	25942.6					27424.7	29024.9	24514.5			5384.96	6805.96	3930.13	5754.37		3479.69	2294.28
41954.4	7449.54			4791.89	5647.62	19737.8				14623.7	23580.2	6409.36	8907.25	7584.44	26662	28327.8	14861.9	7259.04		24804	21035.4	9735.38	6459.09
2268.72																					1767.22
9251.81	7112.71	3732.64			5404.4	5846.01				7572.8	6325.73		4912.16
	132.153		314.346	192.574	1.7879	310.967	3697.57	1613.04	814.676	75.9039	174.282	183.066	33.0573	33.0562
																168.595				482.328	167.961	2038.36		1730.37
51486.6	80330.2		1716.56		69776.9	76395.5	165.69	2563.42	2014.82	49958.3	46874.3	2429.5	2382.51	2313.66	6941.23	6508.96		1500.06	408.328												0.946768				0.540148	0.673461				0.0903634	0.0812591
						2720.43				26937.4	14394.6				44254.2	46609.6				27870.6	43283.2	1999.88	6953.4								0.0532317				0.459852	0.326539				0.909637	0.918741
21713	27942.8	4530.96	5375.4	3886.23	29548.1	27360.8	5221.69	4937.91		28076.3	35229.1		7120.86	5813.7	34025.5	34056.4	8847.23	12605	8019.13	36082.2	38129.9		8748.82	9840.41
7583.1	11544					11056.5				14549.9	15143					13655.9				12902.7	11629.1
5937.74	8621.12				9536.7	9180.8				12266.7	11294.4		772.917		10821.6	10428.2		2459.79	3016.77	9642.49	9956.32
12.3656	2903.89				2540.71	587.185				1132.81	1315.99				3213.96	3020.06					1953.49
3092.15	5654.42	8957.73	7537.54	6838.32	5214.86	4038.52	8932.36	6181.35	6201.5	2182.54	3485.59	3052.61	1811.58	2601.84			36.8458	1146.65	5.38228
	26268.9	38182.5	35929.2	35355.1		29557.7	38091.3	33405.9	39921.4	11086.1	16380.6	19445.8	15659.6	18957			2840.45		5006.1
																							5131.72	4950.61
															6416.04		6631.42					7866.6		7205.81
282967	355342	23950.7	32049.4	27055.1	374570	337588	33220	29763.5	34512	214028	222102	40231	31231.4	34104.5	45014.2	44853.9	9447	13578.9	8461.74	5263.91	5666.24									0.970351	0.971842				0.779351	0.783602	0.840491			0.247907	0.259293	0.376771	0.396767	0.235025	0.0381863	0.0392249
					18927.1	16175.4				100208	101431	12626.3			225838	211894	25842.1	34141.1	45546.5	219258	229519	27034.5	35643	33968.4						0.0296495	0.0281579				0.220649	0.216398	0.159509			0.752093	0.740707	0.623229	0.603233	0.764975	0.961814	0.960775
6612.32	10915.8		2164.42	687.137	10507.8	9724.16		683.638		14706.8	13495.5	2426.55	1768.09	772.268	11255.9	11646	4090.47	4937.31	7463.26	9883.73	9719.33	3709.9	5415.17	4420.15
										2698.78					876.657						1177.75
															530.249					225.711
36290.4	24685.6	6610.93		5782.94	26262.5	28653.4	8309.11			35191.5	37722.1	11104.1	11806.7	11117.7	42001.3	44235.5	10512.7	12810.4	11884.3	40524	34684.2	10818.6
227536	268898		20466.3	16940.2	296302	292097	19425.4	21466	22870.9	316947	317622	38390.3	35323.4	39671.2	381707	341799	61563.7	67315.8	95938.1	357263	341812	49986.4	66958	70800.9
81531.4	144989	4912.01	6497.17	5533.76	130068	125731	2201.33	7412.45	6595.88	174509	183108	12261	10500.6	13897.6	192133	178144	14623.5	21327.4	31465.4	164088	175688	14108.7	18806.5	16350.8
1805.68	6517.71		1338.15		7542.31	3899.62					2751.06
27587.7	44843.9	17732.5	24290.9	22181	39336.8	38945.8	26061.7	25813.6	25326.9	19243.1	24034.5	17824.8	12191.5	14392.5	7322.78
					20705.9															24973
																	12735.1	14570.4					12413.7	10087.2
															31580.8	32921.5				31512.7	35183.8		13759.2
8668.31	13540.3	7314.02	9699.11	10137.6	11831.3		9480.45	9486.83	10802.5	4772.21	5382.14	4549.97	4387.89	5313.11
					756.793	715.606	3437.57	1303.01	1153.44	4217.75	7358.53	7452.03	9348.94	11131.1	14292.6	17967.6	26616.6	10231	14917.1	16692.6	16869.2	14543.4	9028	197.903
8499.89	7681.37	9370.07	11790.8	9198.82	6625.84	6990.32	9951.06	8496.35	9223.15	2811.81	2843.94	4503.97	5316.51	4481.96		5.02055	3.91701	663.242	0.925574																	0.823782			0.78863		0.00610774	0.00283384	0.237743	0.000371077
											5211.04			10289.7	7935.78	6998.03	11806.3	18215.1	21357.6	8339.02	8900.56	9896.15	12982.9	12185.8												0.176218			0.21137		0.993892	0.997166	0.762257	0.999629
							2282.03	1751.07		8777.82										14190.5			30800.4
17762.6	16203.5	11369	15907	11846.1	16061.3	16713.9	16686.3	12976.1	13054	6943.26	7581.09	6907.9	7140.58	8050.72	2931.37
										11535.6	20291.3				15583.4	12442.9	18713.7	20762.3	32027.9	18285.2	18887.5	19171.6	22901.9	22198.4
												13625.4				23482.2	23801	28545.7	24348.8	30073.3	41446.8	28721.2	27371.9	33827
9994.36	11277.6	12870.9	12582.3	11312.9	10223.4	11275.9	14582	12269.8	16232.6	4897.11	5292.52	7903.04	8421.83	6945.41	1649.73	1677.6	1360.16	2819.93	1748.21						0.757499	0.695658	0.761666	0.70222	0.703859	0.670155	0.677564	0.640786	0.606178	0.709405	0.443366	0.445573	0.489228	0.526532	0.451585	0.180728	0.194771	0.128697	0.214642	0.10467
58490	90194	73625	97538.4	87012.5	91987	98093.3	149435	145725	121556	112394	120388	150836	138442	154192	136713	126788	168338	188619	273370	133127	130502	143321	166773	145492	0.242501	0.304342	0.238334	0.29778	0.296141	0.329845	0.322436	0.359214	0.393822	0.290595	0.556634	0.554427	0.510772	0.473468	0.548415	0.819272	0.805229	0.871303	0.785358	0.89533
20175.4	18409.3	20207.3	18822	19941.2	20777.9	20045.8	36212.3	30391.7	32988	27975.4	27609.1	39703.2	37668.9	39605.3	34547.5	35403.3	43203.3	45301.6	41005.5	33338.6	35024.6	40704.1	27822	35664.2
101476	21262.4	74835.3	65508.6	79825.2	24999.6	48336.7	128189	66094.6	56566.6	49923.5	56015.4	72748	88468.2	79962.6	50355.7	49659.9	88158.1	46914.9	58781.7	48017.8	37743.9	53031.2	12526.5	19968.2
92387	32298.2	71535.7	64407.8	66227.4	44588.5	52362.8	109472	71439.4	62217.8	56760.8	61907.7	87131.8	88823.4	72200.6	64236.6	73415.8	80567.2	64010.5	72715.8	62409.7	50664	64959.1	29659.4	44884.2
5733.18	1276.16	3981.11	3708.22	4027.18	338.934	3060.54	5701.05	7174.2	3114.85	3027.01	4414.99	5496.81	7637.09	6988.8	2876.96	4929.56	6324.65	3326.24	3261.02	3588.57	1746.2	2380.79	1500.91	806.595
4677.47	1702.99	752.577	3135.43	4464.1		5142.92	15626.6	4896.64	6621.41	5922.67	7598.97	8629.75	10370.5	11840	8248.9	7533.86	15351.5	5132.32	7176.9	8092.2	3576.77	5641.57
30.7966							176.257				729.762	999.998		1700.64	396.76	425.237	3526.59		2780.16	328.763	264.164	1752.05			0.000631705							0.0190903				0.03053	0.0304554		0.0435374	0.108298	0.0143121	0.1704		0.19465	0.0267525	0.0357976	0.201213
4571.42	169.182	34.5512	643.279	2689.48	780.068	1820.75	5968.56	2002.37	1442.42	5.92403	2701.53	1894.25	2481.49	4861.07	1868.02	714.634	4325.8	198.507	1778.85	1678.21	737.493	33.3543		318.537
						3403.67	5463			440.216				4297.48	6141.79	5571.56			2482.2	3395.89	2229.81	2566.26
860.15					976.456	171.84		35.3869		678.564	2770.98			770.824	4642.67	3611.84			2337.74	4235.66	2726.16	180.108
38875	8264.97	17417.9	17728.9	20403.9	8322.82	21451.3	27326.9	16919.9	17459.3	19927	26016.9	19004.8	26830.8	21526.7	34064.7	24749.8	27613.4	11060.8	18830.9	31475.6	21462.3	17429.3		3154.47
208156	443271	66098.1	63163.4	69899.9	411429	357379	11763.3	38219.8	42074.3	488058	381492	58815	54748	54001.5	407252	354436	39572	43934.8	56725.4	342431	342496	40006.7	47081.5	34874.6
852636	2.2767e+06	422827	439213	364028	2.21076e+06	1449178	111723	291811	261542	2.80479e+06	1.58222e+06	438272	459647	392078	1.95783e+06	1.73129e+06	341272	366225	392623	1378649	1.57974e+06	348999	466503	358803
73602.8	15561	43351.2	43111.8	47284.9	22828.1	49706.1		43430	41445.1	40114.2	45186.5	38621.9		9738.15								5732.39
11623.2	8954.98				8889.73	9790.51	4779.98	3087.86	2274.9	13524.3	13663		4225.48	4106.64	15424.6	16492.5	5235.78	5807.43	4774.71	15058.7	11252.2	4870.13	4612.45	4700.97
					3524.7					2800.62
21382.6	58856.4	38084.5	107379	44890.8	46713.1	80575.7	44252.3	120276	35491.8	89406	122631	161728	142821	44410.3	151873	141181	113197	115499	47893.2	31499.3	122896	47828.1	134731	83029.5
																	19085.7	15601.9				13026.5
6596.15	14872.5				10319.7	4619.57				31533.8	18687.9				36189.3	37210.6				40591.6
4237.51	5126.71				6559.19	5441.39				5472.46	5450.05				5029.15	4496.88				4842.3	4142.45
24999.6	31164.5	10538.9	14470.6	12052.9	28455.5	28905.8	14271.7	15664.4	15837.7	22939.9	31181.9	19381.7	18732.3	17799.4	26240.5	27270.6	23093	23411.1	26643.9	25986.4	27420	17255	21255.2	20533.1
91180.8	129921	25344.2		26122.7	117357	114919	42337.3	42432.9	28043	133916	156862	56030.5		43213.9	39534.3	150109	57135.4	74812.2	94514.7	128235	134686	57996.7	50636	68237.8
2927.84	4874.7				4547.17	3608.09					2858.42					3521.89				2636.88	2374.76
						17961.9					8097.56
	3103.5					2571.69										2649.68				2729.34
8932.28	14102.5	7382.46	11418	9709.66	13214.2	11538.1	2634.75	9797.32	8772.82	8968.28	12439.2	11805	9214.77	11313.5	11194.6	9702.58	11887.1	15215.8	27458.8	9302.35	13509.5	4961.48	8494.38	9376.45
57773.6	77887.1	34968.1	46440.7	31840.2	62054.1	71542.1	41153.4	31880.5	38310.9	71227.2	79675.4	43692.4	39794.2	46739.9	86126.1	78975.3	58099.4	66492.5	82646.9	60540.1	70783.6	40001.7	54221.8	54729.9
71014.9	96178.8	42132.6	60074.4	50272.5	102616	98628.6	70823.2	52564.8	56009.2	95782.2	114246	72385.4	57970.5	62791.4	139506	136022	63873	82957.8	89842.9	146022	143681	54631.3	73098.2	68860
													5437.06		23770.3	21058.8			26240	24471.1			29952	24837.2
						10780																26294.2
		13215		12938.8	15593.4		14755.9	11195.6	11726	15812.2	17715.8	13579.5		13970.5	18465.5	19095.9	13385	15236.5		22909.8	19559.3	14191.6	12147.3	13613.2
																	8613.3		7479.68	13305.4	10126.5	8904.58	8078.76	7956.65
4602.02	4900.37	362.142	1021.07	1.80211	3825.53	3475.03	1539.27	411.834	1571.3	3634.27	3808.33	1017.77	396.917	3.23651	3596.67	3506.82		2086.79	843.446	4166.56	2077.72			1067.03	0.912622										0.857416	0.852355				0.801047	0.77528
2180.9										2991.38	3265.19				4421.49	5031.2									0.087378										0.142584	0.147645				0.198953	0.22472
33017.6	43937.1	21075	29855.2	21316.4	39081.7	43058.4	23463	21522	25527.3	39735.6	42290.9	24840.7	17773.4	26110.9	46312.9	44735.8	16971.6	23069.7	14905.1	46669.8	45137.6	14928.5	14702.1	17014.6	0.594893					0.703296						0.759851					0.806951
9852.24	17004.7					13852.5														9859.44
5358.98					5738.47			16082.3			7173.15					7483.77									0.833909					0.891874
29394.5	50660.6				40848.7	35725.5				57650.9	60008.2				64183.1	66611.4				58512.6	66812.6
																21318.3					19708.4
3845.74			5421.92	5146.83		6819.14	2723.5	6238.71	6954.07	8527.61	8455.88	4285.5	5886.53	4366.37			15.0709
																		4363.03					5523.08
17289.4	7679.2	19507.6	21367.3	18146.3		16587.8	28153.8	24869.1	16812.1	10728.6	11725.6	12334.7	16048.9	15322.2	1531.81	1926.74	3528.03															0.981553				0.839218		0.517842			0.121806	0.227212
				74.0333											2748.92					2833.51		4059.92	5442.92
							190.606				809.26		5383			5004.18	4322.64	6614.88	4773.14	5145.12	4789.28	5514.16										0.018447				0.160782		0.482158			0.878194	0.772788
2980.48		3734.39		3315.79	437.857	438.079	8005.21	3067.68	466.677	706.372	1448.31	5151.23	2349.02	5585.29	1725.15	1871.61	5072.87	1863.48	3464.31	2231.62	382.952	1057.51	167.229	185.124
4746.28	3449.67	8454.06	7027.43	7259.22	3643.15	3331.5	9377.48	5035.62	7943.11	2728.56	3593.27	7162.71	6675.39	6134.51	5079.47	4594.57	4938.34	10195.8	8466.1	5488.21	3207.43	5587.57	4336.64	4372.88
169062	38263	59610.3	48333.7	74680.2	11655.8	122103	124744	69837.7	44870.5	76011.5	196021	60911.5	76826.7	95700	156322	184052	106201	48673.4	59883	126544	167185	67901.2	41308.8	27650.4
							3662.34				4025.62				4683.34	4796.47					3578.18
					2345.82	1747.45				8053.5	7995.31				19280.1	20283.8	717.468		588.49	22923.9	15054.9			964.186
28118.1	65683.2	20782.8	19880.3	23831.6	63479.6	49378.9	7969.54	25067.6	27133.7	66281.7	52898.4	33262.9	30836	34115.5	46660.5	39564.4	34192.4	36531.8	63048.8	37643.8	41798.6	28429.2	39229.1	33905.5
											4235.97					3743.69					2137.38
								17309.1			16645.7		15697.6	17022.8	11561.7		12475.8	12994	21219	10248.9	11810			10168.8
27747.1	67009	20398.4	19179.6	23626.7	63549.5	50661.5	7932.61	24723.4	25165.8	65598.5	52660.2	31552.1	29037.8	33428	46570.8	39361	36510	36684.9	65811	37418.4	41198.2	28241	38971.4	33362.4
190.275	2776.33				2806.99	1872.06					1892.61				1323.09	1751.9				112.481	716.442
5603.62	611.332	138.982	712.312	1370.49	1748.03	614.831	7130.87	3175.11	905.883	24.1297	320.926	798.017	1939.65	1848.72	4.9773	26.2641	120.945	750.746	69.7019
31823.5	70082.7	40147	41473.4	36404.6	65863.1	55643.2	17626.1	47067.7	46790.7	69313.9	50272.1	62150.1	56706.1	53676.6	29008.9	28271.1	52065.7	51920.4	51673.3	17395.8	25329.7	43611	54023.5	53498.7
8063.01	16027.5	5841.61	5749.77	6827.42	15686.6	12376.6	3405.51	8983.29	8639.18	10812.1	8693.52	4592.53	6528.89	6675.99		1462.78
					13944.4									10154.5
8766.28	13488.3			4094.62						13181.6						3849.88				3197.16
											8257.31				9194.58	9407.31				7275.03	9064.19	228.3
30908.5	3853.04	19428.9	19109.1	44466.8	7152.56	21578.2	50787.2	30788.3	18938.4	17491.2	38236.5	25756.4	38837.2	55706.1	34225.1	36302.6	47316.1	12751.7	24724.1	31382.9	25283.1	25621.7	8254.53	12656.7
28573.2	66051.5	27991.9	34869.3	32008.6	58228.6	58799.8	13882.8	30978.6	47514	84450.4	46950.2	60833.2	63956.9	52005.3	37964.7	30489.1	64246.8	64467.2	59043.9	19817.7	22050	48631.4	64658.2	65119.9
24857.7	51667.7	18500	21496	22909.7	59138.3	37832.3	8355.41	25955.1	31254.7	66951.8	41719.6	35583.5	36506	40742.3	54718.5	42656.5	40714	54788.5	43124	36580.3	48610.9	44894.7	63790.1	56766.9
13686	12963.9		1285.84		12443	14524.2	6329.41		4030.51	9275.23	7330.13
																				7457.13	6788.74
7465.55	5986.14	5686.64	11918.2		7012.79	2711.11	1762.01	5731.96		8982.13	529.696	9841.74	3670.28	7321.98	7701.39	8360.92	8620.15	10458.1	11336.8	8463.58	9965.01	6664.86	36709.6	7398.61
											9509.22				11902.8	13240.4				13339.5	11451.8
											4163.84				9047.49	10179.5				9925.66	8236.7
12106.9	18336.4	4914.14	5937.4	4687.8	17061.9	18285.2	6110.8		7396.11	18246.7	22667.8	7805.22	6879.64	10059.1	20456.9	22081.2	10812.8	12697.6	16394	18413.2	15346.2	8383.9	12132.5	8675.81
	6349.02									8888.14					10945.1
		11574											14255.1				14969.8
4114.96						5748.1				7593.08	7086.83			2780.89				4471.78	7893.26		6702.76
															9984.13	7341.7
4302.77			1456.29	585.751	116.408	2441.4	8501.04	1019.13	75.1293	329.921	170.678	542.599		242.377
2235.4	4627.73				5210.28	4052.17				3650.05	3896.42
8898.59	16886.7	52060.5	16837.4	39260.2	21579.8	20280.7	7485.23	24411.8	41794.1	19137.7	23586.4	23931.4	20915.8	34764.6	11099.5	6570.7	19766.4	29564.4	29418.8	13658.5	7293.64	19248	40768.9	24270.8
13035.4	4322.42	2136.94	3481.07	3294.33	6044.59	8319.74	6995.45	3402.23		10777.7	10168.3	4656.76	6236.43	6408.71	14239.9	13738.8	9081.3	5856.49	7384.24	11224.7	9246.65	7023.06	3035.93	4038.04
5098.77	15850.2	13043.9	9929.04	16147.4	5485.43	7909.83		8215.54	21129.3	3860.42	2514.74	7160.54	8476.37	16241.7			3677		5238.88	750.703	792.469	3885.94	6385.1	3232.65																							0.990605
			9746.69		10699.2	6981.7			9496.44		7801.02	10396.3	22493.6	16306.7			25295.6	13951.1	11506.2	5956.42		22604.1	17500.1	22595.1										0.372056
						6653.24			8818.81	5598.21				17908.7	5688.4			28276.9				11220
3652.59					5317.72	4919.83					4115.84				2340.49	2085.67				1679.89	1982.36
											324.167				2967.54	3641.38			4003.19	2363.09	1974.45		3399.41	3393.59
8731.17	6462.14	8999.16	9351.83	10056.6	5510.96	7531.17	13012	8679.46	9836.16	7178.08	8955.06	10565.8	11345	9567.9	8194.25	9832.72	8832.14	10052.1	8608.99	10295	7898.71	7938.81	6929.98	7067.72
	2700.63		2193.63	1984.38	3750.01	3741.06	4813.36	3983.09	3880.35	2779.26	2951.19	5951.4	4423.58	4425.02	3649.77	4168.49	5308	5956.57	4424.64	5503.95	3530.25	5047.78	3879.72	6732.14
15633.3	8708.31		2673.62	2465.56	11327.5	11420.1		2702.21	3251.56	13948	15524.9	4740.11	4626.94	3243.63	16729	19965.3	6186.12	5568.89		16920.9	14490.6		3721.43	5588.48
										641.518					757.711	433.478
10191.4	16686.1				15581.1	14418.9	3323.84		2778.45	8844.36	10855					1991.59
															10476.7					8433.97	8337.87
8826.43	799.317		92.4031			4975.53	4558.94	1419.34	718.723	3968.97	6426.32	658.457	2006.79	3508.83	10433.4	9592.75	3436.22		2293.63	9818.63	8538.88	1088.84	2.46518
50448.8	98573.9	145781		118336	74297.8	47025.8	74897.7	201184	159886	63496.7	56630.4	205939	193662	143758			71344.3	92248.6	61243.5
5630.81	9002.88				11586	3456.92	4824.46	12788.1	6155.89	6567.25		14115.7	8690.02
										11.7618	14.2555				32.7731	848.831				82.6942	2244.5		6193.82
338362	1.06354e+06	416638	287983	511028	709040	762255	135000	309657	499231	425396	361685	212606	225896	318081	65823.4	58114.3	65047.9	67949.3	68938.6	20500.5	21562	17365.4	18921.2	17382.1						0.950471	0.964341	0.930394	0.911923	0.955882	0.655864	0.60917	0.573183	0.603869	0.702126	0.125032	0.138072	0.177646	0.167541	0.167449	0.0706577	0.0714379	0.0553609	0.0328156	0.0497467
					12266.7	9357.65	3353.1	9929.28	7649.75	74104	77039.4	52560.2	49196.8	44801	152927	120442	99970	112088	113795	89518.7	93047.3	98374.1	185144	110233						0.0495294	0.0356586	0.0696059	0.088077	0.0441182	0.344136	0.39083	0.426817	0.396131	0.297874	0.874968	0.861928	0.822354	0.832459	0.832551	0.929342	0.928562	0.944639	0.967184	0.950253
2729.77					5782.26					7352.53	6730.87					2280.35				5070.43	5749.94
										775.685	75.0189									419.833	36.6212
2766.26	3605.21				3285.16	3865.56	2411.78			4041.25	3969.6	1885.14		1042.36	5024.06	5202.11			5.4545	5164.84	4574.89		1655.6
					2423.11										3749.44	3252.96					2492.86
150167	28907.9	52281.5	40278.9	50022.7	3307.78	61654.3	145734	43263.4	35893.6	38269	55534.3	44615.3	71910.3	71234.4	46637.5	52775.3	79135.6	46544.4	42311.4	52965.1	41843.1	38757.3	26086.7	25061.3
718606	129364	240992	163465	263271	16622.2	329706	633004	230505	181541	255273	370045	228886	345426	359909	341316	426579	445973	249009	259997	378121	303760	256610	107595	144693
211610	180114	44070	44979.2	49992.7	153053	188181	65888.9	53307.1	50822.3	218307	212583	87898.7	72180	70995.8	227969	223168	82637.1	97748.6	78615.5	212797	197399	88646.8	68830.7	91463
44347.9	47160.4				51462.1	50560.7				61587.3	59570.3				69741.5	74578	25513.3			68676.7	58619.2
								12029.2											14214.6					18377.8
10937.6	442.047	4977.29	5450.77	6611.95	3110.95	5723.04	11074.5	7474.48	5287.46	5034.72	7200.22	9488.27	9478.42	13102.5	7198.08	9759.48	14442	4332.23	10646	8749.42			973.396
54373.6	15038.9	6747.38		6266.07	23808.7	35573.1	10996.5	6560.93	8315.78	20156.9	19460.1	6355.23	7223.91	6996.33	8550.95	8894.77
31029.3	44040.9	5584.29	9331.81	8233	50093.7	49179.6			11220.9	62554.5	57996.5	10928.7	11935	13027.8	55073.8	51984.8	16529.2	17944.4		43952.7	47600.7	14318.7	18478.2	17690.6
	14186.5				15454	11883				18777.9	16497.6					20979.9				16047.1	17835.6
37385.1	29099.1	18583.6	22918.7	23516.3	26156.6	34006.8	42472	28349	30549.1	29650.2	33058.9	37404.9	36067.6	31669.4	35559	35050.1	31960.9	33793.2	31743.3	35585	30288.2	27049.9	20768	24798.9
17756.8	13189.3			5118.68	13776.3	18632	11065.2	7906.59		11909.7	13695.9	6925.25																							0.180533	0.207609
										6011.96	5813.32				13142.5	13378.8	3815.28		5663.46	14017.6	13795.7														0.819467	0.792391
4968.45	10973.7				10089.9	6144.98				12090	9998.15				9676.73	12057.4	696.245	2797.08	3020.34	10130.9	11740.8	1026.67
12359.9	24586.9	36192.3	38583.8	34519	21128.8	19743.7	32916.6	36482.8	38561.7	9688.75	11302.6	22970.9	22678.5	22780.8			2148.02
6548.21														10746.3
4958.15	9575.89	11771.7	12959	11147.8	9468.5	9974.45	10768	13833.4	12370.5	3059.82	4120.9	4496.45		6899.64
272977	505986	190869	262977	239626	472646	442433	87219.5	227951	225856	305146	301073	151300	138470	148767	62484.7	55155.8	7234.56	26769.4	17616.8																					0.401515			0.206664	0.118771
											37511.8	15997.5				45027.4	53185.1							58455.3
															24353.7			26870.1	34177.8	20944.4	24707.7	50831.6	39024.9	41988.4																0.598485			0.793336	0.881229
1883.28	3711.46	115.238	394.37	93.308	3902.78	1952.37	20.7443	667.441	24.647	1845.6		1020.92		7.64714
16650.7	7453.58	17983.8	16353.2	19252.4	9808.27	10363.1	28559.9	18876.1	23033	5639.96		11013.7	12302.8	11042.3	748.065				2396.1								0.951639		0.924084				0.867313	0.846956				0.590872	0.560394
		1844.48		3192.06				5828.1	8399.85				17192.4	17482.1				25392.8					15995.8	19331.6			0.0483615		0.0759158				0.132687	0.153044				0.409128	0.439606
38539.1	19845.1	18612.5	18785.3	20896.1	23328.1	26923.5	33746	23331.1	24003.4	13958.2	12100.7	11677.8	12280.7	11514.6	742.218	1019.91	810.424	2391.44	1603.38							0.981738				0.926052	0.908424	0.945046		0.878587		0.4734				0.0246436	0.0342862
197520	164828				176666	180458	125473		97385.3		110694				33969.8	35163.3					14573.4
56620.8	58685.5		12994.2	17322.7	81651	93772.1	66161.3	56730.4	74278.7	197642	208274	133844	130274	130020	386557	378655	218179	226394	211148	385114	325949	217468	221121	251507	0.116866	0.227159				0.253614	0.247563	0.144974		0.212732		0.637543					0.995997
765014	546027			25369.3	586617	607531	42170.6	34616.5	33858.3	365917	371942	39148.7	23794.2	36876	67638.6	76237.5	6434.93	10055	6846.5	6568.75	4975.3																			0.25297	0.301351				0.0310165	0.0230597
67381.8	69083				71602.4	67457.6				47559.7	52635.8				26366.6	28287.3				20596.3	19167.4
108624	124093				125478	117125	6021.54			96240.5	103890				63994	61050.4				42753.5	40417.9				0.857136															0.681617	0.687258				0.574922	0.5335
17350.2	21519.1				57201.5	46461.5	10345.5			203406	204589	38166.5	36905.2		437236	446043		73132.3		442815	438226		60888.7	67354.9	0.0331319	0.0869649				0.185483	0.1297				0.522742	0.58228
155.684	3458.66				3691.64	1392.06				3122.73	1798.21				3347.25	1630.2				1778.58	2309.69
83020.5	37118.2	55712.3	53252	63504.5	48516.1	57790.2	89941.6	55774.3	64178.2	75913	81259.4	69208	69361.4	67064.3	83520.8	92444.6	64754.8	50869.5	55717.2	89838.4	66354	57845.5	21298.2	44894
	4397	4599.54	4723.88	7251.14			1249.3	5296.7	4459.2	6229.3	4249.2	7510.9	4983.79	5689.86	4751.12	3956.57	5801.59	8666.14	4082.77	5032.35	4497.18	6600.75	7716.77	8257.1
19376.9	19132.8	17204.7	20229.9	16910.7	17691.4	18287.8	17343.5	19548.1	21107.2	16348.6	4571.87	16167.9	11189.6	13719.9		6.73263	23.9163																		0.417151	0.166369		0.346251	0.345041		0.000197766	0.000852827
										7125.13	7145.7		6589.98	8123.54	10849.6	10616.9	8740.01	12019.8		11811.8		10293													0.582849	0.833631		0.653749	0.654959		0.999802	0.999147
16557.4	12955.9				12240.8	13338.8				16091.4	13766.8				20518.7	24317.1				19835.1	15645.4	3526.86	2520.53
46528	20575.5	57033.8	52867.9	61737.9	24652.1	35383.6	87894.5	65282.2	63571	22345.9	22700.5	29712	41808.7	33832.2	4304.06	5608.42	7130.08	5240.88	6124.19													0.75128	0.723598	0.829151	0.425786	0.44262	0.365177	0.470426	0.405039	0.0682949	0.0872798	0.0905163	0.0663749	0.0795253
							15999.2	13710.9	7202.2	16569.4	15717.5	28399.3	25877.9	27324.3	32284.6	32247.2	39390.4	40532.2	38974.7	35016.4	29349.8	38908.6	29440	35593.6								0.24872	0.276402	0.170849	0.574214	0.55738	0.634823	0.529574	0.594961	0.931705	0.91272	0.909484	0.933625	0.920475
691017	106116	146924	103046	192873	14716.9	389758	375159	152223	121122	174013	276308	82720.2	135047	179527	44951.9	52507	33946.7	17754.5	14806.4	4196.15	4157.05	1099.44		927.058							0.971241	0.961329	0.949667	0.948043	0.765284	0.812547	0.693428	0.739182	0.760235	0.216585	0.246534	0.201917	0.213286	0.17121	0.0209487	0.0240095	0.0122721		0.0181155
						6604.51	8636.56	4617.11	3798.79	30542.7	36479.1	20929	27269.6	32402.1	93050.5	91835.5	76785.4	37477.3	41017.5	112229	96706	50640.2	34751.7	28755.7							0.0287586	0.0386715	0.0503333	0.0519569	0.234716	0.187453	0.306572	0.260818	0.239764	0.783415	0.753466	0.798083	0.786714	0.82879	0.979051	0.97599	0.987728		0.981885
4547.83	6969.3		5179.25	6024.97	5889.46	5703.58	6317.8	4909.41	4887.4	10337.1	10453.1	5618.49		6545.11	9173.57	11774.1	12033.5	26333.7	8438.64	10056.7	9118.98	6621.2	3942	7300.1
21986														9441.24					11549.1		22057.5
5026.74	11828.2					8533.72				10538.6	8952.54									4762.25
13119	2027.71		1572.97	2545.62	740.479	7212.7	10652	2343.89	1918.15	4464.68	7446.01	2807.6	6795.14	9483.26	8239.5	10573.5	12382	1436.83	4421.83	10032.2	7817.1	4634.04	1116.61	3187.52
															6864.8					8604.41
531960	701234	622719	731867	716948	656221	724608	821993	673748	743722	690453	723143	792236	678078	717959	763785	706614	727923	855544	683634	783557	731173	646125	574697	665321
501730	719433	658540	797653	697643	713858	747015	925532	806690	873274	873974	995429	995254	886903	907837	979956	963986	890160	1.07333e+06	1252386	948460	971603	807461	941044	908437				0.660338					0.726407	0.701496			0.858503
			442194					426261	461129			551398
		19123.6	20326.7	11207	3750.16			5074.92		16021.5			6507.81	17.0194			6164.37	4537.04		47.3862
74542.8	41498.3	58033.2	53932.3	57430.4	40119.4	50685.2	92818.9	63820.7	62441.5	57814.5	58023.1	71535.4	80410.2	63835.6	55046.3	60512.6	56764.7	68425.5	55872.1	55111.2	47574.8	54579.6	39644.7	50458.4
16083	12084.8				13456.3	15198.1		18143.9	17768.8	17673.1		23621.7					22876.4	27785		21878.8		22870.8	18039.3	20912.9
							20746		17983.7				21876.6		19755.1	23019.1			22288.9
112412	145768	69810.8	74515.3	70952.4	146645	138438	80945.7	81175.5	85495.1	187486	183112	110729	106716	102963	213867	219767	109445	127895	98134.6	180265	174130	110799	100895	114823
24080.3	39687.1				39999.9	35113.6	18504.8	27901.4	21546.2	46839.2	57191.4	35436.1	33326.9	36187.3	62119.1	68294.1	38392.3		38296.4	54600.9	51472.8	35939.2	37304.3	31073.5
						4229.78				4506.44	6419.37				7223.86	8678.28				7399.45	5349.9
69531.9	12767.3	6806.75	5078.13	6085.23	20305.6	35682.6	12073.7	4725.1	7373.48	42029	53561.6	12426.3	13007.2	11320.1	66587.8	54749.5	23485.7	14157.9	17944.7	53719.9	39441.3	17684.7	5127.34	8147.45
26696.1	8298.08		3174.25	4176.81	14418.4	16664.3	7090.47	4736.6	4509.6	23898.3	23882.3	6804.31	6067.46		30738.9	33706.6		5952.23	7308.42	29594.6	22777.5	6312.94	2386.18	5686.04
8872.52	22931.9				29353.3	19830.7				18542.6	20056
50972.9	59272.2	38998.1	62882.2	46628.8	53647.2	62790.5	76859	52711.4	50395.5	33489.9	37561.3	36849.6	35558.6	27189.3	17770.4		13239.7	17403.8	8813.32
																	7262.35		8777.42
																			9681.53					7857.05
128282	129865	24577.8	21489	13670.1	154708	200939	24648.5	26768.1	19324.6	95076.9	98696	19033.7	20939	20161.8	23651.9	22615.2	11689.5	12984.9	14708.9			4373.51								0.999654	0.999709	0.999843	0.999984		0.995033	0.995134	0.993181	0.995024	0.99524	0.955805	0.958251	0.980512	0.979184	0.97701			0.956707
					12328.1	13471.5	892.861	98.7839		109385	111227	30123.1	24136.2	22225.4	252071	227100	53549.6	63625.7	79775.1	230603	238727	45616.6	58033	53502.3						0.000345604	0.000290783	0.000157134	1.60105e-05		0.00496665	0.00486559	0.00681945	0.00497611	0.00475982	0.0441949	0.0417485	0.0194876	0.0208163	0.0229896			0.0432929
165937	253293	277039	328716	297893	291100	213756	116860	295806	300564	288310	325183	356203	341936	358537	251716	310887	310041	348425	421810	257039	279288	264454	329501	311891
																	5777.46		9351.55
21928.5	55652.8				63658.4	32963.3	39099.1	80298.3	44647.9	115400	61946.9	121348	133132	115101	75894.7	82009.8	140610	167226	168513	60169.3	73781.7	160202	196232	176721
16333.5	42731.2	28107.2	29846.8	18562.7	42700.8	22748.8	10738.9	29701	28909.8	49287.9	37632.5	47562.8	44332.3	35192.1	30130.4	21091.1	42462.9	61420.5	28075.2	21882.9	17190.5	27313.7	62143.8	46775.8
881.273	3624.41	3031.78	2814.18	3260.68	4167.32	2026.5	3194.64	3602.31	3727.78	3083.73	2649.61	3963.02	2533.33	5159.73	2357.04	1945.04	3058.2	3338.44	3571.76	462.507	953.742	768.586	2726.55	3117.51
				5270.26			6953.42					7473.24	7589.11					7403.63						4342.22
8661.51	12665.2				12335.6	12289.5				17221.4	14314.6		423.56	437.412	16070.1	17477.5	2336.66	2614.56	3006.55	9965.61	11121.2	397.23	2186.78	2930.66
75536.1	94133.1				95460	96360.9		5521.4		100703	113395	3655.13	5147.08	7449.98	118222	118200	12463.2	29078.1		106609	106067	17825.1	16365	40910.3
15550.1	20391.5					25741.3				18341	27019.2				27969.1	14202.8				9388.19	13806.8
80287.4	165176	68967.6	73349	73375.9	159568	136523	53548.8	82167.7	82248.9	108913	97931.5	55938.6	63742.1	62521	28090.2	25957.5	18914.2	13843.1	20648.6																0.449238					0.119975	0.120565	0.108247		0.0979649
										42381.7					65399	60097.7	49457.2		60347	57492.2	60170.7		82975.9	50094.8											0.550762					0.880025	0.879435	0.891753		0.902035
														19797.2								35987.4
															2927.73	2298.72				1525.93	2051.22
19562.5	42341.4	13249.3	17255.9	12846.9	36151.4	37047	14417.5	11805.8	18558.4	34724.7	42717.3	20306.8	17571.2	19569.4	42187.7	40552.7	18003.9	22048.4	27705.4	39471.3	39022.9	17529.6	20790.5	20016.1
23631.4	58239.5	5990.16	10102	9425.8	53824.3	40087.3	4400.74	13832.1	16552.8	69894.5	57769.8		15725.3	16028.3	58674.3	52581.6	14044.9	15690.4	20311.6	50001.4	51281.9	12550.6	10152.5	8135.52
14789.5	4260.46				5969.54	8297.11	9277.36		5046.77	6954.88	12234	6220.96	6101.83	6323.94	11372.1	13970.2	7910.78	4858.48	5159.53	10790.4	8888.18	6782.43	1973.98	3667.34
	4175.8	4311.36	4471.13	5827.86	5884.83	6839.63	9132.12	5874.11	4874.8	6788.05	7771.9	8291	8453.91	9214.89	9189.52	9484.66	8815.1	8760.81	9212.35	7613.92	8339.66	10863.3	4729	8067.09
144935	253145	245738	164987	254821	338961	271258	106838	160619	265418	162563	170373	120966	103303	118177	23709.8	22401.2	21584.7	20662.9	28150.1																	0.746257	0.753384			0.162336	0.171169	0.158405	0.141091	0.134334
											19941.2	13630.5			42114.1	37338.5	39475.1	43299.4	62443.8	36128.9	37995.5	41249.9	53878.2	48046.8												0.253743	0.246616			0.837664	0.828831	0.841595	0.858909	0.865666
3181.04	10047.1	4133.33	4303.23	5670.6	7926.11	7532.87	2032.41	7929.49	5504.84	13968.4	9859.12	2976.98	5121.32	5009.81	6280.79		2942.86	6386.88	5350.09					5783.45
3686.01	5334.03	5132.8	4915.61	7239.46	5160.62	4252.81	7217.22	5462.49	6635.6	3703.48	3824.75	5079.08	3630.35	2435.33
271666	370031	101225	117808	97481.4	381917	390655	108358	117801	117529	426223	435314	139654	151386	148696	440039	430229	200553	221774	295390	414819	433569	159697	215412	171229
6537.48	11104	478.146	1039.53	690.986	11748.3	11219.2	78.056	807.281	782.467	14311.1	13004.7	2039.28	2081.72	2178.54	12521	10883.1	3628.1	3441.12	6833.53	10170.8	11460.7	2222.11	3693.97	4275.36
15750.6	7577.78	5380.98	6357.04	5067.65	8425.83	13173.1	11059.7		7406.75	11384.5	12031.4			6401.4	11909.2	16018.3	9516.67	8127.49		14296.4	11661	6115.69	4071.72
34569.5	38004.2	4548.63	6279.74		46138.9	56332.1	12480.8	9716.34	12770.5	38499.5	61278.4	21507.8	11413.4	9747.23	65478.5	58088.2	13061.2	19966.3	31218.6	59220	56071.7	23886.5	14614.4	28990.4
3881.69	10762.4	11323.5	13881.3	12612.3	9555.9	8643.58	10503.4	11593	11865.8	7849.88	8066.28	13117.9	12576.4	11881.5	9731.37	8782.2	12787.5	15112.9	21874.3	8477.93	9646.32	7777.28	11429	11091.8
									22560.8			18928.8		8658.24
2279.14	5984.27	5172.1	7038.34	5982.36	5136.02	3659.16	2158.16	7032.47	6597.39		3606.76	3607.25	1523.31	3092.6			2603.85
38558.9	43350.8	33592.1	33363.8	32623.6	43586.5	39653.9	43006.1	39183.5	41629.2	22102.6	21479.9	27768.6	24979.7	22902	7288.76	4736.14	7682.02	5679.28	5151.53																	0.71225	0.876461			0.275247	0.196127	0.495579	0.325606	0.368891
5905.02	4319.34										3874.78
											18600	8389.24			41135.7	41607.6	16759.2	25212.2	18890.4	43310.6	40854.6	21223.8	24984.1													0.28775	0.123539			0.724753	0.803873	0.504421	0.674394	0.631109
						6865.7									3941.83
204518	295327	56442.3	70525.9	64407.9	340182	361361	53016	83179	83833.5	158427	241490	66374.3	53100.9	52902	37022	37326.8	6577.98	10899	7429.23
										99571.7	73949.7				181125	178313	38247.4	64996.6	57899.3	130111	73698.2	64289.6	99830	82083.9
31136.2	3207.39		7261.04	7246.96	10250.4	18066.2	17557.5	7634.6	6991.58	10852.9	11814.4	5955.96	1111.23	5791.33	3783.57
	8669.88					6633.78									6108.3	4691.15				3328	4514.36
											1018.92								3597.5	420.606
15616.2	3610.09		4508.68	5361.87	3180.44	7921.06	12868.6	6975.96	4426.2	7795.28	9049.5	5283.87	9222.58	7984.22	11555.7	15823.8	12949.3	7749.98	7897.75	12126.3	9813.06	7893.89	5327.55	2781.41
16804.8	1670.05	10493.8	6684.69	21164.3	2849.83	17454.5	29179.6	2404.89	6416.73	14492.7	29472.2	9915.33	14860.1	39958.7	25319.3	21766.7	36038.5	4851.5	16923	13606.8	11894.4	7152.64	2787.73	2217.67
1.18721	9.60709				33.7768	1.25997	15.2326	106.228	23.3327	11.1141	184.952	76.6121	121.004	1282.74	973.311	443.791	1711.71	8.50809	584.573	120.102	127.572	70.0524	163.591	20.6736
8353.49	4431.27	10470.9	9986.58	11172.9	5773.81	4883.71	17589.8	13182.1	11949	2813.13	2438.05	8208.28	7543.01	6434.01			10.7513	484.627	7.94211																0.785042		0.782788					0.00296864		0.00222014
										5461.29		16148.7			14363.3	15835.1	25601		25306.8	14513	16642.5	22741.8		24167.5											0.214958		0.217212					0.997031		0.99778
																	16393.7	14335.4				14961.9
13820	6980.13	9763.75	8413.41	10035.2	6116.75	6487.29	18506.4	9999.94	10873.7	4646	4915.72	4786.56	5407.11	4670.83
								14525.7	17114.7	14246.8	4885.17	9606.4	7458.68	12957.9	7940.57	6901.19	8878.3	7195.85	6818.51	5769.5	5821.28	7390.29	6316.63	7387.88
98259.9	115043	36462	39213.2	38661.1	113697	109058	43786	42566.7	40329.3	71909.9	71840.9	34097.7	34296.6	33769.2	18554.3	16244.8	10418.5	14681.1	8668.92	5632.63															0.741763	0.754582	0.556378	0.588935	0.62471	0.278572	0.258897	0.181046	0.225012	0.190483	0.0950412
										20643.2	19266.7	22418.3	19739.2	16728	39621.9	38344.3	38860.7	41694.9	30378.8	44224.5	41371.4	39269.5	41640.3	41724											0.258237	0.245418	0.443622	0.411065	0.37529	0.721428	0.741103	0.818954	0.774988	0.809517	0.904959
83008.7	128029	67934.9	77385.2	71422.5	115511	116466	76530.5	82897.8	87637.5	72923.9	71943.5	56465.4	53773	57356.7	20300.7	22993.1	12701.2	13669.7	28469.6												0.947131				0.692867	0.676756	0.740204	0.722135	0.76357	0.224539	0.242833	0.23829	0.217194	0.297498
						22889.2				113811	120983	69774.8	72847.5	62527.8	246839	252416	142943	173461	236691	264900	229329	153901	187355	179169							0.0528693				0.307133	0.323244	0.259796	0.277865	0.23643	0.775461	0.757167	0.76171	0.782806	0.702502
5345.44	14759.6	6956.98	9971.78	12031.7	16350.2	10753.2	3969.68	11441.3	12594.8	18320.4	13137.3	13658.7	10070.5	9115.8	13692.2	13302.1	12027.7	12741.9	25389.3	13537.7	15006.3	13396.7	15423.1	14892.1
	4057.87			2341.32			211.678				4529.01				5173.44	5411.04					3932.88
6668.24	10464.8	10419	12525.2	13367.7	11664.4	9870.22	10140.9	9732.9	13071.8	13449.1	12007.9	18151.9	14502.2	18427.5	9043.34	11403.2	17514.1	21470.9	21372.5			13785.1		18656.8
33489.9	50008.2	22121.3	30147.5	23755.9	48905.4	54880.3	32172.4	25874.1	28851.1	27560.9	33438.5	18701.1	17912	12354.7	6008.94
												9972.87	9342.03			15073.9				13241.8				11036.2
11440.6	17741.2		3284.71	2276.7	28620.5	20680.1	49.5488		5066.62	15393.6	6289.23
5883.92	15.7491	7553.67	5394.76	10420	3578.02	4201.58	8394.43	6104.68	7604.74	2140.32	2520.03	5170.36	5202.74	4475.15	148.878		655.65	425.924	1340.77
1792.32	80.3985	14.6516	27.3064	24.3047	132.843	23.1689	2818.75		13.18	15.0079	8.63009	14.2462	73.0503	120.812		20.5788
15727.4		9916.96	5228.82	13411.9		8970.69	28351.1	11158.4	6566.82	6572.36	12825.9	8744.2	12559.3	20338.8	11753.5	12198.1	19987.8		9252.09	10787.6	9519.51	5951.98
119042	137252	157707	131311	130002	135560	140182	162657	147039	156557	71831.5	70718.4	87790	76060.3	77371.2	12641.8	11198.6	12179.6	12524.2	11540.2			56.1697	915.444																	0.85209	0.781545		0.979276	0.851799			0.0418426	0.266861
										11140.5	12122.1			11825.1	24293.5	24734.2	30466.7	32162.5	38164.8	26352.7	25593.8	25279	33028.1	29493.3
										42422.8	42731.1
															96029.1	105296	93759.7	104961	138771	99861.4	101137	91549.7	126622	122698																0.7707	0.874998	0.949656	0.977213
14375.1	743.126		3.73006	2247.67	2569.29	6712.59	7848.47	1059.61	192.469	5399.11	8614.29	1585.68	2060.16	2839.24	208.136	778.046		16.7833
3393.2	5580.98	2483.49	3307.38	1804.92	5047.6	4982.99	200.753	2520.39	3069.79	4465.92	4203.05	1419.53	971.432	1024.67
21064.3	2562.47	14819.3	15159.2	12283	5269.49	9786.26	27912.5	10961.7	12168.9	5424.18	5820.91	5109.99	6041.87	7952.13
													23372.2	31040	30956.4		46519.7	29893.8	40245	32621.8	26433.2	42512.6	19920.8	34175.8
												4804.13			6630.3	8063.29
13145.7	28688.3	43603.3	34629.9	32173.4	25692.4	17512.9	13896.1	34063.3	44684.9	30136.7	12409.6	29164.4	24161.3	32984.6	11668.1	8079.06	14838.8		9391.26
708.363	5.61432		35.8439	176.049		355.727	2489.75	477.007	15.2494	13.7095	51.3495	34.4913	182.758	188.868
	14.4746			355.078		81.6898	1949.51	428.038		36.2293	169.493		1733.6	1084.2	1758.96	1416.34	2081.51		1100.84	883.596	544.306	209.924	25.1512
12184.7	1641.88	3557.88	2152.49	6496.38	1989.1	5283.35	17832.6	2561.69	2450.58	2752.47	4056.41	3004.77	5093.75	8613.22	4615.89		7325.76	2644.48
	9237.44				8950.19	8019.44				9091.73	8589.47				8324.93	8831.3				7260.3	6942.77		2265.55
5867.9						2483.35					2394.31				2221.47	3365.01					1938.68
3120.07	8324.36	5021.83	5716.97	5728.76	7268.28	6761.91	2815.42	7520.31	5573.36	3837.28	2722.94	4466.62	2877.49	4863.88			1066.95	1970.84	1423.19			114.818
																	15244.2		15056.3	11282.8	8390.85	11274.9
		9525.66							17638.1				18225.6		8502.22		16647.4							8811.46
53284.2	91501.9	9675.15	11113	11709.4	90757	92822.8	4142.42	11136.8	10314.8	119945	105822	20626.8	17650.8	20659.2	59659.2	60327.8	26686.2	25856.8	41182.9	84994.3	94319.8	23002.1	29513.4	27322.5
23944.8	20099				17627.3	19651.1				22846	25785.3				32081.3	29753.3				30443.1	24949.9
3437.84	17182.1	24560.8	14492.6	7624.9	7980.9	5084.4	5752.65	17064.6	16496.4	12568.3	7118.91	22591.3	21039.7	17591.4	9882.98	7535.25	24606.5	26807.4	17101.7	8405.33	7871.68	23204.8	30591	29812.7
9078.29	3599.59	7291.91	6765.65	6488.02	4041	5780.46		7641.07	5511.7	5123.39	5702.4	11220	9404.13	9104.49	8319.15	9464.11	8622.36	12070.3	7694.52	10824.9		9111.45	3970.63	6146.94
	4059.3			2619.58		3900.85		3873.77							3745.68	5145.85	2540.89				3086.48	4263.28
		14163.2		9520.51			4226.06		10410.5	4580.33			9306.24	10395.4			7223.99					4902.66		5611.52
											2498.97				991.143	1622.42					1384.01
37643.5	28087.6	31872.4	31993.1	42118.9	30939.3	33131.4	50821.6	38879.8	41345.8	30348.2	33220.3	45539.2	43555.3	42458.7	34100.1	33498.5	41673.1	38777.7	33163.1	29302.1	24801	34359.8	25417.3	29866.8											0.858344	0.867787				0.822288	0.835452				0.826549	0.761961
								7810.22				11227.8	9180.41	9360.42					7064.15
										7023.29	7097.41				10334.4	9251.88				8622.68	10864.7														0.141656	0.132213				0.177712	0.164548				0.173451	0.238039
2063.39	4223.01	1650.53	1608.84	959.746	4650.85	3174.76	1575.68	2385.73	2340.93	5169.55	4212.74	3011.7	3100.52	2066.32	4887.53	5861.04	2937.12	3968.67	4331.4	4522.34	3829.91	2279.34	4172.69	2940.32
83789.9	17249.6	48634.5	46608.9	56889.1	28112	45365.4	101992	59149.5	48574.5	25611.3	27573.4	33165.5	38713.3	33386.5	5242.73	4824.45	6658.65	7438.62	6077.37				20.9343							0.88541	0.932359		0.920937	0.900375	0.604186	0.563941	0.549269	0.586746	0.558266	0.107071	0.102102	0.132709	0.147583	0.143231				0.000855872
					3635.62	3288.78		5074.31	5370.79	16766.3	21305.2	27195.9	27246.6	26398.3	43690.7	42396.3	43484.6	42933.1	36326.8	45130.3	36594.2	43016.6	24421	36058.1						0.11459	0.0676407		0.0790626	0.0996249	0.395814	0.436059	0.450731	0.413254	0.441734	0.892929	0.897898	0.867291	0.852417	0.856769				0.999144
583840	107468	92088.3	86094	93550.8	241204	345669	172207	94134.5	101926	412652	467948	155962	162982	143481	489048	493320	232327	135470	173151	479863	408046	195561	51902.5	73336
77166.8	54087.2	6597.07	10832.1	13079.8	60214.5	71496	34593.1	25335.5	23810.2	89338.6	94887.2	36044.3	36099.9	32275.2	118158	120680	35071.7	36231.8	35184.5	112340	90129.9	35230	27335.9	31653.7
																				3557.34	3756.41
6688.74	10012.8				8934.55	11568.6	4577.71	3830.67		18626.2	22229.6	8136.42	9027.04	9188.55	38665	35506.7	14136.9	16196.1	17735.7	35599.3	35737.8	14430.2	16774.8	17705.3
8993.42	6630.17	10946.8	11794.5	12228.2	8005.32	6889.95	17097.2	16449.3	17620.6	13992.8	16092.6	19826.8	18547.3	17551.6
3324.1	11872	10892.4	13218.4	14223.6	12899.8	10796.6	5824.59	12281	13912.3	18288.9	12288	14102.8	15978.3	16959.8	14964.9	12445.2	18517.7	19808.1	22154.9	10957.8	13315.7	15032.1	22433.6	21038.3
57736.2	127123	204674	232692	221045	122510	100133	138565	260088	275355	84142.7	60272.1	155108	140738	152933	16769.8	16822.4	29254.3	28049.9	36113.7														0.938551	0.938083	0.58594	0.539698	0.62961	0.608044	0.625743	0.125236	0.137343	0.129898	0.115612	0.154666
								23407.4	24982.4	81733.3	70661.2	125428	124707	125733	161014	145242	269359	294949	271317	129775	139062	269117	309355	301350									0.0614494	0.061917	0.41406	0.460302	0.37039	0.391956	0.374257	0.874764	0.862657	0.870102	0.884389	0.845334
52711																				32650.3
323481	29379.5	71960.1	46441.2	121443	32364	157135	198549	78218.6	53155	123643	191271	73518.7	38435.8	170565	221039	249402	215639	57129.8	100312	221178	202632	25476.5	30415.6	61691.4
																72115.5				66507.8	49359.1
57580.7	10360.8	39047	31215.9	40281.5	1763.15	27533.7	60325.9	25391.2	20441.4	19821.6	30712.3	33406.7	46517.5	47576.4	22768.5	24726.4	48472.7	20274.2	27654.4	28125.9	23904.2	23097.9	11499	9030.75
26396.8	4941.98	26741.9	17002.6	22493	723.37	13868	27843.5	13901	10956.5	10935.3	18042.1	16610.3	19658.7	24181.3	13499.1	15862.7	22907.6	13028.3	14782.8	19342.6	16431.6	17330.1	5872.09	5226.97
3152.12	3193.55				3272.45	3169.86				2762.89	4624.37		2.76868		4107.73	4454.85	14.0969			3717.49	2444.59
28638.6	36727.7		3361.17	2210.68	31361.3	34385.5	418.064	3078.39		41928.9	48879.9	6007.68	5597.16	6435.74	41172.5	37947	9060.87	10049.2	19404.3	31944.7	34614.2	8331.38	11480.5	10891
															6274.97	5994.44				3947.94	5702.76
1.66002e+06	892877	806807	779436	766945	987929	1.07485e+06	1.52495e+06	873116	876793	572397	608719	598586	568761	455807	99263.1	106802	95479.1	97041.7	86749.6	7519.66			1571.26	2745.75							0.937563				0.539584	0.52785		0.52834	0.498132	0.0847931	0.0903167	0.100482		0.0948973					0.00270641
44137.4	33970.6	7435.9	7114.37		29639.1	40669.2	44424.2	18401.6		23655.7	21771.1									4447.92
										33216.3							70868			107840				66868.2
						12833.5				86640.1	96698.3		90261.8	81366.6	189893	193602	150987		149951	200714	187012	189005		178944							0.0613791				0.44782	0.459765		0.459738	0.487565	0.889418	0.897677	0.871252		0.899414					0.967108
							7771.33				23706				165871	59304.3	238543	137356	113501
																				152220	136853			107329
					14683.7	10331.8	23043.5	10575.7	14206.2	113827	121662	28651.8	109324	111495	257182	120944	228795	267186	44295.9		249263	255733	214263	260883							0.00105793				0.012596	0.0123844		0.0119214	0.0143036	0.0257893	0.0120059	0.0282653		0.00568821					0.0301859
25268.9	18905.9	30652.2	24832.6	26936.2	18082.7	20569.4	38647.3	28011.5	25013.9	21439.2	28556	39267	36242.6	29287.9	21519.4	23147.6	23456.8	31214	21046.2	24730.7	20224.3	23369.6	18157.6	23638.1	0.973579	0.977188	0.993178	0.981807	0.985868	0.96267	0.964979	0.982926	0.982265	0.981058	0.974832	0.977624	0.985127	0.988529	0.984844	0.976716	0.978632	0.983711	0.983679	0.979698	0.981072	0.978833	0.985772	0.979357	0.985143
20189.1	12994.1	6198.76	13547.7	11368	20644.8	21978.1	19765.3	14890	14218.9	16296.3	19242.9	17454.3	12382.5	13269.5	15103.5	14880.4	11435.6	15248.1	12840.8	14047.3	12875.8	9930.44	11268.1	10495.9	0.0264205	0.0228121	0.00682196	0.0181931	0.0141321	0.0373304	0.0350207	0.0170743	0.0177348	0.0189417	0.0251681	0.0223761	0.0148732	0.0114714	0.0151556	0.0232839	0.0213681	0.016289	0.0163214	0.0203024	0.0189277	0.0211665	0.0142276	0.0206429	0.0148575
3919.28	10956.8		9737.55	8325.68	11282.7	8687.28	2756.37	9959.25	8913.2	10396.1	7209.49	12856.4	8801.77	9054.9	8374.82		8577.66			5889.88	5564.52		15708.4	8308.86
5055.58	6231.45	3480.24	2980.77	3201.86	6556.06	5879.4	3706.71	3368.57	3553.83	6031.28	6933.24	4660.14	4432.48	3987.34	7278.96	7310.41	4107.78	4653.04	4187.39	8126.05	7197.35	3763.87	3115.01	3973.98
1824.22	3399.33				2792.64	2271.69		1788.26		2995.15	2663.09	2913.19	2473.4	815.71	7500.96	6545.9				6517.31	4340.23
9015.15	9358.15				9411.61	10677.4				11808.2	11749.5				12764.5	12906.4				13370.6	12090.6
61321.8	63436.6	63358.9	75795	75054.4	61991.7	64165.5	94364.7	64730.3	70844.1	50305.7	65444.7	75612.7	65390.3	78643.4	62880.2	63818.2	70101.9	81075.2	65970.1	54585.3	50522.4	52603	51178.1	52697.5
8281.13								28113.2
54909.9	84991.9	66981.5	83316	80713.6	78254.2	85189	88862.7	68920.7	97121.3	87019.7	99313.8	102122	103962	107454	105200	99353.7	118466	129387	101020	97168.7	98009.5	92740.3	103835	99604
135789	20911.7	86612.2	63327	107182	2834.43	78660.3	236145	94405.3	60591.7	60081	100717	75794.1	131441	123748	76767.9	81107.8	140631	72745.7	68546.2	84158.8	61744.9	68686.8	28446.5	30042.2
246720	36254.3	208769	131368	175863	7489.8	136704	393080	177841	140263	107511	170165	188451	269637	251305	160500	183270	261539	163317	145559	166141	123883	124986	65419.5	61378.8
8302.71						4251.85					5277.14				5229	6717.52	5432.23			4997.38	4166.13				0.91688						0.804362					0.842466				0.812203	0.840767				0.817024	0.841818
2891.36						3972.55	10011.3				3790.62		5911.22	3746.63	4644.43	4887.15				4299.23	3007.19	2317.98			0.0831201						0.195638					0.157534				0.187797	0.159233				0.182976	0.158182
							604.499													116.368
2188.2							4.19294					34.6369
58621.6	49679.1	27027.1	25682.8	17231.1	48035.9	10566.6	32340.6	24104	23099.5	28982.3	29142		12410.9	8134.79
						5496.21				10095	14351.6		4156.86	4556.73		21137	9764.88		18095.6	26301.9	29304.6	8227.39	8843.57	7947.71
14477.9	8959	7681.38	7121.15	8048.71	10092.3	10711	10469.7	8053.99	8350.39	6748.91	7361	6609.4	4570.4	3692.99	775.362	1001.85		480.042	720.959
																17113.4				19569.4				8188.24
	8673.96	6908.28	7545.77	7695.59		7880.83	7189.8	8776.45	10266.1		8784	10356.6	12860.5	9765.44	8670.98		12539.1	10337.6	15818.3	8529.72	8096.48	8245.86	9707.17	7747.65
17969.8				4299.06	1533.3	2657.76	6979.88		4225.51	6545.22		4268.11		4815.61
77632.3	36364.8	27928.7	28902	29068.6	68211	53080.4	38667.1	28168.7	33361	35910.4	47379	27048.9	38748.4	28402.8		9835.13	8695.79	5400.94	7811.19																	0.631924							0.0720359
											3560.66				9660.1							7177.34
											2145.65				5159.32			5409.44		6775.68																0.368076							0.927964
6191.6	9862.33		15.8329		8496.12	8933.28	12.9349	121.488		12930.9	10960.1		2445.53	1030.57	8389.36	8160.85		3902.78	4756.72	9917.73	9989.28	1862.48	2778.85	3294.63
	800.985		350.416	3734.6	1580.82	1682.65	5512.73	1385.7	1026.36		2412.56	1346.8		6380.57	3062.97	2692.2	3903.12	1831.5	3686.23	2621.28	4422.87	1423.57
67568.1	5298.72	39487.8	27838	63349	2515.8	40660.9	76240.2	46974.8	26698.3	32612.6	65812.1	38511.3	54243.1	71974.1	61120.3	66328.6	69112.1	16521.5	36946.8	55617.4	51570.5	38798.7	16530.6	19916.8
31089.9	6566.31	8970.88	8064.29	8935.73	2144.54	16663.7	22690.5	12873.6	12017.8	12956.7	28818.1	13493.3	33060	26018.5	31070.2	37815.2	30560.6	16071.6	15054.2	29807.9	34869	20177.5	7692.55	6328.04
51332.2	11869.1			7642.95	18460.7	30386.5	15959.9	8848.73	9499.37	31346.6	33672.4	14810.1	15925.3	11511.8	36227.5	39193	21577.7	16262.2	18176.8	35992.6	30358.6	17290.2	6396.16	9140.61
21667.3	10123.8	5162.19	5316.27	4046.81	7846.52	12781	21278		6179.88	10112.6	10656	3482.73	4181.93	10608.9	5288.63	2182.67																		0.796783	0.858668	0.886032	0.707059	0.745134	0.928651	0.489856	0.305975
									3539.98	3738.34	3078.44	3240.75	3212.6	1830.67	12370	11119.3	4682.92	4361.69	2082.93	11626.2	10226.2	2894.19	2344.49	4474.22										0.203217	0.141332	0.113968	0.292941	0.254866	0.0713494	0.510144	0.694025
284841	86924.8	142512	116392	177671	88709.3	276621	197789	125682	115301	129547	169626	63997.3	102448	104136	35674.8	46590	22394.4	9775.53	13615.4	2405.45	2357.17			0.695642
						10025.1	13455.8	11338.2		9287.48	13700.1						3421.45		2933.46	3598.73
3193.87	6206.36				5478.41					5573.56	6212.01	314.701			5442.85	5342.7		977.067		4428.78	5166.4
87804.6	73734.2	74532.7	86863.6	69462.7	85299.9	86933.4	95804.2	85957.5	86151.4	91459.6	91894.8	92695.8	90936.1	78766.4	87314.6	87267.1	72586.8	103760	70917.1	89912.7	67226.3	72472	57656.8	79534.3
46860	40851.8	35831	48599.3	39146.2	44283.7	45630.6	49693.8	45440.8	54524.4	43602.1	45762.3	55208.9	53797	55062.1		43234.9		59350.5	50302	37213.5	47127.6	48786.1	40014.9	46397.2
1881.45	447.588	422.309	1558.67	746.629	452.634	185.817	3207.89	619.794	964.366	788.049	209.563	1731.17	2279.45	675.109	817.485	465.38	991.996	1590.2	1043.74	166.101	16.3238	881.713	336.225	297.591
64749.6	35230.7	72999.5	71424.5	79109.8	39879.8	48986.8	104531	75083.6	84196	48900.5	58616.7	99005.7	98699	80142.5	50838.4	51569.1	80949.3	69776.9	75635.8	48546	39730.7	63379.1	34468.6	48616.4
2071.9						2014.81				1980.79					2486.08	3231.83				3643.02	2220.5
15649.7	1898.45	9215.33	6568.38	16574.7	2294.37	7591.65	23221.4	6984.27	5475.21	5069.14	9392.23	6919.15	12774.9	24244.3	7808.21	7695.44	20380.5	4301.76	7932.53	7184.68	5587.7	4509.13	1409.62	1616.89
16.2802		39.0804	147.459	1687.76	9.91728	4.20332	741.631		12.4785	49.1621	76.761	10.0374	1030.18	2078.99	419.571	76.2185	2996.53	34.4971	949.123	108	82.3812	79.1605	7.46855	23.385
15489.1	6465.2	8466.17	8140.84	8922.95	8696.36	9500.03	12271.9	8806.61		11143.3	13429.9	13361.3	12847.3	11784.6	13030.4	12850.9	15063.7	9265.25	12197.8	13191.9	9849.29	10226.9	6871.37	9266.18
48142.4	27115.9				32511.4	36934.1				34947.1	36350.9			9515.95	38172.3	40575.5	20249.7	27496.2	20094.8	42124.8	28368.7		16888.9	22699
25304.2	7101.52		5074.69	4818.03	11305.2	14785.5	8652.22		4912.68	17907.4	18710.6	9879.45	9037.95	8220.92	21243.7	23638.2	14611.2	9398.13	10127.8	20823	19481.6	10182.6	4334.24	6095.48												0.112277				0.127478
											8664.01				8515.65																					0.887723				0.872522
9996.69					5431.86											4486.72				3721.47
5820.65	1501.44	3264.64	727.13	2848.77	51.944	2093.98	8340.3	4232.76	1521.91	1540.81	2003.34	2935.66	4456.01	6308.37	2072.36	3018.35	5395.76	2816.31	2067.63	1902.27	1702.21	1350.15	165.6	210.634
247080	59911.9	40502.2	35750.9	40478.1	108770	125878		41057.2	42006.4	153344	183651	56336.9	66446.4	60612.3	199270	204151	79601.1	55581.3	72551.1	188345	156565	74367.9	25486.1	44716.5
56889	26909.8	11820.5	12348.3	13802.1	34099.1	35810.8	15773.5	11243.5	13690.6	48486.5	50315.6	20969.1	21058.6	18828.4	61010	65762.7	22302.1	22127	21463.1	58489.1	55121.2	21242	11874.1	18896
4331.73	20496.8	17794.5	18869	13250.4	18067.7	11109.1	6038.65	15476.9	18554	16602.3	10771.1	9711.67		9144.08	465.629	147.603
16320.5	17579.4	4680.75	4574.28	5041.91	17328.7	15594.4	5944.36		5553.62	19619	20106.5	26571	7263.91	8629.56	23570.6	25874.4	8905.31	9132.87	9342.38	26311.5	25351.8		6753.81
5344.46	5512.68				6603.17	6321.06				7453.69	7420.56		2271.08	1866.92	8716.88	8647.22	3794.63		3578.51	7447.65	8051.44			3536.92
										25381.2					4157.82	33217.9
4776.14	588.804	401.835	442.034	8497.9	2268.7	4725.02	4599.15	442.8	1734.94	8261.39	10704.8	445.952			778.987		1462.52	5.51161																	0.999494	0.967434	0.990314			0.649761		0.606986	0.359353
										14.9014	1284.77	15.5502	65.2701	1407.57	1497.05	1413.8	3376.19	35.0325	1475.42	381.526	1851.63	420.959	5.41548	7.21902											0.000505662	0.0325665	0.0096856			0.350239		0.393014	0.640647
4743.06	13520.5				13832.9	12130.6
659.742	4305.34		2230.62	183.156	3447.34	2948.3	23.8034		1782.1	2990.1	2167.81			7.44197		2110.4
															15051.8						11147.7	7726.57	12789.2
3341.45	9938.95	25112.1	12929.9	20371	15831.4	7153.36	4182.24	14949	24882.2	13361.6	10756.4	26751.8	26627	12896.3	12160.9	10948.8	13310.8	13165.7	11552	7293.26	7155.88	8987.32	22675.9	10336.9
2070.13								8773.74	9857.58					12875.9		2277.51			8039.47	4824.67		6839.96	14008.9
4696.75	19947.8	20539.2	26911.1	29127.4	19052.4	10128.6	9735.84	30758.4	29122.5	20193.3	11118.2	42449.6	27322.3	23819.3	11582.2	13418.5	26533.5	34529.9	30004.9	5391.91	14943	21323.3	41906.4	24909.2
																	20584.6					17807.3
65093.4	35550	32732.3	29465.8	33914	38177.6	46985.6	56883.3	41685.2	41036.2	39434.1	46787.6	49075.8	49281	40086	41803.7	46877.8	37665.5	37850.7	37446.1	37727.3	34101.9	32798.7	22905.3	34835.1
24327.5	42941.5	33351.3	38113.8	33539.4	36138.6	33892.1	36737.3	37561.8	40170.9	41518	37099.6	44734.6	40207.4	49380.3	32529.3	33438.9	42921.6	44269.2	59086.3	30377.5	33012.7	30252.9	38718.3	35716.2
6993.34	20185.2	8419.12	7551.69	9018.23	19370.6	12870.8	3852.77	10445.9	12259.2	25037.8	16550.1	15702.6	16553.8	16586.7	18006.3	19327	16822.3	19617.9	18455.7	13014.8	17002.9	16914.3	18349.2	18616.3
															8247.46	9115.1				9496.38
5744	8522.5				9166.65	7949.29			4624.4	7059.2	6980.9				4786.56	4782.98
73453.3	75699.6	30096.9	34090.9	31823.6	61215	78196.3	52699	38429.7	39391.8	79935.1	104300	49618.7	39624.7	47309.3	114451	113997	55958.4	68071.2	48938.6	99121.9	85681.2	46727	52647.3	57997.4
271148	329170	207741	186207	250286	258504	343597	291090	223666	296804	369884	477064	335360	262633	252908	421058	483683	309225	317749	457299	461828	444447	274527	279848	295564
4987.99	107.989	1966.41	1919.8	3355.37	0.664156	1714.02	7659.38	2554.12	1836.01	2163.74	3449.71	2555.32	3204.16	5587.88	4365.24	4385.12	4263.71	45.1733	3156.3	3581.96	2937.47	1396.39	12.1837	37.4144
370.528						182.123					1409.06			2041.14							119.257
93.8158	0.997251			217.117	323.559		797.438	105.211	15.7006	32.9917	1017.66	42.5649	1458.09	83.2791	965.266	1449.08	2322.58	1.11816	1096.12	39.2212	7.75975	369.436	1.39634	170.081
58490.7	78626.4	38015.4	54828.1	53673.3	76972.1	87789.8	84913.9	57162.7	56387.1	32143.4	37571.6	23071.3	21970	22041.6	18435	15366.7	12458.4	17119.2	18352.5	12763.7	8525.76	6102.47	9506.16	7794.21		0.876179				0.794113	0.937798	0.970055		0.942741	0.463068	0.490013	0.487049	0.56315	0.525036	0.237177	0.214549	0.27221	0.242296	0.202427	0.200748	0.160151	0.151661	0.156458	0.11683
	3201.07				5749.16	1677.5	755.137		986.626	10737.2	11265.1	7000.05	4909.8	5744.34	17081.2	16206.9	9596	15422.8	20831.6	14639.8	12880.4	9833.91	14765.2	16974.1		0.123821				0.205887	0.0622017	0.0299446		0.0572586	0.536932	0.509987	0.512951	0.43685	0.474964	0.762823	0.785451	0.72779	0.757704	0.797573	0.799252	0.839849	0.848339	0.843542	0.88317
13074.7	206.699	7658.03	3675.76	12236	174.139	5178.81	20295.6	8240	4125.33	3528.74	8231.66	4605.52	9378.8	15034.1	8128.96	7916.6	13101.4	2231.79	6067.02	7093.42	6608.99	2508.71	448.564	920.639
36036.6	31863.9	32805.7	36900.7	33441.5	22700	33008.5	48715.4	34508	28880.4	28777.7	31053.7	32550.4	32549.9	32595.1	37248.7	38811.9	36669	42990	31231.2	38820.3	29396.3	33690.6	23727.1	33674.5
14254	10633.7					14531.7	20970.4				17853.9				20819.6	22521.4	20836.6	25096	17235	23496.1	18523.3	19161		17243.3
68126	81397.8	15334.4	21887	17199.6	78828	81461.7	20829.2	21276.4	21573.5	89973	95547.5	25556.8	26045	30891.4	100892	105738	32558.9	41760.5	15370.3	91387.6	90791	30828.2	31562.4	34170
37581.2		5031.3	9219.23	8999.97		48663.6	10082.8	11155.1	11776.9	59186.5	65768		9150.85	14037.6		64107.4	12003	21205	24745.3	56606.7	57932.8	16344.5	16031.6	16283
11735.5	12516.1	12025.3	15691.9	11372.4	11661.6	11498.2	15260.4	16400.7	15404.3	10054.5	12392.4	18372.6	15048	14054.5	11772.2	12466.6	14666.6	15807.6	13583.7	12776.3	11160	11948.9		11380.6
12947	10524.7	18203.1	17372	19714	10503.8	13466.5	17981.7	18566.3	16439.1	12321.1	14098.3	21329.4	20268.4	15926.2	12959.5	14894.4	13411.8	15841.1	16261.3	13633.2	11785.9	13463.2	9941.67	13107.5
																379.177				192.712	56.3203
17149.8	3620.04		7013.9	5795.06	3382.5	10487.7	16157.3	7408.88	5908.63	3052.79	7571.05	4423.84	5820.43	5403.05
14404.1	15766.4	16275.5	20221	17508.9	13232.4	13870.6	19866.6	19980.3	19588.9	11644.6	13936.6	18975.7	18072.7	20565.8	14310.1	12307.1	22737.4	21814.8	15476		9080.7	15404.8	15168.3	13834.5
12775.2	15016.6	25922	27753.3	24817.9	12795.9	12320.4	28529	21952.8	27032.9	10093	13855.6	28850.3	25075.1	25987.9	11487.3	11303.3	22687.9	26904.2	17591.5	11343.3	6349.15	15507.4	13526.3	15069.3
											6814.4									6147.56	5608.16
59731.3	73459.3	96339.5	119442	91991.9	70434	75053.4	110291	99925.2	113158	65198.7	71532.6	110442	99326	103051	65757.8	62883	95486	103130	145320	61900.8	63471.8	71590.7	84832.8	76832
		26752.6					39162.8	34173.8	32853.3					40140.6	25270.4	23659.4				25026.8
	21277.7					18610.8				20473	22849.9								40021.3		20828.8	24939.2	28482.8
13568.5	22568.2	18773.7	21051	20166.4	22664.4	20930.3	17521.7	19554.3	25662.8	22913.5	21983.9	26001.4	21714.3	27452	23371.3	21976.2	26866.3	32674.5	40404.4	23150.8	23522.8	26129.3	28172.6	30643.2
330551	54714.6	236922	201154	252925	67641.8	162738	536971	245827	221829	149495	214421	244642	333202	282674	190962	209885	307852	164661	231629	170836	130781	170573	23908.3	24005.5
1.10531e+06	205105	861178	786695	1.00797e+06	386342	658164	1.80963e+06	853197	904230	727972	808019	1066413	1.25122e+06	996441	835260	782361	1.20543e+06	736151	911078	738024	611865	793807	217291	301068
165868	40497.7	147859	124986	158387	71012.8	98367.2	235490	151192	139489	109662	147999	172139	204343	180095	141925	148701	200385	124808	148632	122290	112655	141343	47293.5	73807.7
652443	270034		481553		321000	346254	847385	634938	610730	489237	598063	705082	798790	784369	566249	603541	702448	547059	599402	486956	480629	559052	238876	444602	0.909249	0.632395		0.252848		0.144061	0.185379	0.509263	0.845645	0.225069	0.14054	0.41703	0.185116	0.332033	0.740005	0.193805	0.488457	0.253678	0.19644	0.266624	0.19304	0.1943	0.17603	0.131507	0.153074
		95270.7		130478
106759	13772.3	34062.8	30535.7	37613.9	26875.2	60509	59036.9	32050.2	32872	51515.5	69587.8	45780.4	50947.2	46465.2	72236.8	80874.7	62306.6	39141.5	49803	73024	54884.4	47896.7	13293.9	13771.1
138245	47212.2	46088.3	46213	50555.7	72989.9	83206.4	70542.2	57701.1	46748	105033	121507	68368.1	79469.1	66929.8	152270	137257	83375.1	68913	77627.2	126797	118638	74838.9	28886.2	54019.4
25732.2	51918.7	15739	17421.1	18997.4	41836.6	40928.4	6310.53	22924.7	16222.4	40184.4	21586.6	9948.8	11463.7	11367.5	5518.04	3342.35	1311.97	1845.56	2047.72
37060.9	5190.19	188.853	3667.73	8257.75	6671.55	20105.2	16435.3	5161.66	4137.71	7015.83	10888.8	2123.98	5081.16	6172.25	1310.33	2325.2	541.241		24.6999																	0.551225					0.117709
											1292.53					2541.11																				0.448775					0.882291
5017.69					4402.82						3783.61				6300.51					5757.88	4877.18
3925.49	14043.4				13400.5	7916.1				14612.4	12291				13206.9	12452.6				8768.96	11487.6	2235.84
5454.14										2066.02					4251.18	2912.02				3474.04	2930.62
	6999.88	7604.26	10633.6	11527.8		11260		9614.61	14063.8	9211.86	9994.22	13079.3	10734.3	12845.3	11529.5	11947	7386.76	8722.6	9118.6	13438.8	9064.09		6070.31
7955.43	19383.2				26136.8	17607.2				24301.6	13174.1	7634.35	6575.52	6094.24	16568.4	15093.2	9089.73	9465.11	9273.28	12359.6	17730.3	7930.97	11471.9	8084.18													0.767914	0.717758	0.777378			0.822408	0.776785	0.845307	0.927866		0.826524	0.805838	0.779501
							375.089	3030.31	3488.63			3851.96	4316.67	2913.6			3276.9	4540.7	2833.11	1604.11		2778.98	4614.49	3817.68													0.232086	0.282242	0.222622			0.177592	0.223215	0.154693	0.0721345		0.173476	0.194162	0.220499
															1065.86	415.041				453.124	258.103
							2942.77			1562.35	2530.76		3130.64				4499.2			2266.11	942.123
93753.1	20106.8	28129.7	24725.5	31577.3	37987.1	58886.6	42328.4	31961.8	27473.8	67597.9	80389.6	46296.6	59565.4	44564.4	93491.4	70614.3	59361.2	32648.3	48696.4	78605.6	68909.7	47255.5	12967.7	11916.8
23350.1	54777.3	35019.3	39019.2	40089.5	46081.7	42914.3	14862.5	39257.8	41160.9	37942.3	35709.5	25567.7	26380.4	25744.5	7998.06	7513.89	5837.77	7095.94	9337.32
3087.99	10509.4				10613.6	5256.77						12366.6
16804.4	18831.9		58697.3	65985.4	30207.8	12449.6	25293	55572.3	32217.1	21205.4	33108.5	73571.2	53948.6	20899.1	19843.5	12394.2	38824.5	29363.1	21071.8	24234.8	13468.1	13630.6	25015.1	14015.1
4493.9	2153.71	2781.01	3865.78	7083.33	3111.94	2817.78	12201.4	8695.15	8261.04	2140.66	2847.51	5013.41	5083.92	6634.81	19.5255	3.97787	183.503	278.438	172.443
5680.15	1082.73	1725.98	1069.2	2650.26		385.71	6114.5	1211.27	1308.43	422.799	1975.29	806.319	188.956	3990.05				15.547
20438	31250.8	8498.94	8384.07	9738.39	25327.5	28072.6	6991.41	8640.1	7332.57	31266.5	34885.7		5968.84	6912.1	34829.6	33905.8	2747.36			26919	26175.8
9957.6	16576.2	13055.5	14148.9	16873.1	13793.2	14989.8	4342.65	12059.7	12898.5	8163.33	7362.4	5010.03	4879.13	5095.74	3160.9	993.68			2430.11																		0.80419			0.497831	0.222024			0.384827
												1976.12			5165.07	5640.4	3825		6292.96	5743.25	6749.17	736.258															0.19581			0.502169	0.777976			0.615173
118251	20960.4	43767.7	8164.53	189875	10521.7	131041	134958	10381.4	5912.26	102283	139459	24531.7	36156.3	81717	51469.2	42095.4	35320	3113.56	11000.1
										57781.7	82807.6				161002	73883.4	147332	23454.1	53456.8	79853.6	53890.2	33424.3
	52666.6	62609.8	70279.8	68231.9	46590.5	50638.2	46699.4	55175.9	53195.8	20935.8	24022.7	33057.6	31780.4	34631.7					8970.82																0.696757	0.685412	0.829211	0.816717	0.84577					0.231336
										14929.6	18066	11156.2	11685.8	10347.6	7604.44	8043.82	30050.3	32948.9	48839.9	8681.07	6976.1	25108.1	35659.9	33595											0.303243	0.314588	0.170789	0.183283	0.15423					0.768664
97793.1	117547		14800.3	15486.9	98937.1	69419.4	17246.7	21503.1	18938.2	135399	122925	20054.3			148379	155845	22293.7	22609.5		155423	137467	18271.9
				13382.3		127173								15207.4								18279.9
72628.7	81920.4				72182.3	78300	19128	17114.3	24131.8	98063.8	121105	26357.7	20471.5	27565	111301	123463	24041.3	25946.1	18929	133161	117783	25781.2	21357.4	23009.7
23608	39292.7	23543.1	24377.7	26244	34087.1	33306.5	22256.4	18470.7	19526.2	20851.1	22281.3	8698.3	10401.9	10444.1	4134.78	2732.57	2762.17	7462.54
9632.42		12600.5	14418.2	13456.1	10858.9	11241.3	16072.4	15014.7	14872	8810.43	9988.5	12153	9992.95	8271.21	9420.52	9753.38	4213.68		4036.78
15120.1	16446.1	21199.5	21934.7	21412.9	18116.7	20415.6	6080.25	11893.6	12402.8	21758.6	17858.9	13772.5	12340.7	13856.6	22515.6	16025.2	12941.7	13905.7	32100.2	18551.5	16815.5	8108.33	8735.41	7514.01
374.972	2386.27			151.972	1974.95	594.064	34.9595								181.22	450.022			2399.86
2919.5	4103.59	448.853		715.7	3041.51	3221.44	387.711	429.231	1214.58	1884.72	2747.12	27.0441	6.23923	181.299	2650.97	1584.04	1397.56	1448.53	2460.83	951.901	743.851	410.324	726.643
19726.8	2284.45	2413.44	6237.86	16108.8	3550.79	10745.2	20026.2	10485.9	7111.76	9397.96	18310.2	12751.4	16853.6	22291.7	21552.3	21887.1	25807.2	8231.29	11874.6	18821.9	15655.5	12501.5	5341.37	5733.67
5990.93					2303.55	3440.55	8273.98	5019.84		4083.11	5566.24		5074.13	8300.71	8594.6	8648.75				7022.82	5835.94
12257.8	466.885	10734.6	6222.63	4924.57	4417.53	6258.19	6823.97	4860.42	3290.76	2454.93	3581.22	1101.77	2050.12	1789.7
							5949.28	5106.52						4577.55
87168.5	13495.4	85031.1	39936.3	104840	2184.91	36990.1	127354	55028.3	32820.4	31258	53016.5	42388.3	75113.9	111428	48030.3	52399.7	107129	22603.3	48988.5	41872.4	28611.3	35561.1	4376.29	15398.9
5430.19			3366.46	3638.18		1815.37	5175.15	3227.72	2823.56	774.794	2341.26	3158.87	5903.33	3217.03	3036.85	2667.87	4799.19	2604.75	2723.3	2320.29	888.111	2502.92		1474.58
3372.92								2720.93
59049	54228	52792.1	50458.3	57334.8	51642	47086.7	64260.3	53936	57841.8	56406.2	51481	61651.7	67355.6	61179.8	53092.6	56298.9	55126.3	63679.8	53698.6	53625.3	46537.2	52685.3	36060.3	49735.1	0.995515	0.995423		0.99825	0.998372	0.995236	0.993519	0.995798	0.995554	0.995428	0.994733	0.993782	0.995093	0.995775	0.995028	0.99374	0.994065	0.994072	0.994465	0.994731	0.993494	0.99324	0.994548	0.990687	0.993256
24877.5	23319		8275.23	8742.5	23120	28727.1	25363.2	22527.8	24846.2	27933.7	30126.3	28433.3	26729	28588.9	31278.8	31436.1	30747	33150.9	26601.1	32842.4	29622.6	27013.7	31705.1	31581	0.0044845	0.00457684		0.00175049	0.00162773	0.00476413	0.00648099	0.00420247	0.00444607	0.00457195	0.00526721	0.00621816	0.00490702	0.00422516	0.00497161	0.00625981	0.00593494	0.00592836	0.00553548	0.00526885	0.00650584	0.00676004	0.00545245	0.00931341	0.00674368
199.968						37.1006	2177.19
									18.7217	444.696						1340.99		728.34			176.933
13071.4	25277.7	29964	33626.4	31422.4	22515.2	20117.1	28738.4	31062.1	33185.5	13295	11364.1	18265.2	17758.6	17375.4			2250.63	4153.23	8275.13													0.920829					0.570322	0.573202	0.593394			0.0878315	0.141074	0.214547
							2547.85					14189.6	13634.7	12276.9	13448.3	13659.9	24101.8	26074.5	31238.7	9478.14	11639.8	20795.8	28390.8	27061.6								0.0791715					0.429678	0.426798	0.406606			0.912169	0.858926	0.785453
							4494.45				2957.76									1922.64	1582.43
8737.45	12455.4	8080.95	11440.7	8211.93	11632.2	12173.1	9777.1	8163.8	10416	11206.9	12530	11001.7	7733.86	10783.9	12052.9	11433.9	8470.89	10420.8	14290.3	10357.8	10809.4	5416.43	6633.24	7801
10751.8		15941.5	20600.6	23030.2		15164.3	22976.8	20399.4		14191	15133	22601.4	21715.2	23497.9	12609.7	13652.3	15785	23444.4	18150.9	13637.2	12277.8	16830.7	17847.7	18003.5
19654.6	27119.9	16064.5	19050.3	15571.5	24418.3	24191	4114.5	10757.5	15092.7	10685.6	12728.9	8429.88	6585.42	6876.48			876.38	1419.97	3420.03																	0.841986	0.743825	0.672526	0.685009			0.136049	0.177386	0.247698
											12125.1	14736.4	16276.3	16049.9	22575.2	20752.5	28248.1	33424	52723.4	19899.7	23336	20914.7	24281.5	27260.4												0.158014	0.256175	0.327474	0.314991			0.863951	0.822614	0.752302
3664.35	723.21	4042.96	4483.47		135.671	645.103	6604.46	1813.93	1985.21	177.555	1605.94	1890.63	4087.33	3518.62	1906.27	2680.64	5375.9	2703.89	2087.52	1781.79	1132.36	1770.04	1286.42	11.553
1460.8							3507.09							2930.99		1202.44	3448.3				1839.18
24181.9	6620.71	13152.2	7904.87	9627.4	2680.05	12154.5	23962.2	10132.3	8461.83	2894.53	6828.89	5422.48	7216.33	7715.46		188.478	727.605	311.544												0.647764	0.843847	0.814783	0.815016	0.709291	0.367578	0.601097	0.463319	0.537108	0.52999		0.0191521	0.0590791	0.0412472
					5309.26	8194.03	19844.5	8378.21	12634.9	18143.1	16510	22882.8	22657.3	24927.4	33373.2	35165.9	42217.2	26381.9	33439	33063.1	29706.7	32164.8	14060.5	14833.7						0.352236	0.156153	0.185217	0.184984	0.290709	0.632422	0.398903	0.536681	0.462892	0.47001		0.980848	0.940921	0.958753
12569.6	8568.69	20707.6	18204.5	19046.1	8810.44	10289.4	27002.1	18576.8	22066.1	7026.72	8918.81	14337.9	10459.2	12916.2				2875.56	1337.07
															2637.42	2632.78	3015.63			1550.13	901.185	775.674
333183			22125.4			121692	314224				270320		133419	289669	312589	219558				220839	226670	28915.8
				82210.2								14515.6
92467.9	2845.57	31592.3	12568.9	63243.3	3991.5	49653	110705	4329.55	13117.7	94159.5	106902	28180.3	46909.3	105195	102250	133389	93265.8	9152.13	26940.8	76464.1	72555	13567.4		3254.14
											5200.17	7430.76		7420.8					7335.57		6193.26	7479.32
10439.7	11410.9	7798.13		9621.38	12079.8	20151.7	11902.8			7252.3	14924.7					11166				9761.55			6717.37
25317.8	91668.4	98088.1	76982.6	93657.4	69055.3	34434.7	33515.9	70118.5	144655	53735	23838	46888.5	46466.3	79459.1	8888.66	9211.22	16246.5	18797	19342.3				8019.05	6680.31			0.745521		0.750486	0.759127							0.381815							0.188899
		9150.57		8510.07	5988.41							20747.8							22698.4	5077.37							0.254479		0.249514	0.240873							0.618185							0.811101
27105.3	463.64	23532.2	21962.5	20823	6794.75	10297.1	34607.8	17864.1	16546.8	10747.6	17143.8	21873.1	27611.2	23216	15970.1	14900.3	23555.6	12043.2	18707	13320.6	11609	9318.43	1839.38	1666.12
2512.11	16444.4	4754.74	16049.1	2785.04	5479.94	8009.32		12574.2	16309.9	10677	7297.23	7000.32	8597.26	10240.2
11467.9	14895.6	12580.8	17067.4	12406.5	15312.6	17047.4	17658.2	15219	14359.6	9213.83	15643.8		11749.7
119415	265080	27023.3	13461.1	20575	423845	179964	4589.44	31796.4	23934.3	98934.6	113485	30114.1	28858.9	22963.7	236576	331127	33865.9	33758.5	21708.6	73387.8	105721	25403.6	88953.2	24082.2
343.423						15.6992														54.8023
13461.8	12369.6	11461.4	11468.4	9548.29	11708.9	13368.5	12143.1	14132.6	8761.52	17497.7	17076.6		15930.2	14714.8	21433.7	25008	18234.4	15924.4	16467.8	26872.3	24118.4	12948.8	9141.39	13943
		4930.33	1800.07	2193.28			5995.66	2626.69	3687.49			2829.93	2337.12	565.593					2283.73
		40781.4	18230.6	29470.8				2.8135e+06	36579.4	2385.12	15736.5	699502	6130.2	1196.1					2261.24
5014.92	6885.31		5953.17	3443.15			2221.83	7149.01		4254.75	3409.66	2671.14	764.442	8136.84					3585.48
25041.5	6743.88	16006.7	17062	16626.3	8812.59	9288.34	35287.7	15547.4	21423.2	9404.11	10640.4	21110.2	18605	17423	10307.2	10845.3	16163.7	11414.6	13664.2	10613.4	6834.51	9838.51	5167	7416.94
		73423.9							87284.9
112545	66709.9	77755.9	94474.1	96989	73071.3	98086.2	189746	121055	130394	116864	132220	146734	159388	145165	127920	141361	138999	137224	133754	106953	106591	115960	93889.1	118066
2.04531e+06	856272	209640	221510	218576	1.06128e+06	1.34156e+06	348911	261503	257461	1.43409e+06	1.50438e+06	432992	473433	388890	1.58665e+06	1.6117e+06	519861	524901	575759	1755741	1.47059e+06	568709	285369	438473
656112	324608	99447.2	101664	99695.8	431263	471917	150413	118374	130953	633430	582255	189023	191036	171071	661478	704284	202560	188690	200245	688917	633670	196491	123062	168263
404.601	305.087	1363.2	447.552	1567.54	529.42	6.84556	4498.77	35.85	444.268	76.5114	18.5496	686.567	397.702	482.517	116.046	82.868	1116.72	400.539	175.314	13.1316	34.2269	35.6061	122.661	187.855
18491.2	3994.13	6766.32	6043.93	7507.53	3855.63	11991.3	11995.8			8985.52	14653.6	7632.79	13229.6	10526.1	12885.7	19450.6	16698.9		10158.7	14215.6	16020.9		4497.84	4732.38
74939.3	22478.4	14445.6	14723.5	16091.7	38546.2	43142.7	25930.5	15874.8	16292.4	55358	54034.9	23001.9	27026.5	21884.9	68959.1	70060	31038.2	23152.9	27494.4	64650.8	49519.6	27951.2	11295	21538
12349.9					6360.93	9306.08				8364.65					10940.2	9570.84				9849.24	7675.37
4984.02	9539.44			2244.69	7780.07	5318.55				3875.15	2365.12		2085.42
															4743.8	4131.46				4200.03	4207.59
7352.73	233.689	1998.26	78.0507	3453.46	214.657	487.386	10647.1	1193.84	739.838	20.2501	745.316	269.902	579.448	1451.68			222.168	9.77748	341.993																				0.568921			0.0826586	0.00482036
1478.01						20.7273	3980.04
														3395.97	2370.06	4727.19	7612.25	6232.14		4174.33	3987.34	3880.77		1968.48															0.431079			0.917341	0.99518
13754.6	10413.6	15228.5	15578.5	16053.8	10054.4	11344.7	23354.6	14568.8	16477.9	13066.1	12387.3	20366.3	20655.3	16428.8	13797.5	13321.6	19053.3	23993	16642.9	10901.2	12681	14657	11162.2	15205.7
											3150.79			6016.62										6115.75
24745.1	22198.1	10115.2	17783	14997.2	17893.4	18556.9	26379.7	19343.6	19604.7	13006.2	8637.62	12536.9	9140.63	10649	1795.15	2319.42	6.66958	2586.83
																16346.4					16389.7
86527.6	198924	135347	137128	139287	200508	122383	62888.7	158145	149992	329938	211639	202989	186165	190103	240482	206838	228257	227570	290395	170075	220769	234003	286280	224183
				154178		104900		159129			187110			186240	197499			202346	272199		188148			220542
12045.2	8053.14	13542.7	15735.6		8227.87	8048.61	20559.4	13758.8		10637.1	9697.74	18110.4	16979.9	16246.3	8385.37	9448.83	12294.8	14287.7	11637.1	8694.98	7303.45	9073.37	7632.23	8798.63
9532.34	11149.3	7703.82	7092.46	6820.89	13547	20337.3	6103.29	7566.38	8339.73	9007.02	7867.8	6588.03	5910.56	3843.19			1269.43
15629.5	21048.1				19273.6	20293.3	11120.2	14970.6	14224.1	12781.6	11524.2	9754.1	10051.5	9672.68
		7162.83					8089.14
450794	325732	214841	209448	184660	349293	320504	249002	208490	231269	524407	532550	227812	301024	301576	550356	540775	196633	270520	214414	478748	378171	196814	183452	197903																							0.970428
											42.558	2139.63	782.052		4514.86	4787.4	2770.74	2431.68		5629.42	4858.93	4693.27	3728.24
															9486.4	9488.86				10381.8	9807.96	6486.24
	4783.54				6136.03	2085.1				7338.98	1857.84				5113.99	2584.07				947.609	2669.98
9718.04	971.077	1110.32	1868.81	5621.98	583.814	5955.92	10137.6	3323.94	3103.4	4738.41	10242.2	3250.29	6862.92	12483.5	11875.4	10354.1	14974.5	5453.79	6977.55	8457.08	9352.49	4712.97	2722.16	3008.19
5423.38	4063.63	3837.11	4962.89	3308.81	4823.15		5632.63	6701.64	4506.97	5414.66	6060.98	6191.63	5359.47	4564.24	5200.14	4884.96	4790.27	5446.41	3358.28	5650.32	5126.64	3730.63	3705.04
8226.26				2325.61		4367.81	6772.13	1798.28		3945.44	5788.39	2390.04	4029.04	6326.85	7371.68	7754.66	5585.1	4.00301	2767.69	6987.73	6298.36	2520.44		2415.61
2564.73	3956.57	6299.69	5959.07	5672.73	5107.71	3773.87	6907.21		7323.15	2739.09	2673.44	5430.07	4475.6	4429.56	1574.75		3793.42	5202.73	3829.37			3770.15	2648.06	2797.02
36138.7	40380				39804.2	39614.6	4981.59	3720.11		47964.1	54080.1		3113.62	6551.64	53060.4	57092.8	1883.99	13380.5	11241.2	54547.3	53641.5	8464.8	12259	8868.37
9516.1	1698.82	9662.11	5857.72	11660.1	402.074	4486.19	19591.4	10380.5	7479.54	2006.23	5764.47	4151.96	7085.34	9170.53		56.1882	1335.13	197.821	15.586
23017228	17971950	2801429	3.46807e+06	2.80354e+06	23037728	23045944	2596039	2.64734e+06	3163131	23050546	23101440	3.2448e+06	2.79381e+06	2.79238e+06	23200052	23182384	4.07993e+06	4.74227e+06	4765786	23201838	23120998	3.42619e+06	3.42827e+06	3.61489e+06
6.5033e+06	10849451	801344	1144559	1.02901e+06	10998163	9404361	1194115	1.12281e+06	1.20529e+06	15444909	15635213	1.38434e+06	1.26313e+06	1.51437e+06	18357318	18357158	1.31536e+06	1.53136e+06	2.14294e+06	17981500	17834414	1.39931e+06	1.56228e+06	1.50672e+06
3046369	3.71816e+06	1.06474e+06	1.11199e+06	1.14461e+06	3821232	3917650	882767	884206	980272	4.49117e+06	5749761	1.04813e+06	1.03475e+06	1.30689e+06	6772954	6.77035e+06	1.34173e+06	1.43971e+06	1096845	6.23369e+06	6016565	1.16084e+06	1.13184e+06	1223079
1.42744e+06	1.98717e+06	348217	363244	279626	1.88445e+06	2056476	359912	352757	363292	2.16738e+06	2251004	442910	451652	378490	2.66945e+06	2.52789e+06	398988	455406	558405	2.45478e+06	2.66837e+06	361349	419480	407605
419005	636367	77765.9	94441.1	87802.5	669668	627050	98301.2	82134.6	83593.4	756304	851403	105424	98956.2	134897	863051	818206	112111	130103	156709	956822	880164	117932	122710	126781
211187	324964	31218.9	161452	22093.2	359299	304056	41910.2	27375.8	30838.7	416550	455581	37984.3	52253.7	35263.8	504449	508440	38058.3	63329.6	95695.5	464261	652496	36949.9	67390.8	67171.7
4595.38					10762.4	8404					11324.1			4340.65	9903.41	10767.1				9375.52	10468.7
4993.3	6335.21				7138.66	5675.08				6240.59	6411.85	2277.53		1542.47	6573.59	6453.48	2028.17			6215.7			2650.42
36437.3	22880.1	43455.3	46146.9	47623.3	21307.5	23762.6	68981.3	44013.7	47275.6	12849.4	15212.5	33192.9	31945	27513.2	3823.6	6289.11	6293.41	8598.98	7351.47
					7616.41					26848.5
													36051.9		34222.1	37294.5	51488.2			34892.3	31016.3	56088.1	40344	53269.1
							14661	13814.8				51390.8		42634
8853.83	6690.9		3599.41	3383.19	8209.91	8031.6	6173.91	3481.31	4331.59	9960.72	9405.52	4425.29	5932.98		10577.9	12819.1	5257.77		7556.75	9415.83	10878	6345.15	4258.51
23953	35691.3	56337.4	75966.8	64750.1	29376.5	27332.5	68775.8	70000.3	78161.5	16922.6	20803.6	43255.4	41001	48286.1		5750.75	9416.87	12954.3	8538.47
		6830.33						10558.2	14403.3
6004.93	5436.51	11980.9	7075.99	3174.9	15202.2	3820.66	2165.04	14140.3	9154.27	20348.1	10578.5	19043.8	5175.4	4184.09	11558.6	7520.18	3777.92	5265.78	3215.33	10971.2	4477.73	3401.29	12904.5	4682.6
				8396.63										10014.3						14924.7	14455.5
60715.4	55894.9	31398.7	37303.5	30479.8	54004.3	53270.9	49696.2	33587.3	28798.6	48822.4	55486.7	44468.5	38930.7	40944.7	54073.5	50403.8	41850	48641.6	34773.3	50503.8	44960.4	36499.9	26765.6	39267.4
4225.61	4826.67	3960.1	5201.46	3550.26	3891.31	4181.03	8016.85	4443.51	4128.42	3786.66	3829.06	5561.21	5132.71	3511.84	3999.82	3786.07	5647.03	6314.96		2128.53	9.41196	3384.96	1837.95
491287	781238	705636	999846	791920	826864	813059	676509	763852	781294	924539	939679	819183	785908	923424	883408	804966	829526	840040	1.20049e+06	909577	953427	783043	807872	847272
16086.9	34647.3		42123.8	23899.6	31670.1	31963.6	35844.1	39577.5	46677.6	34611.1	40261.6	46338.2	42173.8	32412.9	42952.4	42119	46066.9	50957.4	65639.4	41826	44243	41877.8	51312.7	45623.1
20454.8	30877.2	17522.5	21541.6	18723.1	33895.6	26469.3	7391.34	22916.5	25161.8	40953.4	35134.8	30377.1	28846.1	26615	42963	36597.6	21319.8	26824.8	33473.6	33526.1	38038.8	24377.6	26563.7	29208.1
			6472.28	4675.59			1934.21		5668.99	15570.6			6660.1								16852.5
18861.9	26074.7			6785.66	32804.7	25621.2	12710.3	38979	39546.6	46118.1	40970.7	51248.4	47852.4		47901.4	45443.4	43520.6	56040.7	69499.9	49658.1	51708.5	50843	58671.7	54701.3		0.0717747				0.0917125	0.0749154			0.164711	0.117256	0.11269	0.211553	0.180355		0.206753	0.209668	0.115422		0.13633	0.137122	0.151907	0.15066	0.220704
	18523.3				11591.2	958.814			7747.4	14989	7386.08	9071.61	9506.76		14981.7	13655.3	9627.83		11832.8	9905.88	10910.1	10608	12616.3			0.426668				0.271169	0.02346			0.270017	0.318901	0.169999	0.313359	0.299832		0.54111	0.52721	0.21367		0.19423	0.228891	0.268204	0.263038	0.397132
36919	82059	66032	76761.6	76249.4	68421.4	59838.1	25973.2	72354.6	69247.5	70944.2	74816.7	90458.2	79366.5	66273.3	62554	49729.7	66750.1	82189.4	98778.1	47043.7	51517.1	41223.2	51130.4	50663.3
52518.8	109660	110209	135445	116522	99436.7	102413	108988	122647	132430	56995.7	60555.6	80002	72369.3	84890	12291.7	11139.4	16719.8	19956.7	23903.5
												7397.98	5959.45	7657.51	11505.7	9702.69	13117.2	16431.3	20137.2	10092.9	10526.7	13142.2	15623.6	19052.5
															4965.88	4684.12		2780.88			6802.93		8038.16	3339.19																0.776138	0.7321		0.434635
3279.75	10637.5		5566.92		9625.9	11103.2	443.816	4004.13	4405.24	13673.1	13948.9	4469.56	4170.06	3514.57	11894.5	8498.96	3257.51	4473.41	2651.61	13244.7	7851.24		11065			0.264877				0.239687						0.347331
4112.79	19348.2				11346.4	9197.61				14894.2	17967.4	23043.5	18250.9	12115.1	23630.6	18710.5	20094.2	22412.4	11231.4		15406.7	17708.2		21838.8		0.253757				0.148811						0.235648
	11042.1				14027.3						9566.1															0.481365				0.611502						0.417022
50146.8	123576				142454	92512.4	16.382			96554.8	76817.5				29455.2	27848.9				17335.9	19617.2									0.921775	0.964227				0.540783	0.659203				0.249114	0.256241				0.226538	0.228124
					2121.15	602.223				14386.1	6968.06				15578	14182.9		1591.08	288.812	10385.3	11646.3	60.5049								0.078225	0.0357735				0.459217	0.340797				0.750886	0.743759				0.773462	0.771876
20262	35603.6	109634	112467	99064.5	57472.3	16100.1	28771.5	72727.1	133617	64054.5	47922.9	50547.2	50627	67088.6	4984.72	7937.81	14990.8	26579.2	8489.18			8714.24		8227.77						0.936092		0.983478	0.966083	0.963256	0.768656	0.754185	0.785906	0.803165	0.739181	0.266485	0.26336	0.329356	0.419669	0.170595			0.118845		0.16785
					2936.73		361.764	1911.01	3814.86	14429.3	11690.8	10306.3	9286.45	17717.7	10269.4	16617.9	22846.5	27509.4	30891.2	11074.3	34669.2	48358.2	57349.9	30530.3						0.0639079		0.0165218	0.0339165	0.0367441	0.231344	0.245815	0.214094	0.196835	0.260819	0.733515	0.73664	0.670644	0.580331	0.829405			0.881155		0.83215
20743	21939.4	23598.8	28173.3	26722.6	23535.7	19030.2	30543.4	39187.7	33748.1	13498.3	14947.1	19060.8	18444.2	14897.6	4.6872	5.07285	9.74326	3707.94	12.7642																					0.123754		0.257247
															13066.6		11076			12773.2	14397.6	10521.3		11103.5																0.876246		0.742753
6155.71	5511.06	4402.4	5645.68	4726.15	3295.79	4879.67		5555.95	5728.98	2655.45	2628.14	3558.64	2610.35	1999.92			2.36578	2027.65
24793.6	30810.3	33602.3	35671.7	33562.6	31436.9	32469.5	38290.8	38822.9	41992.5	24215.4	21209.8	23674.7	23798.3	26985.8	6743.32	4902.42	12152.3	10322.9	8340.19
4553.91		744.473	801.97	3986.54	746.004	1124.01	8115.58	1989.8	575.904	704.503	2982.82	13.8843	1777.89	5410.73	2003.47	1887.74	3734.27	36.1329	72.4472	967.506	75.0022	4.81515	146.26	118.925
118563	11090	42255.4	26118.5	58868.7	17434.5	60160.2	99861.7	40278.5	30618.5	45819.5	94578.4	39749.8	67316.2	89767.5	89639.5	96725.7	96207.6	4681.36	45992.8	84568.3	62988.9	49305.4	14296.8	23181
7522.12	4668.02	9049.86	8285.91	8421.16	5530.72	4960.4	11621	7658.04	10827.8	5887.56	5962.56	10937.4	12014		7602.39	7011.7	9194.26	9925.72	10613.2	5837.81	6031.99	8950.7	3173.71	4914.1
							12480.8										10682.1		10167.2
				12540.5				15325.6		111620	123471	23662.8			134350	123846		37169.3		99767.7	134250	28327.1	32271.7
						11049.4														12446	23019.7
38993.7	76997.3	57825.5	61544.7	62172.5	67734.1	68358.3	24791.2	69048.7	66436.8	86014.1	77704.7	85161.9	81378.4	82685.3	85769.6	71126.4	87398.9	99056.5	119226	64913.3	64480.2	71223.2	100135	90013
5525.01	13512.8	2575.27	3603.09		12009.6	10444.2				14250.5	12907.6	5275.97			14410.9	15331.7	6538.67	8039.81	6776.48	12231.9	15660.4	5796.93		6441.31
3452.96	8134.3									11834.5	9696.38					10666.1			8856.38	10624.2	9072.32
12672.2	10462.2	5061.75	7897.57	8112.2	14474.2	17905.8	9455.49	5770.77	9967.17	19554.6	22679.9	9529.2	12907.4	12177.5	20917.9	23818.3	13803.1	15750.9	16050.8	22161	19951	10697.3	11648.8	11031.4
65930.3	46032.4	6385.77			50681	67215.2		7470.58	7789.04	84819.9	80823.1	16683.3	16719.9	14573.8	93231.7	101981	19815.4	20798.2	19962.3	74762.1	68158.6	16843.5	14544.4	19152.7
159637	31664.6	16122.6	33146.9	44292.5	6488.92	94166.1	88640.6	40560.9	27489.5	76886.4	105303	49742.2	63049.8	72126.1	105691	124906	94025.1	47631.8	53966.1	111049	89795	60608.6	35485.1	14853.9
37962.3					9965.18					22065.8	59485.5	20121.3			71844.6	59183.8			32192.8	48944.8	47462.5
29786.8	24677.3	14814.4	11770.8	16179.9	22613.5	22176.6	24272.2	16692.5	18018.6	20385.3	27750.1	20128.2	18239.4	20862	25393.4	27663	20476.2	23058.7	16931	22340	21577.3	18959.7	13032	15432.1
17686.8	15581.5			10790.7	15403.2	15767.5	15663.2	11421.6	11804.7	13810.7	17141.5	14179.9		14541	14383.8	17356.8	16519.6		14551.8	14578.1	15374.5	11341.9		12702.6
23666.4	6607.79	4023		4778.25	12146.6	15011.5	7396.82	4841.96	6249.78	19675.3	20292.4	10560.9	9748.23		24317.3	21518		9880.42	12317.9	21121.3	19292.4	10958.2	3550.24	4433.34
										2317.2					2463.17	3312.26				2384.53
20000.4	10672.4	9114.6	12964	13235.4	13952.1	14601.7	20243.6	10498.3	13550.7	15745.5	16473	18536.3	17623.8	13126.6	13945.8	17036	14425.8	17329.9	16665	18715.6	15514.6	13180.1	7291.19	12556.7
						10449.8				3558.53									10522.7
4712.06	8594.22	4573.36	8298.27	6914.3	6403	4457.74	7359.3	10893.8	9796.83	7659.73	6781.36	11432	9598.32	10624	6874.08	5531.59	8223.69	9214.47	11053.4	3818.57	3960.15	9033.84	9775.49	8992.38
			4870.84										6754.01	7198.59			8316.55		7734.62
44047.4	12309.3	21013.2	25160	23704.2	25236.7	20435.9	38108.3	23536.7	23395.4	26556.9	27097.2	27886	22844.1	25715.8	16675.8	16689.4	23873.7	18039.4	21842.4	17652.6	11472.4	19994.4	9543.03	12936.6
															13710.5		16178.5	18596.2
							12857.2			8237.58														12654.5
24154.6	32794	22185.7	30362	26427.6	31860.6	31455.8	8437.67	24569.5	24724.7	15856.8	16836.6	14537.9	14218.6	15212.7	33.7184	5.00283	1591.45	3453.28	7747.31																	0.906219			0.825346	0.00653254	0.00100807		0.209856
											8828.06			16310.9	25981.7	25119.8		65878.7		22992.1	27526.3	51299.4		52306.7												0.0937809			0.174654	0.993467	0.998992		0.790144
41348.6	6514.24	36624.1	25889.1	43008.5	5212	20240.2	60875.1	27724	25255.1	15216.6	26507.2	33088.1	38868.3	45188.9	18269.6	22905.4	43096.6	18252.8	23152.4	17941.5	16536.3	16088.1	5596.2	2085.92
4825.73	2500.09								4713.89		2968.45	3757.25	3370.58						5572.77
781002	123092	654708	576688	699531	230509	356346	1.21948e+06	629160	562372	410000	523107	669857	861990	690441	441675	438361	758313	435583	591425	411680	327473	509390	136321	211679
								17416.4				23229.1										14894		13306.6
88445	57567.6				61158.6	73410	122486	104625	96500.1	112802	126833	160317	159841	159921	133218	139077	199513	180696	173232	122549	105661	166505	133314	157239
12760.9	11150.4	12571.8	19933.7	14179.3	12536.6	11409.3	24134.1	14483.6	14749.9	2119.6	4146.4	8224.09	5845.44	6886.72	48.3658	12.3521	8.28042	1639.56	10.3793																		0.701736		0.762016			0.00144366	0.185941	0.00104391
																			4792.48			1663.97		3701.45
												4094.47		2519.29			6708.74	8407.96	11634.1	5733.37		6931.48	8682.5	8844.04													0.298264		0.237984			0.998556	0.814059	0.998956
53990	75213.4	54726	59928.9	56043.1	58962.1	74366.2	72899.4	69503.1	75376.2	34819.4	37832.6	41599.3	42081.2	46684	8965.06	9181.27	8132.71	7983.54	12547.3																					0.259258	0.265123		0.230537	0.362324
															13054.8	10341.3	13890.7	16934.2	23762.1	12208.9	12203.3	12070.1	17222.6	14456.2
											3533.2				8400.81	7032.72		10415	13492.5	6238.23	6528	8432.61	14818.1	9818.31
220635	156656	34099.6	36736.3	35335.4	145035	161817	50719.1	47386.5	47638.7	120490	112290	42651	40815.5	38604.6	24170.9	26767.4	11695.1	12942.1	12945.8	7480.24	6514.93	2524.55	1993.24												0.922853	0.995373				0.221394	0.324742	0.14044	0.130413	0.267058	0.0761381	0.103016	0.0707119	0.0206628
					2942.15	1588.28				13801	13002.4	6151.19	4566.93	5643.25	32614.2	32734.9	12357.2	15583	12204.3	33216.1	34641.1	14020.5	10751.5	15280.7
										1684.4	1305.98				5897.94	4990.53	3468.17	4249.19	2323.58	6138.1	5213.05	2430.02	4026.1	3220.85											0.411792	0.369514
1.56693	578.657				1492.98					161.671	71.3755				2.47608	22.3234
7547.71	1420.99			4329.79	2146.8	4429.99	6679.64	2761.49	2173.26	2314.72	4455.71	1228.32	2631.15	3271.75	781.415	723.291	400.549		1539.24
43434.4	2280.92	20536.9	12210.6	30058.5	3573.06	18703.2	67318.4	22962.9	13963.2	6768.74	13529.5	5467.29	14543.7	21587.3	13.7346	24.1104	1504.13	1045.07	32.188
1014.49	14890.8	2998.19		3140.75	3899.9	1362.5			4341.65	2712.26	6336.05			3800.44	10563	6285.66	1929.65	2509.37	7105.39	10290.1	4411.25	2303.42	8615.1	979.345		0.904221				0.757253					0.577971	0.867598									0.993227	0.97895
	2721.2				2156.81					3416.75	1668.17									121.06	163.644					0.0957792				0.242747					0.422029	0.132402									0.00677307	0.02105
4769.15	17052.5		7502.54	11983.4	17937.1	10160.3	3668.59	8136.05	9189.26	19118.2	11152.1	8921.76	9102.73	9319.05		11012.2		5025.76
16660.7	24228.1	1468.62	2125.44		21658.6	21266.9	2784.54		1822.93	14258.2	14195.6		2643.07	2172.42	2581.81	2618.24																								0.648243	0.65739
															5647.88	5501.02				5307.26	6343.83																			0.351757	0.342611
															12483.3					11366.7	10494.3
42950.9	20052.4	15217.9	16831	15407.9	140186	19801.9	7099.48	16886.1	23799.7	416749	246880	41019.9	46116.1	41003.7	289782	208806	51025.3	58829.1	75891.6	183473	225921	41074.1	50631.3	55222.6
16411.5	34889.2			56.8848	31400.4	36471.8	163.143	1894.8		57875.9	47046.5	2961.36	3534.55	3504.56	42772.4	34887.6	3164.54	5811.4	4599.07	26890.1	29384.6	4289.34	3887.82	4999
10886.8	13307.3	14146.6	13337.9	12919.6	13516.7	14315.2	12901.5	13158.6	14451.2	16031.7	16402.3	16053.2	14587.1	14194.1	16543.6	19256	17672.5	19118.6	14416.9	19219.8	17590.1	13581	14109.3	16103.5
						13680.8														17360.6	16341.5
67643.8	3677.49	21903.8	17153.4	33255.6	986.134	36380.8	57067.9	22870.4	13799	29750.6	52149.1	26106.8	33291	51424.6	63045	65670.9	61840.4	16527	33948.4	56222	49433.6	30026.5	13006.9	16931.8
27477.1							17208.2			10260.2						23111.1				24406.2
43757.7	15130.3	20608.9	20408.1	27259.8	24100.9	34425.4	27047.1	21023.1	18324.8	38048.6	47031.6	28470	33031.2	33654.5	49489.9	51800.3	36139.6	23957.5	27233.3	42791.9	39094.1	30280.4	11902	19910.9
10198.6	15963.9				15164.8	16321				20161.3	21124.7			581.02	23070.5	22955	1701.47	1881.45	2034.82	19705.3	20165.4	445.463
5856.12					9267.76					10531.2	10248.3				10998.5	10181.4				9736.88	8729.31
										6590.28	7006.38				7412.39	7565.52				6231.73
3953.33	25929.9	13125.4	11697.3	5212.46	15270.4	12647.8	4308.63	12736.2	7088.95	14223.6	11896.3	16944.9	12197.5	10408.7	23155.7	22264.9	12135	10657.4	14662.9	15658.5	13169.7	8197.04	22620.6	8639.96
41660.6	8802.42	12880.5		11809.1	10822.6	23737.1	22622.4	13069.3	10329.3	12568	17890.9	10979.6	14881.9		4784.37	5224.64	6158.71	2960.73																		0.681017				0.189449	0.193402
											7613.91				18598.5	19797.7			8861.67	20158.7	17339.5	9863.5														0.318983				0.810551	0.806598
379.974		3.59031	32.9185	33.0611	1313.47		366.795	184.644		25.3262		55.1108	15.1947	5.10161					8.42968
															2292.05	2797.88			754.519	3266.09	2849.01	468.232
21834.8	10951.8	11418.2	12096	12091.1	13238.4	17899	18713.7	13258.1	11858.7	8254.71	16358.1	7504.61	8421.81	8544.51
8108.04	12912.3	6466.26	7608			11925.2	7297.69		7843.3	8252.92	7340.13	5173.79	5006.63	4975.86	2470.5
59659.6	57378.8	23778.2	29140.5	30349.5	60594.2	56327.2	34803.2	32973.9	31698.2	32190.2	31193.6	27771.5	24560.2	24668	6151.61	6691.22	4271.91		4924.05																0.668104	0.665145	0.710561			0.151386	0.159389	0.159924		0.208683
										35234.1	34600.9	24925			75978.8	77754.1	49443.2	51820.5	41140.3	75819.6	80063	52374.7		48720.1											0.331896	0.334855	0.289439			0.848614	0.840611	0.840076		0.791317
8933.34	13857.2	10848.1	12534.2	8630.92	15578	13467.1	11173.5	13217.9	15103	22280.9	16715.3	15393.5	15343.1	14896.8	13890.6	11808.7	15035.2	19947.7	21695.8	15870.5	27057.4	13710.9	15488.7	16870.6
6019.76	8573.23	11812.4	15941	12179.5	7329.97	8213.12	14030.7	14504.6	14417.7	8497.99	9520.5	18707.2	16108.6	15800.7	9877.4	10104.2	17300.9	15509.2	13319.3	9474.61	8065.8	12513	11048.4	12504.9
	12497.5		23545.7				17715.7	21055.3		12687.1			20107.2	26358.4			26389.2	28433.9	21201.9	12938.8
		19372.9		19104.4		11311.9			22863.2		14404.6				13403.7	14210.1							21906.7	21461.5
5277.74	7297.18	8058.57	9609.7	8349.46	7695.46	7432.15	9243.39	7842.4	9933.3	8289.56	7352.91	11699	9712.62	9356.08	9511.09	7991.8	11442.1	11322.6	15393.1	9644.58	13648.7	9899.38	11245.8	10242.4
										64892.7									126375	59707.1		77207.2
					32065.5						36041.9
22482.2	5612.9	9834.42	7712.78	9842.5	7399.57	9302.49	22939.7	9424.49	9700.33	9508.37	11165.8	10272.8	11307.7	7542.22	9667.78		7470.79	7449.21	6698.45
979419	171909	599284	478504	568562	203771	475770	1.27162e+06	524224	526454	227677	295541	263877	367264	341055	51547.7	55763.2	80190.1	35517.1	50562.8	4224.89			2073.18	1258.97							0.934777	0.939531	0.938991		0.53968	0.589317	0.613279	0.55593	0.542395	0.101188	0.100057	0.139309	0.10271	0.105524	0.00865533			0.00874848	0.00252405
					19616.8	27347.3	60881.1	37901.8	36817.5	138831	157142	204450	197141	177932	305246	312931	413545	264850	302882	310434	267928	325071	81230.6	125511
						11711.8	27074.5	14725.1		62693.8	69215.8	77244.3	91246	85250.5	141741	149364	176279	112011	137398	146451	133777	157495	51977.2	97283.2							0.182462	0.158617	0.209141
							5642.17		3044.05			16085.6
4655.16	7951.84				7869.93	6739.95	7.90183		381.355	5453.89	5726.58	8.94134	2.45179	136.608	3552.57	3109.46	172.113	1576.08						1079.74
1911.21	12113.7	2990.16	1821.45	1618.88	9254.25	8102.21	1.87435	32.2206	3195.35	4298.85	4937.55	196.994	1514.17	4967.55	10515.3	8684.46	1688.41	3992.54	6269.57	4633.82	9284.6	2835.67	10693.7	1953.83
14400.7	17747.8	22791.8	20432.2	22882	16501.7	19126.7	18595.4	20922.4	18346.3	7651.41	7242.46	9855.52	8483.38	8512.46					2288.79
8881.87	22958.1				22023.2	17255.9				15187.2	4541.34				2842.48	4481.03				5987.71	5382.46
6496.27	4772.58	5733.22	6408.34	6300.49	4949.71	3657.9	9847.24	5694.13	9140.12		1619.73	2993.54	2520.97	4066.38		33.9786
	5532.97		3161.04	2928.49		5820.66	4686.87	2209.4	3849.22		2751.92	1496.98	103.985	1658.66					564.209
7022.91	6842.8				6550.86	5654.03				8478.76	7834.15				8089.5	8952.77		4759.07		7815.93	7295.28
60749.9	40121.7			9781.45	52822.3	46792.9	13620.9	9460.38	13177.1	70233	64998.5	14960.6	16801.5	13904.6	65132.5	66208.9	18200.3	21087.8	19863.5	63030.1	52600.4	18404.2	14468.4	17344.9
5048.36					4223.82					6582.83		3743.74			13243.5	12869.7	4204.08			14719.4	12237.3
58253.7	42173.8	41766.4	42947.5	46100.9	42563.3	49238.8	53221.2	45422.7	45434.1	53442.9	52921.2	63631.3	61029.8	56258.8	63994.4	65496.9	55707.1	58203.3	55842.8	76342	63743.5	57403.4	40217.9	50286.8
3696.55							2965.1								2501.66	3253.94				2528.07	2455.5																			0.596975	0.64401				0.500264	0.485812
														7063.68	13183	13419.5	9563.31			15195.4	12177.7	11146.5
3438.97	7564.68	6846.54	7789.16	5918.28	8295.98	4995.63	2979.58	7759.09	7381.34	4440.91	2792.11	4841.99	6161.67	5158.26	210.559	868.841
					7436.35	7741.32				9367.88	8430.27				8903.1	8755.19				8192.04	8168.75
252919	166643	36926.1	33211.7		193564	216563	59131.6	36176.5	40576.9	131931	140337	35690.2	32289.4	28605.6	29898	31318.7		5458.88	5977.5
										82011.6	81747.2	28957.4		23078.4	185509	185480	64137.3	60984.8	68498.1	179723	173008	72279.1	38510.4	58666.6
10203.4	2980.07	5000.9	3900.17	7973.12	312.773	5282.17	11429.1	4644.01	1849.2	3734.94	8250.88	4325.03	6019.91	9889.26	8775.04	9401.72	10905	3438.53	5805.05	7734.03	7254.74	5736.05	1709.2	2944.48
226435	409989	334573	351166	342575	324910	298778	350864	327832	325140	366892	353454	333176	382708	317719	275646	292942	341934	346427	403930	255862	258551	210484	276756	285932	0.982327	0.975264				0.973883	0.978724	0.992936	0.977793	0.97906	0.961529	0.959577	0.959257	0.967478	0.960367	0.93994	0.950556	0.941908	0.950319	0.96474	0.959414	0.949517	0.920337	0.893074	0.943731
7238.62	18477.2				15482.2	11540.7	4435.47	13229.7	12356.3	26082.9	26456.3	25144.5	22858.8	23297.8	31296	27075.1	37471.2	32180	26231.6	19232.1	24425.3	32372.9	58876.5	30292.4	0.0176733	0.0247363				0.0261171	0.0212762	0.00706434	0.0222073	0.0209401	0.0384707	0.0404228	0.0407431	0.032522	0.0396331	0.0600601	0.0494443	0.0580917	0.0496814	0.0352597	0.040586	0.0504831	0.0796633	0.106926	0.0562689
7710.84				4401.13	16627.5	12754.7	2054.7	5622.16		19328.2	16626.7	7143.27	7580.68	5513.06	18998.2	15599.8	8910.33	8686.98	11126	14487.7	14928.9	8452.79	9502.94	7235.31
5251.75	3301.96	7376.06	5325.07	5764.42	3892.79	4082.01	7152.65	5419.27	5577.25	2174.54	3349.34	5507.24	4610.13	3082.56				407.774
1.50136e+06	2316095	348323	370565	386958	2.2509e+06	2.35462e+06	330864	380164	427589	2.83427e+06	2800440	662946	542070	570045	2.98478e+06	2.79852e+06	805706	968740	729631	2.61674e+06	2750564	699359	783430	789599
11657.2	2680.28		7236.54	7659.08	6323.95			8654.6	9866.48	4612.91	8025.46	9025.19	13238.8	8896.38		7628.05	9181.81	5305.33	7451.89	5789.75	6864.08	7356.55		3115.33
166002	12791.5	129319	110064	118276	27228	64057.8	294240	131577	122818	66222.6	78170.9	142400	194030	156185	65485.5	81526.7	162316	83976.8	120210	70651.7	52368.8	87613.7	10946.8	10212.5
2.59036e+06	824863	2.07577e+06	1.87013e+06	2.10438e+06	969904	1.28592e+06	4773616	2174345	2095767	1.34179e+06	1.69473e+06	2.64127e+06	2.87123e+06	2449889	1.40506e+06	1.62717e+06	2.52092e+06	1.84084e+06	2.2695e+06	1.39062e+06	1.10492e+06	1.75358e+06	715747	1.39031e+06
	36369.9		136327	74600.8						87901		152459		279133									54332.1			0.0845125		0.476116	0.253306						0.281377		0.31503		0.763464									0.136652
1.68169e+06	108272	485034	339637	734316	125379	590578	2152040	398034	321357	314438	600706	409241	766109	880846	444490	585816	898654	50903.9	332481	540602	379837	323832	107770	215745
626830	106267	313254	260628	309940	13633.2	335304	678651	296376	241428	232178	344653	271547	437560	451584	346848	352477	523342	244344	275032	317970	271684	281930	120750	139639
	8464.16					10918.3									9456.81	10529.1				8964.89	8570.65
1733.56	1782.91										1083.87				1710.61	1840.07				1791.5	564.395
307.954	4096.6	19611.6	25183.2	13889.3	6767.99	1185.82	7474.24	26066.4	13061.5	8185.96	2111.33	28102.9	16185.1	18672.5	6554.14	7545.91	19024.1	28462.6	10588.7	58.6537	182.963	17252.3	16821.1	17699.6
11732.5	23779.4	78946.4	24186	21389.2	31967.1	19696.7	4450.7	16554.2	33124.9	31394.6	21127.9	26619.3	29361.3	86353.3	23159.8	18574.9	20831.9	27847.2	94027	11415.1	27420.7	127056	32093.7	46243
5121.96	5154.98				7142.72	5740.75				6359.36	8382				9742.97	9258.27	9.98734		1.50756	9271.74	8636.12
3531.18	5026.22				6570.9	4742.3				4932.56	7847.59				10423	9359.06	2428.92			10865.2	8833.63
6659.74	12053.9				10688.6	9705.26	1612.47			9140.18	11108.4	561.702	2.50895		9627.2	8248.69			1085.86	7939.05	9972.72
4159.51			199.531	433.281	23.7154	2401.21	3984.13		134.547	1338.03	3848.35	390.849	1090.19	2575.41	4724.86	5197.45	3972.67	183.33	1784.25	5090.5	3608.74	675.043	407.416	887.243
											2205.29				3573.9
2288.27				787.014	633.342	778.117	2339.33			797.497	3586.89	1350.75		2299.25	3553.79	3179.13	3810.88		2005.55	2114.25	2029.49	1321.82
13637.1		10409.1	10547.1	8055.07	22163.6	24233.1	4600.55	13544.5	12763.3	32262.6	23745.4	20337.4	20796.5	20366.9	22136.9	20880.8	19046.5	24227.1	30600.3	18827.7	20269.1	15920	21875.3	22055.7
7995.71			5772.48		16707.5	13814.9	2735.11	7712.84	7146.44		13107.3	12475.4	8817.17		11971.4	10524.6		10667	10466.2	12509.4	14194		16144.6	11198.6
																8102.11				6456.86
12691	6259.68	3940.35	2996.51	3878.21	10150.2	12664.2	6134.22	3398.54		10916.6	10285.4	5771.6	5848.03	5325.86	13541	9652.83		5722.59	5594.91	13928.1	10800.4		3376.73	3248.15
13528.2		8021	9175.15	11342.2	13376.6	17637	16518.5	10825.7	11452.3	18643.6	16485.2	11408.6	12901.8	10012.4	24256.9	20023.5	10572.7	11508.2	8520.28	23055.6	17674.9	7516.21		7754.53
18714.7	34337.6	23726.6	28294.7	26461.5	35172.5	30908.5	9773.35	29268.5	28757.6	23091.3	19808.5	21243.6	22182.4	21030.3	7135.22	8783.17	9043.07	7991.25	18825.1																0.695147	0.831649	0.71631		0.761984	0.41821	0.519914	0.438538	0.360435	0.608167
										20590.7	8153.34	17107.3		13357.2	20183.1	16491	23541.6	28832.3	24661.7	14033.8	22587.8	26269.2	32396.2	35310.7											0.304853	0.168351	0.28369		0.238016	0.58179	0.480086	0.561462	0.639565	0.391833
14457.8	10493.9	14010.5	13040	14584.6	10618.6	10514.1	17544.3	12732.8	16423.4	9976.63	13319.8	17221.2	14478.1	13006.1	12166	9818.95	14870.3	15992.5	13403.8	10333.5	9731.08	11441.4	8393.18	13244.6
											17490.3				15834	17379.3				15254.8	13173.2	13449.7	12956.3
14863.2	17205.7			123.299	15818.2	12658.8	4586.61		6367.89	16087.6	18819				19399.8	20300.3	8219.17		7444.81	16195.4	15558.2
30466.5	39154.6	29851.6	16114.1	16835.6	64016.2	61843.8	5608.28	14938.7	13321.5	13651.1	11946.2	16506.7	16019	19802.8	12624.7	17121.3	17343.3	18178.2	26781.5	9527.02	11417.3	15136.2	20596.4	21850.4		0.802442																						0.640945	0.724927
	19213.6																						22997.2	16525.6		0.197558																						0.359055	0.275073
16570.6	2138.65	13497.3	6889.8	15976.9	383.308	7057.06	19151	10059.2	7191.43	6915.27	12219.5	11133.1	19143.3	22603	9015.27	11251.4	18593.5	9104.07	7919.93	9005.12	8172.94	6259.95	2250.66	2167.49
35873.5					39319.2	34111.9				45481.7	54905.8				55383.9	55841.8			17597.2	53597.7	49377.7
15851	1749.98	10826.9	6504.36	10932.6	5414.47	9486.21	17539.2	10658.5	10073.1	5056.77	5283.19	7836.16	8086.67	8223.06	388.37	1776.03	2657.93		2100.54
																				5295.93	5621.49
						3504.28				3224.74	2841.49				4199.13	3056.7				2793.43	2142.49
1.32441	430.899				1047.27	5.30368				164.316	8.24342					29.2223				5.54636
56951.1	36224	14609.7	15855.6	17373.7	49606.6	39711	15898.9	14564.7	15354.4	56910.1	59450.2	21644.3	20001.8	15973.1	72674.5	64938.6	24323.5	23312.2	26459.3	79728.1	59014.6	32096.6	14290.6	19101.7
14941.1	10941.4				12044.8	13068.1		6866.58		17460.8	16903.2	8801.28			20467.1	21696.6	7258.23	8451.86	7908.67	22838.4	20746.7	8354.86	5945.51	7070.74
	3222.24	4226.71						5984.15	7450.39	2889.3	3043.09		4822.44	4211.73			2649.99
338693	226188	506147	472790	524285	284811	335358	530741	440501	503783	200149	210826	272957	313344	308238	49351.6	46511.5	50400.1	56741.1	54744.3	5829.48	3241.48	6288.01	4841.85	5250
					10750.7	10497.9	26865.8	20137.4	17347.9	73795.6	71438.3	109785	110549	85811.8	184511	160164	162721	185591	181078	203681	166959	233547	162384	190119
																				403.999	1273.66			435.701
															171.992					27.9746
25525.3	57338	28240.6	34555.6	32966.7	42527.2	39956.4	32639.1	29528.7	33966.3	43580.2	53932.1	31704.9	36769.3	33975.7	47485	45908.9	29584.4	31785.2	43383.3	37065.6	38345.6	21321	27507.1	24821.9
			3248.56	2823.04			386.626		5238.7									5858.81	8522.39
3437.51	6019.15	3064.68	4845.25	3879.91	8012.28	4912.47		4111.07	3707.57	6357.73	6006.98	3257.1	2442.75	3794.44	7105.38	6290.83	4299.84	4263.66	7661.03	4962.23	5489.88	3509.46		4841.1
4563.34	973.208				2717.76	3635.69		74.2393		3334.96	3795.94		1037.25	1487.8	4739.61	4817.2		2070.13		4526.79	2668.7	1234.57		21.6293
5917.65				3701.97		4452.29	6987.59				4112.23	3379.65
89135.3	133452	127753	140897	127212	115266	120290	133203	128519	139740	129711	134840	153782	151511	156659	122477	119138	156513	162143	228667	109392	110636	102160	124940	137578
62453.4	103575		69044.5	74058.7	85157.7	89615.2	38782.3	104912	107998	106694	115693	132224	121502	121725	120996	99521.3	128204	144525	195971	91402.5	100402		118741	126910
774567	1.00173e+06	420318	450899	434761	1.00313e+06	960476	170993	425952	438921	1.37234e+06	1.26093e+06	584994	586474	597048	1.17977e+06	995859	674421	784023	1.16514e+06	898604	1.53813e+06	636729	818584	780980
570624	1.00487e+06	249902	383168	365573	883902	585824	221900	630581	776519	1.35145e+06	795008	791044	772098	835515	1.03978e+06	1.00516e+06	797877	943124	883868	991533	877238	938379	1.09504e+06	884630
															413.957					1458.72	734.749
24975.9	6204.61	12649.8	9964.46	14725.9	2028.35	13227.9	22816.1	14966	9869.29	7853.9	9720.5	4983.98	10444.4	8211.68	2137.1
															7840.96	10166	6125.87	5192.72	4004.78	7928.09	6428.23	5688.46
3055.74	5007.21	11550.1	17073	10323.8		2788.12	4503.4	17262.5	14214.4	5867.48	3544.66	19419.8	16974.6	13518.5	4978.86	4300.47	14449.2	18232	12255.6	2459.49	5144.36	15309.8	25920	15657.9
	19596.5																		3392.76	2012.83
62546.2	78807.9	30102.5	40994.5	33926	103702	73761	49617.8	38079.8	41433.3	50875.1	56965	37038.5		35651.9	17809.7	18089.5			5070.18
																				14148.1	13157.9
82685.1	134156	270520	191560	373056	176023	112549	78117.7	193286	260500	179128	90152.8	244378	195339	265018	69000.5	73720.1	222874	367939	182620	160489	80984	208376	243254	281853			0.97065							0.934698					0.950908
		80372.3							145499					113957													0.0439115							0.0794937					0.0622605
	25533.3	45264.8	48241	34044.1	24576.5		13809.5	39392	44114.5	18252.2		58465.7	46180.3	40934.5	19051.6	12468	43412.2	59375.1	34720.6		18978.6	40937.2	42880.5	51171.3
3006.5	3963.78	5760.75	8015.95	7952.51	3724.84	3128.09	7950.04	6968.54	8971.52	3287.41	3310.68	8063.59	7203.65	6961.57	5188.09	4235.42	8437.18	7401.52	6926.49	3572.78	3113.68	6003.91	6143.22	6121.2
15407.5	28286.8	6998.15		7042.67	30924.4	19656.9	1467.69	5573.25	7228.45	39687.9	25940.7	10799.2	9801.65	9404.14	25873.8	22247.3	11487.2	12346	11265.8	14102	20839.7	11961.5	14271.6	12863.4
							1786.85			12459.7	8647.33				10602	9793.52		7160.09		7615.76
16529.2	1746.51	14182.3	15353.8	14583.2	4257.24	6571.97	18937.4	11310.6	8946.81	7414.21	9995.05	14708.1	16028.6	12344.2	9477.56	11474.7	11184.5	8553.79	10287.3	9084.57	8273.86	2447.51	350.265	215.532
3820.72	4980.24	98361.3	104761	107602		8218.44	116303	142299	117409	16260.1	32317.4	28750.9		68165.6	15777.1	13806.7	3431.14	12359	1463	5169.38	3843.56	1044.67
174361	191261	121856	123062	120306	195566	203072	114377	123946	128240	259728	244128	182429	178394	175468	256019	257548	193562	165274	145132	210473	206106	176156	140811	168976
26739.1	166.577	8507.33	3183.32	13643.4	478.693	7372.34	28987	5130.42	2418.55	2154.95	7891.7	2276.43	3233.98	6448.35	83.8705	107.431	1409.77	107.089	163.323
25836	8800.14	7324.61	9406.03	14615	2265.74	23953.7	31556.5	13339.6	5727.18	8055.15	16013.4	9378.13	12194.5	26787.4	16089.8	18041.3	25167.6	8508.36	11229.2	22219.3	23262.6	13098	4199.85	8438.7
24212.5	39271.9		7139.13	6186.92	37392	32701.9	7409.65		6746.32	45962.2	43564.8	10986.6	12434.7	13718.1	42815.3	40983.4	15145.1	17081.4	21963.2	37228.2	33888.8	12090.6	15579	13984.7
5945.49															16596.9						12475.2
121336	23606.7	44867.3	30973.7	38587.9	17663.6	55830.5	81675.9	39689	28209.5	51338	67730	35326.1	48342.3	55030.5	68268.9	56951.4	56420.5	30682.6	35976.7	79114	52285.6	42705.3	45059.4	9200.25
16993.5		9006.72	9890.71	9060.39	5639.87	9240.11	12223.6	5738.47	6926.38	8717.73	10862.9	8393.99	11873.2	8731.48	11601.8	14508.9	13865.2	7660.16	9950.06	18348.6	13681.5	10647.1
						4745.37									7512.65	7438.02				8112.68
5246.04	1389.58	4235.39	6158.74	4868.1	3216.13		6897.82	6103.14	4177.03	1924.07	1526.55	3475.48	3382.06	3984.84
10900.1	24379.3	14012.7	15126.7	17469.6	19459.8	17110.9	18352.5	16169.1	18456.3	7925.47	8236.35	10597.4	10297.3	11455	67.748	11.0008	4.12317	1023.65	1133.96
									6896.52				3295.77
5958.85	8580.37	5882.4	8264.04	4796.94	7822.47	9868.25	8653.88	7782.04	7346.3	9695.52	10415.3	13642.8	10086.9	9519.12	12873.7	14753.5	15183.6	13887.3	17571.1	20894.6		15659	11676.1	12626.9
									6556.79														6842.82
1032.05			3246.68	2923.14	4513		464.33		4204.08					4465.13	4382.04		5515.77	6584.18	9571.31	4665.91	6183.57	5925.71	8255.02
															13365.8	12108
606028	114194	82986.9	65039.8	82861.7	131709	291816	179767	83084.5	75247.9	318433	401524	88271.3	118215	106598	508451	508011	150718	67705.6	95416.5	443782	372137	90043.7		7862.57
167257	36240.3		28347.2	31509.7	52046.4	100056	129747	87757.4	70289.4	138094	162678	99875.6	132278	124311	213870	218158	136595	80122.4	98236	193849	175062	105893	12223.2	13001.5
7445.47	11063.2	4460.55	4565.01	3389.54	12292.1	10809.5	1553.87	4244.46	4747.04	18349	13519.4	4901.6	4242.74	6499.51	11283	9545.23	8186.6	7765.79	9388.45	9319.84	10191	5390.85	8865.7	7472.81
	4863.28									10202.5	5004.59				9131.77	8306.98				7300.52	9109.72
5339.8	12644.2	6481.01	5044.83	7519.31	14487.4	8205.12	1464.49	7686.97	6692.67	16970.4	9831.65	12667.8	10491.8	9309.49	14072.7	11974	8507.58	11151.2	7198.18	9882.49	12145.4	7645.34	11918.3	10269.4
4.44819	3454.73	7706.27	4487.31	5730.49	4414.59	1614.11	179.966	679.373	3733.05		45.5537	1313.21	19.5745	1800.73			34.9356	1078.69
12140.3	2537.58	6868.29	5851.99	8010.43	1295.69	5970.28	13379.7	6302.81	6863.7	3888.75	5417.32	7673.35	8457.38	10308.6	6444.2	7615.38	10863.2	7429.97	4377.74	5468.7	3914.07	4666.41	3719.76	2482.06
											5852.95									4680.43
																1461.32				1552.58	1691.72
13551.3	35.3871	5121.51	4950.13	4617.34	3990.6	7627.28	8784.18	4439.22	4377.08	8370.76	9438.17	4863.96	5502.44	5557.29	11518.7	11254.1	7784.78	4560.76		11245.9	9175.19	4730.15	207.348
																10589.2				10390.1
						4528.91																	4240.92
2370.94	4312.78				4113.75	3904.77				3516.49	4050.83				3581.05	3615.48				3842.72	3398.18
3912.84	6224.56	7708.65	12555.9	6627.39	6290.93	2357.31	4131.9	14954.1	7123.97	5730.97	5776.79	9157.31	7799.48	3226.16		334.554	1521.04	2061.35	1862.06
17417.7	87864	28450.3		55305.2	39660	21736.9	33088.8	86168.5	21302.3	47802.1	80484.2		98946.5	26101.6	41675.7	22839	104154	109595	24520.3	63628.5	24161.9	47678.8	36390.7	72778.9
37691	84286.6	40404.3	51359.1	38349.8	66005.3	76807.7	73445.9	63443.6	75171	41015.3	40757.1	55442.5	57586.1	65485.4	7532.14	6367.14	12361.7	14379.6	24466.9				3121.78												0.833529	0.822277	0.999093	0.84487	0.883171	0.232243	0.195237	0.241622	0.264914	0.288321				0.069404
										2404.67	2585.95	14.7797	3103.95	2542.98	7309.56	7704.49	11389.9	11713.1	17728.8	7202	7788.95	7784.91	12287.7	9532.6											0.166471	0.177723	0.000907271	0.15513	0.116829	0.767757	0.804763	0.758378	0.735086	0.711679				0.930596
9164.66	9733.75	13891.2	57893.1	54335.3	12572.3	12236.7	12958.3	35955.6	37975.2	3134.02		23220.2	20072.4	7638.29		165.512			2849.86
					482.997					1829.66	5.05476	3541.6	2915.6	39.1212	2531.49	3305.11	4852.32	5881.68	3022.19	1110.26	5660	4430.63	12456	4588.2
59353.5	12093.6	32821.4	19485.5	51541.5	422.93	27839.3	99365.5	26640.8	8190.55	10024.1	22923.2	7933.08	20465.4	41727.2	2286.64	1984.73	4156.24	160.542	2400.35			10.1304		39.1402
										8497.47	17729.3	15560.7	26828.2	34567.4	35011	36251.8	59500.5	13691.3	25121.2	35623.4	30735.6	24062.4
27270.8	2536.62	13650.6	8001.15	23140.3		11754.9	38682	18738.3	10418.8	6028.7	11416.7	6238.28	14142.8	19006.9
						864.683	6879.11	2693.94	256.46	9902.37	10006.7	13666	24037	21541.1	21094.4	22018.2	40262.5	28073.9	24947.1	34224	22444.7	32095.3	11762.4	9546.6
16769.1		4452.26	5897.77		23875.9	25383.5	7327.55	8416.83	6068.52	29740.2	34025.3		6803	8024.76	30113.3
	321.227			1631.25		4129.85						2.31848	3383.28			10024.2	9117.27		6609.13			361.923		81.0945
6364.28	10694.8	4756.84	3212.9	5429.91	8258.25	10066	7150.78	7182.53	7954.68	4684.03	6532.86	6224.32	5431.62	8878.41		3154.45	5180.77		9093.9				5632.56	4834.28
1210.98	4750.15	1742.79	1683.93	2241.58	4178.05	3234.96	3630.18	2307.83	2994.5	6189.87	6188.76	3434.65	3640.84	4639.27	9017.02	5503.79	4509.83	6040.37	6388.88	4725.3	6574.29	2217.12		4882.71
5799.12	8741.18	6911.03	4856.23	5490.6		5189.9	5781.63	14682	11859.4	17536.8		20108.8		18415.2
	13765.9		1187.21	166.924	28785	13957.5	17.7119	562.77	5545.98	25646.4	7705.64	259.803	29.1453	9088.79	10248.2	19154			7705.42	2501.05	22374.6	4906.51	9239.21
37908	9496.13	2666.9	5495.87	12977.8	2246.06	22211.2	15242.4	5316.25	3563.93	11684.5	19808.2	5412.51	7276.77	14128.6	24057.7	23734.1	12015.7	5393.33		28115.8	35353.5	7504.82	3191.37	3811.54
85446.5	57067.5				60676.3	62983.2	21246.4			72628.7	69929.4	2099.22		7877.06	78047.5	82318.6	5408.32	9350.22	6196.47	77535.2	65855.5		6228.44
															2088.19					4425.6
3900.85															4772.96	6212.55				4858.85	4197.39
											20417.1				24758.5	25413.5				17167.4	12667.1
35023.4	10303.9	18379.3	14519.2	17413.5	15823.7	20843.2	36253.3	19437.7	19417	11020.1	13249.9	14956.8	15500.1	14073.1	1276.81	546.968	3662	1131.12	20.7841																0.731696							0.252358	0.138739
													187.732				2.43228
										3665.06							9839.95	6368.57						5549.91											0.268304							0.747642	0.861261
4796.35	6002.65					4642.15				5716.08	6045.35				7004.97	6543.05				6450.61	6972.44
	21525.3	16629.9	18362.4	13102.3	16230.4	15358.2	15473.7	14915.4	16338.9	8891.78	10816	12309.2	11591.8	12465.5
75925.9	30144.2	17441.1	21432.6	21022.3	35980.5	31938.3	53156.4	24161.6	23381.6	21941.7	20166.2	21893	13181.9	12676.7	4500.51	3808.01	2338.54	2199.44	3054.76
					2102.05						2789.42			6042.57	3276.55	3789.87	1427.01		2710.85	3336.18	2191.72	1871.59
										2200.12	2937.78				5921.12	7038.2	2048.2		3064.06	7000.6	5936.07	2661.78	4167.66	3288.45
45717.1	97205.6	13943.2	15431.6	12892.2	110383	97919.1	6649.53	16182	19409.9	129928	126779	23646.2	29498.4	28931.5	111894	101414	39798.9	42225.9	61493.7	90814.9	103057	40384.9	41373.5	36008.8
38399.1	11146.1	15974.6		17679.5		16306.3	34627.2	17511.8						14747.3
															9191.68	8489.5
								344904	198509	73530.9	111445	129099		164898	13679.7
															2449.23					1393.81	2687.85
		119.973	16.5563	69.1522			7.32271			456.526		37.1107	13.7778	372.125	23.4866	38.2001	23.6168	1036.58	1994.96
30.4344	2266.08	3816	2385.45		3543.3	3103.47	1206.22	3350.89		1673.41	1767	5745.27	3814.86	441.317			2921.92	3118.21	420.233	205.161			1504.05	2225.6
759.047	1682.74										106.495
38747.7	49985.9	15333.2	17764.5	19133.5	45785.2	49069.2	19150.4	19090.6	24187.3	24616.1	28462	17655.1	14126.2	15292.3	6614.92	7027.99	2921.92	5033.47	7745.21						0.730599	0.818977				0.777978	0.810695	0.66598	0.874024		0.626143	0.770086			0.442768	0.216081	0.246346	0.188294		0.187049
																		6197.12			7821.77	3848.68		3845.52
3348.19	2589.12				3061.97	2685.08	2250.79	644.806		3444.27	1991.3			4510.01	5623.73	5038.52	2951.72		7888.37	6789.62	7493.11			3578.7	0.269401	0.181023				0.222023	0.189305	0.33402	0.125976		0.373857	0.229914			0.557232	0.783919	0.753654	0.811706		0.812951
23832.9	13248.3				13268.7	17309.3				19436.8	21077.5				31435.1	30582.2				29664.4	23754.6
154766	93669.4	55629	57488.9	57560.1	101984	117162	73720	63113.5	55790.9	137251	144099	77441.4	80222.1	78330.8	155583	148007	77824.8	73120.7	71580.5	135787	120515	74583.9	48779.1	61818.4
61918.9	47506.2	32527	31971.6	31543.1	51801.8	54611.1	59136.7	40623.3	41015	60571.3	66688.5	50979.5	47356.1	57245.2	73959.7	82499.5	45141.9	44634.2	40053.2	73002.7	60806	42214.5	31240.2	39231.6
	36486.7			12753.5	10589.8					21091.5				13279.9	24477.6	13080	30941.5		57292.7	13250.1	18058
32393.8	17758.4					24474.4				20043.4	30491.2				14920.8	13177.4				14140.4	11407
				3130.33	2612.47	4109.38	7272.55			2766.89	3887.01			5530.78	2657.3	5185.2	6961.35			2755.9	2626.96
76016.1	72045.3	72202.3	69858.9	69241.5	70876.3	67525.5	111219	77794.5	80294.1	37648.1	57148.3	41563.7	31736.5	36978.2	7678.83	8503.87	5008.14	4991.17	4260.44						0.17869						0.158731	0.261441
9351.62		13106.5	16919.9	15971.9		11238.3	24408.2																		0.830921						0.998562
													14599.2	14928.5		3189.99	3073.81	5267.52
162.944						2666.74	24247.3			19781.3	23063.6		32583.8	31008.5	43798.2	47032.4				45865.1	41121.8
								26274.6	25234.9
																	60023.7		56930.2			54940.1
										2979.54	3379.67					347.558
16004.5	31441.8	11052.7	11189.3	13677.6	28443.3	23579	4117.53	11246.5	11558.1	32011.2	21586.1	13246.4	13316.4	14062.3	17400.7	21899.6	18829.9	17221.9	27675	19153.2	17294.2	13052	22972.9	17698
				12067.5		15775.5							24006.8		18222.6		22120.1		21152.6				68284.1
					17636.4		9476.69				5208.02
14684.9	14251.6	14832.3	9430.93	9224.51	14213.6	20139.5	10439.2	9182.37	9839.25	7208.25	8808.54	5582.58	4303.06	4654.37																					0.25793	0.315192
										3901.25	3600.21				6030.63				9953.85	6813.06															0.74207	0.684808
554.588	4241.15					3313.22					2194.85								4758.49					2710.52
8313.42	11714					9105.64				9620.24	11566.8			6771.72	10585.3	10129	2077.97	3254.1	4374.53	8119.42	8988.27	1251.1	3497.01	2205.28
68150	15079.1	36696.7	36055.4	44383	14825.4	31635.2	92402.4	37989.5	31665	16898	20999	24078	29037.1	24778.8	2357.17	4174.05	6211.99	3870.58	4589.5
2157.83			4.04943	92.3159		5555.89	1592.82			713.688	165.512		1466.38	1040.27	4420.29	2650.88	4919.36		1075.8	3637.2	418.098
		11305.9	41066.3	22562.4						66656.8	72173	83700.4	78374.4	86499.8			18366.9	17265.9	28947.1	8958.31	7507.88	6063.51	5152.92	5037.61											0.839581	0.897497	0.840754	0.816802	0.849623			0.488652	0.482605	0.567591	0.548969	0.469161	0.256661	0.205922	0.217942
5684.24	21688.1				23023.8				21827.3	29242.7	18925.9	36400.4	40360.6	35152	25206.1	20004.3	44129.9	42500.9	50634.2	16899.1	19504.6	40321	45624	41505.2											0.160419	0.102503	0.159246	0.183198	0.150377			0.511348	0.517395	0.432409	0.451031	0.530839	0.743339	0.794078	0.782058
75813.5	33279.9	26042.3	23618.2	28837	34725.9	39525.3	56988.6	29227	26042	34109.8	41476.6	36953.1	33430.7	28172.6	34672.7	39040.9	23745.9	29017.7	24592.1	33578.6	25826.1	25044.1	12434.8	18271.2
7741.56	7356.2		1048.7	1030.37	6913.31	3956.96	7779.9	4287.88	4565.49	6322.13	7382.14	3418.49	2955.95	3418.62	10634.4	12274.1	5069.29	6657.5	5151.81	12664.8	10076.2	3814.37	5788.99	3595.04
144000	105492	143255	127545	119228	107580	107278	200191	122509	170545	76486.8	72895.6	77266.5	82667.4	103356		25982.6	16114.4	16172.5	20826.8	737.445																	0.485646	0.449159	0.487466		0.143742			0.12852
															11854.3						10118.4	11476.9		10669.8
												4932.37	6110.6	6549.92	10930.3	9328.84			8512		8971.93																0.514354	0.550841	0.512534		0.856258			0.87148
	6463.7	2954.85				6520.48	5315.32	4216	3916.62	6883.52	7461.66	3530.83	5378.06	4922.64	7390.98	8346.99			5672.57	7608.37	7376.27		4458.46	5293.19
403840	653578	682039	750339	789104	617453	586639	234572	707566	724830	363453	389077	417434	396638	434398	71534.5	66207	83616.5	95836.1	143733	8287.43	6743.21	8050.37	12726.1	9646.01						0.962867	0.951013	0.913215	0.932321	0.939828	0.626022	0.713432	0.611884	0.643391	0.53453	0.265199	0.288747	0.176828	0.187883	0.243607	0.0405214	0.0294272	0.0177295	0.0206237	0.0172886
					33009	41889.1	30901.8	71202.5	64331	300984	216645	367043	304754	524380	274758	226073	539595	574244	618658	272024	308307	618285	837752	760064						0.0371327	0.0489868	0.0867846	0.0676794	0.0601721	0.373978	0.286568	0.388116	0.356609	0.46547	0.734801	0.711253	0.823172	0.812117	0.756393	0.959479	0.970573	0.982271	0.979376	0.982711
2201.05							4247.71	3715.5							2362.32	2983.03	2282.79			2242.15
7392.31	102.695	1478.4	6.53264	3989.73	901.479	2213.35	10287.6	2200.04	712.038	931.378	2865.29	163.994	3553.91	3840.59	2056.68	3051.82	5587.92	1995.26	2626.24	1392.03	453.522	1706.53		1010.58
				3001.71									2621.64				3191.85	2241.52
10913		4928.37					18974
16420.6	9374.3	10249.4	10336.4	10211.1	11506.4	10432.3	16245	10018.8	11051.5	12076	11461.5	12791	15142.3	11545.4	13430.7	13467.2	12367.1	12202.1	9824.24	13613.7	10418.7	11927.5	9874.95	10382.9
20224	14141.9	9239.28	9895.4	9481.82	13314.1	16274.9	12837.4	10614.9	10149.7	17345.7	20868.3	13646.3	14087.6	11971.4	23076.2	25443.4	16089.7	15396.6	12606.6	22983	18976.8	15147.5	12478.7	17129.1
2819.66		3128.93	3188.44	2921.35	2981.6		3141.94	3385.25	2813.6	1904.71	1961.09	712.952	2392.51	1461.24
29666	48050.2	20026.9	21861.4	22267.6	50273	45766.9	8871.18	22725	21415.2	64773.7	63689.8	29465.2	29748.1	37193.1	70363.1	65214.7	33965.7	33978.6	47413.9	56643.2	60661.9	28974.6	34243.2	33269.3
	32941.6									43892.8				33161.1	55782.6	44875.9	32648.9	38508.6	46121.2	44726.9	49296.5			36135.9
						9699.67										16449.1
18202.8	18771.5	20218.9	22662.5	21211.9	19663	22625.3	27691.2	25670.4	21520.1	11642.1	11970.2	15261.4	15520.8	15544.5	585.398	1760.08	1763.63	3221.65	1531.8																		0.458507		0.52288	0.0247642		0.0608254	0.0991394	0.0500617
				7428.15	2705.54		7040.78		6605.39				4458.94
												7973.07		6274.62	10198.1		12046.3	12950.1	12858.1	11645.4	10030		11263	14411.6													0.541493		0.47712	0.975236		0.939175	0.900861	0.949938
23288.3	32425.3	16302.2	21559.1	18477.6	29001.2	32611.3	26494	17832.9	20538.7	16103.6	22235.5	11448.5	8755.95	10204.5	4702.84	4625.63			3620.08							0.781002									0.467842	0.546232				0.113949	0.113288
	10077.2									20301.5	20472.5				40529.8	40126.8				41031.7	38803.7	26126	32032.4			0.218998									0.532158	0.453768				0.886051	0.886712
	8747.42	6.75142	77.1084	742.263	5661.44	2901.68				2608.47	6625.8			195.43	5534.13	2504.06	34.9356			4586.48	433.891	212.682
	7617.24	6864.68	7043.26	7113.79	6926.92	9914.69	13959.3	9287.61	9178.94	5900.48	3993.77	7792.11	6680.58		5570.09	1682.09	5999.64	6612.7		4225.6	3814.03	4575.69
			5677.36						6334.85					3441.68
45833.4	37176.7		5120.84	5820.03	33546.5	39692.2	13304.2	6992.78	6670.96	44246.2	49430.7	10391.6	10245	10734.9	55741.2	53029.8	12725.1	14312		56027.6	43118.6	10991.2	8482.08	11879.2
					23276.8					30897.9											31372.8
773.199					2517.6	891.496														1322.21
15770.7			5246.1	4130	4433.17		10628.4	3153.44	4480.27	5378.11	4903.87	5287.93	5063.35	8040.67	7239.03		7802.09	5560.19	5109.19	4929.59		3805.08		1805.96
10306.3	15052.6			365.701	14586.1	14594	74.6582			17732.4	19537.7		424.37	478.866	19979.2	16713.5		2837.18	4993.24	15670.4	14785.7	1147.06	2451.08
6519.98						7858				11174.1	11817				5291.16	5263.33				3571.58	5224.82
										2013.5	3159.22			7264.24					5561.32
9.50973															371.675						3129.01
15743.9	32310.3	21076.2	21281.3	14917.6	36306.5	18604.2	6316.19	16295.1	13629.8	30100.9	15349	15875.7	14199.3	9687.05	6898.19	5797.91	9025.11		4977.91	3681.46	4204.52	6490.51
														8984.75		5972.1	12344.7	15027.3	7117.04			18515.5	13199	17152.5
5548.56	9706.81	6107.28	9075.55	8661.43	9321.73	8935.4	6693.09	8978.7	9148.3	6362.48	5376.71	5236.12	6688.6	4543.09		1768.71																				0.46561					0.153166
											1911.46				2342.89	3029.05			2342.03	3043.06	2279.96	954.487		2449.86												0.53439					0.846834
37922.8	90031.6	59483.4	53651.7	59157.8	80182.2	71695.2	23644.9	78345.4	66327.9	50189	42714.7	44987.4	44139.9	44521.3	8624.68	9850.99	9799	8117.01	11461.4
7164.41	19232.8	10194.3	13158.1	15502.4	23990.3	13771.7	8377.22	22906.5	19998.8	17934.1	11695.9	14624.3	15556.7	15539.7	6772.1	5939.98	4879.21		8799.38				15141.6
47804.1	103885	37932.1	38416.6	37179.7	101186	82567.8	14388	41083.3	38885.7	77515.8	63214.7	30698.2	27169.5	36082.6	21508.9	16549	15095.7	8069.18	15376.2																	0.562369					0.147223			0.13679
											37779.6					36942			112838			122068	178041	114514
										71048.2	50717.6		78250.3		87974.2	70173	72335.8	71778.9	129978	68109.5	81123.1	82642.9	100514	89825.4
																				6695.62	7144.79
28814.2	19002	6411.46		8023.59	24356.7	25494.5	10617.2	9648.41	8957.6	26042.7	26513.8	11382.7	11821.5	8543.1	21962.4	21633.8	10850	10192.8		22413.7	16474.4	10397.5	6723.2
10435.1	8183.37				7813.96	9628.96				8358.88	16282	4716.82	3236.3	11215.2	6712.2	7261.11		5526.05	3997.03	5051.34	5129.59	1953.46	2702.98	3768.58
14803.7	9970.42	776.321		122.418	10165.9	12248.9	2296.49	1948.54	1645.87	13831.1	13121.6		2757.02	2652.65	16883.2	19444.9	3939.96			15740	13393.5		3201.28
	2519.16				2410.02					2252.37	1742.91				1826.8	1541.4				643.65	463.724
40046	33823.9	7527.7	8502.53	7942.82	35264.4	41622.5	12166.4	11445.6	9636.59	24557.8	24115.3	10382.5	9743.64	8903.18	11432.1	11911.1	5056.64			6500.03	5729.53														0.601696	0.555853				0.278299	0.258989				0.156052	0.151787
										9024.09	10696.3				16456.8	18917.7			5200.24	19513.6	17773.2	7682.27	5988.2	6932.16											0.398304	0.444147				0.721701	0.741011				0.843948	0.848213
480967	280874	880229	774215	825117	391568	464379	891342	696086	789354	323570	316650	499668	530777	461220	74746.6	74550	89901.3	74172	94428	7522.35	6434.01	10676.8	3286.71	6838.47																0.407534	0.394806
10366.2	11574.2		7633.03	7766.53	12704	12301.2	14832.3	18775.2	22044.6	10589.1	9861.36	14197.9	13934.8	16394.2	2002.25	2029.23	2388.32		2658.14
																	7055.46				5434.87			9740.38
															6576.54	4434.86						6777.76
										7021.26	6652.63				52562	54845.3				60887.1	60117.3			23325.6											0.100054	0.0933273				0.754609	0.764809
10664.1	8162.44				8023.35	8347.58				10394.3	10751				11143.8	14429.1				14312.3	10470.7
7957.07	28860.8	18873.1		12302.5	15970.9	9829.97			15923.4	25126.1	11044.6		10845.8	15588.7	14166	8826.82	13180.4		14719.2	12339.4	6979.81	14245.8
9700.47	37159.9	25099	10348.2	15053.6	21238.4	13126.7	3263.66		19484.6	32116.4	14647.4		13569.9	18656.1	16914.3	10920.4	16297.7		18559.1	15113.7	8843.1	16128	19867.7
3146.07	5614.77	4239.01	6363.85	4045.27	758.484	6155.91	4676.4	5305.95	4628.9	3185.71	2603.63	3407.76	4236.02	2690.5							7831.61
11297.1	11407.3	9975.33	9685.46	9817.82	11353.4	12698.9	11739.1	9329.7	11057.2	15534	16188.5	14316.2	14447.5	13638.6	19570.9	19644.1	14128.3	15881.8	12862.4	20047	18340.2	14145.8	10701.5	15292.8
13752.3	17494.2		5600.41		18231.6	20313.6	11517.7	10525		23417.4	22394.2		10539.2	9095.09	25437.1	22718	9356.64	14091.3	16549.6	24318.1	22808.8	9855.78	12186.1	12408.6
1660.67	5932.25	5445.6		5016.27	6160.17	3546.83	1536.52	5637.86	7433.5	5309.04	3930.73	6655.34	6312.11	6842.92	2956	3118.96	4763.31	7058.65	6038.39	1623.81		3463.52		5393.33
3829.75	12283	10730.6	11088.5	9926.48	11046.7		3568.86	9773.76	9295.48	13555	10019.6	14437.6	11939.1	8569.5	10002.3	8055.7	12319.9	9929.14	10676.7	7288.55	8811.37	10154.4	13645.1	8878.63			0.946965		0.926656											0.962484					0.948558				0.879656
		4506.87		5891.98											2923.74					2964.24				9109.12			0.0530353		0.073344											0.0375158					0.0514419				0.120344
49365	87162.8	25250.6	27682.8	27989.3	88979.2	83066.6	10064.7	28033.7	28040.6	57573.8	54954.1	21177.9	23115	20857.6	12789.5	10670.4	4826.11	6491.24	9509.3																0.72182	0.799098				0.330969	0.296111		0.305968	0.342975
										18259.6	11369.8				21275.5	20873.5		12117.1	14991.2	20987.7	22374.9	9514.61	20637.1	10920.2											0.27818	0.200902				0.669031	0.703889		0.694032	0.657025
5689.54						5109.71				5317.58	6672.75			3855.46	8875.03	9124.59				7035.03	6747.32
14909.3	36249.3	31992.9	24096.8	25873.6	27646.8	22040.7	7465.75	15296.6	28232.4	37682.4	32401.9	26086.3	26958	26856.3	34639.8	30550.7	32164.2		22577.2	23211	34773.4	27633.7	26667.8
			3624.98									4760.98
											2041.91									417.184			3864.72
3741.2										2819.64					4442.44					3984.33	2628.5
15043		13038.5	7334.47	14738.9		6640.5	21925.7	11492.5	6889.59					10180.2
5977.82		7746.06	8827.66	10076.1			4261.42	6255.46	6520.17		5945.57	9538.97	6746.74	5760.87			8142.27	7716.67	10828.1			6040.65		7464.92
6553.01	6688.82				7701.73	7091.28				8687	9421.11				10017.1	10282.3	5.54488			9070.48	7785.16
10322.5		6066.61	2574.09	9895.26	63.0426	4555.41	17685.3	5302.25	3287.48	2741.12	4939.66	2748.53	5458.92	12625.8	5345.81	5194.98	8073.33	30.0996	3897.37	5638.87	3931.27
7758.15	184.536	8955.99	7902.43	8622.71	2140.9	2957.15	14276.1	7184.61	8244.23	3029.48	3648.89	6840.33	11133.5	10257.3	3844.89	4094.68	9940.12	5059.27	8698.18	2718.44	2475.29	3583.85	449.872	356.843
			1857.87								2000.96						3712.48					1875.58
17701.2	3661.34			6843.62	4770.18	11625.9	12505.4	6010.57	6943.72	9062.66	14017.8	4935.53	8662.55	8042.42	15170.9	14623.4	10778.4	6554.59	7292.13	13234.7	11501.9	7634.6
30119.7	35582.3	7556.59		6560.29	38877.2	40193.7	11448.7		9575.5	38589.2	41896.2	17653.3	15003.8	15557.8	44172.9	42694	18731.5	20395.9	15285.1	36856.8	37164.4	16283.1	19329.5	18850.3
7693.52			3495.34	8373.84		4456.58	9690.99	3297.11		3265.73	5917.41	2933.01	3764.25	8617.14	5712.47	6438	7539.12	2851.82	4550.56	5914.57	4456.26	2999.84	2174.15
3893.09	376.41	20.7383	444.466	2129.67	408.188	2145.76	4406.04	1995.23	409.672	1334.08	3956.15	589.843	1745.24	4439.31	6844.76	5244.12	6264.08	133.021	1681.92	3840.19	4685.55	564.94	392.963	757.312
4328.81	11549.6	3597.67	3930.54	1777.56	15002.1	9916.87	574.748	2225.48	1438.98	9118.71	5691.69	1402.69	729.476	37.1215	182.261
3004.76	18045.7		1834.71	2790.51	13068.3	7488.24	7.05058	954.299	3662.97	5144.44	3400.17	792.385		3090.89		1804.53
419.659	3979.28				7057.82	2707.1				8676.78	4447.95	209.527		22.23	1798.8	1095.22
143504	185466	47105.6	55583.9	60464.1	159244	161763	50272.5	43503.6	43359	214773	205151	52160.6	37584.1	45873.7	252841	224952	42362.4	45278.3	38154.7	216549	199138	30171.8	31297	24703.3
119284	182669	10805	25013.2	25041.8	162605	151849	42019.1	33646.7	40785.1	179012	194896	42463.5	31643.2	37188.8	216990	215143	36787.7	40311.7	32570.9	195946	189765	26094.3	30193.6	24528.1
28210	46677.6	40329.3	48840.2	41223.4	42021.3	41216.7	37171.7	44120.7	44873.8	24635.3	23764.1	26763.9	26225	26765.4			57.0753	8948.37	3927.97
3371.75	6923.37				4157.61	4953.93				5389.89	5072.7	35.2006		68.602	6387.92	4928.18				4723.98	5303.48
7272.6	5990.26	5532.73	7207.98	6324.47	6417.36	7215.3	6805.76	7092.38	6911.4	8139.29	9824.65	9429.47	8743.84	9816.43	11167.1	10456.2	10822.1	10179.2	9386.13	10026.3	8835.82	10139.6		8663.51
61060.3	102271	77377.8	79645.2	83801.1	100065	91584.4	38897.9	83746.5	79243.4	98518.5	97280.1	93890.3	96329	96471.3	88604.6	83762.9	93571.1	97683.6	134380	73608.6	82922.5	76448.6	93657	88311.5
16985.3	27621.6				26015.9	24386.4	4604.48	2655.54		28250.5	26094.3	5014.74	6003.47	5922.44	30653.7	27043.6	7745.1	9992.84	13133.2	26070.4	27011	6667.07	9422.31	7287.35
77024	58884.7	77286	72903.3	74015.4	54370.8	61497.8	101215	76062.9	84217.5	60028.6	59594.9	84278.6	94784.4	80357	60264.3	59506.1	75988.2	77966	66242.9	52583.8	47029.1	58537.6	39122.9	55040.1
12230.4	14397	13340.5	16951	14724.5	11739.8	14986.3	21959.8	17986.4	18405.6	14898.8	14140.3	24437.2	19524.1	18233.1	15478.5	15245.5	18596.5		17183	12328.5	11319	16545.6	16665.5	16382
1818.43	77.9806	159.711	591.774	1358.88	213.622	409.879	3908.65	188.716	14.4543	54.1909	2.77389	19.2727	62.0336	76.6236			199.595	199.291	101.573
116984	79897.3	11943.4	15860.3	10119.6	90088.2	90253.1	15188.9	15544	16247.7	99810.9	89778.9	28268.1	26704.4	27667.3	124002	134802	32739.3	37324.8	28524.4	104458	109342	33985.3	25701.7	30799.9
16099.3	20626.4				20957.4	21184.5			4100.01	21552	21572	5615.88			25922	23974.1			5867.2	20163.9	19539.8			4377.29
107592	78095.2	416.364			83318.8	102592		675.945	1659.36	142746	138670	3389.14	2054.9	3397.19	187318	151339	4210.5	4495.19	4352.48	129721	141993	3732.72
						3524.52	7683.89		6500.54				17937.2				26003.3				14809.5	27451.1
1097.87	6674.12	7695.77	9725.85	8163.45	8663.69	6040.68	2984.75	10490.7	11095.9	7753.2	6852.18	10942.4	11688.7	8936.96	6851.37	6441.13	10618.6	12518.5	18056.9	5795.54	6455.69	10410.1	13694.8	11955.5
33172.2	24030.6	12509.2	12446.3	11575	24875.8	29059.3	10109.8	12940.7	13785.3	32496.8	30071.8	21102.3	22052	16071.4	37431.4	31773.2	19866.4	25333.7	18923.3	30404.9	28173.6	22383.7		18400.7
72746.8	111099	73505.7	83438	72880.8	103232	96409.7	79176.8	80327.6	94786.8	49248.8	52179.1	41481.9	40376.3	46022	9736.73	8503.64	6999.95	9249.37	10463.2												0.932104			0.948827	0.568781	0.536991	0.59419	0.616452	0.614567	0.0986244	0.0933729	0.124765	0.147937	0.122614
						14840			10802.8	78900.5	95071.4	59867	53085.9	60992.4	188047	174480	103767	112574	158216	187985	189818	101532	110510	103526							0.0678964			0.0511735	0.431219	0.463009	0.40581	0.383548	0.385433	0.901376	0.906627	0.875235	0.852063	0.877386
											27142.7									49040.4
5280.98	4778.25	5427.76	7449.05	6908.45	4843.05	4825.18	8646.74	6697.81	6710.57	2393.49	3599.04	4954.31	4330	2453.94					772.877
																		5885.5			6377.54	3935.85
										433.001	1939.56			2485.71	4173.3	4593.39	4423.17					3816.28
		5714.55	6539.66	4865.9	6953.62		2280.19	4312.95	6061.78	17878.9	17454.2	6312.22	8157.03	7108.21	18348.8	15978.7	11387.7	13484.1	18389.8	21086.2	29090.1	10201.5	14589.9	10568.9
1447.63	13971.1					7599.52				22858.2	10610			183.727	21125.4	13858.5	3979.27		4322.5	10512.3		3483.47
2215.89	77.0014		585.609	2164.79	0.932477	83.4465	2732.47	1790.17	1544.39	282.121	3964.58	421.023	2159.56	3823.09	4906.9	4832.3	4644.37	1562.35	2580.81	3394.67	2916.16	1268.6		1265.08
5005.71	380.923	2526.03	2264.85	5157.68	1118.73	2151.22	10524.5	3553.28	2061.46	1247.33	1912.83	1835.56	2647.39	4771.09	25.9779	17.7166	307.086	4.24099	162.53
13434.8	21859.6				26563.5	17290.8				28674	26947.3	392.68			32152.1	29164.6	1788.19	3423.19	3945.39	30308.7	25381.1	562.354
37436.6	7445.97	38195.9	34599.2	36927.2	13677	17301.9	56761.1	37782.9	32675.1	12027.2	13959	19618.7	22302.4	23404.6	31.6788	28.8618	74.932	661.373	1139.35
							20262.5			16837.9	20858.1	39010.3				35173.1
															31030.5		57775.3	51183.5		32276.6		40889.1	21331.2
														36366.9							24992.7			33794.8
5197.88	7755.19	7356.68	6319.75	8484.62	7765.81	8058.9	8081.68	10174.1	8586.09	4289.84	5353.64	3830.34	3115.27	4981.34		1101.62	1000.8
21085.7	24254.6	47083.1	43363.9	49121.5	24330.3	26806.5	45129	48140.7	48640.6	16889.2	18108.1	32358.6	27906.3	27756.7	1745.24	2479.06	3293.73	6596.7	4822.17														0.620639					0.359774
								5304.28					8951.73																				0.379361					0.640226
7761.64	9485.83		10912.9	8834.4	9687.86	8918.6	10016.5	9643		7443.05	7233.09	9613.81		8152.55
																		2810.73		2457.97	2815.7	3762.22		3005.64
	2419.46					38.9857					912.166					381.395				455.574
10830	7629.36		2071.76	1036.81	6715.93	7726.81	3010.14			10033.5	10208.1			2540.2	13839.1	12400.6	3761.93	3744.48	3716.93	12067.5	11365.6	3959.22	2990.67	2884.27
2195.64		962.788	2291.94	2969.61		1855.83		1215.89	2897.13	1247.65	1885.75	3639.97	2301.16	2292.82			3075.47	2805.33	1923.39	1925.84
4197.63		3004.67	2167.14	1909.82	2478.62	1496.05	4103.8	1820.65	1920.11	1831.04	3132.35	1818.31	3363.41	2332.67	2248.25	2658.83	3046.78	2016.69	1721.31	1627.16	1075.31	2129.03	9.70646	1942.5
4149.3	9263.69	4342.7	9362.61	8322.96	7866.02	6260.08		10469.8	13121.2	12664.1	11664.2	11511.1	10565.8	9430.29		10912.8	12352.6	10873.7	22487.2		10488.7	8296.38	11180.8
18455		15276.8	14223.8	14199.9		14621.4	20177.1	16411.7	17417.8	12429.3	12611.5	11741.7	9350.93	10726.4
											3108.06					6013.52								7969.05
	5205.5	2826.97	6098.12	4812.59	5749.87	5229.13	7792.58	5651.06		3257.86	4313.33	5138.05	3870.06	2778.53
																			1947.59	3786.4
38188.4	79836.6	17974.9	19195.8	17505.6	75939.1	65828.9	7601.46	22917.3	22259	100297	87196.9	29729.3	29409.8	28139.5	83153.6	81640.2	34167.1	38409.8	44550.8	74230.4	79369.7	30008.2	37706.6	33803.5
						3974.3														7994.35		5631.05
32.6442	3248.34	80563.1	19321.2	46059.6	3123.4	709.214	1747.55	3311.16	4000.11	29809.4	39414.9	13384.8	172.294	1085.8	418.75	2407.46	5357.07	4447.08	32.9176					571.432
184918	350842	168054	113122	230677	336993	213983	21216	66160	112348	501080	247956	90359.5	82493.2	73953.5	18062	18558.5	20799.6	23555.3	7757.46		5234.67
97536	180572	264442	312446	291597	174641	160627	93018.8	260171	281721	117142	104173	149841	137447	142829	19471.2	19220.3	28689.1	31696.8	49029.2		3269.72
												11378.2			11919.2	10867.9	16979.6	24005.2	27453.9	9849.46	13828.9	24064.1	25345.9	52068.9													0.0225899			0.436167	0.427319			0.720211
							7770.54		19404.4	45663	39179.4	102818	85232.5	83969.9	78208.5	78061.6	184572	172357	234497	93617.8	87035.1	159830	315525	185055
																						2163.49	6988.17
54424.9	88691.7	7091.21	7290.51	6848.44	95824.5	90144	2424.7	6198.22	8327.45	113724	105975	11005.3	11497.8	12885.5	109058	96335.4	15024.1	18276.5	28068.2	71867.3	53365.6	16506.5	18454.4	18422
5987.48	1360.67	2209.57	2998.48		1076.94	4213.96	6283.61	3690.58		2669.7	5158.48	1819.61	4913.76	6288.09	5490.88	5936.32	6937.88	3912.92	3795.98	4687.39	3972.98	4457.11	2044.26	76.1782
													1941.69					5335.68
1517.45					4787.76	3860.26					3683.66				5876.27	4484.09	1816.83	3565.33		6153.96	8477.84
70956.4	112677	14880.2	18734.6	16931.3	104072	112164	5389.67	18119.8	15149.5	134933	131147	19852.5	17434.8	20554.4	143113	126302	27135.3	28977.8	37573.7	112683	119753	20064.7	29515.2	28670.5
										3645.6					2598.37					53.8881
9333.43					15631.7	16852.9		9120.64		64735.4	59093.4		26724.6							150880
35479.9	36454.3	1686.54		2195.93	36464.2	38006.2	5197.79	5279.5		25482.2	24332.7	67.7309	6862.67	1509.98	9040.14	7313.29	2145.5			2079.47
											31014.4				32796.7	13369.3				14732.9	15624.3
5239.04	5518.75	5659.22	5598.85	5476.78	6344.67	6570.27	7206.85	8166.87	6810.64	4624.84		7273.19	7842.66	5919.15	4272.9	3693.92	4205.56	4871.73	3002.6		1263.14	4199.58	4253.49	2463.71
159.049	301.697	119.424	23.5611	76.7883	12.5486	16.437	1395.17	44.7929	34.7788		4.33533			119.827
2272.92	11295.6	9323.17		9095.69	11161.1				6508.9			6894.25	6666.27	3668.03
										7550.22	6267.06				6471.63	6533.69				4999.59	6583.07
34637.8	66427.2				61000.7	53530.2	7035.66			44861.3	42566.3	7653.93			9549.74	13702.3
										21180		5790.91		5736.33		37520.8				32160.3	33158.7			9690.94
33691.7	65066.9	17654	24872.6	20421.9	60934.2	51758.1	18654.8	21397.1	23335.1	72827.6	73461.9	31438	29043.3	36543.8	73103.3	74165.5	39340.7	36972	68750.9	60601.3	65724.9	31579.3	41261.3
40784	48678.1	29301.5	29307.8	23783.7	54980	60954.5	46573.6	31028.6	31499.6	78631.6	82480	37189.1	30232	35597.8	92452.4	90898.5	47658.2	52575	80851.8	84980	81861	41595.1	47721.9	40333.3
																771.656					1833.6
11427.8	12816.3				11495	14677.1			35.2537	12247.6	16954.7			1.64798	15719.3	16407			201.504	16068.7	11387.9
																4740.67				4774	4603
							12433.4									1805.79
36301.8	3788.69	9214.78	10321.6	32232.2	5109	19688.3	64379.5	17959.9	9962.61	9456.7	13131	6012.15	13231.3	29087.6	127.964		1324.51		54.7904
97984.7	4961.52	14722.8		20860.6	40329	62032.4	30805.6	16661.4	13490.1	40881.4	46132	14112.3		17871.8	8957.44	15855.2		6136.59		1910.9
											4608.09				8084.36	9486.74				7732.34	7877.5	4952.62																		0.282359	0.331339				0.270064
															4241.78	4428.56				3857.76	3798.36	2748.74																		0.828631	0.86512				0.753614
95557.8	21607.7	75693.7	71935.5	94202.1	19110.4	67687.9	120891	68871.6	52770.1	20393	35155	41973.5	45551.6	57133.5	3910.56	4709.6	11333	3821.46	7069.48																		0.639122		0.705291	0.147059	0.151041	0.221499	0.137055	0.174813
															3940.71						1568.73
																3925.49	8110.43			4728.31		7493.54
												6771.82		6821.35	6480.7	7563.65	11381.2	6874.98	9534.99	6654.43	5745.55	10048.2	3168.58														0.360878		0.294709	0.852941	0.848959	0.778501	0.862945	0.825187
144321	33406.9	50255.3	58644.7	53976.6	62952.1	103933	126730	69665.8	83301.1	30691.1	37744.2	37519	46259	34490	6636.45	8449.16	10994.5	7986.68	8415.39
															4179.68				4724.25
														8557.79	12077.5	11791.9	11269	9403.58		9325.73	9965.34	12406.7		7881.96
											14851.5				16151.8	14334.5	12630.1	9540.24	15481.2	14004.5	12835	19207.7		13738.7
30824.8	28348	10359.1	12478.6	11438.6	29632.5	30457.6	17481.1	12019.6	12177.7	17241.5	16534.1	9798.85	7245.48	8263.43	6467.28	5309.91	2146.98	3735.88	3140.94
															7769.24	8617.78			5045.17	8762.4	7374.77
19207.5	11247.5	16136.5	20088.7	16995.6	13643.5	17158.5		17433.3	21372.3	10164	11998.4	18190.9	14491.2	15523.3
4940.95		6360.65	7524.82	5147.7	3533.84	2454.74	20525	3177.9	2848.62	3014.06	3604.54	5914.07	7598.59	5637.7	8057.01	7473.48	10416	9548.17	7627.4	8566.82	7085.86	8268.96	5004.11	7937.68
10409.8	25330.5	36017.8	38482.4	24637.5	10197	5105.17	2640.57	10307.6	30634.4	12861.9	12482.9	23167.9	9151.56	15503.5	7835.12		2533.38	3074.87	1944.34
18443.3	13633.5							14940.6	13702.9	8544.15	6715.55	10118.5	10666.7	10897.5		2266.08
200150	335733	385281	423236	426434	338307	276560	297438	426422	467718	242689	203718	291785	264041	271764	51615	52389	75371.5	83569.4	96408.6			5721.35	9295.19												0.771863	0.719289	0.972236	0.970555	0.977115	0.194566	0.200631	0.364415	0.338478	0.274731			0.0342895	0.0309868
										14053.5	15576.3	1632.48	1569.44	1247.05	41861.7	40894.7	25755	31999.2	49863.9	53205.7	49734.6	31569.1	56949.5	46332.7											0.228137	0.280711	0.0277638	0.0294454	0.0228854	0.805434	0.799369	0.635585	0.661522	0.725269			0.965711	0.969013
9782.43										3511.69
6814.8	10341.7	7147.83	9729.24	7808.27	11279.6	12817.4	9040.58	6512.37	7998.68	11744.8	11728.3	10637.9	6786.66		10636	12644.4	8675.16	13765.8	12952.7	14209.3	16800.9	7477.2	8624.95	11096
26586.6	14041.8	19042.4	18166.1	21875.2	19785.2	22931.1	26560.8	21772.6	19961	11679.6	13062.5	12192	12500.2	12414.3	691.414	2034.4	1728.83	2351.25																			0.566478			0.0312706		0.0867535
												6412.72			14721.3		12508.2		11947.3	15236.7	11448.4	11556															0.433522			0.968729		0.913246
211.521	3434.94					1530.43				2085.69	1556.36				1096.02	396.327
456734	42337.2	191695	164527	206224	172929	319603	271796	182913	171033	294182	380422	230747	261882	251323	394840	413191	300803	170363	228248	354867	322548	249080	52156.2	82925.9
23337.3							20664.1								28446.1	30234				25314
			17473	21508				17923	21957.7						37052.9	35203.9		22500.2		32635.6	28701.3	24805.5		19193.3
		3186.06	5076.47	4301.21		2070.18	8502.8	4581.55	5564.8		935.449	3156.03		5261.92
					4257.25					3433.02
11311.7	12777.4	8319.05	7964.81	7357.35	12813.5	10988.5	9556.67	7607.25	8578.82	12562.2	13018.3	12691.6	9649.56	10207.5	13842.4	14046.3	14430.1	14745.5	8781.76	11554.1	10458.5	11376.3	8120.78	9202.29
68541.2	73843.8	38186.4	52737.9	43352	75790.8	64637.8	54095.8	42096.2	52016.6	75251.2	87141.1	60135.2	58324	61398.9	85437.5	86340.2	69564.1	76189	64039.5	81126.9	80084	59649.2	66307.2	64928.8
411728	104070	268042	281000	333593	113104	286920	403060	259985	241116	133584	178646	147611	144720	227178	36802.6	34901	44608.2	21525.5	34888.9	4656.95	6133.44	3676.09														0.549571				0.113217						0.0188684
															5941.02					7016.33
											8497.17				24429.1						23442.5		6114.98													0.119126				0.342483						0.328651
										5209.12	5368.2	7327.38			8819.45	9215.34	9887.56	6343.78	9247.42	11114.1	10572.3	11283.3	3914.24	7860.28												0.331303				0.5443						0.652481
															1769.19					1810.48	1644.92
344.44										2839.2												2179.15
12343.8	24164	11861.3	13924.8	13854.8	23172.2	19482	4856.52	14855.7	15161.4	21179.4	19586.8	16530.9	16596.5	14185.3	15476.4	14668.8	16989.3	16883	22405.8	14933.5	16490.4	14312.7	14013.5	14984.4
24967.8	86549.5	37886	41902.2	35614.4	82132.9	54355.7	15648.4	37764.9	40856.7	60301.9	46832.1	31084.9	28943	30192.8	15708	20634.3			10804.9
60632.7	33182.2	16237.3	17099.6	19586.6	32966.3	34277.8	29450.1	19056	21001	33138.8	32605.8	29669	24204.3	25694.8	33132.1	30613.7	28824.6	30694.5	26017.8	32357.6	27342.3	22135.5	17120.4	21921.5
203408	233925		215675	189649	233331	227633	330973	283393	270105	304430	284791	345183	348005	300537	327526	325831	349063	369200	292043	294473	267880	326583	257100	315331
159420	244602				234514	193900	1150.74	706.584	1828.93	155372	129252			867.85	27395.6	26597.4	15.5256	1657.38	424.792	342.671	88.9435														0.991827	0.833067				0.173309	0.172943				0.00290243	0.000564173
					5766.38	5808.33	70.1206			61924.3	43928.1	13978	11516	11034.6	97171	91914.9	14961.4	23702.3	29778.3	94382.2	98492	19828.9	28869	23495.5
										2530.18	2516.01				7683.09	7370.96				7196.91	8512.05														0.559748	0.561994
10620.6	1308.8	2702.75	2714.14	7583.17	1104.7	4821.58	13857.9	5348.27	4107.85	2230.87	4272.72	1494.38	2325.22	5881.93	3.74322	2.82016	76.1779		82.2731																					0.000917676	0.000838322	0.0424372		0.0413036
23460.1				17013.5	4507.31	13167.9	34854.9	15205.9		12938.6	26982.1	15311.3	24452.9	31451.7	26886.8	29874.4	39656.3	15991.7	19278	28198.5	23363.2	16902.4		9763.54
											4339.71			5893.17	10295	10247	10800.2	5277.11	6347.42	8475.99	7477.01	6603.13
66531.3	14444.7	22048.3	15719.5	19628.9	14920.4	43822.3	38822.3	23010.8	15221.4	20258.8	32150.8	11879.3	16326.4	17999	6081.92	7601.84	5391.42	2771.3	2802.19																0.681253	0.665597				0.201493	0.227816	0.188268
										4816.6	8208.04				12247.6	13093.2	11812.2			12258.3	9562.54	8618.15		2137.53											0.318747	0.334403				0.798507	0.772184	0.811732
20445.2	3974.44	12095.4	8319.25	16012.7	362.07	9641.19	31319.7	14578.1	9442.15	5236.76	11187.6	10118.5	20183.9	17711.8	10980.5	12929.4	17959.2	8980.22	10476.2	9024.43	7383.79	8328.96	3354.46	3493.09
										3967.87	4655.38				10499.9	9650.38				10834	9641.65	2587.26
71151.4	47437.6	31061.7	33126	44248.2	50412.7	60726.5	59840.8	52201.3	50766.4	35803.5	40310.5	35807.9	35639.9	32247.3	9136.13	9782.11	5038.65	649.121	4541.84											0.937397	0.984484		0.967535		0.702374	0.671991	0.647945	0.65192	0.623214	0.156894	0.1431	0.127288	0.0182292	0.145572
					3754.56	1067.3		1953.34		16919.1	21942.7	21697.1	21221.3	21742.1	54750.6	65324.3	38525.6	38986.8	29729	60582.8	55870.3	31730.4	23427.3	34146.1						0.0626026	0.0155156		0.0324649		0.297626	0.328009	0.352055	0.34808	0.376786	0.843106	0.8569	0.872712	0.981771	0.854428
				115726		12702.1	26544.6	30412.5		13095.2	61513.8	123439		30991.3					2159.19	182.485
13266.8	29531.7	4203.94	8703.49	5859.17	32267.9	22923.9	2388.91	9682.77	8385.43	34371.9	30279.5	10751	10367.2	10862.7	33006.4	30065.8	11874.1	19000.8	24004.4	27124.3	29924.7	12937.1	16530	16505.1
										9850.74	8567.2				12280.9	12000.8				12591
		1567.02	2260.47											32.1558
	32861.5				31428.6	32325.1				36240.2	45543.2				45239.5	45799.6				40180.9	43575
7601.72	22495.5	37.3506	31.7715		16466.8	14822.9	22.3788			31914.2	32268.1				18659.6	13284	1853.55	2096.64	2242.68	17183	12463.9		2172.05
12649.3	551.878		1536.21	3086.26	37.0317	8176.62	16368.1	7104.93		5335.54	11709.5	5363.32	7422.57	16273.5	11329.4	11268.8	15713.2	9.75887		12168.8	10365.7	6810.39	2907.52	2641.52
36838.9	68789	30691.3	32744	40739.4	48401.6	27787	13826.8	35379.2	32414.2	34231.1		27085.4	32883.4	40554.8
																					3502.82		4898.16
															14.4232					4.27134
576.519		2411.2				782.156	394.482	3165.24	2507.61		896.886	4352.66	3880.93	3690.33	1909.08	2438.28	3066.11	5800.64	4035.01	1221.91	2681.88	3990.43	6556.65	3708.3
	13562										18446.5									16710.4																0.787094									0.713018
										8040.42	7219.12				11004	11205.6				9730.85	10049.5		9399.71													0.212906									0.286982
12583.6	16978.8		6386.15	5469.17	18382.2	17554.5	6483.86	5668.35	6708.85	22458.6	21204.7	7079.15	7650.3	8767.12	22702.8	20189.6	11212.2	10867.7	8700.6	19562.1	18460.5	9685.42	9539.92	9355.43
1421.13						393.963					207.344				1196.79	1447.4				257.06
20761.9	2426.54	8216.81	9633.1	30330	4493.59	12805.1	36825.6	3321.85	8408.95	17618.2	24229	9096	17176.3	33196.7	7049.58	12418	17540.1	7100.8	5587.83
															4677.91	4207.55				3355.34	3189.67
4740.05																					12776
					7826.15				11232.4				15829.2							12135.3			15694.5
			3521.2				4391.03	9606.94	11043.1			14136.7				7378.47		17695.1	24993.4
																					8671.29	10539.3	13414.7	9930.08
	5302.25									6478.22													8584.63
15525.1					12380.1	7508.89	2649.72		11178	11689.6	9203.97	10652.9	10542.6	8578.74	9750.94	8959.54	9727.96	8111.18	5515.52	5947.2	6618.1	6404.85	7437.7	7342.95
	241.13			1842.69			3347.48		183.028	437.919	948.39	1523.01	1577.28	4169.53		1990.28	5464.69	1434.21	1073.9		1348.51	374.267		36.5123
476090	883621	625578	1.15435e+06	924591	970091	760707	570849	1.62994e+06	1.69654e+06	1.03693e+06	892880	2.0594e+06	1.99605e+06	2.1543e+06	818555	793680	1729000	1.91059e+06	2.29283e+06	860900	924398	2.16149e+06	2.07093e+06	2.29016e+06
8947.24	11590.7				10432.8	9669.31	3462.58	9180.02	8439.69	22996.9	22144	16971.6	19787.5	21342.3	35750.9	27671.1	35421	46931.6	117485	31776.6	28334.4	39417	73264.5	64784.1
5338.96			1532.57	5649.52	1213.61	3387.96	7135.52	388.944	1401.81	4976.44	7229.43	1780.24	4336.5	7481.19	956.098	486.456
10297.4	9366.8				18766.7	7525.02		5695.6		8753.71	7799.52				17328.3				632.069	7519.66				6359.59
29854.2	29881.2	53786.6	66192.1	61533.7	32689.1	35168.9	78250.1	68896.6	50548.6	26957.8	23362.8	30019.5	27522.2	26167.6	1563.9	5462.89	3951.32	8044.93	6277.26													0.860055	0.872341	0.83814	0.510481	0.434408	0.376352	0.395102	0.375514	0.0303722	0.101169	0.0545957	0.0976963	0.100033
							6341.74	5021.77	4862.1	12875.6	15150.3	24776.6	20986.9	21674.6	24867.5	24173.8	34079.6	37007.5	28128.4	29457.5	25067.5	28019.2	23214.3	27480.7								0.139945	0.127659	0.16186	0.489519	0.565592	0.623648	0.604898	0.624485	0.969628	0.898831	0.945404	0.902304	0.899967
52192.8	92470.1	110734	139410	115266	86749.1	75506.5	47123.9	122327	136567	105727	97299.5	165019	151997	140512	103382	104787	131236	144913	202093	93355.3	101038	113143	130102	117034
6806.84	12731.9			768.764	12120	10661.5	7558.46	24433		22008.4	19161.3	30812.4		31380.8	26050.3	27018.1	40578.5	44647	62221.5	23754.3	23677.3	35178.8	49907.2	45425
1684.78	8411.43				5745.46					17438.1	14363.6		1782.97		19329.2	17963	11912.4	12740.5	15147	16158.4	20636.5	15348.5	25675.4	16532.1	0.0256448	0.0701676				0.052324					0.141406	0.124936				0.176117	0.166574	0.113491	0.109875	0.0951385	0.166335	0.180757	0.16155	0.285565	0.227154
198353	37042.2	181855	206596	208192	44423.3	112960	310895	227519	188306	114404	159271	216217	288153	283333	118572	119479	269425	141289	177757	102645	88595.2	120033	16782.3	12701.2
95547.4	20546.4	39594.2	58503.9	74154	40370.6	66055.6	143336	110143	119911	76844.6	92913.4	190635	190449	162822	99182.5	75412.5	188208	102889	156015	67722.7	67495.7	104049	32784.9	40741
					12188.4	6512.08				10323.1						1468.73				359.711	1089.43
5380.35	6844.84	5169.95	8922.48	8303.36	7878.18	7124.99	9639.23	8939.98	8520.9	3693.66	3984.63	4590.69	4345.8	3691.54	396.152	1275.18	1082.65	3983.84	2973.87	702.414		1456.23	3447.73	2194.93
															15393.6		19449.1		38713.2			12152.6
193.677						802.11					454.165				1692.04	1960.42				1856.83	404.375
29352.4	22385.7	10076.7	12191	13976.8	29165	28719.4	10028.3	13312.7	10664.9	32060.3	34438.6	19258	18030.6	18765.3	37285.2	43886.1	16605.8	20169.7	19349.4	45227.5	39131.5	17710.1	16195.5	21218.7
23497.5	26696.4	6357.8	10813.9	11797.5	30078.7	29469.9	17346.5	17517.7	15843.4	40885.5	38823.1	22043.7	21560.7	23776.7	42096.6	48621.2	19390.1	23781	19399.3	40397	41174.3	20735.8	17321.4	19907.9
		9387.98	12379.6				30261.8	3863.11
																			11868.2			6101.46
3789.98	5814.65	2664.88	4780.56	3009.89	6521.99	5174.82	5649.56	3589.26	3734.49	5962.95	6282.83	4650.79	2852.7	5489.76	6453.06	5753.64	5370.32	6832.19	9149.67	4542.39	5184.09	4053.02	7629.24	6067
				6816.42			9342.88
10029.6	1624.73	7735.59	4956.69	7894.88	21.8471	4921.24	15608.3	6141.27	5342.29	4926.58	7370.47	8402.27	11542.7	15452.8	5946.01	6445.17	12916.2	7887.41	6824.49	5578.16	5464.46	5045.49	2854.94	3411.18
6542.68			4969.3	6347.04		2097.43	13862	6658.31	5598.53	3941.7	6186.12	8119.34	10741.1	14583.5	6464.69	7788.51	13259.4	7340.15	6697.82	5048.53	7064.73	4565.74
			2446.1	4.15114			708.867	2782.44										5150.54
16402.3	2780.6	12670.5	13476	14932.8	7204.78	11573.5	17675.7	10814.4	12118.3	13157.6	16062.5	16187.5	19551.7	16870	19062.7	18031.7	21901.4	11468.3	14584.4	17316.9	14331.9	13969.1	2714.48	6321.56
18997.4	25729.1	2444.39	5342.52	3146.08	29475.8	28090.4	5318.03	5460.69	5006.07	28655.4	30439.3	8246.05	6298.69	6981.46	32539.7	33572.9	9128.95	10794	8220.38	31463.2	31555.9	7330.8	7925.63	9983.81
20217.6	38339.8	11364.5	13283	15028.5	41088.7	35702	13569.6	18606.8	21280.6	49907.4	42403.2	26773.2	24046.3	24484.9	43591.2	41050.2	29011.1	31580.6	38355.1	35630.3	42092.2	26174.9	29791.8	29660.5
	20264.7					14859			9381.4	27479.8	24604.9	12802		12990.8	33926.9	31726.2		20049.8	22605.8	25975.7	31828.6	17242.1	24052.3	22770.4
3062.59	644.796	2862.21	2553.47	3361.23	37.2445	2086.27	5361.79	2944	3569.26	34.4314	1119.63	1644	1980.84	3029.92	1.46754				9.41348
												427.721				588.67	2684.97				85.7887		199.995
5405.28	11350.5		5684.01			8947.9				12056.6	13679.3	4824.63	3216.68	3806.31	9391.57	9789.38		4864.79	7237.37	7654.77	8684.76	2554.59	3552.88	4045.72
	62550.8		11307.2	9513.31	84466.9			38193.7	26395.1	8896.17		93567.1	7773.61	4155.42
398.8		800.83	1452.05	396.923	1315.48	477.276	2622.11		1602	179.767	111.851	909.671	384.573	197.173				1316.07
5824.61	2137.05	7612.52	6523.63	7350.57	4479.28	2375.45	11000.5	7597.17	8436.43	2047.9	1703.8	6006.26	6665.33	4731.2	31.4631	1.24495	41.4569	293.268	19.7315																	0.318499			0.524911	0.00547673	0.000205085
											3881.73			4559.42	6083.35	6462.14				4570.06	4233.03	6921.68														0.681501			0.475089	0.994523	0.999795
754.773		3110.38	3002.44			2744.54				5692.36	10443.4			5022.75	3582.46	4165.58	7685.1	7441.64	13488	3303.36		4759.92	6636.17	4521.6
4857.09					2895.2		7523.8			2279.21
1977.75		5718.55	6985.85	4570.92	5625.88	4865.26	1969.85	5181.82	7356.83	3842.66		3472.36		3844.68
																							6058.56	6819.92
25878.2	46927.3	8536.2	9448.17	5342.71	41267.2	37565.4	6225.37	8518.03	8083.26	52244.5	46584.9	8603.6	10029.5	9113.8	48898.5	40804.6	11315.6	13290.4		39160.1	41151	8735.48	15758.6	12139.6
5166.26	8749.88	3702.18	4812.03	4059.02	8230.73	7679.16	4637.02	5467.01	3322.24	7247.01	4771.01	3561.62	2123.19	4460.84	1217.6																				0.728981	0.635886	0.599474	0.439522	0.637176	0.181713
										5761.15	5841.64	5088.34	5789.42	5431.51	11724.4	11930	8199.34	9166.65	12139.4	9880.8	11067.3	11271.6	12490.1	11857.5											0.271019	0.364114	0.400526	0.560478	0.362824	0.818287
		6283.38		5531.98	8105.21	7743.25		10050.4	6591.96	7946.34	7246.71	8751.08	8434.33	8241.5	4685.65	4865.07	8192.28	7895.35	12447.1	3577.34	3901.83	7063.94	5974.47	6301.17
52467.9	71090.1	71028.6	78412.4	70473.8	71432.8	71381.8	53071.7	57394.4	66759	38148.2	31440	38804.7	32343	34426.5	6783.74	7103.15	4586.87	6819.99	6228.51
																				6831.81	6434.65
13740.6	17700.8	7649.56	10256	10856.8	19480	18561.4	11579.8	11504.9	13259.3	8855.67	11504.6	6071.03	6483.91	5392.23			748.332		1871.12
																	4066.93		3239.33				61999.1
37657.2	55455.4	5457.85	6742.35	5851.03	50391.3	45492.3	7230.47	8378.15	8382.93	74330.1	71797.4	11199.7	9750.56		84704.2	88631.2	16770.1	19845.1	23551.6	69790.2	76152.7	15554.2	18757.2	18306.6
	348551	66471.4	81712.5	74312.4	348184	93991.2	86576.8	100905	96383.6		405644	128883	114411			440915	118659	139247	167518		464812	104822		125321
						2691.92					5176.91				57660.9	51018.5			91896.2
648610	2.56357e+06	2.19448e+06	1.58634e+06	3072665	1.26945e+06	921574	754233	1.53317e+06	2.8834e+06	1.89856e+06	1.01085e+06	1622404	1592723	3020240	1.01017e+06	908264	1691532	2.75956e+06	2.06146e+06	851697	948028	1.85468e+06	1.36004e+06	1.74551e+06
80491.3	166238	235882	277892	238571	172218	116577	79561.8	228381	218069	188645	138681	245371	210188	214125	126894	116249	190284	223852	229588	122093	127310	179141	213696	173502
5735.89						2871.79					4927.88				6051.93	6187.71				5324.48	3723.58
797.33										2911.24	1328.18				2341.71	1987.87					2850.72
11119.2	10899.4	21741.4	15529.1	17045	11942.3	13933.8	16067.5	19796.8	17885.1	11059.9	9661.54	12901.6	14195.7	11965.5
																						6919.41	4803	8820.68
10807.2	1903.2			4621.43		5759.15	11368.3	7008.45	6529.65	5128.42	6628.82		12043.4	11581.9	8322.84	6345.82	11295.5	7580.49	4982.02	6952.35	5219.34	4321.37
7235.22	1093.97	6689.89	4739.59	7854.31	1060.94	3777.95	10716.8	4081.14	2932.36	2988.85	3687.05	3402.33	4042.08	6663.92		1304.33		2216.89	787.197
															1397.39	457.888				1960.11	414.13
40033.2	43575.5	80902.7	84139.8	43985.4	43206.8	45869.6	59678.7	49283	50304.5	22661.7	48264.1	57436.1	27983.1	63879.4	2952.8	3773.38	5096.55	7826.58	5984.4																0.431227	0.631658	0.678092	0.555367	0.812619	0.0778491	0.0940929	0.249143	0.292416	0.166655
										19233.7	18110.6	17545.5	14416.3	9478.41	22507.1	23377.3	9883.73	12186.7	19255.9	21123.7	20986.9	14714.3	21359.6	21137.8											0.568773	0.368342	0.321908	0.444633	0.187381	0.922151	0.905907	0.750857	0.707584	0.833345
			10459	9283.21	7987.88		12658.6	10722.2			7568.45	7739.01	6241.5	8441.3
4522.91		2874.69					3821.49	1846.12	2312.33	1584.7	2211.07		1731.65	2109.03
4624.05	7747.16					5014.4					6505.8				7415.68	6557.46				5438.94	5967.02	5520.02
	9020.34				13370.8	12489.9		5860.33		12262.2		10291.9		6239.78	13229.8		11614	10046.4			11773.2	8981.9		9647.75
9844.84	10581.1		1940.62	1101.33	10608.3	10696.7	2347.04	2390.87	1964.55	14045	14687.2	4434.68	3438.51	2853.33	16811.5	17536.4	6566.1	5452.07	5831.78	14284.2	14400.8	5428.7	4386.95	4918.56
						4194.99				5821.24	5949.63				9110.87	7798.16				7443.45
6456.5	9000.09					9585.76						3207.34			10397.9
60069.2	113755	121029	65467.4	93923.5	80425.3	57649.4	36045.1	74072.7	143645	50384.2	38414.1	49189.4	56996.5	85239.1	10115.8	6571.03	11857.2	17822	21059.9														0.927812		0.643027	0.661602	0.689839	0.688411	0.796616	0.200186	0.150058	0.17789	0.275586	0.225451
								6779.09		32901.1	23111.8	26014.9	30345.4	25598.7	47540.9	43779.8	64456.8	55105.8	85106.8	28333.8	51248.9	49085.9	89960.9	63850.2									0.0721876		0.356973	0.338398	0.310161	0.311589	0.203384	0.799814	0.849942	0.82211	0.724414	0.774549
6951.23	6336.75	8202.34	6823.08	6645.27	5488.67	6700.05	5702.45	6298.93	5798.65	6295.78	7328.41	6421.5	7310.29	5995.19	7441.24	8354.86	7296.6	8510.54	6708.19
	6278.43	2684.59	7009.26	3689.99	5600.01	5594.99	2300.11	5470.16	6522.31	3994.23	4393.54	6489.94	4613	4514.34			582.115
																21898.6	14407.7	12615.1	19775.3	14698.8	13411	11828.6		16312.9
14119	1296.54		2838.89	9689.98	72.4667	8856.69	11125.8	5853.8	3481.66	9486.17	20880.6	8109.97	9161.15	16627.4	27240.5	26517.9	21054.5	2548.14	10890.8	21135.7	19664.3	10847.5	4766.69	2905.27
10520.4	12760.5	10579.1	12304.8	10737	15538.8	15727.5	12733.6	11736.7	12511.4	16526.7	18955.9	11885.6	13797.7	12861.3	19041.6	18820.9	13650.6	15573.9	12047.1	21340.2	20033.5	14646.3	13514.1	13742.4																0.681116	0.684885				0.709238
															9362.92	9094.7				9188.41																				0.318884	0.315115				0.290762
66253.1	92108	22881.1			88209.7	77348.3	31788.7	27494	33748.3	52638.7	50613.1	10988.9		27537.1																0.99884	0.998764	0.99999	0.999056	0.999108	0.988057	0.9846	0.961516		0.984171
					5763.06	5385.06	18.4209	1460.45	1695.33	35786.1	44522	24736.2	22480.8	24909.5	74488.1	77578.4	45160.2	42378	89505.9	75234.4	71620.6	54587.2	42964.2	59218.5						0.0011603	0.00123635	1.03032e-05	0.000943577	0.000892388	0.0119435	0.0153996	0.0384835		0.0158291
											469.488				2579.12	774.782					2839.35
10330	5065.08	7422.35	8849.36	9387.31	6723.84	7165.31	14085.6	8969.2	11482.5	6681.51	7730.47	9852.94	10775.3	11049.2	4370.25
2464.52	7230.91	2629.09	9600.01	4178.61	8606.68	6637.2	3396.87	9187.48	5153.94	7141.81	4328.34	6604.37	8223.1	2680.41		391.388			411.408
															1274.14		3195.53	4457.71	4533.77	745.16	2172.23	3456.34		3163.23
595.953					2308.25						798.008				678.042
55555.3	78601	78818.8	96455.1	86212.2	60565.2	61159.9	111182	90753.5	98396.1	79390	77069.7	108876	105952	104978	78488.3	86779.1	119251	91706.7	91280.9	63140.5	56895.3	82665.5	63900.5	76651.6
11665.9	17014.2		24540.6	20662.7	16204.5	14973.2	25064.3	27049.2	29067.4	17291.4	19101.1	34293	32875.9	29129	20067	20906	28797.7	33386.8	27531.2	18170.9	17194.5	25341.8	25678	25461.9
141389	213363	124463	143857	140602	207523	194797	127297	160045	155875	252418	228805	200389	187662	185341	260411	244795	202362	210263	225662	226113	225803	180865	177789	178996
22452.6	40361.7	21209.2	30490.6	31858.8	40632.1	31260.2	31038.8	51263.4	49341.3	52171.8	43213.8	59393.5	54059.5	62281.7	44683.7	44294.5	59876.1	59903.9	57808.6	38518.3	38169.5	53078.6	54756.1	54734.4
59583.8	100301	74370.4	88952.9	88314.8	98211.6	91529.7	83973.7	97881.2	93390.9	107080	116813	102507	94680.1	112576	115950	112791	103368	119113	141737	105772	104067	85343.7	97478	92962.8
38859.3	69469.7	53644.4	62563.9	64975.8	58028.6	61506.6	55277.7	66429.2	70311.5	67601.4	71452.9	78894.2	74030	90525.4	79376.3	69763.9	83959.8	83673.9	109603	63670.8	68396.9	68584.6	72716.5	78079.6
27152.9	44640.6	5664.71			44625.9	37863.2	218.863	6414.6	4700.3	29283.8	36120.8	13476.3	2401.3		10620.2	12838				11244.8										0.868074					0.595563	0.664182	0.787135			0.221233	0.252165				0.236425
					8448.42					24772.2	22750.5	4539.85		2375.06	46569.9	47427.7	8090.65	12872.5	12494.4	45240.5	44939.2	7987.7	10701.4	11793.8						0.131926					0.404437	0.335818	0.212865			0.778767	0.747835				0.763575
62997.8	28077.8	7980.33	8833.97	9537.28	41247.9	52351.8	13024.6	9532.68	8435.94	59854.9	62865.3	20984.1	20941	16724.4	84560.5	89222.6	27088.2	22259	22119.9	65926.4	65184.5	24742.9	11938.2	24756.6
4190.06	5708.86				5501.88	6980.03				5140.83	6327.13				7903.81	8730.91				7130.53	7406.21
	4300.55				4611.95	3245.03					3592.03					1857.87				1378.63
51666.3	82912.3	4137.21	6375.19		74396.2	70282.8	5357.2	4713.81	5764.11	49177	47345.5		4797.28	5446.05	11472.1	11047															0.951423				0.579739	0.648955				0.149527	0.15737
						4959.5				49270	35396.5				90181.5	81751.3	7847.97		14278.7	79727.5	83859.9	5879.78	11047	10675.2							0.0485767				0.420261	0.351045				0.850473	0.84263
29056.2	71898.8	24155.8	27155	26032.9	72790.7	50706.6	7806.98	23386.3	21458	60056.1	42509.3	18974.9	16127	14164.2	15880.6	16726.2
										8279.89	5119.21		1667.79	4813.94	10887	9437.1	5563.33	7299.03	5944.31	10412.7	11514.6	6513.58	5899.83	4293.09
2745.39	5212.44	5469.41		4078.29	5754.58	4079.64	1797.59	5926.82	6094.61	4696.59	5182.05		5399.98	3908.16	3546.86	2837.88	3886.22	4683.26	4857.95	2477.41	3635.83	3409.98		3995.88
															1930.99	1288.12				1637.81	1581.25
20238.8	39125.8	26043	53779.4	34465.6	91458.3	79801.8	21751.3	63471.3	45045.7	85090.7	96854.9	98364.4	83385.5	38352.3	65245.6	55450.9	75981.2	103518	44623.7	24922.3	54615.2	67277.2	63607.1	89772.9
8218.34	10169	28660.3	19360	17321.1	10566	11281.9	19140	17902.4	15977.4	6538.13	6237.78	9054.27	12324.3	10250.8		1998.82			2694.38															0.998478	0.77789	0.669042	0.596408	0.703244	0.672481		0.225454			0.213708
									22.7486	1743.27	2881.46	5721.58	4856.47	4662.05	7798.59	6412.47	9522.52	10478.2	9257.35	7530.03	7173.47	9453.14	8914.67	9993.35										0.00152238	0.22211	0.330958	0.403592	0.296756	0.327519		0.774546			0.786292
51128.1	67481	41560.2	46390.8	47372.9	71708.4	63421.2	54487	64585.8	56082.1	38877.9	45282	33044.9	30106.6	34903.6	8169.13	7817.25		9122.53	7320.53												0.968901	0.917259	0.953388		0.603574	0.648213	0.562008	0.57594	0.633006	0.126122	0.121596		0.147288	0.11957
						1332.11	3216.38	2066.38		16710.1	16081.8	16852.9	14506.3	13242.4	37041.1	36955.1	30003.5	34561.7	35274.7	41285.3	40646.5	34677	38689.8	38443.9							0.0310986	0.082741	0.0466118		0.396426	0.351787	0.437992	0.42406	0.366994	0.873878	0.878404		0.852712	0.88043
6453.77	4217.27				5463.47	4891.55	11325.2	8106.29			5923.77				6604.09	7316.62	5706.15		7563.25		6007.3
5730.71	5679.47			2092.99		4814.58	3543.99		3177.26	4362.27	3957.43			3893.05	4524.85	3513.4				3341.97	3852.25
1799.39	3765.24	5035.08	5653.8	6083.25	3781.87	2182.73	6739.87	5995.42	6299.92	2690.93	3619.72	7025.72	7627.92	7386.74	4747.01	4388.86	5406.94	5795	10113.6	2745.71	3611.85	2317.35	5660.8	2272.66
170.465			2061.8	45.9827	2566.36	1302.21	4073.24	1094.69		3454.69	3401.6	1039.15	1831.87		2309.28	4377.9	2886.9	3500.24	1939.93	2253.73	1981.03	263.067		971.882
11519.7	3734.18	7398.15	6165.63	8897.38	4810.08	9332.03	13276.6	8875.47	10201.8	3815.59	6621.45	4720.56	7051.19	7095.93	713.99	368.077	2259.89	1474.95
481436	907126	846950	937605	982580	870519	830640	452971	938761	922950	959948	1.02336e+06	1.05934e+06	1.11068e+06	1.10457e+06	992388	904390	1.01969e+06	1.25334e+06	1498196	822994	844564	898524	956591	922096
243752	485799	564747	681189	586556	447613	423302	342868	674465	739784	633360	585248	806763	783552	797415	647198	611239	762700	882180	981032	521216	566842	722536	787535	801425
40323	88621.9		51046.7		81987.5	72208.1	31882.6	95918.8	96179.8	108811	105203	123980	113495	119130	135988	116932	129212	129997	161452	90879.4	103659	109387	124440	126644
80927.8	183158				161316				150833	270196	224750	213317		223874	298825	268427	250412	285445	332491	230395	276137	255241	299453	301957											0.67385	0.534861				0.731899	0.732962	0.89223	0.697671	0.668321	0.557738	0.666941	0.626814	0.734596	0.96605
32123.6	72965.6				71604.8	59295.7	36500.6	100045	97246	103522	90996.9	148922	144851	136412	112406	101514	155356	167086	197937	124911	98137.2	153106	182758	163791											0.190961	0.160175				0.203634	0.205025	0.409426	0.30206	0.294279	0.223658	0.175317	0.278103	0.331607	0.387589
	195331					119486				312403	225027		285821				324410					355765	470548
										43706.1					49496.3	41569.7				42566.6	46029.7			44657.4
6845.48	12038.8					10533.2	13279.6								27360.1	26094				14558	37963.7	25506.3
																	18312.3							53781.6
										52135.4	47213.8				64867.3	57354.6	28285.2	34519.2	32152.2	57488	69029.5	99236.4	85434.8	60394.5											0.239348	0.206834				0.292463	0.288293	0.185521	0.15531	0.118967	0.256181	0.306908	0.448611	0.385804	0.355683
6767.98	10470.4	6415.94	9108.64	7866.12	11263.2	10046.9	10637.8	9783.69	10417	7802.92	6275.04	5368.77	4878.38	5412.26	198.519	420.83	1.76204	2422.88	3.99016																0.637409		0.515953			0.0189121	0.0388573		0.188713
										9277.18		10527.2			21524.4	21756.1		21770.3		20340.1	20315.5	21090.6	18085.5	22679.2											0.362591		0.484047			0.981088	0.961143		0.811287
										4023.17									9583.96
																					2868.96	4502.45
15093.4	19568.1	16246	18477.8	12194.8	19487.1	19070	23147.8	17641.4	21129.1	10616.3	11272.8	9230.58	12493.5	10892.1	1317.33	1087.65		4225.96
											4329	5848.07	2378.42	1438.85	7002.08	6901.82	8551.75	8632.65	8399.52	7528.62	5431.97	3175.08	4766.42	4877.14
															3405.51	3754.97	2119.36	4423.78	2766.22	2822.09	3379.75	3613.75	2850.2	3775.29
16274.3	15484.2	11489.3	13128.1	12819	14467	16800.9	12939.4	11078.5	10693.3	19342.2	20301.7	14645.2	15970	12430.5	21161.6	22792.1	13732.9	13422.2	14473.1	22017.1	18912.9	15819.5	9414.78	15528
130896	32570.3	51247.3	39319.8	56590.4	9495.63	90144.3	105453	54220.4	44083	42621.7	72039.5	32525.7	52583	55181	14330.9	15063.2	13381	7560.97	7398.01	1728.14			35.6241	173.201
42.9882					2473.46	179.825				1989.58	379.534				200.551
45379.6	37484.3	37526.4	40072.4	43448	40322.9	48944.6	46746	38343.3	40285.5	34446.4	34677.7	29860.3	33679.8	33642.3	15217.2	16354.3	14653.5	12629.1	13334																0.818669	0.805363	0.847667	0.899	0.890036	0.44724	0.414669	0.605305	0.569135	0.576605
										8051.95	8844.56	5663.09	3993.23	4386.53	19848.2	24362.6	10083.7	10090	10332.9	24360.7	21535.9	12458.8	10724.2	10877.8											0.181331	0.194637	0.152333	0.101	0.109964	0.55276	0.585331	0.394695	0.430865	0.423395
33808.5	39816.5				43817	33452.1	3210.94			43141.3	40593.7		486.615	3253.43	51641.4	44147.4	1063.3	10334.1	6526.17	44699.5	9622.66	6850.01
																24719.9				23009	23005.5
7130.5	872.249	5600	8082	6669.3	3172.43	3512.47	8619.93	5358.13	6988.19	3865.22	2893.42	8090.35	9371.83	7688.83	5301.93	5586.74	9964.42	4715.22	7644.51	4537.89	5352.96	4436.42	2048.86	2192.71
		5756.62			4112.34	4969.38			8000.76											7160.74		7589.88
43320.9	17067.7	27916.5	22484.1	24364.4	23227.3	25633.7	31450.6	24814.5	25131.2	31828.3	38879.4	32081.3	30281.8	32191.6	34553.6	35307.1	31208.9	27822.6	30666.3	38198.4	34226.7	29302.6	13321.8	27190.9												0.958944				0.940051	0.935998				0.940245	0.948757
											8512.65				11269	12346.4				12414.9	9453.89															0.0410559				0.0599488	0.0640016				0.0597552	0.0512433
		24096.4	29426.8	27358.1			8644.66	33119.6	32059.4	1304.28		27019.5	27303.2	29584.9				18520.7
	6755.19		3692.79					2805.61													1681.04
17487.7	11680.7	15234	15594.1	18341.6	11424.4	12974.6	24437.8	16939.2	16858.7	9480.1	10997.3	20645.2	21276.5	17487.6	9098.67	9765.55	12908.4	14550.2	13157.7	8935.35	7426.06	10004.3	6885.71	9811.48
119.114							1799.68													11.2836
162622	142836	150523	167657	152599	130285	140286	192753	166997	178586	152118	169368	203758	188872	193006	166023	163117	200055	196980	165742	152564	133067	165386	140116	158285
141585	153268	143491	188370	183160	161146	167580	214354	172671	185220	144334	213832	230296	213600	220986	210677	208056	213979	255302	186245	188029	187103	198337	197803	182791
							10609.5														2478.73
38841.3	32766.4		6004.22	3731.19	31994.8	29877.4	10989.5	8803.77	6024.81	23055	25910.3		6014.65	5319.99	5567.39	5800.34																				0.512723				0.110878	0.114092
											34322.9				62228	62777.7			12632.6	61061.5	54847	15564.3	15973.2													0.487277				0.889122	0.885908
18113.5	6694.33	15980.2	15860.2	19004.7	10006.2	13088	22115.5	15934.2		11093.5	14861	18384.3	22628.1	21897.4	14089.6	15023	20561.4	16402.7	15733.2	12099.7	10376.9	14752.5	6764.53	9583.28
27058.4	51164	85862.5	59692	78702.6	58328.9	30524.5	34798.3	72826.7	74627.1	42220.3	15610.4	69473.8	72717.2	52095.1		6756.46	31400	34500.6	15066.3			24826.3																0.677619	0.606367			0.336723	0.367276	0.251774			0.29433
													19754.2	19310.4			35317.3	33937.9	25566.2	12584.7		33987.3	29341	39913.7														0.322381	0.393633			0.663277	0.632724	0.748226			0.70567
9803.18	21303.1	19316.9	20395.8	19057.8	20951.9	16574.9	17275.9	22578.8	24307.8	12890.6	10562.9	15955.7	14904.3	14866.5			2567.08	6876.17	10854.7																0.946382	0.844075			0.923913			0.439094	0.612729	0.652604
										4381.19	11705.6			7344.48		23516.6	19672	26071.6	34663	20659.6	20000.7	21856.4	32551.2	29091.1											0.053618	0.155925			0.0760866			0.560907	0.387271	0.347396
86166.3	128246	10853.7			119339	119443	11151.9	29185.2	28956.9	107426	107050	39988.1	17734.1	42638.2	107296	110053	51864.3	69293.4	67701.9	155059	161320	42496.3	48091.8	47549.9
109652	64818.4	50910.9	68918.8	66467.3	77586.3	97714.1	114970	58555.3	62106	27272.5	42286	36259.9	41850.6	42438.4	5180.93	8150.92	8244	4247.54	3862.53
181513	37368.1	77900.1	53818.3	92965.2	7372.41	109886	146174	75225.1	57395.8	110388	167358	86738.5	127482	144270	170533	189549	161135	92080.1	97799.3	158075	145380	105444	43947.9	51709.8
26353.4	4250.89	9019.59	8187.9	21081.9	4.91636	13794.2	32850.5	18387.1	8943.36	14904.1	25564.1	15334	23406	30157.1	28934.5	27632.7	25092.6	16184.3	12376.6	23588.4	19500.6	15518.7	6496.28	7593.09
88869.8	27119	76691.2	91446.8	96588.3	30635.4	47130.9	144794	99272.6	78559.2	56013.6	61461.8	103672	108229	110367	59183.4	56414.5	89843.2	68508.7	79977	44929.8	47523.6	56280.9	21928.7	29404.8
			20421.5				35925.8	25489.3	20223.9	19228.6	25217.8	26591.7	31597.1	35700.5	20423.3	25449.3	29657.2	24150.4	28510.9	19259.4	20909.5	22714.9	10325.1	24412.6
		10013.5				8051.66			12853.7			15220.5
	11514.8									7704.93	9110.39				7889.58	7940.22				6218.98
	407.389	1751.8	1418.51	2290.93	164.321	752.244		1254.13	413.783	419.804	2422.43		2211.15	1601.96
38.8195						356.1				2589.02	5491.06		1493.12	2489.82	8687.87	9174.9	4533.77	4094.61	3265.2	5678.27	6488.25	2875.68
298.761	780.424		30.5578	294.887	14.1491	454.875		23.851	14.2451	14.7951	711.46	16.2284		568.161
															2932.48					2540.31	2225.44
	1990.27	198.272	805.701	1119.43	2953.45	306.319	2688.76	574.024	91.3421	1480.7	2250.66	33.7175	9.93405	101.515			476.607	2233.3
5953.26	79.9549	2706.65	2399.84	4489.7		1114.15	10403.2	2162.9	1110.22	157.42	2134.56	2194.38	2778.19	5835.56	2679.29	3238.73	4935.1	24.3192	2219.08	2624.6	2209.22	592.777		1012.95
																119.552				13.8507
86932.3	19453.1	25801	25527	29255.8	33234.2	56419.4	53976	28834.5	25694.2	33236.4	35344.2	20381.9	24493.8	23313.6		11851	4925.93		4356.58																0.574391	0.557601					0.188116	0.104208		0.112523
										17228.2	19617				40277	35780.6	29622.4	21865.5	24037.3	36960.1	31098.4	27840.4	13128	19591.7											0.425609	0.442399					0.811884	0.895792		0.887477
																6239.92					5903.48
11010.2	9477.86	464.86		1417.51	9548.23	10022.9				11675.1	14029.4	3280.04	4412.29	2132.54	15136.8	14514.6			5017.13	14509.4	11812.8	4072.43	5454.63
120434	78844.5	168810	185794	193421	87701.2	102593	194941	191435	186922	118509	149847	256420	246136	244854	147873	155065	211480	178015	181173	118586	109491	148243	96043	124549
16817.8	13834.6						34035.6	37896.5	31873.4	21850	25255.2		55515	50936.5		27010.1	46853.8	18081.6	37660.2	23647.4	22572.7	33530.5	23552.1
18398.4	29266.1	5967.94	9713.53	8752.95	27370.7	27810.9	3234.38	6763.86	7800.12	16818.4	17398.5	6289.8	6911.45	4892.72	3980.59
4772.29	6325.37				5391.5		3693.23		4061.48	7653.3	7719.14	4217.98		2471.72	5896.38	7524.7	2615.81	2853.69	2096.61	7490.69	6717.85	1291.27	2169.7	2239.98
											5287.16									3825.86
6013.57	2109.37	4743.6	3888.99	4816.29	3184.67	3373.78	8254.84	3641.65	4335.94	2344.67	2193.53	2968.82	2988.91	3836.95	1770.28			2421.96	1615.14
27845.9	7185.33	5826.91	7000.4	6569.54	7871.97	17698	12391.8	7414.45	6108.29	9309.17	12572.2	5780.06	6565.46	4081.88	2269.37	2252.56		1298.84
6256.21	10471.8			43.4629	10927.3	8721.59	447.349	496.378	677.854	11769.2	10706.4	1543.67	2518.06	1828.7	12198.8	11362.8	1965	3741.13	5232.97	10046.9	10168.4	1825.96	2036.56
31132	61156	14827.2	13439.9	17198	56276.7	52013	15657.2	16293.8	17664.9	66785.9	76014	19606	19288.1	24102.7	64860.1	59801	24435.7	22897.9	30538.8	55336.8	49425.1	21825.1	20295	21899.8
6386.62	6764.54				5439.14	6695.64										120.516
13431.9		23973.6	20347.6	19141.8	11430.2	11252.4	19291.8	20299.7	20456.8	8921.36			14548
											2395.43				6533.25		5114.3	6744.46		7177.46	6467.35	7207.05	6408.86	6616.91
15905.2		7766.44	2555.64	7757.87		5219.74	14296.7	7144.83	3074.01	2653.17	12440.1	4520.07	9281.69	21767.5	16340.6	10033.3	20639.8	3056.99	6040.24	7485.4	7412.72	4211.37	1086.52	2125.55
694518	751735	963667	959684	1.09492e+06	751274	746007	1.0713e+06	914645	959609	510615	461665	509501	536390	578522	87746.4	88412.6	93847.1	106807	89747.4	9986.9	8335.71	9701.96	9609.71	10290.7														0.659391		0.102938	0.108832				0.0128786	0.0116074	0.0146734	0.0132223	0.0123897
					29344.3	26549.6	23238.7	25307.3	26265.5	145598	165439	142672	114827	129112	358603	384814	253109	267965	223236	407446	345510	279560	293762	291851														0.0973531		0.290139	0.326693				0.362371	0.331817	0.291602	0.278765	0.242339
													3801.87		9939.93	8810.42				9308.15	9059.13	8812.76	9886.43	11893.1														0.243256		0.606923	0.564475				0.62475	0.656576	0.693724	0.708013	0.745271
138234	64062.1	161418	176553	194036	92085.8	99922	271858	194275	199965	75507.1	76358.8	106401	127825	130338	14892.4		23396.4	20048.6	25441.7																		0.432838	0.508243	0.549726	0.125956		0.0966215	0.0929322	0.118883
												10831.7	9608.69	8294.21	8028.83	9717.78	16994.8	15203	14649.8	10871	8653.32	14468.5	8383.46	10949.9													0.567162	0.491757	0.450274	0.874044		0.903378	0.907068	0.881117
6377.25	4621.45	10371.6	11289.5	10038	5003	5446.73	9509.39	11133.7	10450.9	4372.98	4359.96	6384.28	6021.67	7225.72			1420.12	2040.44	1789.61																							0.385838		0.486227
																	11990		10030.1				5552.51	7155.79																		0.614162		0.513773
				8151.56				7171.49					15585.7				9129.92				1232.46
												5090.2										1526.23
5640.15	1906.6	4644.55	4086.92	4682.98	347.361	3212.25	7440.81	5914.75	3704	3120.07	4383.68	5374.71	6960.79	9299.27	3914.26	4401.05	6301.93	3023.23	3428.7	3408.34	2935.89	2126.98
															12509	15534.3	18794.9
249281	301615		14176.7	11645.5	280252	290002	14140.9	14696.2	15300.6	344768	338596	28826.6	26063.8	24157.5	361524	362403	33533	45055.4	54889.5	333446	318469	31940.2	39799.5	38805.8
62602.9	93888.7				85063.9	78971.1	7859.47	7268.61	9080.74	110634	108076	11419.3	10977.9	12159.8	129762	119882	12721.3	14879	22078.5	112492	102477	10415	14204.7	13321.9
											2653.85				372.864					173.27
																124208				105921	106429	29815.2	50404.1
15625.5	19226	22385.9	23745.6	24581.1	18235.4	19586	26452	29704.6	28021.5	13592.2	16044.9	18367.1	18118.4	18687	9549.23	9427.5	3768.17	4093.83	3946.99
14502.3	40905.4	16442.5	20148.5		32479.6	20662.3	2612.98	15252.5	27544.9	36396.2	19201.7	18875.6	15828.5	27934.6	21737	14146.2	17961.8	21205.3	29908.1	9802.46	14139.3	20185.9	40203.3	19984.7
																			10179.1				17206.7
5247.38	5406.14				5910.37	4897.33
81978.9				4518.78	141843	134696	135192	30898.4	180179	205724	200815	248628	247105	260339	226582	198890	299949	368700	434256	185004	217333
	5421.91									5918.5
	2692.51			3446.92		119.881			4230.29		1353.41		3504.85	4511.56	1064.37		3987.91	5342.34	3768.12	426.721		4453.11		3558.54
20247.7	20531.6	9234.78	11329.2	10563.5	19221.2	19891.3	14029.3	11101.8	10375.5	20845.9	20492.1	15107.4	11507.8	14859.2	20567.6	21986.9	14885.7	16426.2	14219.9	19816.6	16896.2	14132.9	14153.7	12036.7
35400.6	41991.1	19528.3	21627.5	18532	48436.1	48906.1	31701.6	25827.8	28862.2	52029.3	53777.1	41740.7	35979.4	33319.9	59345.8	59598	41971.8	49538.1	51515.8	62550.3	53144.2	35711	46807.3	50330
		5646.66	7548.98	6330.16					10057.4	6360.97	7984.66	11834.8		9118.38	7977.49	6732.57	11162.4	6725.57		6591.81	6908.31	6269.36		1924.17
5452.73					2217.08		10320.2	6649.03		4554.09	6583.13	6327.39	7642.75	9462.35	5697.91	3412.27	8584.75	5567.14	7409.7	4337.3	4263.11	6907.51
7833.4	10015.3		2110.39		9305.57	10248.8	2473.24		2877.29	9901.7	9640.23		4404.65		9482.51	70160.8	4133.06	5309.35	8388.63	7510.31	8186.09		4480	4230.01
38048.4	29508				30601	35013.4				39059.7	37948.7				46067.3	46964.2	3838.15	12001.9		43867.7	35390.6
5822.1					9037.57					28567.4	2099.69				32416.9	32719.7				2752.72	3591.49
202.931	4180.51			2202.13	3349.49	1626			3562.11	2890.84
2.84485						6.43439			2386.89
										5848.25	3758.08		2866.17	36.1682	10996.3	12569.4				10593.4	9905.19		5298.97	6294.1
11556.2	19499.9				15169.9	16566.7				22185	25118.7				22991.1	19534.8	2425.35	2978.5		15270.9	17829.2	1659.27
10231.4	16415.8				16293.2	18115.2				12163.8	11531.6				12767.1	12965.8	1569.87	4785.22		10053.9	11384.9	1643.53		3223.03
6764.29	9529.07				9115.83	8384.17				9171.58	11068.4				13068.8	11647.9				11022.9	11118.5			1746.9
8005.16	8381.33				8814.81	9170.14				8976.53	10375.2	1705.17		2919.42	10318.4	9689.96	1622.63	3917.51		8683.22	8722.6
105657	145662	75066.5	85507.5	82838.7	141151	142214	74788.5	91050.1	91158.9	74060.8	88674	59062	57054.3	61576.5	14079.4	13467.6	8209.5	11119.1	12733																0.66873	0.692793	0.680503		0.709644	0.153541	0.148649	0.127104	0.148214	0.142325
										42396.8	45439.9	32045		29115.3	89696.9	89135.8	65153	73846.1	88671.9	85432.2	86813.6	62829.8	75766.5	79335.3											0.33127	0.307207	0.319497		0.290356	0.846459	0.851351	0.872896	0.851786	0.857675
4917.39	6333.49				6836.33						6220.2				5874.71	5507.43				3623.1
						5856.16				11267.9						3822.55						14621
	29711.3														38591.6	35538.3
2155.18	4731.86	5536.67	4842.57	4133.25	4542.38	3301.96	4782.55	4799.89	4534.1	3949.19	3534.49	6079.86	5753.22	6156.22	4077.7	3626.53	5616.93	6697.66	5043.05	3521.32	3199.24	3219.53	3957.94	4469.2
13317.8	23465.4	12342.9	12989.3	11960	18912.4	19814.6	4749.55	12162.8	12540.1	13149.5	12242.4	8696.62	6886.48	8484.28		1665.73
											15980.5				21545.9			21590.8	33051.6		17130.2	21071.5	27134.5	22847.3
																2963.47				1910.27
											322.438				2325.42	2984.55				2522.28	1815.36																								0.522309	0.375923
																				299.705	391.548																								0.477691	0.624077
104684	252610				175029	195361	1855.45			35469	29192.8				34685.6	32580.3	8810.88	9490.43	12549.3	26571.2	26802	7915.63	8247.94	8667.15
1596.54	3313.2	9612.41	9550.71	7548.56		2163.12	3894.33	10837.7	6374.16		2303.53	8737.09	9279.22	7838.45
						1578.56		5711.55	4431.32			5669.99
72300.9	127833	36267.5	38136.2	40843.5	95492.8	111971	34246.9	39375.9	35983.5	67198.8	67060.4	20183.1	20981.8	20943.3	11334.7	10302.6	3811.84		5518.13
4191.57										6938.77					9998	11200.2				12495	10351.4	1896.97
1439.9	3695.54	4670.79	4510.92	4881.58	6612.91	807.82	2034.01	5038.78	4447.07	8124.06	2371.61	4891.78	5066.1	7127.66	1646.71	2684.44	7167.18	8326.36	5448.51	2506.46	3705.08	7970.66	3653.9	6541.08
											2170.1		4598.6		2406.31		3523.2	5333.85				2136.04		3695.19
										122.558	1.35596		505.605		7.93556
											2240.46				395.386
8505.06	1858.01	8503.77	5605.56	11618.9		4225.83	17612.9	7695.78	5351.92	1874.18		3951.97	6551.55	7807.67	22.5967				477.147
167693	52366.7	89069.4	77827.8	79055.3	54454.1	75467.8	117818	68003.5	71535.6	46434.1	60616.1	41441.3	42660.2	39732.9	13918.2	11605.3	7141.37	9082.52	6602.85															0.919032	0.666618				0.500493	0.194395	0.165383	0.0891866	0.161953	0.0888644
											4924.49	7346.62	9900.52						8742.85
															2438.47		3660.16			2954.16
									10551.1	38877.4				66387.9	96564.2	98050.1	122097	78683	113339	115493		97122.7												0.0809675	0.333382				0.499507	0.805605	0.834617	0.910813	0.838047	0.911136
						6798.76						80131.1	88463.1					87345.1			108603	69167.7	45028.2	64793.1
9837.02	6779.21	8085.57	7473.05	4634.07	7212.77	10507.2	13259.1	7802.47	8265.41	5383.54	6613.83	5534.11	5480.25						5850.59
9611.54	7958.01	6285.66	6920.68	6411.26	6993.35	8469.42	9264.19	9674.6	8869.29	5419.08	4189.18	5683.4	4992.98	4421.11				2677.42
8427.58	6227.8	9629.13	9717.42	11280.5	5627.29	6337.45	12786.6	12615.1	14049.8	4066.16	4741.29	6651.54	7229.23	8801.47					1488.41
																		14088	10004.6	7212.18	6993.47	12209.3	10435.4	10310.3
5774.26	9468.26	8198.55	7316.06	9741.21	11658.9	8678.24	9128.2	9737.71	8785.74	10018.3	9537.38	12388.6	11288.3	11894.4	9219.65	10258	11283.5	8820.33		7377.97	9107.04	5371.53	5360.28	5566.33
1474.87	39.2091	14.8754	24.2167	19.4678	302.632	7.45229	781.468	43.6774	375.51	6.73597	79.7702	112.421	38.2161	20.894				37.7326	119.234	1.13607	1.40274	22.7309		0.730833
971.907						108.241	1752.25				431.083
8783.69	15203	9031.77	11245	7242.01	12193.3	12282.4	2594.76	7421.35	10079.6	13904.2	15866.4	10531.2	9958.09	8400.25	11248.3	8813.92	10762.7	14503.6	16525.4	8266.52	7946.5	6153.76	9444.06	9112.37
														6906.54				8091.58				4132.95	6665.34	6137.8
24651.4	4258.34	7067.25	9515.12	16993.3	4765.51	14955.7	30139.8	14691.3	9298.95	6546.59	11095	11764.9	18069	20623.1	770.359	1571.1	3571.68	232.576	2546.62											0.996835					0.733629	0.81061	0.794744	0.825775	0.865062	0.102976	0.164199	0.254188	0.0361145	0.261529
					24.5434					3856.02	4205.2	4929.12	6184.37	5218.57	10886.1	12973.2	17000.4	10069.8	11665.2	10029.6	10580.4	13042.6	6725.78	5907.24						0.00316472					0.266371	0.18939	0.205256	0.174225	0.134938	0.897024	0.835801	0.745812	0.963886	0.738471
22952.8	4077.62	18944.1	14642.3	20629.4	1811.37	12487.7	36406.9	17941.5	13226	5982.11	8621.09	15884.1	11935.2	15227.5	474.11	3132.22	3440.14	557.595	875.712
1139.59	14855.1	18073.9	14691.5	19697	9944.6	8899.85	4523.29	18844.1	17547.8	12747.6	10036.3	16355.9	18168.5	18966.3	7361.97	5006.51	11310.6	16573.2	17035.7	3750.08		12246.4	23965.3	13052.8
				11282					3532.04			18105.7	14825.8	4663.47	9832.89	5347.47	7727.62	9487.58	5456.48
11151.7	2590.3	3746.83		4411.4	3342.59	6097.53	12377.5	5238.17	3538.37	4205.3	5753.31	4384.39	4905.4	5051.41	1936.4	2690.91	10927.6		4065.98
6476.02	13.2315	814.175	547.953	2576.42	113.671	1608.6	8494.82	1430.12	624.458	157.715	939.348	889.911	1892.91	2921.12	106.371		2133.53
32.2596	60.7172	21.3605	35.2956	34.1894	295.995	5.16123	1357.41	604.346	169.893	22.7523	21.7529	119.651	40.3051	204.605	3.97193			185.774				23.6178	55.5248
5289.84	9475.29				7752.41	7424.85		12.9499	132.955	7787.17	9905.75	245.617	161.035	3.77893	9085.93	8987.35				6962.48	8388.58
19408.7	4909.1	1625.98	2882.68	8937.26	1073.51	14909.1	15339.9	5499.51	2220.85	6493.37	26330.3	5425.2	12765.3	18995.4	29921.3	26423.2	27221	5432.66	8728.34	19304.6	21786.9	9724.19	2444.51	5140.95
3570.89	1.13784			1474.99		2267.49	3969.54	768.003	721.347	1525.67	4563.41	2189.13	1781.19	3202.47	6058.54	6232.97	3212.51	2598.99	1844.11	4812.24	5743.9	1312.71	10.4765
53730.1	114698				118130	90591.4				73429.5	56559.1		4218.21	3531.46	12193.8	11348.1										0.950161					0.908593				0.540969	0.571946				0.110213	0.11127
	1829.3					2771.12				18945.1	12870.7				29933.1	27559.6				29497.3	30251.4					0.0498388					0.0914072				0.459031	0.428054				0.889787	0.88873
169.779				108.467		13.8669				401.556	380.773				359.757					16.2875
10095.8	19390.6	11101.3	11293	12495.7	22425.2	18664.3	4185.76	13634.2	12286.9	21157.3	23402.7	11659.3	13449.7	13482.2	22002.7	19770	13967.1	16108.6	20995.7	18115.1	17745.9	11579.3	13954.2	14224.1
1580.64	5529.75				7236.74	2920.13		1477.67	986.566	9165.32	6137.35	1043.29		181.889	5155.76	4655.02		1726.4		3424.84	5247.48		3365.79	2048.97
															1932.46					75.0568	22.2583
	4643.2	4867.89			3985.5					4316.82					7897.3	4527.2		2893.74	4232.67	4564.91	4932.19
51574	19181.3	33135.9	34746	34256.6	27389.8	31724.9	60050.5	39614.5	33822.4	34582.5	41193.1	43360.9	48802.8	43163.2	41140.1	39368.5	48314.1	31762.3	39966.6	31348.7	31045.5	34544.2	15047.6	25113.3												0.923548				0.861961	0.856658			0.902789	0.850727	0.836459
											3408.5				6585.49	6584.52			4301.66	5498.2	6067.23															0.076452				0.138039	0.143342			0.0972108	0.149273	0.163541
														4497.54			11019.6				2093.48	7498.95	7584.83	10558.5
																				1714.45	353.953
1655.05	6925.52	6841.51	8089.07	5335.89	7119.35		2987.58	8790.79	7383.59	7347.45	4311.01	5382.04	5771.2	5506.9
48262.5	23994.3	7373.93	8248.3	7716	33210.3	32597.8	22855.2	11307.3	11438.5	26776.3	26586.3	9241.2	10561	5688.19	6623.88	10079.2
											393.009											9153.04
152040	297270	471238	841264	498009	262345	199397	164822	610525	553146	341438	215777	741431	494201	509602	229620	203566	379742	395892	542237	271609	248807	456739	1.06087e+06	516519
					4200.37									5963.14	2418.29	3058.02	5979.28	6397.71		1794.7	5029.23	8504.34
						1353.88			5451.81	2403.13	2074.14
																				2284.83	2056.06
180663	205315	21220.7	27635.1	27086.1	174102	182968	24723.3	30111.5	35858.9	165826	210270	48259.5	48681.9	63663.8	178235	165943	74252.8	73897.3	179824	174235	180481	52237.1	64426.4	67857.7
241111	341567	59105.5	75092.9	71340.1	310876	320747	33360.3	104542	101500	415688	405093	119500	131821	133344	363461	338183	144699	150215	232759	297860	321806	129442	170238	144983
2551.06	5192.12				3631.06	3667.72	1276.81	4986.4	3834.72	7965.65	7669.98		3159.57	3617.8	3618.74	5037.16	3763.24	6385.01	5064.74	7067.59	8599.39	5282.33		4441.35
				1729.06		2493.54	4786.46	3762.86	2395.67	2187.01	1952.9	5830.66	4098.89	2416.87		3172.09	3460.71	3933.99	2501.5		2403.48	2981.85	2344.55	2261.24
3089.32					7712.76			5937.38		9416.43	6774.89		7811.17	7223.84		6914.48	7314.97	7684.56		6196.12		7091.88	10217	7345.86
29310.1	35436.4	31015.3	42904.5	44655.8	34125.6	31439.2	60711.9	56672.6	60685	44498	44350.5	77897.2	85792	70483.2	51270.9	54897	72650.4	70425.8	64354.9	42454.2	42336.9	60171.2	51096.9	58916.2
16078.1	17359.4				20145.8	20347.9	40157.7	47135.1	43490.8	29083.8	29772.4	70833.1	64195.1	63720.4	37402.2	38986.4	70813.8	73073.5	65988.2	38888.4	33222.6	63741.9	54258	60679
13483	43624.7	10915.2	12493	7078.21	20699.1	22454.5	3250.04	10795.9	17578.3	18719	18071.1	10174.5	7910.6	5175.79	3529.31	3220.3
	7047.88	5006.52	6561.14	5726.8	6564.51	6953.05	8522.83	7429.43	5444.35	6512.36	9381.37	6793.15	7697.47	8775.13	7828.5	9372.33	8737.39	10514.9	7955.77	7743.31	8272.23	7983.03	7053.64	7351.45
16917.8	23234		3327.66	4551.94	26006.8	25096.7	26787.7	25516.1	30258.9	34592.9	34622.6	39407.6	34147.9	35874.1	42366.6	38936.5	43882.9	45612.3	37042	37049.8	35452.8	38864.1	43879.6	38851.4
12156.1	16406.2				16259.9	15081.7	11709.1	9410.75	8839.51	20483.6	22495.7	19966.2	20705.6	18879.2	32204.5	30071.8	31603.1	36614.2	41629	33403.2	30345.7	33768.4	39408.6	35687.9
7919.34	9441.49	9298.83	12450.9	10771.5	9273.85	9929.48	11417.2	10336.8	11605.8	7993.61	8362.31	10684.7	11204.9	10613.9	8549.26	8734.6	10212.6	11332.5	9014.11	7071.72	6904.22	8070.88	10857.1	9131.39
1490.76	3246.82				3915.5	2322.65				2480.71	3252.36				3837.93	3205.49				3333.15
3912.02	11984	18614.4	13611.1	21153.1	9097.66		7899.75	11621.4	22850.7	1107.2	1600.91	11808.5	9889.61	12276.1			1408.84
4349.7	5241.37	23137	28778.9	9969.51	9178.6	6114.39	11685.2	27586.4	9278.11	4583.11	3224.3	19528.9	18288.8	10009.3			3108.95	3073.95	2031.63																0.97421	0.983984						0.848366	0.771009
																	5195.09	7669.23	2743.27	1648.28	407.923	5730.49		9367.84
										431.145	186.494				1849.95	1099.27	1974.63	3244.23		1419.39	3971.78	3891.54	6501.54	5060.14											0.0257905	0.0160162						0.151634	0.228991
4478.83	18886.1	18252.2	14593.1	30726.5	29297.7	15246.1	10898.1	32063.6	14653.1	15386.6	5033.19	20041.6	13816.4	6221.94	2388.82	3039.22	3033.49	4496.94	1265.03
4079.54	5052.49	6339.08	6842.63	5383.72	6018.23	5034	5904.26	5482.78	6800.72	2180.25	3233.81	4715.01	2944.16	3557.66			556.833		1007.66
18834.9						9435.92																			0.108568						0.0543907
41809.7	46668.9	9802.5	11363.8	11863.7	41579.7	44350.7	15706.5	14668	13288.5	54089.1	53709.9	24291.9	23177.5	23158	59726.6	58572.4	26367.2	28152.2	28023.7	54723.4	51986.4	24985.6	21481	24589.6	0.891432						0.945609
42425.5	95179.5	65908.9	82535.2	55412	100557	78111.1	30687.2	76512.2	74472.3	61533.6	47290.6	61590.3	52720.4	51910.7	14556.8	13255.4	9600.79	11621.8	13319.7															0.917894	0.656721	0.665345	0.697424	0.590453	0.58331	0.28239	0.288553	0.129206	0.134842	0.176231
									5614.7	27109.8	20048.1	22521.5	30820.9	31254.9	31178.2	27546.1	54536.8	62847.9	52476.5	24834.3	30570.2	56247.8	63273.8	59388.8										0.0821062	0.343279	0.334655	0.302576	0.409547	0.41669	0.71761	0.711447	0.870794	0.865158	0.823769
		9757.66	12260.1	13769		5292.8	3713.6	12786.3	15306.3	9373.64	6351.12		14008.7	17209.6	7364.58	6652.03		12110.4	10220.5			8747.04	13402.5	9330.49
2577.53	1011.42				1578.99	1450.54	1034.08				1459.69			1091.59	2694.43	3170.39			1609.55	2436.47	2536.35
78086.7	5847.15	24548.8	17702.9	41890.7	6026.15	28953.4	82040.8	31491.7	18198.1	19252.1	45886.8	25249.8	43844.3	56017.8	38508.8	43736.4	55458.9	14159.7	22957.4	34749.8	33598.6	23810	8108.12	8662.5
23487	4952.5				838.55	12623.1	8047.81	792.218	501.851	26334.1	41905.8	16822.1	23160.5	29401.7	55556.4	58484.1	54019.9	23089.6	26440.5	50084.9	43459.3	35808	18826.2	15677.7
42224.2	16850.1	9176.89	8773.32	9150.72	17948.9	20472.5	21631.4	9356.02	10969.1	9475.44	10137.3	6879.41	6669.69	6651.82
102095	47962.2			33902.3	72261.3	71570.3	78685.8	52854.7	42832.5	89510.6	94542.9	76442.2	71181.3	71845.8	104151	109505	80290.4	85564	70938.7	103396	88518.8	81234.6	56550.6	77013.4
379672	430400	25710.2	31449.5	27910.5	444205	430833	39324.2	32811	38045.3	279070	294606	35545.1	30200.5	24794.6	56299.2	62958.7		11623.1	7692.25
112010	128950				169410	148648			27460.6	276035	288957	61553.2	47822.5	54666	438547	444612	79217.6	77170.6	64961.9	460014	435177	67832.1	77459.4	73099.2
73697	108620	10464.6	10007.9	11075.3	104800	99024.7	3293.87	10194.5	10893.7	69354.5	71041.8	8621.32	8430.25	10266.1	16345.1	13967	2104.06	3915.94		1864.98										0.946635					0.732561	0.82099				0.265739	0.247058	0.169572	0.32783		0.0447532
					25361.6					108692	66495.6				193875	182728	44232.8	34467.2	36941.3	170886	193576	39907.9	63473.6	38451.3						0.0533653					0.267439	0.17901				0.734261	0.752942	0.830428	0.67217		0.955247
															3755.8	4333.27					2918.81
9923.07						4998.73	16649.8				4604.37					1592.63
										1260.75		1114.12				13066.8	6629.7	3763.41	7708.38		8627.68		555.299	1095.27
7625.76			1779.63	3827.63		4183.82	6616.85	3242.23	1976.35	3365.6	7276.85	2350.6	5944.75	7242.63	8573.04	8995.05	9186.86	2795.4	3461.29	8404.76	6301.83	3609.77	1105.32	2704.09
34870.6	54897.6	48715.5	52748.4	46929.1	60111.9	52766.5	49378.6	51590.5	54701.7	29494.5	34866.5	29268.9	27821	29569.8	5636.29	5504.57	7998.22	7219.91	10742.2	1153.59	2330.37	353.507											0.918266		0.576317	0.608559	0.565747	0.596511		0.106031	0.106318	0.172136	0.147831	0.1371		0.0471965	0.00838205
								4562.16		21542.1	22281.3	22320	18696.3		47211.8	45969.4	38216.4	41348.7	67171.3		46739.9	41549	47213.4	45868.8									0.0817337		0.423683	0.391441	0.434253	0.403489		0.893969	0.893682	0.827864	0.852169	0.8629		0.952803	0.991618
															4106.63	5186.26
6426.99	10315.6	8385.96	8756.07	8165.74	8700.66	7105.03	8188.83	8588.65	8370.91	5901.82	6356.86	3758.77	5283.98	4456.34	187.383		1380.22
166.378		5115.3	1781.75	5012.68	9831.31	10048.9	2981.33	8232.88	3555.38	6647.79	115.997	5658.81	1769.55	1637.74	22.86	114.018	189.125	1078.69	22.6911
9032.23	16032.6				16585.7	14457				15523.9	16289.6				13521	13021.4			5328.2	10653.7	12069
7338.55	12532.3		3112.17	1575.15	13608.6	12115.4	255.775	1566.31	2615.7	9710.75	9024.72	2127.8		2820.71
										8092.95	2576.8	332.54			6909.95	6492.19				869.716	3221.96
11203.8	11490.2	3869.6	5305.83	4317.46	11152.5	13645.7	6191.47	5838.39	4268.77	7155.77	6989.97		2664.35	3096.77	1616.32	2944.49
	51866.4		14996.7	11582	52789.2	57317.4	20365.8		21192.5	8028.74	8689.33	5973.8	6282.75	4374.01	15290	15037.2	11100.3	10705.1	10448.7	16576.8	14991.6	11226.5	10953.8	12158.5
3489.12	5285.1				4444.15	4342	161.301			2354.65	3140.56				3240.02	568.742
										6366.47	7773.61		4241.5		8862.8	8192.04			4778.87	8651.45	8959.01
7125.61			10626.7	7595.96	6249.5	12594.4	8232.19	9021.32	10479.8	3155.98	6032.13	6124.6	4362.32	4764.82	3597.8	5914.25				6833.57	3119.7
6798.61	9191				7882.55	8151.85				6999.24	9531.88				9982.08	9986.43				9856.4	8534.03
13902	54719.5	39714.8		47589.5	61181.8	23144.9	14847.5	50498		88085.5	54977.7	38485.1	53990.9	64180.9		65065.1	37019.1		62692.4	38167.6	63399.2		80729.9	65751.7
								10500.9													8664.9		24985.8
							3842.48			10890.1				10629.6			11558.9	10654.2	7875.03			13494.6
7020.82	8846.8				9475.33	8833.75				10088.8	10317.8				12848.9	13134.8			4327.42	14582.3	13925.5	1867.49
198759	135110	69724.8	68659.1	81998.4	134276	146614	107155	67951.1	75677.3	85408.8	77417.4	58003.9	55551.5	64602.3	14654.4	13892	14123.8	11794	11164.1																	0.624237		0.683823	0.658526	0.143489		0.188739	0.133939	0.142298
											5327.13		2893.66	3959.32	9896.85		6851.73	8878.58	7784.91	11042.8	11157.1		6748.36	7334.03												0.330831		0.274346	0.310847	0.746363		0.705201	0.776586	0.764245
										8195.98	9256.85	5179.9	5645.02	4991.05	18686.8	18319.8	13184	13087.9	12180	17947.6	17549.4	14058	14129.1	13556.1												0.0449328		0.0418314	0.0306271	0.110148		0.106059	0.0894754	0.0934574
											3732.97				10248.6	8911.01				9507.79	8403.85
166853	204923		7011.41	5613.9	216317	201857	8334.01	9892.2		127176	141424			9584.19	27101.2	25270.7	3580.76			3192.16	3239.98																			0.153892	0.149893				0.0183753	0.0195622
										3894.12	5289.62				3591.33	3068.81				3450.15	3754.94																			0.249946	0.223098				0.243416	0.277869
															3639.55	3308.53				3122.14
															16391	16503.7	4776.6			20021.6	18167	4856.96	6985.48	6949.6																0.596162	0.62701				0.738208	0.702569
4778.58															3600.1
23758.9	18864	25261.8	27310.9	24639.4	22411	23394.3	35051	32054	30370.4	10704	11050.4	20334.6	21269.1	18356.4			423.686	1975.25	11512
5543.96	8665.64				8960.29	7951.3				8297.93	10059.2				10902	10372.9				9960.16	10384.4
6775.99	12689.5				8469.03	10334.5				24265.1				13611.2	35223.4	29731.7	26244.3	28450.1	41108.7	26959.3	28822		32318.8
															3267.33	2495.19				3724.65	2970.72
347.261						607.574				1623.21	1055.28				2273.02	2794.75				629.043	365.688
										2972.47										958.622
14622		7994.44	9666.38	12736.7		6831.89	22029.4	12131	12705	8462.77	11637.6	19980.3	15061.4	15475.2	6447.92	8584.55				8487.08
6297.38	17840.4	33075.3	32755.4	24642.4	21871	11907.6	7072.34	19857.4	34439.6	13209.1	7641.73	14488.4	15959.2	14115.7	2917.66	2594.15	3107.73	4208.89	2167.93			53.0171										0.99894		0.974819	0.82939	0.800904	0.729669	0.711144	0.725321	0.329975	0.363256	0.225318	0.263548	0.209529			0.00427598
							12.7218		1508.21	4606.53	3220.55	9100.06	10989.8	9062.58	10043.8	7709.08	18114.5	19939.2	13865.7	11165.4	11708.3	20930.2	25268.5	24282.2								0.00105992		0.0251809	0.17061	0.199096	0.270331	0.288856	0.274679	0.670025	0.636744	0.774682	0.736452	0.790471			0.995724
15568.5	17356.5				18936.1	17117.9				20809.6	23599.2				24286.4	24501.6			3369.18	20913.8	19958.5
6087.57	7221.42				8157.82						9047.38									13417.1	12977.5
2359.72						4391.18				3875.43	3652.98				5208.72	4422.22				4260.26	4821.13
6828.14	1762.86	1489.41	1315.21	765.797	1381.44	2505.47	5829.51	1443.98	1926.14	1709.91	2091.96	2457.37	3637.87	1082.79	2672.72	2648.3	4806.36	2473.85	2608.9	2654.18	2128.97	1704.45	1025.88
18982.8	2082.31	5447.84	6534.64	7051.19	6433.58	12104.8	11360.4	7094.53	6065.28	12900.2	15070.8	9924.71	11753.4	10113.3	19290.6	17812.3	14834.1	8412.44	10062.1	14917.3	14546.9	11192.8	2686.76	2291.76
				20357.6	21605.9		3959.44				18597.9	14622.3	23875.3	19836	15030.5	14848.9		20028	30413					19575.4
	5451.7		11546.8				4319.28						7013.23		7345.93		15668	12031.1	14515.2	4940.69				9374.46
25414.2	45681.9	47188.4	44266.8	48033.8	63995.9	72408.1	15720.5	56601.8	40133.6	64157.3	59201.9	54320.2	50920.1	61331.9	70039.7	52388.2	57721.8	60746.6	68645.7	29162.3	37039.2	48973.4	59296.3	56372.8
56126.5	80761.2	60175.2	66513.9	65618.1	87244.7	74221.5	56891.1	79729.9	73060.9	52948.8	47368.3	54534.8	45603.7	46006.1	9229.73	13328.3	14383.6	17559.3	13126.7
30851.2	23744	18343.6	21424.8	24075.8	20151.7		31614.1	20587.1	25308.3	25373.3	26425.7	24708.5	24766.6	22459.7	18653.6	21487.1	21118.1	20132.9	18952.7	15183.2	16010.5	15755.7	13409.2	13994.8
14420.7	30247.6		32.2101		30968.2	22243.1		856.35	921.122	37745.4	26700.8	6714.54	4765.15	6614.08	31530.5	33109.4	10752.5	20550	13079.8	24561.4	28085.3	13635.9	13552.2	18287
1392.55	3754.39					1724.38				4156.68	2938.79				3790.7	2408.77				4002.55	3369.67
				7874.28			3212.4		8766.79				9339.66
99266.5	117880	50664	53822.7	51681.2	120048	120995	58145.8	60489.2	57556	118984	128554	70215.1	66385.6	74903.2	124251	126514	79610.5	87005.8	73846.8	110340	101666	66626.7	69452.1	80536.6
29223.3	40014	10660.1	15887	13228.6	40820.6	35671.4	19461.4	16912.7	13615	39594.2	45252.3	19817.7	19222.4	22942.9	46244.6	48457.8	22714	34425.1	33678.2	48105.9	50952.1	22747.8	23861.1	28647
[truncated: 13,225 more rows]
[truncated: 20 more columns]

## Sheet: stoichiometry_benchmark_DDA
Supplementary Data 5
Stoichiometry benchmark
DDA_B_01	DDA_B_02	DDA_B_03	DDA_B_04	DDA_B_05	DDA_C_01	DDA_C_02	DDA_C_03	DDA_C_04	DDA_C_05	DDA_D_01	DDA_D_02	DDA_D_03	DDA_D_04	DDA_D_05	DDA_E_01	DDA_E_02	DDA_E_03	DDA_E_04	DDA_E_05	DDA_F_01	DDA_F_02	DDA_F_03	DDA_F_04	DDA_F_05	Occ_DDA_B_01	Occ_DDA_B_02	Occ_DDA_B_03	Occ_DDA_B_04	Occ_DDA_B_05	Occ_DDA_C_01	Occ_DDA_C_02	Occ_DDA_C_03	Occ_DDA_C_04	Occ_DDA_C_05	Occ_DDA_D_01	Occ_DDA_D_02	Occ_DDA_D_03	Occ_DDA_D_04	Occ_DDA_D_05	Occ_DDA_E_01	Occ_DDA_E_02	Occ_DDA_E_03	Occ_DDA_E_04	Occ_DDA_E_05	Occ_DDA_F_01	Occ_DDA_F_02	Occ_DDA_F_03	Occ_DDA_F_04	Occ_DDA_F_05
8311746	385181376	19048580	482531488	12845388	458312576	385495552	185713552	401471168	13521622	589100480	501627936	11853382	17766680	16011632	575572928	25482830	558455488	26388528	17046600	352682560	401386720	621103232	26402534	643057152
58377084	139828336		13982084	26769156			40582432	117818832	114879080	9271323		162110656	157996864	176985632	214879008	188936784		231400256	191226704	153077168	173139872	232412864		264897808
		8946250	7674536	5.51582e+06			4.16332e+06		5.03637e+06
										10806621	8980430	7990264		7189086	12249988	13892386				17275024	14080454
															22070046	25475386				17433752
6.7194e+06					14336032	12532117				14629639	10120118				14359121	10760727	8123070		6.74613e+06	21038964	11768745			8.21396e+06
				14942788				13439450
											16907470									8866849
15875260	13412296	9367327	10779072	8157480		17627890	9461416											12295881
											5.60511e+06				5923630	6.74455e+06				8825955	8624623
35747104	20395702				16702835	33604620				42505224					52611860	73759832				70307624	70917136
					4.37056e+06															11179396
86579568	43289272		26131512	30314384		57228024	41161656	26568488	21531062	66996556	53642868	45951792		31144690	59417136	71710664	40605452	53150032		76807864	73441456		46509292		0.968006						0.799285					0.794429				0.793262	0.81745				0.81048	0.80597
8678973						43585980					42099692				46965348	48569580				54472648	53623032			22362312	0.0319941						0.200715					0.205571				0.206738	0.18255				0.18952	0.19403
23134826															19281990	20731682	20557826	22924434	17881714	20901516	21458000	16655418	18487006	17908110
			4.04539e+06	4870236		13388392	7511133	6.28546e+06	7486629		12810277			7.52729e+06	16459293								13405510
										3922890					6.56057e+06	5.60704e+06				10346420	6.47295e+06
											5.22836e+06				6602041					12427600	13468556
19195174	20851162	15351880	12452993	13037181	19318580	22159136	6.46568e+06	8367677		28285754	26308854	13697818	11328457	13692972	40020556	37188384	14290968	16741274		40714652			17624304	20224452
					24445132										50411636	47965976				43841832	49111720
3.4996e+06								7772024	10154720				9310078	8120449				9875029	8.06777e+06	4940786		8293979	9411717	8961363
619899456	1075970176	590407104	572765504	1007796928	1165737728	1143098624	192877360	588221312	716344640	1203320448	1224314496	686912256	739477632	546861312	1450439424	1338078848	629817984	774240832	608981056	1570033792	1670658816	628076608	622484928	775478720
203184752	241499456	169089104	239532608	364561312	287452160	289624608	116551320	285227776	289185824	376419744	377477184	346055072	513680928	391576096	588918528	669941184	501628736	570002240	478387488	692477056	753219840	388761216	550866240	583068608
40298520				10256226		36462004				36059120	35139984	11767137	11042854	10367250	42140060	51440448	18777668	22377290	15001215		52106316	16056413	20586078	18938234
												8870437		9955699	28756328	28351912		10009930			29007564		12325144
					6105503						5388007
8623927	15867167				17363794	12591937
		10286729	6.71619e+06	6190465					6.72433e+06			9538126		9998296		10986731	12535695	9505696	11196000		10236453		13301010	12839140
41504856	24752212	50624288	52878260	57123032	22096672	45371496	20608844	17762340	46620576	48636840	55020156	58027352	57729952	19811684	61476360	52518664	55231072	75928864	69475640	64729784	64497972	51786688	63179376	61333136
11699115	20797066	12324097	15380934	10095226	4.14137e+06	26500762	5668590	11435149	9608069	33313436	31667152	11263934			44377520	28453500		5770414		30681808	30870788	4785451	4515508	21479602
4.05451e+06										5.88761e+06	4569070				6180616
5.86167e+06		12520802	11998911	8109827					10220209	9334056	6265133	12548591	10306520	7.69754e+06	10004678		13730757	9871795		6456952	6.93277e+06	11824810	10615591	12403880
2.66623e+06										3492211										3547364
																							7.23768e+06	6.34403e+06
122967984	38094964	108649784	15040233	102727856	21240504	122600896	23167606	72532552	84539632	136445792	146425424	94888976	67566976	100762608	152525248	184342944	21220224	28995732	21521948	196039072	194498896	138495456	25539248	26029784
						11291055	10983029			12483588	12204567		8247689				12526545			16087390
10169543										24717428	31930712				38150908	47692728				48238276	49955372
			4.95422e+06														5.30188e+06							5659532
7840569	37736784	50612296	30503922	31346440	6.91595e+06	6.65735e+06	13313414	28072860	2.91383e+06	7914869	41337852	67848648	44009256	47550492	58695016	64826040	75207440	27361712	86268104	312848512	99313728	67596704	97320768	93935544
20857922	20891804	3.71783e+06	6830950	7028895	21160958	21452448	5237870	6862662	7581764	23188920	26809030	9455421	8.13186e+06	9284350	33745332	42642524		12731170	9689637	43384760	41172636	10109201	15479832	10970187
															13394957						11633828
															17531658	13448188				7019318	20662604
										5873458										15271450			6.14988e+06	5.53958e+06
																				9922910	10547667		5.42094e+06
5.82387e+06	6.85898e+06					4.66462e+06				6289378	7339525					7356938
										4.51251e+06	5.34326e+06				6003513	5.71465e+06				5.0407e+06	4195073
	4511345										5089842				6.73721e+06	7448707				5872935	6709969
	3.51163e+06														5.98576e+06	5.33434e+06			3965302	5559782	5.51376e+06		4.02981e+06	5.90501e+06
															5393573					8669213	5525241
	3.08154e+06									6922562
										7.48436e+06	7478240									10102203	11239475
50683200	64731332	109426064	108399848	98321344	71614600	30812384	44593640	95473264	101699248	40876656	39191244	103067920	54111372	113242864	104531888	90816656	103411168	114428912	129132840	89255264	95218184	113282720	65453928	126764808
24282896	49774880	68047480	25200148	68340200	19318580	45844628	29732964	85265056	78652600	21145074	49522408	92021424	85332048	95288208	63242088	55285696	36244860	110120944	41758684	62545152	55905168	35706132	102982368	97735032
6.45797e+06																13043557				12321907
		3.57471e+06	2.84822e+06			6211014	1.91461e+06	4.11781e+06	3.69489e+06	6.02621e+06		3.58294e+06	4128484	4127177	4.91589e+06	4246765	3.81147e+06	3.9554e+06	3.90945e+06	5789727	5555013	4.82181e+06	6.2226e+06
8.33348e+06	9296981					9770672					10428429				16158525	15241033				18094664	19066782		8.03523e+06
40751592		56144096	72932320	102212096	38331052	96944680	34037120	36895696	34014168	56560136	40430376	76000568	42998000	50818524	76295736	53856812	86663296	58033148	62919240	52991392	130778088	60247736	43467888	51509208
115572512	123931776	77386704	68768072	78273688	121561496	138899936	51197864	53607844	87298832	198264032	175042256	97608648	98396480	102408448	244623552	254461776	117668288	144339536	127241616	261929888	240078880	117064032	138642640	127707360
13230624	16704728	19622530	21652392	21263908	19923584	16729808	15565835	18951848	23130068	28288124	26804664	29693474	28450718	28300050	36931824	35904944	34646772	29072900	37021600	40317496	37351872	37964144	39777856	39315304
								10477797							10971981	6.65431e+06				5.49286e+06	6.07606e+06	13502262	12159569	11064312
		3.94243e+06					2.39915e+06											5740367			5.13267e+06		6.35537e+06	5490843
55470704	113641240	24593268	113699440	104415536	118349024		63356636	86160288	42361956	124430456	17579984	149685440	154697888	232549056	63929608	119401200	127865824	150614624	141327344	99068256	195062672	220258592	66100640	181707024
4220100	7.90909e+06				7.37781e+06	7877919				8.38168e+06	9602930				8.23089e+06	7.87558e+06	3864962			7510371	9385165	4936331	4.25812e+06	6401175
7427697	10237285				13711006	9538879				12991185	11828062										6.87744e+06
4226334	6.70651e+06				6561958	4698868				11506782	7.648e+06				11704648	8479057				8770711	7608342																				0.574398				0.594156
																3.54852e+06				3383784																					0.425602				0.405844
					8955944	6.85384e+06				5041203
																				5929849	5.90055e+06
						3.39117e+06										4.20904e+06
38102524	81902424		58187784		92350520	71442312			76926400	106447496	98586112		84554448	89786280	139325760	117025152	91879824	89035872	75127072	110118944	92389624	99851968	109680880
																				12222009	11852940			11805099
3928017408	5071275520	569860352	557459520	510138368	6932089344	5123663360	194147728	446186944	603028608	7470106112	7562266624	563364992	756210816	530404416	9126060032	9165530112		6171806	570058816	9094057984	9160121344	4366486	3.69886e+06	735523712
1652317184	149557024	128664232	143862208	148443072	268401616	2183121152	68070192	152646080	156779056	301756608	3289858816	198765744	205428960	204561856	4072442624	3866649344	207145648	239321056	233900624	4738273280	3618307328	225534912	282196800	253320336
480120288	615484352	174890144	196158336	194137280	654192576	655608704		139180224	146542832	841362240	791759296	169275072	156331648	188669376	1104333568	1056906240	237367232	295967936	221647184	1199410688	1356804096	204954784	249006976	358049184
261169248	283332096	35451684	65550448	74637560	281195008	304601568	24364004	65456156	61918304	401172384	361542176	67977448	65768192	65624912	473638240	525103200	65450156	81142296	86173768	479328864	534778688	88900056	90545936	64354296
127260664	148707648	23840362	23027424	30927136	135702592	152446544	10114073	19009284	25517840	187846240	190543008	25087186	26622116	25010882	263573920	269953856	30057164	35534224	35568320	261605184	280046880	36236360	44166868	44228664
54780240	107077736				105308624	71509064		10105115				10678119	11868051	14101543				12570153	14189011	173830304		17675446	17938850	14786741
28162762	8878779					14200146	8168463			9262178	9582595
															11340047	10927857				15119431	13949839
29211766	10970356		13722519	14813532		18211286	32537802			17899440	19538190					16191164		21331504		26577568	24388982
13873105															7048959	8812099				12182159	11419726
143084416	44732776	16004324	11506873	13999372		109343272	20771962	13848886	13271168	123602920	105298016	20248350	18977804	21513590	182114016	191928912	35464080	39226532	29773662	214774608	203388720	34105332	35876892	37530572
		10717274								91054344								28874216
79577768	50952400		12656787		46924088	78994720	15389877		9983096		84737448	17585208			129102160	138663808				132983256	150609488	23964148	31114026
															21482396	24549154				25206508	28365564
8465267										11671626					5368281	4102944				3.40964e+06
																6422242	3566155	4344061	3996593	7127532	7.46807e+06			5.33526e+06
																				15068692	14204023
					5.45827e+06																	13206314
10211152	16770758				14587005	13398193				8115762	12204567
133301632	11065206	14560469	17585516	17904464	16964362	170961312	20928210	14819174	14268396	222919168	182629632	24288574	17051260	19822494	267512640	279123200	31090330	34323852	24371756	283394400	294176736	24168554	30565730	30655990
4.92594e+06	4.62174e+06				5430598					4.84286e+06	5306674				7.41505e+06	7968891				9371542	8655530
5740625						5.48867e+06														8.3566e+06
											5.23719e+06		3.59568e+06	5.17087e+06				4.47047e+06						4789399
														6.63306e+06			9651570					8806977		11021382
20118444						11035024	9250487			8967781	12636151				11797835	12863006		7948504		14891810	17332728
28570078				9755900		18517260	18545902			19879668	28749568				23942356	33221850	17147180	18611302		37100748	36218680		17490432	16272738
74132944	14834172	3841737	17730414	17428866	12709350	27281212	40139864	11869616	8502515	27510586	33114662	10598958	7.28823e+06	7862131	27509172	31250792	26040342	37289704	11683230	43780276	42739888	21769950	27654206	20465584
						17200592	21968864					12885523			20590242	19391706				32692212	21582066		16872586
50646356	24309248				29029496	57550112				75388536	70822992				102330432	105846120				123436120	122557192
61374748	11641471			36814264		55259352	66666336			60100352	77370816	32535764			108646480	150089408	78470176	115989056		111015568			114775664	102697752
20517262						20404000				17955798						40179916				36324800	33220438
3.23195e+06						3026786				3.9705e+06	5.07737e+06				5.72629e+06	6216860				5.40535e+06	6875707
233551120	364285504	300748096	232486672	23085016	310616256	259790000	157349488	311963040	340215840	167073408	217737968	181752240	185741504	164824928			46667856	48417036	40779660												0.973624												0.324438	0.922256
						9438213									125639256	6.84616e+06		135202992	4.61011e+06	13135748	11351506	6.91505e+06	7624541	8508334							0.0263758												0.675562	0.0777438
11619666	8673159				9099230	9483687					11110580					16771419
9232192	8364523					7052367									11586460	12618838				13391731	13872224
15970045						5976040
318043296	494406112	116383304	87663240	91465760	638104576	471847584	36985664	109469800	110679952	382218336	367817696		62480348		72252424	69175296				7030279										0.971642	0.96601					0.743404					0.131483				0.0126338
					3794885	3383126					25870356					93111776				111960096	112873264									0.0283575	0.0339901					0.256596					0.868517				0.987366
		5.25891e+06		4546264				3.92578e+06				5.20908e+06	5074676	3.03183e+06			5.53144e+06	5228853				8.04561e+06	6613127
36212536	52036504				50175068	51260224				38042628	36272436
											6500219				15675377	16311304	5975316			19369084	17158936			6331556
		16685879	12327408	15317098			7120392	8675376	12837403
																							13217405	13035584
6.45623e+06	9462453				7212751	6.92889e+06				5.92899e+06	8809582				8242930	7.43431e+06				7364526	10608911
															5.59024e+06					5.12227e+06	5991629
												4.46383e+06						6.14432e+06	5442861
				3.54553e+06				3821813
																8713334				12759041
74108272		12188115				37545784	52646472		11656937	21954564	20795038
																4.05049e+06				4.11943e+06
		11106922		8.32276e+06						9396535		9526568			9835220	11177139	14343016	15208181	10557400				15492119	14471194
59696264	66446272	17047466			71852360	57926952				78218208	73328392	9907507	14845020	13754815	98989568	108953936	11813630	12303492	12338888	94323632	106834208	25314244	15136246	15578478
41526268	53342044	9050276	10322354	15452921	65735716	45998212	8.31573e+06	15701640	15988777	65100424	52657184	16879950	15320221	16778450	74889424	79097712	15095743	15588466	23919248	82691312	83618816	21887156	27889248	21128106
																				4.87168e+06	4.18817e+06
32556246	71200168	72010952	74910984	81561000	60486024	58491852	51976256	113674104	96854016	76840216	69125448	117651696	113808952	84831712	86136424	72707440	124776352	86845784	142408400	68185248	74426144	124948464	110392256	102886888																0.571453	0.549745				0.543891	0.530506		0.779937
															13338452	12296356				11807246	13600846		6.43171e+06																	0.428547	0.450255				0.456109	0.469494		0.220063
11138236	5.8363e+06					9683122					12480095				22587044	19872788				23039496	20589790
																					7.39827e+06	11204421	9768214
4.8349e+06	7923285		7.82201e+06				5044689			7417612	8649076				9030781	6047538		4.19371e+06		7346003			7.28254e+06	15338008
31549150	15172856				15294608	29975220				19930452	19242884
										12838019	11691236				42604244	45092840		5551766	7648617	52339516	56889536	7475777	7145933	7.12939e+06
372879840	743984576	279791744	247495744	269871296	745641216	647026368	147970400	358965408	13599065	632312192	855686912	354245696	455651520	340837632	297302784	819244672	129650752	532949440	136898064	702087232	740484608	17218898	169644688	153022400
235051504	517702432		211140976	246737904	588653824	389829792	140594016	297767904	328795712	660619328	582484800	403737664	377399424	402977792	711265920	576287936	469697408	453284960	405662720	604688704	291386848	510027840	503563456	475572320
10919441	30826084								26393756	38261724	35584532			51805540	44550116	35294016				30190078	35270496				0.15382	0.216849									0.405829	0.214503			0.70198		0.225093				0.262683	0.190399
284906656	714200320	146082384		126745912	849634752	546727616	54469928	70048208	209178864	756342528	732340544	230991840	188776544	253585696	864572160	640322816	317896096	178652736	374895200	569332672	680321600	198621616	181300880	212552176
					65760004				29724006	80300072	69602352		52819004		93114944	75962280	23310684			73170648	67295224
																21027510				19238916
																				5.66812e+06	5.06866e+06
										6.1719e+06	5580805					7607940					6.67496e+06
															5.23882e+06	4222759				4305510	4.99855e+06
9354471	42547736				14605708	10422045				8665712					10044153						9786026
37599772	53000108			37570048	52092368	47966852	17324722	33597132	34063828	67342648	57773248				61149584	53461420				46039896	35574372			32129600
7.04699e+06	14519254	15763796	13576044	13405732	13105050		7565252	13722027	13529352	16043670		15738726	13070943	14400095	11963814	12706025	13792895			9776606	10289403	14877315	15296762	13957053
		27776896	19038182	21132988					19682144
29108220						22116426	41702572
			6.1155e+06				5392704		9421908
4675336						4878618
22018524	22408478				24520292	16249976				21276020	24463304				29784340	24644834				26118966	21898596
			75533208			66041848	62052584	71095024	98862360	73515896	73043912			91896392	66432304	76430096	100458936	104820192	86117088	74814688	76746680	89857824	84480568	89106824
33410492	46438292				43020264	48539820	69290776		45804864								91409264	98511688				103352800	94527080
17580494					28192460	21638742				51947500					69392800	90217656				80104656	74473120		115424960
																4.80681e+06					5464589
	4.3169e+06				3.66731e+06
10009884						6808576					6.057e+06				8.13138e+06	8665337				9724147	7.96657e+06
85606552	87431336	87105128	62110316	94118400	55991536	78975472	79486328	59827752	62767096	43791816	53491120	40872792		43731872
12420451	15489305	16053109	13149052	18520842	12340229	13953941	8278815	13917036	15582066	7.88485e+06	8781077	9558298	8497602	9298526
116791408	170221744	94119272	81480904	115389160	171589824	157293584	36195376	105247968	100884064		98502752	53848016	53925384	51744108											0.840668		0.798795		0.731902	0.868358	0.782422	0.627973	0.738788	0.696431			0.42036		0.379466
12149327		13011979		23198842	14277345	24007474	11769249	20424386	24135944	39006208		40753840		46442524	92359336	94038096		77114088	81128952	92669496	124311656			77851136	0.159332		0.201205		0.268097	0.131642	0.217578	0.372027	0.261212	0.303569			0.57964		0.620534
72255712											13454259
1413782656	809883968	1299758464	830475776	777495936	647556224	1210927360	1068067456	714304768	655307008	659909504	748040704	429646912	420788832	424947808	129655984	150297728	103388984	73095968	82239008		13280188																									0.12727
357351680	209453824	434477728	252080128	336600640		458058720	457876800	395715584	337722464		606316736	796140480	830654016	901072320	1463851776	1517410560	1146866304	1142674048	993396224	1874550784	2348398080	940658176	983994304	998253248
															28897588	30873398				36096208	40225040		22675902
		9106004	7.08763e+06															11511924
											13492665									18398392	21097552																								0.429257	0.492232
4103500															5.49391e+06	7.39951e+06				6484550	5.76906e+06																								0.570743	0.507768
																4152349				4807966	3.91256e+06
46680728		64869596	51384540	52240232		47399724	64023460	49579860	65677176	45991672	37163336	56545640	51532196	56631528	55386808	65632464	55091748	65344384	56536220	55319264	56600628	58649656	63676260	65297968
12136841						22547576															20123990
					10802995	7400313
11118564																					6.06004e+06
8.25851e+06							8824820
		11163429	11606367	10631785			6567096	10523594	10645709	6.71586e+06		9949393			7.0844e+06				9846684			10787904	10045782	9904139
11253379	20344518					16444004				10924950	12711009
6.3954e+06	10517690					8103715				6.81808e+06
8692439						10362162			13735310
27957762	7355477			8595794	8974390	20325122	12336035	5.40395e+06	6968328	10114059	11726088
															14328520	16413974	7.25117e+06			17943348	18264934	9526278	15368712	13769251
154520144	154911808	241184816	81430648	246301728	126829512	168969184	125823056	46728108	238526976	92324016	92932672	173285392	141254352	151815648	17544326	19354242	19516168	30159238	26031920
	52787804			77358408	37797632	43281516	34338968	78596912	76089568				41721968	47898376
73250504	93997824	113570784	92611400	97380784	90452744	93702248	47522652	99728064	130094360	57073660	55635648	62982560		66635620
14106092	17412098			18596324	22082498	20560154		28666062	25191952	13946358	11974029
84823512	77964848	423969632	176536896	154683296	89242272	85280560	108185504	192529568	366538496		105196896	78987728	104503552
332014240	446452064	16380139	16358692	22261932	464036160	440004320		16818986		290531712	327732160	13768136			77170368	74854576																			0.820693	0.84672				0.207299	0.202647
	51503768				28796202	37768632			5388333	163111488	163507488	33537434	33012660		344358752	389950624	53309868	83950904	65854696	420221376	407599488	39664124	66126096	67706480
										6191444	6006286				20568384	21446888				24254228	25363652														0.375788	0.333419
40189784						32456842					37212484				26740494	37401040		16240426		51118592	40826256		16828372
32078188		5411772				24646688				29346644	26195172	8613070	6.57614e+06		34524768	38801596	10552279	11789315		44831500	40722740	9938622	13296431	10301235
					10264139	13573555					6.48056e+06
															4882560	4.59508e+06				5555632	6012008
	9094866				8213661
	3.91863e+06				3.74482e+06	2764208				4.39958e+06	3.38797e+06				6.07107e+06	4527814				5.20571e+06	5.74474e+06
5.76354e+06					12907085	8838115
		13004465					7.00536e+06										12513201					15392063	11775346	10083072
											30244860				20744492
5843078																7.10167e+06					5.74673e+06		5.41167e+06	5.8731e+06
		18218942	15061538	16004173				14628598	13686899					6978260
		12643753	12341509	15332693		6.49576e+06	11521914	8564714	10172280
20936700	25533540	27469846	18357558	24934478	23387778	35232212	24448492	26775314	18000388	16475033	17703004	15885370	14823868	15116288
12901518						12656802					10276876
6.512e+06	7.93324e+06				9801060	6661648				6362682	5.15557e+06
															3.80282e+06	3.00698e+06
																				3.38772e+06	3.06092e+06
	8596816				8.36832e+06	8.05803e+06				5951497	7619374
															6618239	5098226				6.49612e+06	6347692
11165979	13008551				12047190	12490209				7144374	8.12185e+06
															4367398					3.74899e+06	3.47233e+06
16078378	7118861					13192672				6869501	5.75523e+06
											6.85108e+06				14938243	11835051			5.70708e+06	15576632	13164309		5933820	6117043
	9786243	13410340	15204666	13391523			11131879	12521786	13229555			9826117	12908589	12562559			12441527		10699126	9840915		11631007
10876433				8687746		17019106		10971731	11863978
																14208715		12386928		14131110	13743544
35228808	44723132				53184056	39568952				29386582	31346758
										12423919							2777836			9672650	38395660		3.40718e+06	2952478
13744642						11495453				13431547	16796284				19959144	18436472				33217224	19671986
											5.5123e+06				8.2208e+06
71989624	17424144	13323477	26114010	27713106	19200486	43820960	54587764	18771046	15832327	23684032	28085386	12335904	9416931	11792833	4444507	4979085																			0.782346		0.662567			0.208533	0.192704
										6.89425e+06		6.57343e+06			17650000	21825018				26158746	27463978														0.217654		0.337433			0.791467	0.807296
103162784	54139368				45634012	99808248					63806648				16988850	18767726																				0.757501				0.239769	0.213268
										14858754	14253638				37588028	48311032	10898806	9169037	10370554		68175376		12428834	15612323												0.242499				0.760231	0.786732
5063094						3.91515e+06					2887255
7744468	8.12405e+06				6.5837e+06	6540797				7.28529e+06	8.34415e+06				10284384	10279044				10885957	11393912
																2.09829e+06					3.09298e+06
8653963	15401497				14199550	12154413				8609869	9162480				3.43379e+06																					0.836518				0.313498
											2.5994e+06				10915490	9670562				10939914	13002685															0.163482				0.686502
	44057160					34874196										38188240
7.35203e+06	15126478				15918109	12338087				19421500	19315516	3.55324e+06	3.35769e+06	3.59532e+06	26542154	23822010	2.55409e+06		3083823	24700350	23421448
							15768078									6.66049e+06							9075564
84717840	70301032	221272384			90497320	111515544			122160904	134815200	149347392	137606256	115292544	116334424						10429969			181110432		0.803946					0.812513	0.817742			0.761315	0.781878	0.769121	0.724333								0.10708
14381450				19225344	14536386	17301528	28980472	35709604	26660706	26180490	31207940	36455512					47156712	45018276	52879968	60543376					0.196054					0.187487	0.182258			0.238685	0.218122	0.230879	0.275667								0.89292
	13306507									13872675
69045480				36481000		27599926	88851416			14585799	25386342
					6.38949e+06					5896734	4772391
9390930	15629910	33636992	26627806	25896638		14447799	14783382	20922948	21276756
																		7.55482e+06	8230630	3.75497e+06	4.02568e+06	11124202	9675855	12032381
86019976	212152960	314891072	471588320	261701472	208749008	479233600	111544360	264926304	531378656	106786584	91003504	68949144	139356672	177599872	30960692	34923392	44437204	55897036	46783916											0.926782	0.958033	0.879204	0.923407	0.952814	0.533337	0.488845	0.372403	0.571876	0.566791	0.113096	0.132833	0.172436	0.246114	0.193377
					19923444	25361372	18514398	26547368	31791516	112879968	114957776	140377088	126035968	163989888	293319136	275430784	257644064	206850432	235755312	36469056	149970720	333646240	339596416	215100736						0.073218	0.0419669	0.120796	0.0765932	0.0471863	0.466662	0.511155	0.627597	0.428124	0.433209	0.886904	0.867167	0.827564	0.753886	0.806623
																					16712775			123918000
		8422462	6892678				3.78714e+06	6.30903e+06	7.47196e+06
																	7.59876e+06				5780232
504262496	644051968	837345024	725026368	1101023104	626413632	645363328	261404960	743802240	702459328	318154368	310212928	362076096	386820800	367180608	69221752	64897252	51990564	74277008	71165104														0.940377		0.871886	0.885545	0.727913	0.692914	0.871342	0.415063	0.428211	0.394865	0.34125	0.424624
								154750880		153403056	131565784	444107968	562536704	177905184	320109280	284357920	261450256	470505056	316428064	323414848	424009504	298283616	274796992	502453216									0.0596234		0.128114	0.114455	0.272087	0.307086	0.128658	0.584937	0.571789	0.605135	0.65875	0.575376
12151130112	13684590592	8129438720	10255587328	7279779840	11253782528	12852852736	13952658432	10063613952	12092643328	11979494400	10971053056	10044077056	8988910592	9132744704	1570066304	1108720384	280109024	1511639168	1695661824	175243248	199297008	190407648	276193632	204093072												0.8201		0.671933					0.112997			0.0148977
85456048	113543096		55265728	114186880	1333598080	1251769728	505441440	1126932096	1825533440	7988430336	6421665280	271655552	6433147904	707079040	11452474368	11090505728	10988879872	15531706368	14446016512	9686382592	9506240512	15756049408	16637650944	16403904512
79170272	102369280	72754848	96667464	155709504	77839608	89783360	117853184	172803072	141989808	57886440	56114920	82301688	96107504					40626600			19630882															0.036472		0.0624653					0.0264053			0.0127591
											44529232		57058720		99775440	121166048		160157376		124289520	143529296		164079104	150629312												0.436062		0.55876
											9208997				24681854	26710164	26449674	32204930		27006244	29847688
393591552	614872768	337168320	302902784	1079551744	558234688	622368832	336355808	851988480	810267072	391574304	404294528	377072512	416327296	422142976	87694096	79072128	95767032	100577624	85524904											0.932118	0.94571	0.926512	0.94157	0.943517	0.648154	0.649776		0.598593	0.588688	0.146551	0.130567	0.14776	0.134337
					39631100	34829352	26007296	51540760	47285784	207215040	212428848		272158048	287526912	497840832	513285120	538458240	631812224		485404384	533399936	592949184	842179264							0.0678825	0.0542904	0.0734878	0.0584302	0.0564832	0.351846	0.350225		0.401407	0.411312	0.853449	0.869433	0.85224	0.865663
80072496	100919648	21868242	16526957	16213233	130475928	94394136	9820539	18887116	18059814	133992960	121600960	36935408	26870692	29169352	146260432	139054320	40815044	34942388	41229184	118661968	132692512	42678840	42893488	59324652
						43189408									50790316	48180836
33423410	46274604	11921781	12037307	12858949	50630372		7.30274e+06	16103216	18900498	68332616	61796988	18307402	19981476	20880430	9373329	10709576	18799438	20373180	22452806	64858208	43448508	23357516	26638684	27123626
												3.80522e+06		4463540							4.0641e+06		4.08789e+06
															9119688	6804537		4.1777e+06
294503232	435294912				493440000	397343232				626592000	574925120				653345664	543102912				541154048	574957504
76670184	145200848				152147824	137343888	2686640			198353056	176435744		7.2201e+06		233158080	213943632				211196528	244983440			4.04919e+06
8825765	10454421				13487783	9634821				11990187	12192643				18140022	18015402				22851150	20775930
		37859916	32918566	28477498	12869254	11350537				17650522	15933721		30195912	36547112	21842764					18832842	18861818			48574956
	7.88108e+06			15894477
453468000		19376826	186178304	192134528		425806144	304935520	165851248	158969856	227059568	212297312	128331848	113887424	115022008	56069800	50917952	28098672	27939164	21745132
																	73754800		62962336			90296824	86902016	113065968
800306688	1807936384	961431424	403005888	219887840	826577728	1310725888	112236152	219121872	206620112	1061202560	884129280	519580416	193108512	172223088	86245760	152044608	95523336	65131580	50650832	9517854	4867700
7.15519e+06	10164018	8818555	12248951	14905399	8.06242e+06	9986095	6.75782e+06	11563086	11899924	5005717				4.7306e+06
																	5.19656e+06	5410244	6723598	6.3644e+06	6.09023e+06	5484484	6.24009e+06	7346930
80064240	33033196	2.8762e+06		1.96643e+06	36393380	28694986	2.16496e+06	2265428	2.45506e+06	15562609	16729425		2.32805e+06	19197876		3313660
					33305272	60085100				62188620	58503608				78882264	74675584				80947232	87140896
32497072	19569636				18428438	24730272		6.7856e+06		30874498	29326126			7.57933e+06	45556996	36931472		9884281	11279434	38637916	46391400	9418397		30064282
32783308	7192537					18631962				15208100	20271236				4503645
15029521	17878608	12198317	12336964	14560928	14691748	17231588	8807820	14746266	17472054	18677286	19900666	17129732	16547572	16403107	23961854	28024626	16350887	24319838	20370368	30117444	27717116	18847668	21843654	22780580																0.802451			0.730186	0.709889	0.814243	0.802916		0.656756	0.717348
															6314273			9619227	8910848	7354556	7.28245e+06		12220015	9608045																0.197549			0.269815	0.290111	0.185757	0.197084		0.343244	0.282652
16853032	12708846	10139439	9158855	7.19575e+06	12644522	18490114		5931386		22357088	19613376	10315898	10978686	8858773	27808520	28206396	12009560	11971591	12953829	31914416	38402200	15533264	14577182	14110984																							0.734641		0.667374
																						3.83636e+06		4.80885e+06																							0.265359		0.332626
25818346	25095854	5465021	18694020		23887738	25024604			14372415	30016012	23332150	20277528	14094322		41845404	52852676				45613128	47319452
14599338	12762797				11311439	15362334				20997776	15615280	5940968	5216920	5079511	22581270	34599208	7.69881e+06	8379402	5401230	23427328	38627504	7963747	8814841	8504924
		4.85945e+06	4950864			8235368					10942838				12799447						16921820		8506274
			13485791	14278512
16517041	17322324	18897118	15667462	19184342	17054680	17428406	7.39857e+06	13472166	12274046		18905572	18160984	17907532	15860636	24197492	22195832	22171858	21279306	17454878	21244080	20997640	19033602	28101292	19903152
																						3.19342e+06	4.62835e+06	3.44426e+06
24429586			242142624	14530356	104249608	9089276	737115456	85417768		10772062	497843456				8783743	390449408	15044268	19548048	174670400	10563532	12190267	11987048	14913495	478373248
77637960	13153041		217335104	226349312	106140280	40906716	80879288	26918858	137406688	29173872	40314760	31511012	156731296	26853028	46850048	375327808	49760200	500717216	28293234	51388628	50862704	34145300	61444860	52325632
78938472	24800622	16046068	33375728	36985684	30854830	68163472	60730500	24697764	22615504	63024652	72985240	33328162	27897822	33172264	71220536	90556112	57648964	62464788	42539000	99643008	86153640	52900652	68900304	61305136
35867632			10377057	12835203		26527806	33538450	15578089	15158073	29708142	28492702			20910138	39886736	38976804	31008650	28977164	24079924	47574308	42944088	30075888	35529984
	8118396				8.2399e+06
															11302329	6285518				6649309
1693748992	3175655424	540281792	424673184	250307632	2304426496	1870614400	99794296	168582528	105426104	50767536	1318810624	262068928	180111840	80710176	10788519	396445664		23910036	10451036	30244682	30105684
158921872	194764320				206177056	209108768				136862016	147789584		58794292		39038276		16451483	21934640	20426872																0.548084	0.63519				0.171761			0.0872602	0.108445
										4.70429e+06	4.48649e+06				14331624	13525527	3328207	5.74845e+06	4347434	15247881	13796325	4816088	5823810	6487482											0.883914	0.90473
										18139404	21123946				81417688	80327728		6.77293e+06	6.06097e+06	86623296	104831568	10119972	19998542	19161262
12097281		20576236					35966156	12791976
																				4974876		6232871
																					6508574		4963340	5.79374e+06
22537380	18807418				16388320	16237842	683855104	783757888		1044253760	943168960	498452128		432715328			117559312	125546792	113639280			16075143	20168976	11982406
					17491112	19029252	5785789	13989097		113527080	112681008	46839540	43110720			268991424	110603912				297772832
					7222848					79443912	96164592				262385344	319754400		49661748		351588256	388717600			137972320
																	11990660	11383203	11474937
8621942						6.17539e+06
51811296				45804532		28484780	78330504				37580780		17673912		34277612			44984452		40536848	32599894		45405032
412420864		50401480	161586928	18706982		14272478	415284736			226866976	294414752				14637119	17459176	349402944			26996482
11799401																					20577510
9089641						7675140	6.70497e+06								14710447		3.65934e+06	4410388					4911383
											2142494				2.72562e+06					1.87671e+06
44058880						37663256	78077928		55179864	20050788	16729425
3.77354e+06											3.62806e+06					3.61032e+06					3.68268e+06
38764708			34155824												3.80694e+06
											11390942				22271026	16944452	17923666			22190038	19275512		21507430
23614002					4.89304e+06	20262716				11899223	10285334
															4.50065e+06	4503729				6.18499e+06	6.92651e+06
20771820					6.6894e+06					16576311	17056246				19237296	21225986				28486328	24644958
18974096	31942966			8613688	38419860			8480944	18801996	41806904	26422188	5.37661e+06	4.77154e+06	5.24853e+06		5.07718e+06
																6347898					12953026
89274024	31208464	64309292	51776008	8987177	16988710	96108408	76335160		58454752	95838904	83116552				115555032	126037736	82375776	103309144		142799824	138642944	89466232	100168584	110314936
15420825	10035907				9811391	13541774				18871340	18027296				23719026	23990732					26169610
50617468	80229200	6.31422e+06	6058305	4.96035e+06	65490060	67263552	3.07287e+06	4.64232e+06	4662997	53886304	44895592	2.6748e+06	3.23947e+06	2.92321e+06	10024262	5.47078e+06																				0.697943				0.146438	0.0993791
											12562892				37779172	32056322		5471534	3.51105e+06	28821196	29583604	8140001	6530777	7514036												0.302057				0.853562	0.900621
196812320		379624192	340219968				126394872		162576384	305986016	279630528				65871496	54839932	27871380
19462444	22311856	38764600	48867048			20301058	29510932	27872948	44155936				21952794
4.36811e+06	8061665	7164427	5665158	7171848	10759327	7.26159e+06	4690488	5.99601e+06	7575682	9309644	10202112	7.34599e+06	7.28081e+06	7640763	12519045	10932624	9248734	10072535	9819985	10720590	9636736	9933358	10425845	9768224																		0.990521	0.991656	0.992211	0.990228	0.987814			0.986841
																	5.69904e+06	5.45727e+06	4964015	6812617	7.65514e+06			8387524																		0.00947861	0.0083437	0.0077891	0.00977218	0.0121859			0.0131591
		394245216		461609056								221881456	232587264
					18616354		6653905			59052916	62000104		57357524
												86380328											344751872
64653724	18248906				13774546	64307452				42099196	39372864				10422476	10223127
	10325656			13720878	10660225	9179388		13555590	14323637
				7.19902e+06		5.04646e+06	5.68972e+06		6.8204e+06
8890092	9984549	7.92541e+06	11406295		6.75733e+06	8634720	4.39951e+06	8.155e+06	9560776
																	6042578						7133206
			6454316	5014594
23517918	51746408		79125256	75484288	56297784	36866660	37671436		95748184	45794816	45767076	57569424	55599848	40477704	11746432	7.28042e+06		11101084
																	22372388	23422772	27129190	21122560		29607718	33291252	35716424
	174962880	4592745	4308703	5.00093e+06	180676192	158066512	3.48505e+06	4707336	5360180	114344384	120616776	4.33701e+06	4.04882e+06	4.38323e+06	31429178	28009818																			0.674523					0.185402	0.165231
										20652176	19887350		2598302	2.65295e+06	53818456	40597972			5481814	51196380	50270468	5.76559e+06	5.57404e+06	6.93317e+06
																28323992				34622716	32452642
										3.98776e+06					10009861	10057166				12363944	11075180	3.92981e+06	6065571	6352941											0.350492					0.879785	0.883943
		39288992	34709860	41896636	63829628		13803990			39919724	38699092		15098813		7107427
140725200	155813808	128700328	135576896	171960000	147047136	158434576	55267440	154434624	101989800	92913352	92874832	65172248	55779440	55730488	16367208	20375112	8516442	10373579	9974395
44848212	44683688	48754332	49647048	59788792	37112344	38713180	21672818	51072008	51216312	22435336	24971230	27110790	24961656	27986866
10179037						10503106
		10052410		12751224								10573921	9519389		41156984	39404772			10816110		44757800			15970750
7945283	9075614		4587181	4427434	6.78613e+06	7489053	9338726	5.54267e+06	5877305	12593204	12752636	9530099	8986109	8725897	17282132			11123463		30816182		15123747	8857969	10650794
231990224	329252352	353488576	288793440	317058400	461186336	244248096	81439360	279116224	9706169	166997968	134451632	245045936	340816320	184753872	39066712	27405728	57343000	42539592	47441516	4.35837e+06	5215453	7836697			0.834924	0.839863				0.867177	0.82185	0.656934	0.766342		0.720697	0.708725			0.696159				0.462522	0.407597			0.0509885
								14063241					77451192		89916488	72689336	194152304			138607392	180022608	77148728	343396000	253487488
5043299	6902750				7766947	5821482	4676275	9357359		7.11612e+06	6.07577e+06			8866251				5435393	7.58147e+06			16037685	6768880	8.08271e+06	0.165076	0.160137				0.132823	0.17815	0.343066	0.233658		0.279303	0.291275			0.303841				0.537478	0.592403			0.949012
													38644892				11371513																					0.608038				0.178919
												32995954	31070886	40473976			65087228	64691084	65194492				75537808	75575840														0.391962				0.821081
25526340	77213240	91766016	104723768	97162216		10597812	48601136	9140480	98969232	47917608	7.56119e+06	60586284	50514312	60366148
					4307198		4.70941e+06	5.95355e+06	6518047	24035630	29467382	41054816	38711068	35334336	59156164	66883832	65615044	73920504	71022600	87008888	81940928	83876328	101100168	90213296
696572736	63680324		255726864	703937984		524358336	775514752		242628608	278834656	551841344	39076360	219081584		72002560	85740144	63187728	75832960
										4.90707e+06	124369800				18250960	18183414				19315856	24518570			25140164
	12862336	13700569	13352519		12848478	13600039	8.30057e+06	14746266	16159475	8697632
					5812151	5754328
6058106	7852638				9142666	7.95048e+06				9373085	8475065				10909287	9451268				9098479	8579408
23755184		33784172			39852432					25237862	22276644		18203616	15409432		4405703																						0.392747	0.390628		0.107868
												26350630	27086912	23134054	32975120	35067088	62193372		41659568	39571348	27632534	76976872																0.607253	0.609372		0.892133
190323040						126774000				96335240	83621976				22713424
															7400269	8272288	6.23634e+06	6.06683e+06		8.25304e+06	9474677		11077939	11653428
24442708	18645492	7.16143e+06	4829807	6.99953e+06	13760768	20461404	4.06779e+06	6.29771e+06	5.17754e+06	16844994	18228974	7582741	5993127	5.09548e+06	25132570	18329962	8457413	7696072	7.71544e+06	21852960	22331488	9331164	9775939	9173404
15896790		21350412	15475405	27499516			21150648		14012928				9949733
												4354957			5.70647e+06	7137461				8853629	8249666		11748500	11684970
															8780447	7807232		2.21973e+06		10897777	10634135		3.09535e+06
119423568	188943360				182661408	193568848				132584616	131817032				27967760	28080312																			0.708138	0.775719				0.158801	0.261562
										16890174	11779888				45791592	24503188				24192960	34157660														0.291862	0.224281				0.841199	0.738438
															53721852	44457844				75865520	61362136
38762292	46897328				44123500	38663172		18887718	12025152		25008904			9446126
							5.82022e+06				2.54164e+06				2.54863e+06	3708057		3.75771e+06		3.81152e+06	3.63534e+06		3.67771e+06
74375152						79380488				102095768	91124312			2.71606e+06	115492128	127652808	5.80671e+06	4.70349e+06		141765568	139817584	4.51404e+06	4504707	4333957
46363772	34993388	12303812	14553483	13900461		43906144	14706884	10441875	10690282	119022736	110192840	14416009	10774420	10530871	95328992			12347963	12602390	126928072	122747928		14416469
288065952		225062256	205368608	205593872		223794160	409168384	204855312	166808576	238008752	229910576	223146800	5990510	220554816	251221584	250079168	375462592	317347360	250010912	333277248	368136288	323569280	265767664	282516096
19843116			12842329			13456272	32348252	15931726	17256822	13738253	20371652	19409484	15709987		18269046	21690836	29009940	26612798	24435094	27573290	24754326	26000590		23563346
8418377															7063483	9814771				14834567	14372418
533455136	219593248	203060704	156355392	210373600	285626592	453234272	273562816	159793328	178629264	522788800	528786304	223629392	58603656	193163216	652775872	703748288	282489728	284359616	267624064	779650368	223988976	69390320	270880288	273645248	0.575155																					0.327548
12557700	7007558					8017010		7057240		10016931	9938095	8.32839e+06		9275291	16206780	22161134		12200803	9804871	34526316	24779578		11351753	12581389
44107036							14471684			15025623	14773649					3.99899e+06
206363200	59402248	78131168	107478136	146772816		4843731	253105264	81795944	89244552	58711996	67357352	51985448	52082500		9886275	10715256	15915251	15567296	13718222																0.743243	0.776792	0.728281	0.930712		0.1688	0.177161	0.590948	0.221398	0.25512
										32816182	31315384	31381360	6.27344e+06	5.77875e+06	78765048	80522784	17824242	88577296	64804976	106879464	102276048	105200848	97724632	89016520											0.256758	0.223208	0.271719	0.0692884		0.8312	0.822839	0.409052	0.778602	0.74488
55527280	22655254		11875293					11888063				10079831	6.60034e+06	9838711
										9700287	11548307				29453224	31061848	8137021	9552872	8362048	35004516	35113544	11320616	11276154
8962895						4.23039e+06				3.86558e+06
										9525049	7.5842e+06				16629006	16323726				13710477	14556398			6.15367e+06
6.38201e+06	8432125				6047113	8181888				5790783
140999584	21076434	65421044			18074400	120488384				74682680	69567448			35308864	15981502	18806468																			0.682515	0.652362				0.146318	0.176238
															8.07262e+06	8.33099e+06	4.58967e+06	5.93558e+06		14764890	12295505		6138168	9344869
										21784644	23246888				58470508	55122488	21376186	21288684	18285352	56436484	63731216	26713120	29418720	26182288											0.317485	0.347638				0.853682	0.823762
															35267092	35579600		15984198		42609552	38387144		22591860
						2965729										3.35262e+06
8919639040					3946342144	7298409472	534730432	592229952	391029376	53868500	6057002496		400412384		1506029312	1439857536		232520208		226623856	212314960				0.99853					0.974737	0.978287	0.956861		0.957111	0.0574383	0.880485		0.801057		0.382039	0.369107		0.436308		0.0834021	0.0783719
39461096	30362814				307277440	486651488	72425592		52641260	2655704320	2469990400	327719808	298750880		7318508032	7393658368		902496896	675387328	7482456576	7500881408	1002989888	931593024	1180866944	0.00147044					0.0252631	0.021713	0.0431389		0.0428887	0.942562	0.119515		0.198943		0.617961	0.630893		0.563692		0.916598	0.921628
7.29417e+06	8.11299e+06	10639837		8014286	6.82291e+06	6731606	6611527	10437710				5271042	3902963
27839968	34024224	3.89009e+06		2964606	32710348	28131118	2.02324e+06		3038309	15793386	21133636																								0.431015	0.576755
										5910655	4.3967e+06				18153544	18264816				11358944	12172688														0.568985	0.423245
820809024	427871840	57882616	62998216	85197904	515267168	1105534208	126815936	82815128	72126008	759742272	657849664	86194408	91269272	86457184	196286800	198843952	37138980	35901184	28977434	23095106	19471048				0.999652						0.997219	0.994238	0.995411			0.977392	0.968424	0.967084	0.960611	0.825084	0.815873	0.831733	0.80258	0.786581	0.273033	0.252067
4950928						53459128	12744757	6620190			263851520	48732944	53866152	61472232	721559040	778134208	130284888	153129472	136332256	1066268736	1001804736	149561888	170314512	152360800	0.000347733						0.00278094	0.00576235	0.00458897			0.0226076	0.0315763	0.032916	0.0393892	0.174916	0.184127	0.168267	0.19742	0.213419	0.726967	0.747933
1.71737e+06	3.03661e+06				4.16168e+06
11307763						10334171
										3663603					12293246	12095236				13818653	15009967
15101850					20464696
	7.25934e+06									8.12017e+06	7899987
					37269484	34480904									53230088					125631032
32423296					115594440									16733735	156106384	134384000					46252416		97908128
4898101																					7823624
53242488	87752112				76221984	66905836				70129592	78918040				78208672	74825384	17643306	19802776	28993330	65409912	57856740	23368354	22422796	28536190
22772808	29955944				32233760	26322380	6220283	7602255	5.65119e+06	36885352	33634620	10548960	12781175	9565098	37640784	40194732	13363436	12345150	11197179	35586736	41895868	12671323	10246803	15534665
491357184	915857088	5.97765e+06	22360074		929186368	770508288		22053594	24880844	1036500608	1086221696	32478480	34117960	29514110	1254497536	1212416000	36328332	50226128	26765444	1036683008	937233280	44561864	45284432	44559172
177422944	315962752		17027014	28171656	323570816	303079776	28801758	55366648	63402088	455526464	461686272	57454428	55737096	60268936	601993664	586430464	43902348	51139048	51641028	508397920	519612384	48147360	55187848	53794816
5.95137e+06				5.95461e+06			4.71418e+06							7.69418e+06		11723767			9503488	10743507	10777743
31513042	222807712	456551104	399588416	403212096	300543360	206115360	121966928	347240000	376284704	349954112	235811712	385634112	377766144	402231264	391856256	296117088	542337600	529591328	402040992	74181008	298517216	587991552	541790528	712000128
17142874	39316380	11506938	10554885	76246480	36362224	20807834	56960480		32438512	64461744	38581996		115581248	118646080	48922000	52171252	160654608	174072592	167752384	41944272	43375652	199167584	189759152	208643728
134142400						14215736				14028964	10792718		45856624	46480416	68270784	112479000	97299736	99244856	69771936	150009168	133903104	66331844	73227208	71425040
29573632		12543035		18880812		23819744	23636254				24417526				33409478	36017516	23698126	27257232		45497648	39875956			27688826
39544984	48679260				48175120	47841340				27210694	26513946				5.68418e+06																0.852432				0.427563	0.432511				0.107814
						5879368				25862074	24696250				33392106	30516734	4.01541e+06	4.96644e+06	4692617		21766702	5.01866e+06	6601664	5.26842e+06							0.147568				0.572437	0.567489				0.892186
															4.82982e+06	5221783				6326724	4.96353e+06
80462248		9511671	25315534	29718376	21622872	53091308	45719188	20846722		30687446	32631904				6.03416e+06	6618122	6.96714e+06	5.70903e+06	4221207
5.00123e+06							6789720
7.36845e+06				7.44135e+06	5.43394e+06	6.54679e+06	4.67217e+06	9068993	5345529
22317078	40483340	23660034	34627552	21650070	27470486	30255600	10831960			16958420	19455918		14185285
42944020	29450292	31725674	27141708	61981980	26682734	34874196	48091864	41316056	40318152	23215750	19182370	26455766	20313830	20478500
																				4195515	3748320
6.66574e+06	12670447				12948613	8529152				6.46173e+06	6478415
																19156860							17842294
9735875																10878342				13506531
488615808	1167928192	495255776	449334176	57477116	1640784384	978024896	160406992	66311840	323367872	964114368	847042368	261796240	262890448	218711248	194868672	209483344		72146896	65640736																					0.440839			0.171001	0.166825
					84129600	82076664	12997477		26425902	713264256	689464704	13501547	16983052	158052176	1251287040	1258244864	27497408	44239340	29521684	1523244032	66001968	50995240	740634176	50977400
										11549846	9561047				53532448	33281032		13763854	12471958	40376116	57846884	22619988	28001016	24605650											0.592271	0.66901							0.937153	0.910565
	13922715				11836227	10288473				8.22011e+06	7.73963e+06
															3.85771e+06	4.30078e+06				5.69855e+06	4.37204e+06
3.61195e+06	8538710
70584424	82049344					80329320				130186304	108823256	15576803	12148885	14488564		90175824		28298090		97067856	99964928		24633248	24104638
										10607050	11767957									17979952	14309664	4963143													0.0579691										0.098263	0.0782044
					11140756	10492936									16450311	14348277
											5.39436e+06	3.82617e+06
3.63116e+06	5623710					5.11844e+06				6210681					5.56796e+06	4.61833e+06				4736729	4874456
		12367888	12230011	14274942		9026465	23437798		15163773
48647040						40384812
										6.94963e+06	7391004				23748538	22787096				27629586	28516456			4773328
35086716						15032136	41610472				11372819
																				973024192	1012666560	202094960	326231104	282551808
			64029212		14708407		165739232		73903328	404495232	368090432	92394400		107958352	599934336				135959280	815637888	580904384		195950176
16258234	27773930	46996100	38324224	36660116	34580432	22732156	20822796	43240760	40817612			26881186	23289548	18901194
38849380	53504372	66890424	6841668	6048231	51607608	48624936		86601464	3.25117e+06	20568862	27340248	31217330
44908752	72268912			60623380	71631880	62699392				38070744	40261940		31732894		5.46699e+06	5.57247e+06																								0.916154	0.933831
															19992414	15777507				15537132	16226554			17391422																0.0838455	0.0661688
443040832	199428800	532199936	578826432	840427648	161820432	368519136	670451264	604319744	465449216	254564960	213817712	314541760	306445952	276881920	52496688	45221428	70823672	64242792	53660756																	0.560516	0.578654	0.583652	0.534005		0.0871917	0.135558
					10769802					53106332	45574476	62526996	59443044	64203280	97200880	130158624	121191672	121205448		142071056	143196800	149812272	159580000													0.376009	0.362027	0.356315	0.389709		0.789835	0.730048
5413458						14004509													127090400					156224336
								14339129	14607735		53293088	70970128	69375408	87058808		140376704	154542672		7.81741e+06		5.44962e+06	218692864	8867555	181279104												0.0634745	0.0593198	0.060033	0.0762864		0.122973	0.134394
		24847646		24677544				18906738	23074422			21303688
										14365281		4328651			30917560	35082984		9269962	10514007	47442120	39852644	13524468		11779034
															17793698	17682052	6.27759e+06			19811854	20104184	9325920	8743064
13747491	19599996	8.09719e+06		11790232	18530116	18887260				11920944
9518755	15075033				18294672	14133798				22773976	19098696				20912878	17781422
6513293	7903848				6.11893e+06	6.47816e+06
																				10533064	9227257
8437643	10525491	12276955	8.29528e+06	8.01933e+06	12209571	13202409	6.20949e+06	9589613	8601202	6.74573e+06	7.62616e+06	5835299	5345112	2.96435e+06
															5728981	5.65274e+06				8.13826e+06	6221463
		4968297	3.4801e+06
437867328	266206032	71056528	59727280	62553268	344663232	380721728	91157192	58121788	60116316	276450368	234888832	51157484	45569668	51034172	63807268	63703348	12461220	11049457	10810326	9927552
22231576	19004050	9629271	10697224	16883010	22799516	26373122	18930468	13499927		31544398	30090136				43480592	49599348	15530826	14119206	15106872	53920184	46026308	19314458		15799373
																				16339750	104185472
																33419962		29564890
28695170	11152426		9816545	6598047		18168394	20106202			7.53034e+06	10358451
	45467832	29892712	28604512	39173820	43011408	46685716	13483432	31127620	31606826	21768400			18325382	18082492
																4844869				5.06924e+06	5110571			4833788
										7099112	6.67646e+06				19680792					19831954	16617252		16862910	13163049
37467384						52902688				34638392	37601280
											8654449				6150896	5120155				6.98325e+06	7.19071e+06
										9882522					21604296	25111230				26613550	27408418
	38214408	95029296	80399760	68374104	41110708		36047788	65904816	65317792	27038958		43587960	40984636	36813344
41569504	29107222	21081196	5625158	19477458	27399774	37187712	17860980	19075252	21957966	17927952	20483016	13130439	7576625	8.10349e+06
1197235840	1793203072	1237234432	130124568	296104192	1863286784	1496775296	50480764	1456927232		48219040	747010560		67743752	54443760	206239888	162845584	104685152	153130384	13153278		16513054
7.73951e+06	15738563		14963292	48211392		12882926	8670150	18702384	18458790																0.296865	0.423179
154702880	264506192	239157696	233222464	274681184	225477120	353207264	83359816	405311040	549006656		101254624		126611256		28550848	51361516
58714848	90672552	106577992			76609872	70181736		71975560	97512960	39265800	41711664				5957546		7.91106e+06	9671402
144672576	139400384		63524520	112677960	199652688	173058144	102457296	191890944	112156936	86292288	82275904	61893920		65142960				14076328	12348999
93654440						96141192				89227568	79340296					25533642																			0.668565	0.658681					0.201952
										19333420	17969358		4213983		42924200	44101020	7.6269e+06	6.90155e+06	6.28101e+06	60250204	58039280		7.10765e+06	7821501											0.331435	0.341319					0.798048
23990276	24945964	9393793	7219618	9079245	30063770		5.09801e+06	7908485	8.13775e+06	12664669		5.73971e+06	6332056	4430517
															7.77445e+06	6.31974e+06	6.37068e+06	6.43909e+06		5.44481e+06		8984218	10229855
3.59552e+06	7024692
		57941528	44387408	33342684			21799726	48051828	35719344			26152260	21494692	16262550
37064312	46781792				46607192	45168140				31858226	35567668				10520289	8966519																			0.672747	0.660694				0.201364	0.188635
										9135741	10768035				24597100	22735674			2.86057e+06	29530972	27310532	3.43495e+06		3.73219e+06											0.327253	0.339306				0.798636	0.811365
															3.17393e+06	3641614				4.26778e+06	4.10207e+06
										4850990							4499037				17738602
							13005434									9134291				10321982				10672074
		5730551	4.06783e+06				3.53665e+06	4026224	3.64294e+06
59556732	70264712	55853328	50126056	52107784	77482560	67565304	24891932	59311996	45298668	47659608	35712704	19979396	24308468	22184236
															16314200	13680366			4995976	17592172	15950588	22156854
11049038	9229137				9967105	11604245				6377061	4506399
																				7.93885e+06	4.62348e+06
				4227910		3.10295e+06												5421425		3011196	4377300		5104577
4.21613e+06	5.60795e+06
5.53013e+06	12278912	20847146			8928984	8925486	12833658	14498307	18761256		6997445	10027455
						43296204				28631974	28162052
											13643722				29320296	35054012				38869180
5569664	6775584				8854347											2.8547e+06
		70946696	52215440	46097076				38796960	45551984		28122458	28117672	19648002	20369788
			21272672				9900853	21475202	24173254			10577871		10033256
32445232						27224390				18112708	17863102				4.68644e+06	5013171
3292230	3.81839e+06				5.13368e+06	4830472				3570321
60272020	30808396	24775162	26045224	19721468	29512098	61593680	33310650	22397850	19768302	36633288	31293940	15487038	12376383		8139997	9057373
														4.36484e+06			11585203	15417629	11437969		41705640		14965067	17269322
202147760	383893408	297489856	367802304	292277760	460384224	310298272	122367728	316082720	276794720	189862064	136801552	197848448	188431472	158672160	34570416	30225382	32824196	33128342	32588124																0.65842	0.622059	0.73889	0.693878		0.122059	0.127342	0.132505
										15278771	11186005	36801904	31386614		21623356	19770022	65645264			22314974	24595946														0.00676192	0.00649131	0.0175402	0.01475		0.00974332	0.0106298	0.0338188
										25263626	21375218	17065846	20704646	22461642	64343152	53539160	54039392		55277076	59481412	58850084	60873352		60633920											0.334819	0.37145	0.24357	0.291372		0.868197	0.862028	0.833676
		9522045		8490303
							8.30573e+06													4356178
14138042	24656556	67127808	61755712	54411048	48837128	31901272	22268428	50992964	63347524	15514143	10654699	32110614	22732282	25437878					8.29751e+06
22476084	40782504				47256208	39951264				33403314	34402592
37680108						45049116				24770310	28913884					7.66044e+06
135408560	153318208	162770448	186684832	198776720	135581024	179780688	102922112	147592960	85762424	89429368	97575448	124827016	98265712	129764904	21530060	24426480	19184782																		0.821322	0.773831				0.228007	0.220844	0.474192
										16982924	24894486				63633340	75227336	18569726			75935824	68664984			52817500											0.178678	0.226169				0.771993	0.779156	0.525808
295656608	370833696	189685280	48196836	49285764	426635360	66880872	22547972	249545664	267520400	290038368	227360368	172691760	152158432	182549440	56226912	59431188	5.58507e+06	36021212	37115296																0.818854	0.738328				0.167632	0.179955
										25855074	32470674				112504952	109132688				116598672	134747552		58253948												0.181146	0.261672				0.832368	0.820045
12668918	15365452				21106138	13188350		5297878		9541326	9168692	4.44639e+06
		6803144	4.85504e+06	5.17177e+06				5746682	5532893
		15808180		17145942			8.16359e+06				9668640		15844109		17091072	12829332				11893373	12434587		19947292	19274264
4.86605e+06						6232658				4674238	4600581
8799394	18516928	13856240	12700293	8882216	17654328	12672190	6.16653e+06	10281981	11859397	9811797	7.96895e+06	6270767	5156742	6.21075e+06
	10115869	8793357	10391984	11565615		11046654	6.07246e+06	6694281
5.32016e+06		6420678	7.12225e+06	8540750		5030530	4.83241e+06	5876347	5.81064e+06
								9137380													8.27972e+06
14066809	20179818				15075731	19054840									24119582	21908016	10693258	15851787		20653850	18836074		13970449	15655081
6.57564e+06	6037030				7262366	8629070				4216880	3772454
		17764612	17941828	13907215			31816418		17404936
		5.37224e+06	5180549
129828144	38719928	54506968	51822696	63368224		108866072	119043648	38664132	44962556	50132924	54271488	31017130	26341796	29647836	10835260	11626090		13010805
13365773							10421888			5415619	8570967					10388078				10876471
26170246																28976646					31943452
		13118447		4.17246e+06	11747486	12141330						7499407	7244279
99564664			23967150	27438206	20863650	62327864	50429192				73156128					105726512		57264048		105143312	108247664		55288644
111358704						115734272										173463968
20335596	2.47552e+06					11321177				6.13767e+06	5908871
44446908	20723692	5.41762e+06	6671036		24431020	35416804	8.15523e+06	3.77351e+06		19590010	18235212
33790256	20471260				22492858	23947256	6256016			14392464	13959921
38949260	58921784	70596232	73464992	74007040	53649476	52209312	33612588	69123216	80967552	41365220	28825812	44432744	45204520	48203168				9346770
112268480	37749088			15804324								10248523	10073080	10047792
632006336		24310836				252881456	301780480				319065408	84745360			404947072	268028368		301090176	45682684	495484576	471581376			341133600																					0.636518	0.605811
																				120603856	130792448																								0.363482	0.394189
	16893052					84683040				431504608	356785344				461307200	578182720				759089984	730036672
					18057998						59894404		8890306										15559937
74518632			76637048	69815136		58435984	86392416	59894472		38797728	57874284			61102592	49678984	61335260	92336000	97498368		69461528	80761720		64889600	57346820
64933064	14582642		20495582	23855488	17595076	42589416	41059568	16922896	11544748	25370640	27719964	9307925		8607354	6277696
38676756	56588396	67562488	52470952	67162440	57912172	52242192		57083396		29204278		29822864		38774304
																25741924	27335206			26363072	26952892	33528106	41388368
					11562222					6.75651e+06
126123392	195369216	34635320	10667263	10768790	142447008	177267056		10001040	11986508	93265296	93051272		21403166	14975645
					13563130											30909884	18097218	24708812
5.78258e+06						3445881	5981939				2.93669e+06
		8629537		8603318			20760458
					22143640	41055400				21714300	19958392					4868786
34814404							27640980
404332288			13490814	12470349	8.3806e+06	277215616	495787040	9627621	10730223	5.07479e+06	6.17078e+06	8059254	5.68515e+06	5186800			39061928	39297904
																				352143104	66429676		70423584	59043916
															11370149	24487400	8924035		7.57775e+06	31845240	35823780	27863006	28588792	12451680
6.1102e+06	8714118				9657763	8.10709e+06				5958269	5.54207e+06
	16359477				16312573	12313453
5.68603e+06	11950865					8.08063e+06					5.36433e+06					2.1387e+06
34763404	47259364			55231624	37580368	33863100	18400024	54740804	41459604		20919200	26129552		29283084
	24063956			18121400	27094688	26577582				16919592	15841140
28620374	6541021				6.13798e+06	20737064				12863505	13460646
															4.16036e+06					4.28846e+06	5053411
12839348	6317298				7435938	13320014
19461728	12585615				13465973	15281710				11934282	11678806				6066897	6.81831e+06
6428436						6028593				6.04235e+06	6305445					9093264
171744688	38140912	30738752	42652772	47358664	51590428	113684112	87327128	34277724	34500320	59227704	83990568	29260284	23293404	27263766	12703821	15452581	9409635	9395518	6.31909e+06																	0.943822				0.527947	0.589	0.703862
											49869760				113309496	107561960	39492176			138316304	124166152	43558356		45794776												0.0561779				0.472053	0.411	0.296138
412859808	402884768	519132640	508103360	461653728	350274848	400138848	162404144	413475104	417171040	301743744	253574160	255989600	224941808	244232432			54668156	63167268	58675996
															11188110	8685835		6.85895e+06		13822487		10975217		8863069
												6.32693e+06	5271903								31305732
										12796010	15989953				108336136	127904752	8836286	11041987	13086768		174402768	16893162	46795792	31458774
27346814		6.72611e+06	5.87087e+06	4640051	35566340			4594802	5653821			3545494
6339800	6343265	4.73067e+06	5227133	4.35412e+06	7273993			3810996
23473592			35423624				46098324
16947254		6583891	5404035			22193142				12859949	14352720
55066144	26754492	16456195			21971234	46487012	27537796	14185048	18715424	30143732	31234644	10911123	9699456	10322598
	14535327					13107195				14686908	14676532				19737362	23514436				25079810	25986248
9296547	8886831	8.37128e+06	7697875	6.82284e+06		8689944		6.99114e+06
17669284						6.92184e+06					7.17029e+06
859216448	32541704	60583072	75786600	81664824	122677712	575987840	198927440	77132592	70057032	356789600	349100480	91200504	63308820	67011648	70519408	88865512	26471414	28317898	21485050	14372496	9890451																			0.82842	0.85844		0.879866		0.404102	0.340347
															489147552	490772256		129486592		709788288	641985280	123663704	134092800	124541200																0.17158	0.14156		0.120134		0.595898	0.659653
30718000	20978412									19443074					5250186
			12736779			8784722
																	8450760	6.45517e+06	6.57047e+06			9695295	6.97861e+06	10182819
		39741116	29532264	25290464			13133004	19244500				12947599
																12979450				10482029	9691711
211618128	321962464	96738184	72150632	89347192	334333760	279735936	36835648	86445624	95168208	206776000	189991760	62832668	61871408	68611464	48450448	41436000	14070474		14248388		5.06079e+06											0.965285	0.977934	0.980762	0.910969	0.89818	0.849782	0.828095		0.507701						0.072658
							4781665	7.04055e+06	6738143	72944232	77742416	40091336	46360568		169578160			78906568		204127984	233145184	103605984		142099936								0.0347148	0.0220659	0.019238	0.0890312	0.10182	0.150218	0.171905		0.492299						0.927342
134763200	167412768	3.34456e+06	3.33405e+06	3900569	174970128	148460160	2.51013e+06			109263536	100803416				30709346	28491532															0.944612				0.679591	0.666214				0.195496
						3852622				22798886	22351812				55929900		5.02054e+06		4.55355e+06	63337052	68105392	5.15758e+06		5274908							0.0553883				0.320409	0.333786				0.804504
										9831267	9120426				21921982					29978316	27665556
															12231556	8108790				15029534	7.85841e+06	3.27484e+06		5.37824e+06
	4.37701e+06					4976054
28891324	35529224	3.09861e+06	6390324	7.80192e+06	28485016	28248844	3.88782e+06		5750131	15970965	18374880
139532256						53175132	234799840	21037440			36848056
7.46538e+06							15697227
3.89921e+06						2.19507e+06
278255584			65632628	73526008
14147339	14224601	17154992	15592143	18386770	11335232	15885441	8530683	13235061	15734012	7.17039e+06	7551113	10226290	9838186	9266412
7.8946e+06			7.48464e+06	10847558					10470858	8464654		10288502			9219615	9224652	8623413	13159722		9965998			8990422	12094678
																9176363				10038903	8735459
										3.22937e+06	3.42264e+06
																				9525094	9572117	10318624	14958007	11728789
																							6833035	5.31041e+06
11277880	15819009				14057815	13606209				8391208	6690783
																				5013596	4724002
15990392	22549872				24369442	5562998				13368588	6.9399e+06
															14173588	13754962				15353798	6989170
5.1337e+06	9213635					9648549
18543940		21756120	15316503		32792138	21501010				27066228	21971882				28351832	28139234	18663380	10787219				18144686	13810934	6067528
	9936492				11757159
14573614							22794906	8.03015e+06		7328987	11206019	12990184		8971273		10977014	17909952	20252356		11890237	13788967		11408734	15505252
																6840982				7005039	9121208
																				6219540	5.87456e+06
15455449	27028106	20301768	18492430	21296700	28951590	27572316	11473365	23219498	22267088	27392946	32569756	27392638		20458422	28853800	37524376
																9102224		7.57528e+06	6005274		9703892		8961907
					11872861						13643722				20656118	20587354		16576739		22425764	23439772		24775338	20696308
																				6866542	5952156
				4.61137e+06			6.49895e+06			7.28754e+06														9109602
						2.44651e+06	3.00266e+06								4.28978e+06	3.97859e+06				3571946	5.18348e+06	3576729	6210730	6371719
		9558781						8313721
127080176	14003109	14553562	60253848	70667128	18122640	100306792	116953168	45050116	32626388	82732048	91812792	41947992	42982888	37328696	90745504	45437072	92283584	102555168		116231888	137127552	58023136	105267872	85453824
																				4619530	4544893		8695124	7.30058e+06
															13450472	17086852				19376022	15919888			7.39134e+06																						0.0449625
30313900						31668062			16605194	43598448	47760468	26304846			79650848	38648452	23194918	47650324		91736304	72204328		70831264	67671328
9922371						4.08476e+06	6142252			3.0934e+06	3.00121e+06
5.34409e+06	15318455	68658960	51441148	55124852	21959386	16910094		47678364	58513212		15764777	33816132		33827036
66731836	33112918	58262664	57205296	52046332	31151842	59939348	89818968	51677576	50218968	31320386	36475920	31764892	28383800																							0.404378		0.314667
											6365549		7.32431e+06		17882870	23285880	24339578	22467128		26247038	27356522		26168610													0.595622		0.685333
6069316	12304675				7.72833e+06	9875981				11781045	12601289				18378562	19218126				20233174	18169294
2139249											3.63135e+06				4.28403e+06	4.1553e+06				4.6149e+06
7.7559e+06						6890696
16191182					11825719	16044992				16297620	18265136				21948376	25400234				23491896	27769012
6426682	5.49201e+06				4.77515e+06	5654617				7072325	7240729				11623058	10579878				11070609	10561018
	3.92376e+06									4029350					5660663	4425868				4.38943e+06	4426118
77502592	45927232	27307064		38205404	45682296	75195960		25223464	24931210	114513104	89552832	38723100	30590184	30379208	142867024	145561328	65820980	67961984	46082192	147255248	110625792	45158116	61211480	57425292
	59222308	22316640	21368624		60468056	60765552	39964912	23116312	25535472	82182952	74104112	29967004	27860760		106349352	90356648			38117904	99398280		42357416		41699340
64267148				30014684					6.58899e+06					32722710				42329080
10669161					2.00581e+06	6.64289e+06				5767558	8.33929e+06				11076027	11260085		2748701		10502121
12544224	18421446				20831644	19161512				13351210	10741776
11625301			9828468	11711896		6078263	18921576	7.81395e+06		6878215		8635099				8240958	11830499	10881596	7.78156e+06	9476278	11089242		12198191	10922778
													11786278	13751415					14115250				13449323
	8.09156e+06				9548038	7987253					12386859				14533189	19286868	4.07116e+06			5.15581e+06	6145825	4.66091e+06	4471419	6033650
13104194	6069265				3.9703e+06	15899475				7.50526e+06	11148175
															4592766	4.02031e+06
															4787111	5440209				5952251	5.75484e+06
				8307687				5.74969e+06
			5245156				4.57688e+06	6664335					6770501				7.30315e+06	8.34278e+06	6.41493e+06				11110064	7777926
															2.86521e+06	3096877				2.81531e+06	2.80104e+06
		9664539	9455241	8247733				7308020	7.00466e+06
															3.853e+06	5.16412e+06			3.55566e+06	3.9845e+06			4450831	2.91615e+06
20651904			15144519	13072142			21363768		12630854
																					10436635	10612107	10275767
										8857766						12511576				12719390
3.71608e+06				5.36958e+06		5995176	6935280			9506470	8.25719e+06					15934997																			0.283461						0.475145
					4.71616e+06				6035291	7.16818e+06					7595375	5250595		7.09225e+06		7.23038e+06	10072914	6.17046e+06													0.716539						0.524855
68333408	6224662		9704610	9074743		51051760	20569750	7.53606e+06	7593737	24387198	19188122				3979935	5179707
24037452	8.25247e+06					21302698
						6317587						6444268
	5921307				3103580	9058501				9468887	8902313				12524062	11528057		5.10113e+06		12033859	15000731		4869896	4.5048e+06
13400892					5.75e+06	11673425				12108013	10207451				16481830	13567886	6.20636e+06	6.8727e+06		20177272	17713146	6515054	6892051	6457700
															5.54852e+06					5707138	6454769
4827582	18409236	25886582	21236076	23912192	11500229	12500207	7788408	16620980	15556507	6.37409e+06	6.58984e+06	7611416	6885007	7961316
18068380		18394946	16700406	17293540		9344279	31197818	12935304			14182485				11260115	14264914	24858914	22446094		15595294	16805360		19384180	18884612
																14585472		24935916		15198338			20304524
15285332	5479430					13232672					12992807				18910236	20247416				18316160	19840718		4.31931e+06	6.47778e+06
											4.75949e+06				8507483	8011977
8596589				8.05527e+06			13042356			5609382	7438745				7643650	10442502		14762444		10282739	9701463	7037309	16835732	12805810
29089822	15022292	24463602	23677956	26861326	18673442	27425218	32735322	27009660		31714928	29312780	26208378	22628380	26169888	36015324	37355880	45553212	32441840	31653346	44281868	39545764	28388634
46814112		19552474			16569674		25852564	14654279	15282039	19421500	21047510	12278465	8.243e+06	10941061
															12134860	9172848				13750076
															9600678	8644747				12214002	13751021
						12384892				10569072	12920053	14206836			9048546	11589956		24189252		16035896	11502630	13221296	18308126
				3.24048e+06		2671159					2633171
22564654	10871969	33875256	37399532	32459498	10866936	19270988	41191016	25604564	27261332	17930976	18996578	25365506	24037880	29283084	28171760	29610744	33164496	36525180	31616248	31331250	31224764	31445874	28638420	33503686
18170174	4.63582e+06				6.1974e+06	17307526					23293534					29185914				28338154	27929536
7.3723e+06						7.85988e+06				9285722	11288767				15387882	15306596				17634828	15608385		4.15288e+06	6691655
360262496	72005664	38906100	90490880	94913640	64446008	228131968	185172816	90017560	53333744	105219936	120292344	46748636	32588032
										25587222		18040902			55320548	64202268		50806368		84405528	76224200		56264528	60720396
																45061816	26592756			51232308	45750876		36182100	46133420
															6.34903e+06					8562337	6902750
														7983850									8077649
7.80511e+06						8774421		11444068										12067636
					5.17794e+06	3893804				11912193	11401454				20785170			6.44169e+06		21391980				10855271
25388162	4.79346e+06		22519786	19550560	3.73414e+06	15664102	36556176	9387354	8115216	4501094	7.47323e+06	7999938
228499840	88300104	69139704	224205024	157966704	68553376	184175376	207486784	124761152	110031696	72546256	93790304	72305160	60456468	63446192	13791340	16793756	17432466	20263160	13665753
															16424927	15609878	21151870	20039004	16509730	18847974	25360414	35356864	27220452	24321066
																7931721				8404926	10761275	6109229	5406079	7.22498e+06
14667164	15202374				9417883	12739050				4953364	5791863
										3.59683e+06	4.01839e+06				10122770	13388436				12251415	13183275
					16139853				10787842					14994138	23240322
		8.04694e+06	4272575						3.86939e+06			4.36586e+06			5418300								4418331	6.31271e+06
51997236	45712824				44116976	49999184				72718912	75183784				108824992	123405264				129202856	151250736
17493972	18356738				19000118	20437400									37076484					45072756	42045716
62839424	22278508	36442400	40589696	65947840	24140972	73767072	64238512	27510598	21638626	59284320	67164824	29477248	28637984	29630516	79909040	105551744	61117128	85611576	49396256	129533632	110996944	48099432	77277680	69948488
											6904892				13566938	10355510				10408955	9203292		12002875
											11319299				17859336	20643608					22421770
			5025914	4.96679e+06
																	8176692	8210813	8030209				11519920	12108324
						7.07245e+06				10864053					11447714						6.89193e+06		4.35472e+06
															10750609	10486923				8831045	7919229
															8.36977e+06	6649522	7001943	5994843		7.14815e+06
4.55675e+06															4.33445e+06	5.07477e+06
115364064	37440592		28442576	39115372	19021128	49279876	79155336	15469755		57766292	65772392		18545182	22065612	69843440	81697328	57981576	83019536		81332008	96332280	52070036	63099668	68366680
52043756				22777494			40526012	15967916							44589976	50764196	32602974		18843276	52022216	53480120	25720090	35433664	41066880
16696938	4389062	7181469	7.63419e+06	8518129	3427672	9783173	15038552				6549591
																5301682							6288370	6619534
9202596	2.45009e+06			3.75833e+06	2123059		9098192
10758964						10689565
8389323	5274510				5974580						7901983					23461960					24771700
	7.57139e+06				8533314	8800724															19141904
15956787										13126846	13648617				19467004	19809352				25371942	21180086
5370363										5919593	5225911				6.41227e+06	8400969				12617173	10439589
		6.93736e+06	9658692	6.6286e+06			4129941	6818434	7088169		4.56644e+06
22146906	55664688	26203730	28697694		60205052	53201600	16421236	28685588	23350470	51091264	38173596	24588002			11396294																				0.62924	0.480207				0.141096
										13079003	17952172				30140120	24963732				17855166	25317204		9879057												0.37076	0.519793				0.858904
								2.09307e+06	2.57768e+06	4.05201e+06	5.66334e+06				7.39371e+06	8146286				8788002	9083623
				3726863		2050526	7.0713e+06
																				5577456	4.52621e+06
18860000	16411077	6.07433e+06	8308128	7.39797e+06	16237321	17649922	4943929	6492095	6843836			10974258		7.9147e+06
			7411030	6.82498e+06			4.5317e+06	6.63613e+06
23129388	28025608	10700840	18460852	18116096	23936226	24221182	6855962	12222618	17958110	30094590	24206296	18174280	20292804	15902952	35674516	42718336	7.80235e+06	24881312	21330480	42556776	45310032	23382464	28870260	27257610
											6.08786e+06				8875107	10287463				8939028	10364813
																7991064				3.91211e+06
2.28458e+06	3.77597e+06	3.98194e+06	3.21454e+06	3.16843e+06	4.18869e+06			2.63073e+06	3.7535e+06		3331019	4.17947e+06	4.84154e+06	5.04047e+06	3.9476e+06	3467770	5541644	3.65039e+06	4.11187e+06	3.6202e+06		4.61885e+06		4098867
33917580	38826648	68210912	84941768	94675832	44729276	44723308	28085072	65163808	61718024	73626448	78306000	51686096	35136504	48102328	21620044	6.53361e+06	6752406								0.842244								0.9047			0.860235	0.832205	0.74138	0.798591	0.343599	0.104776	0.190723
5.29112e+06								5.71701e+06			10596245	8679537	10208340	10104071	34399204	46494048	23863108	23106876	24924524	57947584	62384332	32988964	30552598	37965944	0.157756								0.0952997			0.139765	0.167795	0.25862	0.201409	0.656401	0.895224	0.809277
68096176	32648816				17199766	67804856			47570828	17704962	55240552	38237748		36299680
										14079689	15121757				32699310		27250438		8816239	20828714	20037942	36989072	15834130	14596972
															7941813	6.43051e+06				6.43878e+06	5.47523e+06
45943988	88768704	62928904	99876224	103209440	110599328	78891632	46158168	108884848	113799440	36915252	34145968	41233080	37164528	37207928					9547297
14083244						7823366
8519449						8232814
					3879943										5.07599e+06
				7488587				7825870						7929354
1752478																2175098					2.32123e+06																				0.0649728					0.0693379
	4549705					3.6193e+06				4.45005e+06	4681842				6233316	5.78435e+06				6454995	5757344																				0.935027					0.930662
11881438						17876232
5577943	4934600				4.61931e+06	4.69189e+06									7.22977e+06	6766981					7144068
3061069						5734095					4.12998e+06
	21791226	28016070	29959254	30740928		20054000	16637764			15054496		19812944	11996010	30331638
										10019793	9924726	14136712	11715452	17565764	32407568	40681332	34980292	35758776	35590316	24394950	39680024	50014568	47142804	43734180
17839262				14826997		10877100	27783714				11723458				11028684			27342996		12358828	10871936		23724842
9400010							10777165																12262524	16371124
											5.95397e+06				24710732		5679861	14929145	6456528	15965954	25979196		8.37474e+06	7.74418e+06
29492544			10111979	10391607		12328001	21325906	7905331		7.05001e+06	8275367			3.95894e+06
															24705766			22714808					23188398
12830805				9579421			13533532											9421400			6356529
	6478311	3.80129e+06	5.907e+06			8812955		4159280		6.30754e+06		6229876		4866341		10346869		25228348		10427397		10396284	17480382	24411960
72660096				35858564		48849192	68524560			27467378	50673044				47264416	61197304	39948316	50914552		62063804	70661208		33798408	36380316
27937664				12523664		7725269	20399044			11576325	13450160	4597397	5.97234e+06		15911713	17224726	17564504	17239438		17295714	18071452	8004968	23637548	19980458
9420149	4.05282e+06					7.91731e+06
14421721	24270490	20702312	17219390	16348513	26353866	19265268		15061787	18226712	13620142	16075729		11769496
17911606	23049336		7.60095e+06	10275992	18514202	24378616		5.90126e+06		10587743	11978318
					4208520	4.11852e+06
															4.16647e+06					4.24e+06	5018750
24974970	30222802	16475231	19825132	20283350	27822884	33398932	27674956	16401347	19334314	29572522	32304264	19548886	20495888	21332956	45979900	48761420	23819024	24275626		46117212	50642128		36387968
															11719086					14942041
11361030	7.7486e+06	12011495	16356044	11437311	6334527	7330527	18106450	12869732	16053356			9986157	8544934	9599166
44246976	44117152	55309752	38295160	51509640	43597752	50731872	20064584	44429680	37666888	26797076	29866910	21886054	20657492	22394000
16619100	21605894		4360889							14781840
															9858618	9963683				13615668	11542864
17109484	14610585		3.36267e+06	4.64292e+06	17091948	14943202				15067035	14118552				15881826	15717361	5297983			22064420	18362528
						5913278										16235519					21190242
	25725374				24535776	23614198			16197236	10177903	12152335	8620016
13520120	22063544	16810332	14276926	14846645	22042690	18458316	8.37644e+06	14697908	18032322	13668967	17586766	12484514	12322465	13440957	12484123		11737161	14310827	10853589	11935576		11288624		10531015
50883232	309830592	104833448		88311872	327707808	58404512				32909674	205708896	75157976	59354976	65029236	32840498	29698458		18026998	15511108																0.422318	0.838735	0.627598	0.61599	0.61995	0.34206	0.284604		0.168921	0.142913
																		22121590		28129976		17290274	19239578	23461802
47231240	81346176	4.68752e+06	6.77401e+06	4.67252e+06	82278000	12890281	4450234	5.65675e+06	6.37421e+06	82666648	75614960	6.62513e+06	5433282	5.6081e+06	9863608	72221312	4.31802e+06	69186440	39379348	10466047	69603848	4756092	4867225	5520050											0.246862	0.0717443	0.0128739	0.0131216	0.0124415	0.0239076	0.161057		0.150865	0.0844318
							6003365	8963866		30005756	25555226	50113656	41596408	44881552	70851576	67328320	108005720	84492048	97608128	71758000	61817320	133996600	11969591	136066016											0.330819	0.0895203	0.359528	0.370888	0.367609	0.634033	0.554339		0.680214	0.772655
24452068		51431992	37373048			33650900	19250460	37741436			14658744
															3.99551e+06	3.89399e+06				4458849	4360687
						4.99465e+06					7.05294e+06				6513118					8422062
		19363846															13275790
32007132	44410756	48529860		45425540	47277636	38440220	20074318	63257600	41377968	18558584	23233496		27660602	26006684
			57172652	62927448	54540012				70919440			38997984	41050224	43200488			8444032							8574404
10948408	57828908						37880768	63763004			37331500							10688295
													24567206							44887780			64686740	13044836
										18470142	19585924	22512858		25660696	42381204	49208112		54745448	44909264		48191608	58074496	14900772	65626720
13727989	13761141				11383723	11970130				7.96827e+06	7.673e+06
9874486						12180115					6.82652e+06
5.68311e+06	17672384			20176408	18490582	15556466	12680740	27990640		24157236	19034434		16795884	20938194
24484944	23614900	24188212	16174026	28050534	24355976	19809792	11882909	28115458	20627940	31163366	22833366	30754206	27567432	25047076	33593856	27000092	25936312	32253560	24173510	25882772	26170822	22994968	29078424	23130228									0.988743	0.980017	0.980664		0.985131	0.980113	0.976902	0.983721		0.975539		0.979048	0.983944	0.979559	0.968401	0.972537	0.971052
								6264560	8.23186e+06	12025432		9084482	10947169	11590128	10879673		12727634		10124373	8.26604e+06	10688067	14684795	16070142	13494939									0.0112569	0.0199832	0.0193359		0.0148689	0.019887	0.0230978	0.0162786		0.0244609		0.0209518	0.0160563	0.0204409	0.0315994	0.0274627	0.0289482
2585019	4693986	3.03339e+06	3.30057e+06		4.7045e+06	3.92916e+06
															6.88701e+06					6891365
149190192	179359920		5.15796e+06	3.99693e+06	163035072	143555216	15442051	35777956	39570492	86792560	91010072				23135776	20866520															0.940774				0.6786	0.707062				0.171928	0.142917
						7459020				33927544	31120370	12474811	14611521	14949151	91968984	103282176		13228574	32621316	115187136	117175760		53368712	44392160							0.0592258				0.3214	0.292938				0.828072	0.857083
7247000	12986857	6302654	4.9471e+06	5.43574e+06	11374563	8733310	3345015	4339925	5462398	6422387	4.92839e+06	3.11531e+06
										6.80322e+06					4622610
																6170372				7.83126e+06	7.42018e+06
6.46792e+06						5.69675e+06																			0.524696						0.462137
6648156	7092018				6746200	7.52319e+06				8280099	9928387				15157897	15106888	5.17508e+06	4406279		14602682	17569348		4653378	4622374	0.475304						0.537863
			9237718				5.47761e+06									6062565	14099213					14744941		10910920
6.9148e+06		10862291		9181610	12717607	13038250	6.57869e+06						11496356		18401496			16329929			14618898
7.25423e+06						5.54773e+06
123730888	112974624	83024928	95296112	74108688	137167456	101495904	17421976	102044544	22074484	64093108	66081196	44495476	48343468	34637556	6.97785e+06	7.29511e+06	5.92423e+06	5614740	7.01134e+06																0.914216	0.941308				0.156977	0.740662	0.282269	0.407331	0.335437
										4363738	3.84017e+06				15589346	6.4009e+06	4986832	4.59739e+06	5.20409e+06	15503858	18133970	6711689	6847991	7929438											0.259032	0.227647						0.98881
										16104828	15726866				36334264	31933312	7543785	14536142	10297847	50546796	44854816		12522506
																				8870945	9965114
	11918103	37573328	38353292	39295396	9866636	24418612	57990060	28634628	28157498	15927486		22499532	15375347	19102508
110235408	146613568				132821200	139706608				170252880	200592256				234746368	235730064				219738848	235357840
67068984	80758112				103148240	93856896				143838240	131992688				194628016	165779184				172907712	160954032
9588491	10211103	12188328	7980227	7.30393e+06	10562679	11028714	4272886	5287156	7430082	13304029	15293149	8.28935e+06	9352778	9742691	19673942	20683844	11475829	10834497	11702469	20986112	22106908	12481555		12084670
6217372	5.50165e+06				6111108	5.35791e+06
															5.02318e+06	5.53997e+06				6680850	8.23803e+06
																4481617				4936671	4848417
13783457	17462546				15831612	16362348				19363572	17614318				20052810	17237736				18029700	19305360
6593914										7513954	6640918					10817073				12046429
							6399831	7.81693e+06
															4.12505e+06	4698398				4677221	4.45715e+06
																				4.13186e+06	4092920
35012960	24135784	9544063	8491263	7.09193e+06	18608820	19519126	10765781	8508301	7377906	12196706	14549704	6.03618e+06	5.54696e+06	5.83256e+06																					0.39083	0.466229
										6.63958e+06	5817774				13606725	12195369	6554635	6359866		17202326	16114993		6.83925e+06												0.60917	0.533771
100524384	28276490	6.64921e+06	18742570		31969750	87796552	32771112	11694186		85806360					146421840		29191088			145137040				35562400
40889076	9842204		9875847	17706150		40319192	26639712	15882388	11033044	38985236	47310020	14572250	11412981	12966919	73223384	75533512	24369718	26428918	13908608	52864988	62630532	21567564	33315730	36347920
				9462167			6782140					7663344	5876058	6.40114e+06
56828732	29900164	27740872	28426170	29802578	18280956	50378608	41326280	29632794	22625562	73617256	61359752	33021112	28093542	31344454	95491320	84373992	41803112	34986656	34268100	110855400	97410696	41415900	38468340	44603332											0.926134	0.904832		0.848562		0.918641	0.912182	0.824025	0.838928	0.820666		0.916521	0.778207	0.756326	0.759289
										6.43131e+06	7.06897e+06		5.49173e+06		9263437	8897416	9778431	7357819	8202316		9718399	12929200	13575492	15488456											0.0738657	0.0951677		0.151438		0.0813586	0.0878184	0.175975	0.161072	0.179334		0.0834794	0.221793	0.243674	0.240711
95931160	24787480	29976268	30844918	31115210	17126892	79983712	49763440	22317698	25828076	42412816	38790288	19226770	15618511	17598452
										22601920										72386760		22317546
20754400	6391374				4.5015e+06	17711486				11416526	12693070
															9410039	8292845				7757229	7576120		2.89313e+06	3.4861e+06
		10894644	11771691	12608350			5246389	10106710	7932057
															5227173	6103670				6576481	7.93269e+06
4.6535e+06	10624370	15635933	11306618	10020468	12005862	5443286	7.09457e+06	9053427	12051376
															8972613	6996787	8776602	7.08413e+06		7690006	6.90461e+06	9979115	8715841	8289678
32212654	4.29588e+06	22365668							22164898		19506524
32159976	33596960			4.48162e+06	35839252	31511326				33699464	37063052				50924016	47541184			8.14726e+06	43737548	42070952			9520001
14097669							28666062	15338275
		27457912	19084224	47956560			31298612		28925052
		10080406										8295073				10754396			10204721	13304855	14426767	11654030	9235289	10893481
						2.6217e+06				2148687
																14743126				14814588	13966712			10287890
7106187					3.9166e+06	4.14618e+06				4.13815e+06
56368900	107851528				119313000	77185664				150326992	129102512			6030002	172030816	141699440	7841093	9085728	8588882	112158520	128176272	9359410	9842021	8859914
21583340	40553948				39336208	33341614				52620768	46735384	6.29804e+06	7878302	7590363	77284680	57103444	6.57065e+06	6896849	6957034	55008284	60419692	8627547	7.50614e+06	10948093
22382560	20336662	4.32068e+06	5133578	5703225	22241268	21701062	2485808			13497602
															5653406					7534498	9504115
57332832		4761472	4.78092e+06	4885852		34295384	12233687	4.05334e+06	4876153	47325864	38347160				43588904	53375292	15538614	19311092		72816416	63956692		19505504	18003438
47300948	22645042				16163021	32668442			3.99874e+06	43054780	40208636			6655095	51354924	56227612		12038440	10270726	59371908	61649300	10776590	11625240
						4.06497e+06					4476528
																2805276				3.3326e+06	3.8169e+06
9274282						9676421				14990187	14763621					17142926				16424817	13703927
4.97247e+06	5.29982e+06				6414323	5766554				6.78442e+06						8867394				6.94395e+06
3.18461e+06											4222728					4703240
49092524																109733344				71607064
					2674543					12590040					18656402	18914796				19700444	22742736
46127380	58442472	12708615	13457141	13679899	41217436	48438552	7243979	14442789		49113196	51424440	15942172	16151983		49177460	57384296	16702950	19060064		54879684	51306920		23009056	19667734
3.91615e+06																3.63382e+06
	3.93234e+06	14162642	16365853	10259525	5764706	7.20529e+06	16095590	10607497	9177996			6.48552e+06	6293712	7998218
															8998174	6.97853e+06	9035110	6.55487e+06	9239968	11550431	14141531	13294618	10535165	13168612
11661210	8839441	10875062	7.39854e+06	10385049	7.14364e+06	9030906	14814040	10047936	13061049	8287726	8963453	11255491	10655979	12304027	10763890	10830079		17439946	13486797	11075685	10364813	13350745	15081601	13288586
16062885				15033203		11661532	18897888
13479020		30361432	20915282	27157402		11903121	31972146	14828206				15209315		12923411
													11662960			12494927				14749637	11617385	15309832
5865797	6452577				7.17759e+06	6.31004e+06					4.24256e+06
				6363544										5.16714e+06
						6.90926e+06	5437669		10102758
			4.62091e+06	5979998			13069825								9981547	14445526		12776237		15590155	16772563		12541482
18798890		27406882		18588768		19179568	30188610	21368102		10662988	10184448	13612945	12015836	11638564
													12841954					14421842					16090325	17711380
13209070				7600908			18043982
22107008	32545046	4636089	4960122	5.01749e+06	34092248	24685792	3.93923e+06	5984475	5.55112e+06	32524752	33315188	7073997	6.26295e+06	7.24555e+06	53814740	45621976	7.2219e+06	14116004	6943113	25453054	22612146	8.08256e+06	16774848	6911389
8190436	5.88241e+06				6934840	4753527	2.73943e+06		4.15853e+06	7972788	8914554	4635391	5.47537e+06		11381023	12471750				19344664	6839433	6698802
	54627764	62020780	40933312	49429176		48576264		33270122	39935336			48274324				50746728	37402020					28882118		42611684
																3.7013e+06				3.65718e+06
4.09167e+06						8076890			8.23783e+06	20220130	15061157	10802591		10015128	18448224	13474919	3.65229e+06	13663773		15364566	18152318	14264082	16139197	14306615
															6.93452e+06			6001022		6482421	8951803
17327982		26039878	20345252	16427040		16636284	25063490	16084394	10995755	14255414	14189698	22293784		15950840	17994678	16459706	24596636	30121266	16650392	20607718	18264114		26531732	21657908
22955908							18167006	17597282	11098508				14717553			31926144	24841474
	7109633									12061197				6.72959e+06			12362909						14621390
12381236		13839469		13857741			30906904								12657089	16927258		22265358		16915406	17744060			19601194
																14896053		19902380		13332815			18019250
10393265					6.08503e+06	8110073
																					17198830	5041551
				26817520				8210904	13968794											11547743	17080144
3213043	80626064	136199568	103326776	105237880			56961396	123796720	120901352	49041924	37119580	78092832	76050792	66900104					12664408																0.727759		0.677193	0.672137	0.710276					0.185029
										7.38975e+06		14994641	14942879	10992067			29679710	25592488	22468990	8971274	9844319	40289012	30648780	33337096											0.272241		0.322807	0.327863	0.289724					0.814971
															8008624					7703315	9212978
	12470521	29606920	29836952	28163710	16367054	17371624	36677464	17902850		18127646	17594332		18190628		20195306			16908998	16319784	29400176	21983684	12567211	12849019	12999407
13801793	21857408	29350690	32705816	20488298	132805760	24333414			21797650	25269156	30335478	222605008				35620592	40550892	29612382	28185300	27755888	35006444	31843124	33961708	38485968
11707301	22130866				29537966	20567266	15527109	30185628	32638092	37280276	31376562	40774364	39429544	44790208	38428696	31279572	58216948	52533712	51069712	30069444	32150402	66646244	58098472	67992200
38547660		37278772	31747952	37755688		28542954	49689096	31826728	27538428	17092032	18472912	19882490
128659360	188530464	25526400	27656820	44263868	174148912	156633936	12750447	37226900	30118400	67716496	76324688	14566086	20827430	16246011	26882500	25568458
																				16401942	29107696
12111333				11243744		6332804	19863092				7.52734e+06				5093761		10317889	9838058		5733823	6683972		12564901	9460130
15240492											10827803
										9722831	14980155										19154168		26064002
40911588		20829484		40259528		28602316	76657120				27708624	33146874		23427032	22774266	28075454	51257204	48155376		27122562	28819840		43727964	46181840
		7181469	5.60541e+06	5169359			4.95166e+06	4860692
						3181766					5500705					6.28989e+06					3.72786e+06
29688628	33977708	9127353	11099453	11261609	45126020	32818340	5591134	9985382	10995755	40225728	38744092	12727472	14622615	14336809	39606556	41622412	17853080	21565832	19264668	40425560	14693295	16990424	23972552	19350424
10916163	18129492	15991053	9426563	10818286	17926352	14394352	6.58671e+06	10762602	12284359	9645706	11060375	8794317	11067208	5538685				4.17002e+06
35906628	9189522		5.91052e+06	8.03731e+06	8.11068e+06	19815360	16195513			18021256	30678892	6.55084e+06		4726295	26360020	33770256	17668786	22180330		35426588	36717300	12809234	22996260	24444246
23672446	11754853				12442022	16608562	21213500	15306039		8993159	7770214
															14271769	14018370		9864937		18260082	16911170
7.73951e+06	13771561	5.31783e+06	5155251	6.95067e+06	13430039	13158242	4.47444e+06	4.4009e+06	6.92695e+06	15037464	12756635	7.223e+06	8.20932e+06	6055067	16682908	18004808		12524603	11215507	17616850	15201484	10543333	16416172	11757234
		14404930	9062394	10937542			19061818		10654042
34763404		6.28549e+06		14874610		14668328	34541148				11876234
																	6.87571e+06	7205320					5.37419e+06
													23125458										11957514
	25310582	33661116	32507732	36095876		23371812		23344000	23886732	21012230	21081796				25774028			36097548		25382870		25290856		25932472
12153878														13623306						21092064
13627861				5661863						6.25491e+06	8622183				8.19837e+06	11299952				10504835	10225974		12067786
															9494327	8961711				8.29704e+06
55996344	48719716	39732108	46449868	52264612	43165328	48812560	17693900		41633104	47257496	45836592	49332812	40791336	42691740	47482540	52772488	36915160	52740768	48002208	56945588	59764644	48680372	56524364	51534072
19958418						24899392		13959480		26949072	39303288		21520440		45090544	44692664		43940588		38919240	38382212		31414582	35461084
											7.40704e+06				9395191	11150904				13497332	13336131																				0.179848				0.217693
																7252561			4.90408e+06	6917903				6223982																	0.820152				0.782307
6951261	5.35781e+06				10027980	8949517	5.0165e+06	9413495		8907951	9283039			7533120	12338104	11501798	8498508	12194484	8765762	10044774	8.33801e+06		13274805	10004735
10065203	11654574				11264509	10299831				10391220	10899011				14528628	14675122				14582515	16588909																			0.629234	0.661834				0.642423	0.684548
															29616602	25940860		5.17052e+06		28080410	26446530		4092190																	0.370766	0.338166				0.357577	0.315451
										9421491					8725649	12347180		6124477		15403676	12645430	6584714
												9104688	5.74545e+06	5918500			13434772				18624098	12491408
13459451						5313088	8464800								9810285	11518788	6363848			11627723	13008408		8821196	10365220
26694514							28945156
59754316	21780580		9650946	13779265	10409322	31540818	25611664		5318201	37034856	44476604	12553769			49330724	52024604	26658190	39539404	12466174	54346104	63747788		34523308	31953070
						6672957				9568721					17203652	16334481		12166931	6701967	15557532	14880371	9515811		15579463
3.17818e+06	4758593				5623988					2.54439e+06
7.16302e+06		20585280				12908710
173081632	268326656	119067216	120074160	141706608	231552272	227831008	52640644	116283344	124469840	162170944	132239592	72643632	71742328	85613432	37622788	36459444	15231627	22222884	18593698
					7755289				5638560					66035728
5766342	8697452				127443040					93191080
										53775244	48404216	62143168		67125600
	50992092			47809588	64139008	47997328	48415064						66619464			19338258
				9920444			3.85626e+06
																4.02641e+06					6275395
3.76236e+06	6.83032e+06	36424544	14199873	24828052		6055605	12314408	23047232	24427800	5.88356e+06	14239337	15769141	13675986	23111928	10073687	9506531	25103382	11748775	13820270	9943538	8824343	15760463	12166401	16466123
49491268	39988964	18812424	32944612	23984750	38143496	44946812	9184333	21226996	18615776	59333824	64801352	21790430	21165746	20924326	74492352	90029792	26329994	27213148	27458076	88899752	114530288	31141182	32018200	33362002
18299034	26400832			4329260	31364182	21976030	7.19581e+06	16283686	15627712	47763348	46450388	18804342	22706034	23106040	61841852	65367436	21602904	23833250	30299126	69006128	82110376	32258124	27840780	29797864
6.35174e+06		22889852		18242366	13879489	11885390				16358630	14563756		17865962		14322081	12771428	23992400	26755520	24782978	12150762	15059146	31081186	26719954	26311974
					6.50885e+06		61940688		4854370	34868264	38194660	19507014		11828937	49032268	53807196	43619312	59156224		57693116	57894944	36143348	58379760	49764776
21403890				10304044		11879546	16558534			14319454	16620295				19852782	19565390		18496826		19788010	19093538			20274028
4.21141e+06						4.07184e+06					3587838									5.59379e+06
10778953	12331786				12832984	9748965				6896620	6.95607e+06
		29528156		22614388					25482078
																7.02866e+06	12410938				6.19018e+06	14267542	9753637	9629898
4307626											15774534
50224244						39068456									31646856	38339232				38154832	39316736
															5098414					5944007	5022800
9828221	10764387				9133910	9453390				10196864	13442976				19072380	14218540				18989924	21583810
3.74967e+06	5455653									5.72699e+06	6.48943e+06					8.37764e+06				8432456	9421981
46527760	2.49833e+06	16947832	36578884	31276342		38185640	39992408	17128330	19637432	42536740	42121320	28353334	22045608	24169934	57132308	69664312	44749116	41393548	31075120	77637592	93336192	52424080	60087912	55373908
33472280	13162260				5831781	30509782	21980466	14590259	15365992	44980468	38021524	19626698	18118102	19527092	60028548	58931452	25647658	25941158	24802344	63724352	67483336	24850734	24457050	25514400
					7.20287e+06											5.24195e+06
52242680							16067721									30635984		17493742		39405356	35898564
21046428	11684727				8935146	9049559	4757824	6027193	7.08514e+06	15255633	12957882	7978643	7.22369e+06	6047538	18835340	23196188	9737654	3977468	8.30707e+06	23854080	36505556	9060712	6.49282e+06	7.25237e+06
21083606			23570408	31279014		27138162	51854696	22941406	32791928	22324888	27302956	30755936	30985804	35233956	30795682	38026720	33751892	35247156	38343740	33729772	33537546	30166440	34050676	33886992							0.731159				0.601479	0.735599
19588946	16079504	16273953	17665300			18018846				18786070	17311840							22526558		27641714	26227812		22602482
				25244242	17287268	20005278			19060908	20012578	19176698					29026792
		8090710		12897424		59215172	16811916
															29961792	27725456				31587106	31053538			14282928
51152708						48111508				35099876					7.64807e+06
										18067660	16669851					49431332		4762786		53775656
															41716980						56365644
										30882874	34127472
			4994460					3.89729e+06	4622903
32246742	11692137	6.39728e+06	10156187			23879394	17367848		9659466	27088148	25632038			11247249	32267858	31389830	19283602		16594794	43156280	38648908	19149358	20423558	21040874
33488008	5.19134e+06		6591417	7167038	4.98182e+06	13243532	13281289			7691581	9073157
164527904	330591456	694491776	595524608	477029824	314678048	292968832	277825792	527116512	508689856	209658912	166283376	402036896	282006208	268603904	34587292	28182518	60825400		37528340
29897440	14680482	19230888	26266478	20983174	15518413	30716110	29018712	14828206	16463721	24103508	17568130	11302049	11424761	12410731		4631308
																				6797662	7394161
																4811434				7.31075e+06	9648078	6.60554e+06
															7636887	10245837				11999317	10411843		5.47549e+06	5.68595e+06
15830843	31533688			27394590	28079708	29161784	12614221	30048902		26749610				28163436		25556872		24861742		21369312	19945590		24736950
		9790385																	5769596
		22075664	13081685	12858949			8905049	13647577	13992278	7718951	7.43267e+06	11033201	10188441	8406795
		12507782					5.95301e+06			5381557		9112972	3.402e+06
															5100811	3.79104e+06					4914661
12917911	22352916		15359284	14292431	24343874	17129342	8579797	17660492	18685016	17632936	16942224	22267898	19262634	18771708	19844950	18778936	22617248	21923142	22727204	16603774	19128934	23822914	20494686	28567920
4.95774e+06	8602691				10769802	6.83012e+06				9531348	11080703				11822240	10313062				9660043	10038123
		8.23801e+06											8659959	10425747
4646924					8427327	5043911									11370149	8862787				8928335	9418370
7.38031e+06							9396457
						1.71608e+06															2.10141e+06
84779336	4.21739e+06		9553281	10504970		54511228	24840068	7519864	6599241	39754364	33753952	9220212	6.78639e+06	7.8807e+06	7863123	9328302																			0.703737	0.673634				0.147705
										14547156	14214480				39438032		11760946				51459240														0.296263	0.326366				0.852295
4.01918e+06	4.55975e+06				5774935	4.29926e+06				5378834	5914523				6439543	6.55793e+06				7276723	7124804
13378248	11861638	11692683	12972048	10625042	9007161		6.08844e+06	11284089	13949034	7450653		6986431	6953014	4862391
8686375	11048886	28147916	24719048	33348018	10763398	11118274	18211212		35039904				10692243
	13801459	17993098			18662836	14925758	6848637
10840623						6827760
6.6251e+06							8991813
11747855	15952035	19019062			15990564	15249067	9013862	15002929	17926666	9309644	5788135		9505962	7202082
6.29909e+06					1.79654e+06	5468666										9019393				9069765
12574475					3241101	6596124				8.31965e+06	7021114									11924488
59935428	143248928	80051528	26193412	141833392	109406152	107194296				130990568	141836864	165866144			181405040	177355664		217150288		179970448	139316560		223806064
38064000	73680264				81378400	76249336	7.23505e+06	25969848	62583708	92818480		18366980	94660168	21654278	158754736	146938048		180797248		142578032	131515312		143999888	45377632
9549166	8784940	18452206	13128871	17497110	9111569	7.90581e+06	9000841	17370248	14196277			9131374		7.7396e+06
															12682864	15385732				16366675
		6.73316e+06	8402445	5536280			4588606		6.08986e+06
7.53903e+06		16296042	14989597	16141651		8575933	7.48023e+06		13434263			9876706
															9760927	12211752	5802816	6.2465e+06		15993995	14246225		5800649	6520395
33778296	45029180	38060100	31255496	35291024	38455248	41772808	14431430	29995552	34181468	41379792	48020652	44746912	37253684	38698260	69958312	72855064	50208428	54688820	55418244	66460448	65995776	41363940	70335464	66206032
						6237477				15203055						22228852					23115504
14199575					11896664	13325932				13537330	17623284					21265592
																3041304				3.50846e+06	5.36204e+06
	50179152	20752680	16909468	15972552		43638420	7.58663e+06	13397881	14387167	57093240	47344968	17967488	19145394	18544322	59248668	47806000	18284332	20478050	18366152	41794408	41882672	25910716	21436066	23284920
13387696	16770758				28419026	18150996	4570789	7.75222e+06	8689859	29275814	24364070			10794786	35482264	26301000	10638392		12152274	27413962	26329584		15027766	14959956
																				9349628	13549647
																	14089243	12053632	9757939			12707532	11328786	10850773																		0.360065		0.250894				0.285955
		9323364					5760662	7.5761e+06	7957360		3.75643e+06						9476442		11025883		4593829		10705662																			0.639935		0.749106				0.714045
22879996	29177716	13884316	5.84557e+06	4.51244e+06	32749132	30497676	4.36801e+06	5613106	5468779	41327128	36296232	7137216	15527721	16657190	44586320	35932168	9321113	23888816	21133868	29454136	33506004	9130246	27341884	11732830	0.898374	0.857586				0.86473	0.892969				0.931316					0.934637	0.929416				0.907059	0.9335
13513838	25298952				26748220	19086040				15913594					16280554	14248042				15757762	12462542				0.101626	0.142414				0.13527	0.107031				0.0686838					0.0653634	0.070584				0.0929412	0.0665002
		7217169		12317339									8.00862e+06
8944660	7.32637e+06	12234863	10521095	9911830	5.34079e+06	10940585			8560294	10550713	13381955	10502643	11159796	10936512	13449907	11410300	21102396	13794903	8756352	11058179	11945636	18235648	14814137	15453606
11368435		36215188	31302736		25573790			25389892	24387200	34293728	4.25155e+06	8.12269e+06	7001970	20788032	37335468	31967940	29800350	23697760	20342062	28235762	32864144	43081464	37322488	29148592
89388360	117560000	17669540	16110403	12746433	125193152	100877256	7865774	17047168	16457809		72848216	13380859	11406594	14508024	17559224	17063204														0.977443	0.977226					0.819129	0.826238	0.798844	0.849043	0.308682	0.351675
					8472708	6.89435e+06				40170644	47172676	8252604	8423301	7.56462e+06	115326136	92250520	14595778	18947878	20300796	98071080	94637888	20063654	26436526	22986190						0.0225568	0.022774					0.180871	0.173762	0.201156	0.150957	0.691318	0.648325
31164376	55738004				56198796	56644016				42191652	43761564				8585473	7.16801e+06																			0.661965	0.650572				0.124918	0.137268
										14438055	15751064				40303628	30189664				30513116	32584382														0.338035	0.349428				0.875082	0.862732
		5.76705e+06	6630322																			7.61644e+06	6.68573e+06	5829117
							6174482	2.30619e+06
		10800211	9616095	6670822			9971123
	6996293	5517406	6.1843e+06	5140674		6.1133e+06	4.66429e+06	6227005	5700028	5395891	4930915	4419599	4636233	4600213				6.20372e+06				5.6419e+06	5239561	7255686
																				10922971	10145513
																				8880323	8811850
												57162368	54843928	57988056	49005656	55914308	68659488	73590192	81534704	68032808	77068088	83643760	76315424	101357328
89014680						89300136	145641616				163433200				326097728	466523008		437408672		394528608	477745376		645813248
59088404	68925576	3.89503e+06	89474416	155423312	42665400	54426156	3.65721e+06	4.8703e+06	76907712	25119092	32289448				6.28749e+06	8.34026e+06	8463923	12342812																		0.487546				0.132653	0.175107	0.182449	0.268953
											14276725		8039693	7218471	17293460	16527296	15954189	14112718	17265104	62978728	26709768	18041932	16539747	19130622												0.512454				0.867347	0.824893	0.817551	0.731047
660533440	972825472		518064928		1001248000	973689024						185706384	221963456		147855072	122915128	55554692				13130023	7.52562e+06	9128893		0.996873	0.997036				0.965304	0.968133						0.940614	0.94938		0.264193	0.226005	0.642821				0.0376036	0.190884	0.143843
4.85265e+06	6.77278e+06				84282376	75059992		4.20965e+06		553425984	515962272	27458880	27717360	31818590	964414400	985847232	72293720	128891008	78573384	805998400	787000832	74708048	127253208	97338416	0.00312708	0.00296387				0.0346956	0.0318668						0.0593858	0.0506204		0.735807	0.773995	0.357179				0.962396	0.809116	0.856157
94102872	57693160	193230096	165820640	194774016	44516016	113739104	267319040	169122960	184181552	55122340	57821272	130722904	111076752	112828520	14164957	16915734	30183812		23807108											0.844779	0.922768	0.929323	0.917769	0.916139	0.610513	0.603058	0.669693	0.681495	0.688575	0.129893	0.114251	0.190417		0.163085
					8737008	10168362	21716092	16186143	18008808	37563204	40653052	68870264	55451524	54507776	101354112	140081056	137077936	176896768	130500144	143017616	151624144	142925696	166639200	148266944						0.155221	0.0772318	0.0706774	0.0822312	0.0838615	0.389487	0.396942	0.330307	0.318505	0.311425	0.870107	0.885749	0.809583		0.836915
4.12475e+06	4444416		2.89419e+06		4546955	4.13675e+06				4.61326e+06	4233534				6839436	5.06776e+06	2.93618e+06	4026351	2.40936e+06	6154156	5188901	2.87087e+06	4059446	4.4028e+06
32410364	26573846	16857868		18547296	28976616	40826456	15331176	14264986	11934825	50394628	53460004	16614371	16435397	16191564	75274336	93398320	24105410	24162696	22180238	92431832	106129240	28646370	29135314	29028178
20193836											24187142				41359080	45998636		12375499		43660500	51096756		23556164
43038772	45327808				33828492	42844484									67819144	92108952					86737680
77763992	103460208	63872264	81997408	122769440	95659584	72998064	29540258	87338128	84065920		42868984	51918784		50119784					11875300											0.917392	0.92237					0.505365	0.776054		0.697098
					7990025	5.69885e+06				40200052	38920292	13897273	18969678	20200934	132010096	96445304		62098628		134896672	136327840			13636926						0.0826078	0.0776296					0.494635	0.223946		0.302902
47674292		12003321	18928888	20215172	15406091	43882888	35694688	12652881	9569017	42936932	49922944	15514535	11721807	10493516	46678104	59105952	28718218	33291018	16684115	77944176	68065608	19908366	33169862	29392066
				7.35413e+06											11983257	9675138					7218507
		32708884		29938818		13308407	36774352		22671816			14020597	10478841	14435516
46257160	10372263	10915709	18068740	22447426	13588641	29485278	40808320	13368203	12188849	24070580	30077408	17113714	15263858	14798517	29081344	32671554	28793666	29584640	20795690	48098916	40261992	34060460	30380408	28519548
16929052						13126669	11732949	8300350	7.22969e+06	14509014	14700881	11143252	9208018	10833032	23993712	27174080	15762701	17883890		26712468	22709350	14806574	21167270	21276718
28097980			17161454	18385072		11725652	29755332	7.88245e+06	6875191	15969674	19273030	10924524		5968832	20981460	20717972	24755164	25119924	17193914	27012060	31090612	18856432	27898968	24948256
		5008900		6.6149e+06			3.58144e+06					6764687					7364740					6929153
123059224		17390626	6659651	9207012		36469964	116722848			36213512	39628424				5327399			5173223																	0.592347	0.674762							0.0867866
										13936266	10681170					29091676	23284132	30439874		23165732	40817020		31995948	27316886											0.407653	0.325238							0.913213
56114156			22952612	49867184		27888280	87565688			10327752	15090666	13572279				4.30348e+06	10021793	11740250					4.47834e+06
16463699				13046495		8063483	30493248				3955464
		6546035		11382093			4101263	7.63647e+06				5.28964e+06	8446198	11510074	11437316	6021116	5332252	15183222	14494690	9626371	9391796		15193906	17552134
	51439620	115157504	77681952	77593808	56529836	41307176	45634620	76507968	58331896	30493086		50054212	40743300	36335220					8821834
8516535	18323848	22013798		17275634	17363986	11444875	7807546	17450422	15689725	13571427	15806779	21367454	4.33756e+06	19401592	15774423	10419390								5.50845e+06
		22984366		21475006		14328944	9149494		14375126			9926734
		9678338	7598310	6654426			13628321	6679354	5171408			6743090	5471484	5262024			8030430	8142134	5.44704e+06			5.40182e+06		7.78518e+06
19923184	29756084	37307208	40574052	35727180	22599560	24262552	22823620	45178432	49867412	26820716	24067356	58996052	54502980	50662632	31511600	29253072	53271276	75018960	66785064	24850584		45874760	45141876	49063652
17819360					15108869	19614574										31662052				29663640	25660486
3.13248e+06							5612253
16087430	4.43254e+06				3.13409e+06	12281356				11623841	12345766				11976047	15851002				20328222	19434416
			11648537				14834924	19872698				13755662		9713249			17451370		12761991			13278535
																3.81919e+06		5600405			5.65066e+06		6871324	5842339
																				6.58794e+06	6.31414e+06
								7.78959e+06	10609802				5540320
15258398	21199668	5.0025e+06	3.74093e+06	4.70117e+06	19040764	16434199		4.50357e+06	4.85134e+06	9431592	9456229		3.61735e+06	3.72945e+06
															6207611	7.00753e+06				6.01281e+06	6265978
13598344			9015012	9605501		6.5069e+06	15535562	6106362	5.10581e+06	5.303e+06	9893674	8229894	4.80369e+06	7.11242e+06	5.66343e+06	6813925	10812737	8737575		6923952	7700730	5.16766e+06	8755448	9285665
215328512	194004016	1094377472	1078299392	621137664	314642816	214785472	242835872	317024160	1033178816	162646048	150845584	306053760	327067392	494080960	19650816	17795302		98768960	72334104																0.482089	0.306671			0.742897	0.0424635	0.0352545		0.201456
										23865022	46579048			23354280	60521656	66511036		53472292		139321184	44568748														0.517911	0.693329			0.257103	0.957537	0.964745		0.798544
28439340	25125298	50779460	32622856	56086544		29498216	61704292	42943980	47079160	28251078	27467902	58010760	43942500	44178892	30240790	35342512	54743640	61923956	59009208	46800952	47240880	48086236	48538868	43820348
30023760							28378088				14873639				16065392	17897766		21963246		17860224	18355008
											9940839	17930574					13007269	7312924	10237316	6.67011e+06	6.93986e+06	14572038		11264569
6347010	14323535	14566600	10649777	10671402	14176038	9743265	7.95215e+06	10664484	12444635	18638464	16119276	14838932	13846611	15923425	17644566	16018569	18138942	15572660	15893647	15887167	13079137	16850074	18977078	18583918
[truncated: 12,192 more rows]
[truncated: 25 more columns]
