# Supplementary material for: Rapid and site-specific deep phosphoproteome profiling by data-independent acquisition without the need for spectral libraries
Source: Nat Commun. 2020 Feb 7;11:787. doi: 10.1038/s41467-020-14609-1 (PMC7005859; doi:10.1038/s41467-020-14609-1)
Supplement: Supplementary file 9 — Supplementary Data 6 [file 41467_2020_14609_MOESM9_ESM.xlsx]

## Sheet: Table_1275-ANOVAsig-Av-Intensit
Supplementary Data 6
Kinase inhibitor screen
EGFRi_Erlotinib_1	EGFRi_AG1478_1	EGFRi_Lapatinib_0-1	EGFRi_AG1478_0-1	EGFRi_Lapatinib_1	NoSerum	MEKi_PD0325901_0-1	MEKi_Cobimetinib_0-1	MEKi_Cobimetinib_1	MEKi_PD0325901_1	MEKi_U0126_1	MEKi_U0126_0-1	Akti_MK-2206_1	Akti_Akt-1-2_1	Akti_MK-2206_0-1	Akti_Perifosine_1	Akti_Perifosine_0-1	Akti_Akt-1-2_0-1	PI3Ki_PI3-kinase-alpha-inhibitor2_0-1	PI3Ki_PI3-kinase-alpha-inhibitor2_1	PI3Ki_Wortmannin_0-1	PI3Ki_Wortmannin_1	PI3Ki_LY294002_1	PI3Ki_LY294002_0-1	mTORi_Temsirolimus_1	mTORi_Everolimus_1	mTORi_Torkinib_1	EGF	mTORi_Torkinib_0-1	mTORi_Everolimus_0-1	mTORi_Temsirolimus_0-1	EGFRi_Erlotinib_0-1	GSK3i_CHIR-99021_0-1	GSK3i_BIO_0-1	GSK3i_SB216763_0-1	JNKi_Tanziternib_1	JNKi_JNK-IN-8_1	JNKi_SP-600125_0-1	JNKi_JNK-IN-8_0-1	JNKi_SP-600125_1	JNKi_Tanziternib_0-1	p38i_SB-239063_0-1	p38i_BIRB-796_0-1	p38i_SB-203580_0-1	RAFi_SB-590885_0-1	RAFi_LY-3009120_0-1	RAFi_Sorafenib_0-1	p38i_SB-203580_1	p38i_BIRB-796_1	p38i_SB-239063_1
0.271374	0.390593	-0.0661774	0.0471649	0.383108	-0.0712767	0.33264	0.258362	-0.131342	0.141918	0.373922	0.201921	0.00242042	0.0391865	-0.158819	-0.185013	-0.104627		-0.0969658	-0.254532	-0.433739	0.0516577	0.221258			0.619877	-0.250231		-0.251379		0.0170879	-0.369324	-0.270174	0.279999	-0.333242	-0.14677	-0.078619	-0.556835	0.0517597	0.0120239	-0.176956	-0.233541	-0.156918	-0.435558	-0.594204		0.0104342	-0.356856	0.303919	-0.66007
0.462524	0.558928	1.27081	0.833483	0.649633	-0.00513458	-0.707838	-0.0209961	-1.09636	-0.275633	0.154026	-0.0270939	-0.0678787	0.748615	0.620455	0.231888	0.0338402	0.375851	0.626818	-0.243702	0.36183	0.365837	0.130445	0.245251	-2.30259	0.509121	-1.03142	-1.85977	0.808222	-0.240009	-0.739971	0.306797	-0.805449	0.0821438	-0.140844	-0.132586	0.727062	0.263288	-0.0111561	0.376003	0.536768	0.923979	-0.0342979	0.791605	0.149172	0.597815	-0.100317	-0.549524	0.204494	0.407553
0.462524	0.558928	1.27081	0.833483	0.649633	-0.00513458	-0.707838	-0.0209961	-1.09636	-0.275633	0.154026	-0.0270939	-0.0678787	0.748615	0.620455	0.231888	0.0338402	0.375851	0.626818	-0.243702	0.36183	0.365837	0.130445	0.245251	-2.30259	0.509121	-1.03142	-1.85977	0.808222	-0.240009	-0.739971	0.306797	-0.805449	0.0821438	-0.140844	-0.132586	0.727062	0.263288	-0.0111561	0.376003	0.536768	0.923979	-0.0342979	0.791605	0.149172	0.597815	-0.100317	-0.549524	0.204494	0.407553
0.145819	0.352033	0.0487537	0.0668783	0.192347	-0.0731726	0.434765	0.190622	0.120594	0.0382242	0.225538	-0.0676079	-0.116565	-3.43323e-05	-0.0580835	-0.371408	0.00905991	-0.138838	-0.673724	-0.555225	-0.129673	-0.383759	0.0713491	-0.18881			-0.109266	0.31066	-0.629204	-0.74544	-0.73259	0.00353622	-0.159513	-0.207546	-0.2786	0.0537052	0.184136	-0.186979	-0.877716	-0.433074	-0.153503	0.0800915	-0.188902	-0.215478	-0.0807877	0.0726109	-0.1915	0.100725	0.105293	0.108372
-0.0638123	-0.172546	0.117865	0.0971642	0.0837307	-0.225271	0.0825939	-0.0957317	-0.273149	-0.135571	-0.147739	0.103506	0.205622	0.140295	0.0932312	-0.0568371	0.129084	0.211763	-0.199163	0.056139	-0.0524702	0.18553	-0.0179882	-0.00811195	-0.125603	0.175434	0.0386181	0.37271	0.247695	-0.344385	-0.116135	-0.255226	-0.0193644	-0.0787411	-0.0898705	0	0.206194	-0.331188	-0.40847	0.353929	0.0334358	-0.206836	0.156717	0.185744	-0.191803	-0.195995	-0.0685196	-0.0342941	-0.189564	0.0225353
-0.017149	0.114216	0.124544	0.049365	0.353172	0.0942383	0.236256	0.137909	-0.369583	-0.029479	0.180458	-0.101759	-0.0248127	-0.065979	-0.0478725	0.0018549	-0.412506	-0.130997	-0.185688	0.115685	0.187284	0.172961	-0.0375881	0.117443	0.158526	0.409184	0.125957	0.416711	-0.0591288	0.0149498	0.059289	-0.0246067	-0.246618	-0.14904	-0.0356522	-0.21978	-0.122303	-0.163465	-0.429661	-0.153837	-0.120447	0.0274296	-0.115318	0.072031	0.0558758	0.121246	-0.0408173	-0.127562	-0.0262184	0.00232315
0.83916	-1.34185	-0.064476	-2.08273	1.65351	1.7014	-0.57959	-0.0181789	0.91946	1.61901	1.61558	-2.35001	-0.238883	0.634185	-2.46554	-0.720335	-2.38064	-1.49395	-0.938478	-0.464046	0.0211411	-1.23268	-1.28512	0	1.0189	1.4651	1.04769	1.6497	-0.164402	0.719629	0.101429	-1.38323	-0.246292	-2.17422	-1.32532	0.368356	0.483671		-1.86502	-0.699898	-2.32563	-2.31497		-2.16875	-1.84182	-0.762472	-0.413397	0.0675831	0.0585489	-0.328868
0.315516	0.104399	-0.222187	0.0048418	0.415264	-0.0320702	0.774204	0.108243	-0.19643	0.0754938	0.436241	0.217299	0.00908947	-0.00563812	-0.2747	-0.0543308	-0.131717	-0.259439	-0.30709	0.514214	-0.0681067	0.212708	0.1452	-0.356602	0.666357	0.554527	0.280821	0.743917	-0.0997124	-0.0465164	0.116529	0.0324364	-0.375101	-0.647524	-0.565235	-0.0048418	-0.130219	-0.276933	-0.452524	-0.569526	-0.625049	-0.28932	-0.351511	-1.00056	-0.297994	-0.07724	-0.0781326	-0.0760279	-0.144536	-0.188611
				-0.853436	-0.811375								-0.0500526				-0.144278		-0.00593376		0.386623		0.814476			0.936041	1.361	-0.0357189	0	0.363489		-0.0578213	0.187318		-0.599731		0.260712	-0.0881977	-0.880751	-0.264037	-0.0725145		-0.170938	0.158911	0.0452442	-0.229555	0.0747776		0.03088
0.225464	-0.0322151	0.188654	-0.102072	-0.36409	-0.0772505	0.210686	0.425606	0.670469	0.522408	0.529187	-0.116655	-0.569826	-0.877195	0.28541	-0.161872	0.243069	-0.438132	-1.04781		-0.0994759	-0.069478	0.265296	0.266193	-0.370197	0.0667992		-0.233523	-0.0784874	-0.451362	-0.338225	-0.136301	0.10179	0.581367	-0.116604	-0.132454	-0.721524	-0.32136	0.0563984	-0.559258	-0.362644	0.170788	0.647102	-1.07254	-0.0427971	-0.371944	-0.520966	-0.0714607	-0.340961	-1.05424
		0.184536	0	0.672113		0.882619	0.570473	0.539303	-0.515499	0.149213				-0.0545416		-0.0210938	-0.11222		0.195755	-0.251407	-0.083333	-0.757983	-0.208622		-0.0971766	-0.538866		-0.465549	-0.627948		0.182707	0.382718	-0.00203323	-0.485554	0.29475	-0.169883	0.0473843	-1.47351	-0.535747	-0.48491	-0.0797272	0.229218	-0.157269	0.648105		-0.240275		0.359036
-0.269639	-0.157404	-0.211192	-0.174964	0.0855513	-0.552019	0.0158758	0.387626	0.0445824	-0.572637	-0.720454	0.399814	-0.393209	-0.276708	0.356969	-0.153821	0.616288	0.288808	-1.32137	-1.36919	-2.13125	-0.811523	-0.409984	-0.242114	-0.148644	-0.768449	-1.97786	0.743546	-0.80845	-0.992691	-1.00934	0.0985022	0.355268	0.321446	-0.0824041	0.734059	0.0562315	0.0101213	-0.246646	0.30577	0.366637	1.15037	0.45549	0.225257	0.0660954	3.14713e-05	0.307872	0.00846195	0.32236	-0.0100088
-0.37264	-0.420861	-0.33236	-0.192565	-0.315081	-0.283716	0.392092	0.271901	0.15385	0.0277514	0.39367	0.162572	0.00429773	-0.17818	0.311896	0.0562687	0.0509176	0.0120602	-0.0233526	-0.521754	-0.143212	-0.426841	0.084837	0.114003	0.159864	0.350377		0.282653	-0.154665	0.225681	-0.0259485	-0.540177	-0.0497465	-0.0277071	0.0534782	0.0100346	0.239008	-0.187579	-0.142097	0.0680013	0.0121555	0.396807	0.230922	-0.0853267	-0.192741	0.163111	-0.0708351	0.149899	0.0281849	-0.314284
-0.250831	-0.0968819	-0.321527	-0.579803	-0.352612	-0.245948	0.447893	0.110832	-0.163426	0.0730553	0.151895	-0.0594893	-0.118299	-0.0168195	0.210677		0.153561	-0.0434361	-0.387398	0.278955	0.0678282	-0.00213051	-0.215338	0.0402279	0.451729	0.199869	0.0905981	0.576988	-0.0914669	0.030468	0.133465	-0.224789	-0.0100837	0.0609064	-0.330178	-0.415469	0.126035	-0.0670633	-0.0249443	0.00572491	0.0212903	-0.450994	-0.318031	-0.337911	0.0141087	0.0389166	-0.0689635	-0.457738	-0.281612	-0.396214
-0.699924	-0.436975	-0.522194	-0.621337	-0.809937	0.0131044	-0.349044	-0.285545	-0.392034	-0.513141	-0.487365	-0.462681	-0.22136	-0.501587	0.193809	-0.147898	-0.0539141	-0.0398993	-0.168208	0.233924	0.271189	0.398316	-0.3262	0.439736	0.402874	0.646167	0.461143	1.19999	-0.0573487	0.238037	-0.12935	-0.142166	0.603031	0.165104	0.240849	-0.450879	0.322183	0.120649	0.405754	0.317914	0.133246	0.252465	-0.0866346	-0.0123434	0.344553	0.0135603	-0.139827	-0.196693	-0.228702	-0.395966
		-0.00777245	0.0388393		0.145348	-0.358314	-0.446809	0.0952778			-0.894913	-0.204046		0.528921	-0.35231		0.252537	0.168787	-0.0929546	0.444904	-0.182665		-0.440881						-0.418179		-0.92697			-0.439569	-0.902941				-0.258109	0.0383549		0.714634	0.150988			0.0699387		-0.250039	-0.624987
-0.252199	-0.208507	0.123161	-0.165372	-0.349049	0.445052	0.0692825	0.212458	0.203875	0.29223	0.110078	-0.277734	-0.440963	-0.456033	-0.368227	-0.0248146	-0.449956	0.259664	-0.23041	-0.432423	-0.592752	-0.792947	0.139555	-0.0641117	0.365346	0.602724	-0.166237	-0.111679	-0.0913754	-0.226355	-0.0762482	0.308203	0.204097	1.00506	0.213726	0.0038538	-0.119477	0.510036	0.552404	-0.957019	0.0471201	0.848972	0.036818	-0.590387	-0.000934601	-0.14962	0.00197506	-0.22142	0.0170999	-1.04416
-0.252199	-0.208507	0.123161	-0.165372	-0.349049	0.445052	0.0692825	0.212458	0.203875	0.29223	0.110078	-0.277734	-0.440963	-0.456033	-0.368227	-0.0248146	-0.449956	0.259664	-0.23041	-0.432423	-0.592752	-0.792947	0.139555	-0.0641117	0.365346	0.602724	-0.166237	-0.111679	-0.0913754	-0.226355	-0.0762482	0.308203	0.204097	1.00506	0.213726	0.0038538	-0.119477	0.510036	0.552404	-0.957019	0.0471201	0.848972	0.036818	-0.590387	-0.000934601	-0.14962	0.00197506	-0.22142	0.0170999	-1.04416
-0.244654		-0.346812	-0.076685	0.00729275	0.155933	0	0.129158	-0.154095	0.0523071	-0.153288	0.185833	0.267015	0.288267	0.300817	-0.00657082	0.0539551	0.0425587	-0.288133	-0.0249348	0.0416508	-0.0729027		-0.231682	0.188929	0.346941	0.304253	0.214355	0.217897	-0.108952	0.0378695	-0.498428	-0.307042	-0.54274	-0.267965	-0.00348473		-0.658426	-0.261442	0.13061	0.0531578	-0.112528	-0.127588	-0.172586	-0.0472689	-0.198929	0.244283	-0.21614	0.023447	0.335131
-0.31625	-0.247421	-0.213108	-0.42858	-0.0922976	0.019268	-0.320311	-0.339073	-0.422905	-0.29912	0.173185	0.0621109	0.211158	0.118296	-0.304106	-0.29932	-0.134183	-0.123423	-0.149305		-0.0221996				0.185944	-0.0459042	-0.0618954	0.541412	0.0594816	0.670712	-0.0246716	-0.238495	0.221309	0.397957	0.120054	-0.173695	-0.0232143	-0.0720577	0.0514584	0.242633	0.308144	0.0474529	0.173527	0.343359	-0.234921	0.140919	0.122735	-0.0527611	-0.0293064	0.140046
		-0.750885	-0.875431	-0.461283	-0.941829	-0.653666	-0.755207	-1.34582		-0.273539	0.099432	-0.0485954	-0.0793648	0.159873	-0.365465	0.420736	0.330921	0.220125	-0.187935	-0.0564079	-0.44577	0.108697	0.00358772	0.344496	0.188606	0.481153	0.757093	0.169556	0.21169	-0.00281525	-0.399071	0.0988426	-0.0228233	0.0680809	-0.373615	0.233021	-0.0471287	-0.27129	0.169127	0.344054	0.215727	0.221077	0.0651646	-0.196995	-0.0590229	0.0818748	0.0653286	-0.353535	-0.328516
-0.0185757	0.194996	0.272434	0.140659	0.523436	-0.0229778	0.23057	-0.0960846	-0.344242	-0.240665	-0.034771	-0.0125122	0.0144234	0.482035	0.172878	-0.408878	0.147594	0.302366	-0.521677	0.243872	0.223154	-0.169775	-0.297916	-0.0982208	0.155361	0.160208	-0.251942	0.480762	-0.307178	0.016346	-0.127645	-0.125454	-0.303619	-0.189966	-0.0401688	-0.144022	0.488266	-0.358051	-0.121603	0.0012989	-0.0143204	0.134922	0.088316	-0.226606	-0.0688782	-0.217356	0.0954952	0.0209618	0.0476437	-0.0662003
0.419394	-0.916925	0.111694	-0.291445	0.490201	1.11232	-0.0970459	0.488092	0.101101	0.269531	-0.24205	-1.26311	-0.346234	-0.715731	0.275202	-0.359405	0.114463	0.144225	-0.393555	0.0117245	0.283525	0.0247631	-0.0299845	-0.222258	0.0464087	0.30547	-0.356098	0.970525	0.0767174	-0.333029	-0.382357	0.0735435	-0.0627022	-0.048378	-0.343454	0.58824	0.0801258	0.115011	0.119276	-0.0314465	0.00391769	0.653138	-0.570483	0.0430794	0.0123882	0.076355	-1.04036	0.198907	-0.317574	-0.249907
1.74733			0.93353						0.360706	-0.794104	-0.449318		0.988657	1.99277	-2.9871	0.0413322	0.829559	1.88338	-2.44798	1.61242		-0.571064	-0.257435	-1.20699		-1.90422	-1.70662	-1.4362	-0.699567	0.828079		-1.9282	-0.370621	-2.25172		-0.734874	0.584778	-3.11248	-1.24563		-2.55531	-2.28502	-3.15809	1.08685	1.61196	-1.83888	-2.49988	-0.842534	0.684995
-0.216164	-0.18035	0.00542068	-0.00651264	-0.0968037	-0.27604	0.335224	0.133148	-0.37838	-0.543322	-0.113001	0.156245	-0.618549	-0.185617	-0.00203323	-0.470621	0.0920725	-0.013298	-0.288056	-0.223501	-0.0630331	-0.190435	-0.117474	0.21253	-0.800025	-0.75511		-0.0907955	-0.431569	-0.106875	0.295414	0.128036	0.291842	0.269112	0.0723858	0.0331993	-0.00082016	-0.0184126	0.0564184	-0.00890827	-0.0874033	0.288485	0.243369	0.060463	0.133151	-0.119387	0.157103	0.183122	-0.022315	-0.0745077
-0.583105	-1.15767	0.0800228	-0.685522	-0.329657	0.524946	0.283384	-0.290545	-0.347963	0.089983	-0.201845	-0.309574	0.378315	0.123394	0.416769	0.198431	-0.0742302	0.0583839	0.617159	1.093	0.973282	0.823332	0.17787	-0.138042	0.849792	0.934391	0.810278	0.530385	0.927069	1.32775	0.950731	-0.496382	0.0109043	-0.184128	0.0344601	-0.0717754	-1.12294	-0.256128	0.0403938	-0.123011	-0.111649	0.102215	0.142035	-0.0671749	-0.0812912	-0.322384	-0.857904	-0.389738	-0.272715	-0.272112
1.17196	0.923542	-0.977342	-1.28786	1.9121	1.43922	-0.421415	-0.25666	1.36204	1.5001	1.34678	-0.329138	0.583463	1.07778	-2.093	-0.484232	-1.56894	-1.26489	-1.03435	-0.0280457	-1.0492	-0.895939	-0.133776	-1.18299	1.28284	1.68781	1.48499	2.25591	0.363359	0.890076	0.0518932	-0.620399	-0.759251	-0.886139	-1.47924	0.853144	0.47212	-1.26712	-0.829454	0.33354	-1.4287	-1.64721	-1.99454	-1.59149	-1.57903	-0.764202	-2.23434	0.374422	0.662624	0.314986
0.252404	0.29891	0.320969	0.314157	0.390429	0.313242	0.43856	0.281923	-0.100403	0.0577164	-0.0252094	0.188856	-0.00316048	-0.0427933	0.218735	-0.299317	0.0498371	0.0141926	-0.139992	0.0450001	0.220602	0.187553	-0.326485	-0.0907154	-0.0548077	-0.132534	-0.190527	0.394771	-0.107344	-0.134789	-0.19166	0.131542	-0.14027	-0.158119	-0.167749	0.151293	0.0589123	-0.19113	-0.21489	0	-0.193731	0.192568	0.0364265	-0.094162	-0.0343361	0.066	0.0068779	-0.0879898	-0.239197	-0.0161362
-0.0255795	-0.0169239	0.0551682	0.0816517	-0.0817966	0.189243	0.223618	0.0532551	0.195669	0.317997	0.0680599	-0.67686					-1.42437					-1.39008														-0.848647														-1.41266
-0.211737	-0.0712624	-0.410612	-0.125488	0.0538845	0.14016	-0.504704	-0.585938	-0.74161	-0.763288	-0.472637	0.0808144	0.174879	0.0283318	0.355175	-0.0916662	-0.0965099	0.107155	0.17259	0.142998	0.438455	0.314178	0.251275	-0.110449	-0.448719	0.103914	-0.104778	-0.0730629	0.0524082	-0.0429878	-0.17564	0.0621738	-0.263503	-0.169819	-0.069355	-0.0406075	0.34362	-0.136402	-0.242731	0.196619	0.20801	0.112419	0.108965	0.0624723	-0.00404549	0.124949	0.0783653	-0.0718412	-0.0781898	-0.0339108
-0.397699	0.0985966	0.43767	0.36237	-0.00535583	-0.149374	0.23045	0.457239	0	0.0194626	-0.184332	-0.22905	-0.303223	-0.75387	0.39349	0.0825033	0.290697	0.145987	0.160089	0.591617	-0.0015831	0.144636	0.260735	0.485271	-0.922201	-0.981195	-0.515633	-1.06927	0.904165	0.000247955	-0.194464	0.368061	-0.0450382	0.341261	-0.334806	0.167786	-0.316845	0.855364	0.511227	0.260115	0.370966	0.689556	0.316656	0.369303	1.05502	0.282644	-0.005476	-0.521563	-0.187147	-0.335569
-0.438103	0.191853	0.370945	0.285013	0.0640888	-0.151915	0.155468	0.316458	-0.0421886	0.0520878	-0.138418	-0.276054	-0.089922	-0.800875	0.33983	-0.000416756	0.226896	0.0891457	0.0905132	0.482676	-0.033596	0.0845089	0.192877	0.43865	-0.801302	-0.698288	-0.567019	-1.02276	0.776827	-0.0588779	-0.0566444	0.286417	-0.0778866	0.293938	-0.381811	0.103907	-0.174284	0.839466	0.453913	0.493391	0.327583	0.597929	0.288734	0.293682	0.989109	0.223824	-0.0787945	-0.344305	-0.223576	-0.0258255
0.110455	1.23831	-0.0201311	0.342696	0.20223	0.507362	-0.0326138	-0.158479		0.000986099	0.123539	0.0171041	0.238441	0.154261	0.201515	-0.333322	-0.154987	-0.0266623	0.158545	0.258394	0.233143	-0.0307531	0.0547752	-0.00713158	-0.123013	0.209353	0.187909		-0.0816565	0.0122108	-0.277999	-0.330149		-1.01719	-0.496222	-0.071311	-0.240237	-0.192665	-0.0932016	0.0394654	-0.0515928	-0.0785513	-0.233918	-0.0973272	-0.37145	-0.143556	-0.280296	0.142455	0.102338	-0.0318136
-2.02909		-1.75789	-2.03482	-1.88278	-1.71572	-1.37398	-1.45178			-0.916357	-0.402172	-0.0360374	-0.199215	0.215771	-0.281433	0.0800934	-0.0185242	-0.0139885	-0.386654	-0.312185	-0.42573	-0.34157	-0.0261841	0.383531	0.469428	0.551674		-0.158855	0.138456	0.0836468	-0.781111	0.414946	0.650434	0.326855	-0.455904	0.164116	-0.0270195	-0.0410004	0.18792	0.126449	-0.0781708	-0.138525	-0.0256577	-0.207519	-0.123831	0.000677109	-0.148019	-0.00970745	-0.389412
-1.18533	-0.623861	-0.885454	-1.02297	-0.638532	-0.868352	-0.60689	-0.670831	-1.08329	-1.07011	-0.813261	-0.03438		0.305008	-0.115164	0.015976	0.581421	0.365211	0.0663319	0.399887		0.212336	-0.00923729	-0.0737848		0.945247		0.800984	0.142424	0.589491	0.337388	-0.250295	-0.0340023	-0.619493	-0.211953	-0.281548		-0.497398	0.234581	-0.0248404	0.282606	0.151458	0.245447	-0.327118	0.200146	0.162961	-0.118773		0.297597	-0.0499992
-0.958471	-0.73649	-1.36812	-1.21323	-1.1677	-1.13159	-1.02206	-1.05139	-1.2056	-0.99802	-0.788441	-0.0776434	0.0809631	0.0290718	0.417253	0.0141716	0.252838	0.0504932	-0.24098	0.105125	0.224995	-0.0581989	-0.108038	-0.480467	0.644266	0.330717	0.598351	0.79022	0.219391	0.147818	0.00314331	-0.51757	-0.125879	0.0177803	-0.0544662	-0.318444	0.436054	-0.0823669	-0.221199	-0.171284	-0.0537052	0.400173	-0.212093	-0.100842	0.062664	0.00217629	0.0379715	-0.0971203	-0.301146	-0.36092
											-0.136708	0.454897	0.227253	0.244509	-0.313751	-0.056406	0.254128	-0.254857	-0.175033	0.236794	-0.14539	0.0609388	0.188729		0.586489	0.71376	0.833565	-0.191871	-0.0326366	0.00634956	-0.417671	0.0374451		-0.185561	-0.211445	0.15205	-0.2644	0.0597649	0.0182018	-0.115274	-0.0422707	0.0559444	-0.0727797	-0.000509262	-0.169235	0.054698	-0.0957193	0.117435	0.0898857
-0.190397	-0.149704	-0.497192	-0.38269	-0.188581	-0.282534	0.117342	-0.300159	-0.0325012	-0.172813	0.175524	0.121357	-0.0983276	-0.111935	-0.221313	0.0978985	0.12478	0.00535202	0.0151043	-0.114676	0.0234127	-0.0924072	0.163817	0.171371	-0.0769539	-0.00712776	-0.231136	0.195845	-0.118633	-0.0256557	-0.0521717	-0.386438	0.290089	0.334558	0.201307	-0.0800858	-0.025383	-0.247509	-0.281075	0.0257034	0.129648	0.131557	0.293627	0.232906	0.152417	-0.0372086	0.164963	0.101404	0.0718536	-0.0118999
-1.08308		0.215863		-0.9528	-0.146255	-0.257184	-0.0209379	-0.321847	-1.09002	-1.11778	0.803368	0.164671	-0.205106	0.648705	-0.226154	0.588368	0.339234	0.0781054	-0.23812	0.970737	0	-0.0996761	0.27078	-0.203876	-0.0207233	-0.832664	-0.242454	0.318536	0.379426	-0.00477409	-0.405757	0.368866	0.393535	0.0185242	-0.18318	0.0260611	0.168365	-0.114326	0.726317	0.128333	0.865737	-0.450846	-0.0199051	0.295094	0.697835	-0.641439	-1.58742	-0.582315	-0.866735
-0.233181	-0.343784	-0.374418	-0.408247	0.0478764	-0.13549	-0.168339	-0.310747	-0.53203	-0.344727	-0.218338	-0.00457001	0.201204	-0.0514927	0.306772	-0.03829	0.337021	0.167978	-0.0235977	0.371452	0.280058	0.291647	-0.198523	-0.253298	0.240721	0.170311	-0.060051	0.59877	0.0568771	0.0542908	0.0670013	-0.147556	-0.0188904	-0.0974007	-0.0989895	-0.0225029	0.31076	-0.0874863	0.0276527	-0.0653954	0.105515	0.251692	0.17013	0.181673	0.0254211	0.142193	0.109524	0.0903912	-0.155697	-0.275908
0.204594	0.433439	0.126711	0.119612	0.460205	0.325451	0.470387	0.10824	-0.424978	-0.000785828	0.00172234	0.147253	-0.185501	-0.132307	-0.00748062	-0.229572	0.100965	0.000785828	0.00352955	0.177139	0.295021	0.154615	-0.225843	-0.0400944	0.0638199	0.0236263	-0.236115	0.546537	-0.194912	-0.0848961	-0.0341721	0.03438	-0.23634	0.0503769	-0.216024	-0.136372	0.141644	-0.276016	-0.114546	-0.276237	0.00644684	-0.101009	-0.00543022	-0.123497	-0.109131	-0.0124569	0.0712223	-0.162045	-0.234589	-0.0632648
0.0666828	0.296183	0.0694218	-0.128649	0.442476	0.000841141	-0.112846	-0.184515	-0.187132	-0.323653	-0.0279732	0.119461	0.227685	-0.10597	0.452804	-0.118013	0.0596075	0.192535	-0.186808	0.180868	0.0223408	0.27878	-0.00651169	-0.219248	-0.4452	0.461091	-0.132921	0.309798	-0.209776	-0.0768471	-0.199364	-0.338415	0.10965	-0.185072	0.0764465	-0.0814877	0.275627	-0.317617	-0.157976	-0.202755	-0.00796318	0.110514	-0.108147	-0.0921612	0.0609541	0.14381	0.0798817	-0.203346	-0.0934391	-0.0593128
-1.59913	-1.34932	-1.34779	-1.46637	-1.53621	-1.17228	-1.59273	-1.84449	-2.79662	-2.55107	-2.23677	-0.119617	-0.0953331	-0.0310097	0.29423	0.0122604	0.421934	0.252462	0.0266781	0.169325	0.296032	-0.0751457	-0.156317	0.0750198	-0.333118	-0.344635	0.60433	0.0723328	0.00157166	0.310061	0.214235	-0.326244	0.217651	0.0415802	0.182236	-0.437061	0.434553	0.0546246	0.0386524	0.114193	0.0359879	0.30707	0.117197	0.0550938	0.139536	0.0980911	0.232323	0.0844479	-0.137739	-0.190727
-0.631991	-0.39322	-0.453828	-0.36942	-0.3721	-0.405816	0.238482	-0.08253	0.187118	0.0258226	0.1862	0.220609	0.429608	0.221107	0.311202	-0.0526657	0.00593662	0.0198412	0.222955	0.0182028	-0.0677385	-0.326417	-0.592315	-0.093482	0.25138	0.399331	0.446832	0.644883	0.297002	0.213283	0.193118	-0.659184	-0.149718	-0.235974	-0.0262327	-0.0950079	0.122127	0.119275	0.13621	0.123269	-0.22162	-0.0490732	-0.138291	0.0855837	0.0885935	-0.179641	-0.060792	-0.389491	0.257949	-0.151551
0.0653467	0.144511	0.0269461	0.121964	0.298285	0.363263	0.0293951	0.0498438	-0.240443	-0.141053	0.142823	0.0239382	0.0212698	-0.0301161	0.231082	-0.0252886	-0.120439	-0.0937605	0.155536	0.0528555	0.421498	0.124198	-0.0450144	-0.0345011	-0.657493	-0.0604868	-0.271152	0.122175	0.00092411	0.0161905	-0.156699	-0.211881	-0.150596	-0.0539236	-0.0552511	0.0264635	0.0520926	-0.0669718	-0.0673552	-0.108666	0.141347	0.0975313	0.0102262	0.198371	-0.199489	0.0804453	0.0303354	-0.0524912	-0.0168734	-0.0324583
-1.62548	-1.10292	-1.01082	-1.39808	-1.92171	-1.3376	-1.90914	-1.63054	-1.65337	-1.79205	-1.62173	-0.267952	0.171751	0.11776	-0.0356274	0.358332	0.36702	0.190609	-0.151634	-0.304241	-0.599823	-0.251404	0.32303	0.0968571	0.649035	0.325523	0.260595	0.164989	0.642771	0.285671	0.0968876	-0.0375175	-0.074316	0.583889	-0.00701141	0.0126915	0.255123	0.0877514	0.2367	0.300764	0.0605106	0.0851116	-0.168793	0.242878	-0.213463	0.107508	0.0338478	0.546673	-0.0780907	0.215193
-1.60273	-1.08053	-1.1015	-1.58259	-1.89896	-1.31485	-1.88639	-1.60779	-1.63062	-1.7693	-1.59898	-0.245202	0.247115	0.1851	-0.0128775	0.378318	0.254569	0.278962	-0.157464	-0.266173	-0.577073	-0.228654	0.267966	0.182145	0.58357	0.733136	0.538316	0.194775	0.680579	0.308421	0.200547	-0.0883589	-0.0533781	0.652539	0.0238218	-0.024436	0.0805445	-0.036128	0.24319	0.0731058	0.0844412	0.107862	-0.146043	-0.0560923	-0.101737	0.130258	0.0270605	0.569423	-0.0430956	0.237943
-0.252172	-0.28455	0.080286	0.158578	0.0301123	-0.171929	0.335331	0.359525	0.26249	0.389044	0.53296	0.391606	-0.286402	-0.259392	-0.00796509	-0.447773	-0.0412521	-0.295224	-0.04456	0.108521	0.204682	-0.180596	-0.238692	-0.148592	0.015132	-0.0753484	-0.124721	0.643685	-0.423212	-0.488514	-0.314943	0.00796509	0.122017	0.221067	-0.156063	-0.360503	0.0930958	-0.122722	-0.271029	-0.2138	-0.0279365	-0.0906019	0.209472	-0.35364	-0.269351	-0.307063	0.47381	-0.13578	0.0855379	-0.167456
-0.00527191	0.183638	-0.273148	0.0863342	0.742142	0.10943	0.0689869	0.174314	-0.079565	0.0671234	0.333263	-0.103853	-0.0627785	0.0227261	-0.0523338	0.158749	-0.0195694	0.11054	-0.0541859	0.293589	0.280672	-0.0755186	-0.482565	0.161524	0.178265	0.406052	0.128269	0.292354	-0.111933	-0.179857	-0.20314	0.0533104	-0.0306969	-0.440449	-0.0651093	-0.0513344	0.108168	-0.681335	-0.27141	-0.326044	-0.00533485	-0.314377	0.0593262	-0.146461	-0.0969868	0.346281	-0.0327606	-0.108593	-0.0220146	-0.568998
-2.08194	-1.21308	-1.58577	-1.80767	-1.70993	-1.55471	-1.15533	-1.50981	-2.37776	-2.08587	-1.47324	-0.366625	0.0761204	0.118269	-0.086235	0.306025	0.1259	0.312536	0.220116	0.882254	-0.502237	0.106167	0.37435	0.659863	-0.507383	-1.02811	0.647459	-0.763815	0.69595	0.0442753	1.0415	0.269827	1.22692	0.838943	0.332178	0.537561	0.102135	0.634472	0.614782	0.404217	-0.179663	0.986097	0.0992699	-0.150391	0.813597	0.67264	0.213293	-0.369856	-0.239807	0.297543
-2.08194	-1.21308	-1.58577	-1.80767	-1.70993	-1.55471	-1.15533	-1.50981	-2.37776	-2.08587	-1.47324	-0.366625	0.0761204	0.118269	-0.086235	0.306025	0.1259	0.312536	0.220116	0.882254	-0.502237	0.106167	0.37435	0.659863	-0.507383	-1.02811	0.647459	-0.763815	0.69595	0.0442753	1.0415	0.269827	1.22692	0.838943	0.332178	0.537561	0.102135	0.634472	0.614782	0.404217	-0.179663	0.986097	0.0992699	-0.150391	0.813597	0.67264	0.213293	-0.369856	-0.239807	0.297543
0.0565319	0.096981	0.0881615	0.151262	0.011425	-0.128918	0.303307	0.182135	-0.176468	-0.300514	-0.0301571	0.0840397	-0.0360565	-0.0274086	0.0970135	-0.0518913	-0.0196018	-0.00335503	-0.162216	0.176918	0.148745	0.00900078	-0.0417995	-0.170038	-1.7789	-1.05805	-0.129904	-0.963346	0.0599117	0.119249	0.146023	0.0208778	-0.064642	-0.208696	-0.149385	0.114132	0.027565	-0.255699	-0.0743542	0.105846	-0.0866203	-0.0811501	0.00357437	-0.0700111	0.212387	0.106152	0.149195	-0.105036	-0.0309677	0.074585
0.387022	0.118333	-0.252274	-0.103438		-0.144089	0.238684	0.340714	0.210399	0.581635	1.02831	-0.917394																				-0.801134				-0.610598			-0.711015		-0.927585						-1.17603		-1.1292
0.387022	0.118333	-0.252274	-0.103438		-0.144089	0.238684	0.340714	0.210399	0.581635	1.02831	-0.917394																				-0.801134				-0.610598			-0.711015		-0.927585						-1.17603		-1.1292
-0.131924	0.263002	0.134974	-0.584866	-0.150676	-0.644911	1.01663	0.926634	0.982758	0.706886	0.590126	-0.0674248	-0.262565	-0.690304	-0.854069	0.162024	-0.0902452	0.0573378	-1.44681		-1.90482	-1.51226	0.016552	0.312405	-1.85615	-0.61157		-0.161727	-0.61293	-1.53926	-1.01712	0.602945	0.0950165	0.0601349	0.197775	0.998518	0.222063	0.234486	0.192089	0.459147	-0.763906	-0.114864	-0.332109	-0.485386	0.741463	0.633158	-0.145092	0.266743	-0.421011	0.471889
-0.141441	0.253485	0.125456	-0.594383	-0.160193	-0.654428	1.00711	0.973719	0.5683	0.697369	0.713713	-0.0769424	-0.272083	-0.699821	-0.863586	0.152506	-0.0997639	0.0478201	-1.45633		-1.91434	-1.52178	0.0070343	0.302887	-1.86567	-0.621088		-0.170294	-0.622449	-1.54878	-1.02664	0.45513	0.0854969	0.224792	0.188257	0.989	0.212545	0.224966	0.182571	0.449629	-0.773424	0.320132	-0.341627	-0.494904	0.731945	0.623638	-0.15461	0.257225	-0.430531	0.462372
0.148351	0.0954165	0.285865	-0.0703301	0.660197	-0.335924	0.0426278	0.0246224	-0.0850992	0.127991	-0.0834985	-0.212606	0.0135255	0.125534	-0.0149703	0.0130219	-0.234272	0.0859027	-0.255627	0.383811	1.32445	1.27809	-0.104224	-0.481409	0.357607	0.127841		-0.238375	0.00217295	-0.103537	-0.0679526	-0.160557				0.111015	-0.00430632	-0.337132		0.183506	-0.197239	0.234954	-0.191631	-0.263577	-0.164729	-0.108018	0.0891261	0.00296926	0.0619273	-0.225506
	0.137993		0.115376	-0.119517	-0.324329	0.364411	-0.3767			0.639889	0.219264	0.209383	0.179903	0.379979	-0.479268	-0.128142				-0.0535049	-0.194343					0.438464		-0.213878	0.0898938	-0.16379	-0.242911				-0.335596		-0.993484		-0.0177097	-0.446142			-0.456808			0.276707	0	0.580112	-0.0835814
-1.92231	-1.30537	-1.87945	-1.8162	-1.80255	-1.27253	-2.0734	-1.78826	-1.96962	-1.99636	-2.02301	-0.394384	-0.219938	-0.0378456	-0.218319	0.221733	0.00576496	0.410406	-0.267664	-1.13033	-0.754177	-0.712212	-0.769344	0.342346	0.825684	0.0691423	0.366526	0.101825	0.550304	-0.130215	0.763191	0.0408802	0.876385	1.14041	0.126781	0.353701	0.403528	0.554255	0.199484	0.0776558	-0.205849	-0.11146	0.81251	0.179188	0.941536	0.283831	0.00353241	0.112288	-0.258858	0.415983
-1.92231	-1.30537	-1.87945	-1.8162	-1.80255	-1.27253	-2.0734	-1.78826	-1.96962	-1.99636	-2.02301	-0.394384	-0.219938	-0.0378456	-0.218319	0.221733	0.00576496	0.410406	-0.267664	-1.13033	-0.754177	-0.712212	-0.769344	0.342346	0.825684	0.0691423	0.366526	0.101825	0.550304	-0.130215	0.763191	0.0408802	0.876385	1.14041	0.126781	0.353701	0.403528	0.554255	0.199484	0.0776558	-0.205849	-0.11146	0.81251	0.179188	0.941536	0.283831	0.00353241	0.112288	-0.258858	0.415983
0.785266	0.426875	0.58888	0.78649	0.879075	0.552333	0.533437	0.0613375	-0.0127153	0.325603	0.517848	0.237664	-0.0186892	-0.198823	-0.383151	-0.143693	-0.00649738	-0.305078	0.123137	0.0496225	0.13062	-0.0442839	-0.029727	-0.271573	0.0249834	-0.0562563	-0.211207	-0.0312785	-0.356282	-0.0895853	-0.242949	0.33744	-0.231069	-0.061326	-0.0675268	-0.174928	-0.0525064	-0.386415	-0.288281	-0.360736	-0.104747	0.0497847	0.00689602	-0.0745783	-0.0516825	-0.127425	0.669311	0.172399	-0.14092	-0.0588751
0.408188	0.189981	-0.0180321	0.107031	0.665895	0.598133	0.645311	0.167023	0.14172	0.364307	0.347523	0.241444	-0.393538	-0.155016	-0.0284672	0.0803127	-0.190964	-0.346861	-0.177629	-0.0138969	0.0335598	-0.0342827	-0.499409	-0.187422	0.297972	-0.0477638	-0.011549	0.540656	-0.193481	0.0614376	-0.230709	-0.0691471	-0.0026226	-0.216858	-0.285542	-0.126921	-0.055851	-0.344433	-0.519278	-0.441185	-0.214409	0.26689	0.265144	-0.170366	-0.188398	-0.202721	0.278584	0	-0.330545	-0.226204
-0.645783	0.0816031	-0.574958	-0.622127	-0.399312	0.331439	0.685283	0.233842	-0.441009	-0.0405054	0.499232	0.306853	0.569558	0.435567	0.0628099	-0.208653	0.15536	-0.158315	-0.530103	0.314094	-0.0171633	0.207484	-0.431506	-0.829171	0.618871	0.425771	0.863896	0.993173	0.260442	0.150012	0.142592	-0.260751	-0.176957	-0.906255	-0.535123	-0.0573683	0.458711	-0.692321	-0.556762	0.189179	-0.429166	0.0276079	-0.154584	-0.437938	0.341935	-0.0407076	-0.141793	-0.0668898	-0.0377207	0.21185
-0.635883	-0.685757	-0.738224	-0.294662	-0.444025	-0.639435	-0.653185		-0.553272	-0.33757	-0.451013		-0.0351019	-0.169335	0.459957	-0.129438	0.734007		0.0134306	-0.449884	0.0798721		-0.491237	0.183302		0.258261			-0.086338		-0.0461798	-0.487746	0.376371	0.514175	0.290065	0	0.136938	-0.145398	-0.179565	0.2164	0.274536		-0.343418	-0.0245228		0.130532	0.217216		0.217155	-0.159688
-0.149744	0.077343	0.0417099	0.11981	-0.188414	-0.800898	0.415667	0.0645981	-0.0441704	-0.167248	-0.0357494	0.284525	0.0593395	-0.0680733	0.12995	0.0156622	0.0962906	-0.149326	-0.140226	0.0553818	-0.150991	-0.035265	-0.191553	-0.0474491	-1.83038	-0.745029	-0.0113297	-1.23194	-0.0367432	-0.0795803	-0.0248756	0.0215302	-0.0765419	-0.0808449	-0.064394	-0.128813	-0.12137	0.0405807	0.0908337	-0.00330543	0.0544548	0.11507	0.206593	-0.106621	-0.074501	0.015789	0.149006	0.0322723	-0.0164356	0.110664
0.156062	0.207234	0.492732	0.370708	0.279826	0.205228	0.593699	0.555064	0.41306	0.370343	-0.0780516	0.358476	-0.394635	-0.242446	0.098588	-0.208848	-0.0221338	-0.178742	-0.268106	-0.385875	-0.235553	-0.275815	-0.239488	-0.179416	-0.545854	-0.363799	-0.496102	-0.154265	-0.371932	-0.00466538	-0.186826	-0.0150595	-0.063323	-0.0814009	-0.244672	0.132405	0.0855703	-0.220107	-0.663285	-0.200404	-0.0687532	0.282693	0.112388	-0.0204048	0.0368261	0.00686932	0.242265	-0.0713511	0.0354185	0.233426
0.405734	0.226962	0.244889	-0.109504	1.09913	0.861745	0.302258	0.144031	0.545831	0.571841	0.913569	-0.00656605	-0.0895529	-0.10995	-0.648892	0.223823	-0.527268	-0.154223	-0.557427	0.0721731	-0.0568552	0.281047	0.206159	0.0532751	0.754342	0.419299	0.415078	1.28549	0.150805	-0.181661	0.0261831	-0.0995035	-0.188378	-0.51068	-0.444879	0.188893	0.00656605	-0.367757	-0.063693	-0.232852	-0.451743	-0.521369	-0.562936	-0.470952	-0.474668	-0.213229	-0.433623	0.260695	-0.599008	-0.318952
		-0.951281	-0.88701	-0.568148		0.565328	0.21679	-0.254566	0.062777	0.286716	0.317817		-0.588242	-0.281543		0.0610909	-0.551243	-0.926902				-0.386954	-0.158886				0.0730423				-0.0463829		-0.175815	-0.352317	0.0395398	0.206035	-0.211846	-0.320331	-0.0185351	0.0990529	-0.0487533	0.0198307	-0.244014	0.0581355	0.0268908	0.133357	-0.02319	0.371888	-0.168217
-0.735442	-0.196131	-1.1024	-1.45739		-1.00615	1.0061	0.66141	0.775717	0.703964	0.585984	0.055584	0.902637	0.331373	0.044198	0.0240445	-0.308995	-0.157541	-0.336163	0.467058	-0.327124	-0.389905	-0.26318	-0.647717	1.76977	1.1409	1.13816	0.189448	0.726793	0.742592	1.06885	-0.878085	-0.491252	-0.328909	-0.527339	-0.192717	-0.069953	-0.133479	-0.274254	0.259548	-0.861424	-0.568592	-0.236923	-0.269835	0.642575	0.186632	0.105024	-0.303533	0.301322	-0.100044
						0.895022			1.40368	0.470087	0.852049	0.154455	-0.0499229		0.215423	0.335041	0.161633			-0.447653						0.242744	-0.215841		0.928526	-1.51032							0.00260544	-0.110634	-1.94542						-0.440195		-0.292461
0.467117	0.538263	0.545675	0.519053	0.611856	0.1061	0.682377	0.497229	0.670448	0.944315	0.831984	0.294739	0.00219917	-0.151977	-0.471851	-0.150259	-0.212029	-0.276445	-0.167645	0.114405	-0.515743	0.23892	-0.0725346	-0.000804901	0.27717	-0.066783	-0.0784798	0.0262274	0.0495148	0.456848	0.418844	0.178223	-0.109497	-0.36791	-0.219242	0.589108	-0.173862	-0.114681	-0.152336	-0.299196	-0.0521355	-0.34977	0.0482178	-0.112658	0.298378	-0.0918732	0.445047	0.323717	-0.322906	-0.075079
0.452238	0.582573	0.500444	0.469648	0.581213	0.0524063	0.700047	0.476135	0.705072	0.962563	0.953325	0.301439	-0.0348949	-0.0712223	-0.499441	0.0148201	-0.104065	-0.120012	-0.194006	0.092104	-0.561289	0.209032	-0.108236	-0.0431404	0.208604	-0.0839806	0.133499	-0.0242308	0.0149937	0.45698	0.445538	0.203638	-0.141891	-0.403271	-0.26778	0.561546	-0.196747	-0.153925	-0.240622	-0.434324	-0.0605984	-0.405991	0	-0.146767	0.270571	-0.114498	0.42765	0.234928	-0.306141	-0.061348
-0.395357	-0.399869	-0.643443	-0.642883	-0.597645	-0.430923	-0.424522	-0.785176	-0.94154	-0.40225	-0.453127	-0.208923	0.0792484	0.0229378	0.565132	0.30665	0.148689	0.072506	0.297618	-0.214302	0.367397	-0.323021	0.105137	0.0988541	0.570875	0.563465	0.782415		0.118905	0.185931	-0.0473309	-0.382048	-0.146686	-0.020155	0.165041	-0.457641	0.126698	-0.0548992	0.0302753	0.0308723	0.389463	0.366722	0.31953	0.017004	-0.0418053	0.054121	0.213545	0.12941	0.00125885	-0.206345
		-1.53209			-1.19236						-0.472494	-0.115711	-0.209909	-0.0851526	0.026947	0.263988	0.0797367	-0.112433		-0.141198	-0.388666	-0.265035	-0.517536	0.478367	0.234869		0.365414	-0.495054	0.0838985		-0.346054	-0.0548897	0	-0.115812	-0.239527	0.396366	0.139845	0.0643282	0.154123	-0.553257	0.0730686	-0.0176535	0.136177	0.0627298	0.0174255	-0.116957	0.331638	0.117258	-0.025423
0.389883	0.663256	0.327242	0.230919	0.131496	0.52424	0.527534	0.516844	0.829235	0.85475	1.08439	0.250296	0.13133	-0.160528	-0.748672	0.108664	-0.406698	-0.120964	-0.163376	-0.173504	-0.681713	-0.0898247	0.0445499	-0.350153	0.531557	0.182024	0.523123	-0.492411	0.109375	0.229729	0.240088	-0.031292	-0.21513	0	-0.277971	0.196953	-0.653824	-0.229019	-0.120676	-0.337509	-0.417109	-0.324406	-0.527805	-0.486532	-0.146751	-0.271296	0.0539398	0.177635	-0.455078	0.183208
0.389883	0.663256	0.327242	0.230919	0.131496	0.52424	0.527534	0.516844	0.829235	0.85475	1.08439	0.250296	0.13133	-0.160528	-0.748672	0.108664	-0.406698	-0.120964	-0.163376	-0.173504	-0.681713	-0.0898247	0.0445499	-0.350153	0.531557	0.182024	0.523123	-0.492411	0.109375	0.229729	0.240088	-0.031292	-0.21513	0	-0.277971	0.196953	-0.653824	-0.229019	-0.120676	-0.337509	-0.417109	-0.324406	-0.527805	-0.486532	-0.146751	-0.271296	0.0539398	0.177635	-0.455078	0.183208
-2.12132	-1.98455	-1.23679	-1.27573	-2.01632		0.212296	-0.0588369	0.140109	0.172002	0.309403	0.114255	-1.88888	-0.813756	-0.647101	-1.35292	0.172479	-0.255502	-1.54098		-2.01221	-3.04088	-1.55561	-0.00230694				0.174514			-2.3388	-0.061429	0.301177	-0.0495062	0.147304	-0.0300493	0.229827	-0.114998	-0.0422926	-0.361837	-0.0442057	0.101171	0.349313	-0.0435114	0.458753	0.312325	0.48754	0.112834	0.0852365	-0.107907
-1.78891	-1.13783	-1.43853	-1.8833	-1.7975	-1.24417	-1.93199	-2.04745	-2.06719	-2.25566	-1.99536	-0.197021	0.379017	0.0854836	-0.216671	0.270098	-0.166407	0.0881882	0.110497	0.0463905	-0.469706	0.433983	0.337444	0.350578	0.714371	0.505972	1.15356	0.310167	0.613997	0.662239	0.831827	0.218311	0.356779	0.0132332	-0.0365238	0.767614	-0.0123539	0.487432	0.519419	0.174665	-0.0581627	0.468687	-0.0767365	-0.208431	0.587177	0.521807	0.333433	0.676924	-0.247051	0.216047
-1.78891	-1.13783	-1.43853	-1.8833	-1.7975	-1.24417	-1.93199	-2.04745	-2.06719	-2.25566	-1.99536	-0.197021	0.379017	0.0854836	-0.216671	0.270098	-0.166407	0.0881882	0.110497	0.0463905	-0.469706	0.433983	0.337444	0.350578	0.714371	0.505972	1.15356	0.310167	0.613997	0.662239	0.831827	0.218311	0.356779	0.0132332	-0.0365238	0.767614	-0.0123539	0.487432	0.519419	0.174665	-0.0581627	0.468687	-0.0767365	-0.208431	0.587177	0.521807	0.333433	0.676924	-0.247051	0.216047
0.558036	0.572726	0.668822	0.712472	0.740848	0.542455	1.51611	1.04569	1.10316	1.34063	1.5555	0.271178	-0.571805	-0.687947	-0.534993	-0.533183	-0.180022	-0.169034	-0.846683	0.0965586	0.00513363	-0.136664	1.32226	-0.238587	-0.311543	0.0100298	-0.0452147	-0.230987	-0.57964	-0.286044	-0.141902	-0.341584	-0.0948896	0.0277166	-0.05972	-0.160663	-0.0293741	-0.621604	-0.286807	-0.312718	-0.0286074	0.147405	0.0286646	-0.0947218	-0.429473	-0.182622	-0.125413	-0.0320501	-0.304091	-0.294312
0.196531	-0.346931	0.0050602	-0.0471687	0.138968	0.620477	-0.0302353	-0.0416183	-0.207073	-0.11439	0.0109348		0.212769	0.0902767	0.141195	-0.115465		0.0509262	-0.0535622	-0.29414	-0.395671	-0.149345		-0.54236					-0.177347	-0.321059	-0.501852	-0.0272865				0.125094	0	-0.117992	-0.147738	-0.114677	-0.377268	-0.0190887	0.328741	0.00322819	0.0304527	-0.302332	0.354555	-0.334884	-0.152933	0.0362473
0.0971246	-0.331272	0.05584	-0.0507627	1.23019	0.937479	-0.354168	-0.197591	0.464659	0.951871	0.739268	0.136405	-0.346394	-0.129815	0.137571	-0.504004	0.102648	-0.173934	-0.363917	-0.128797	0.234932	-0.161871	-0.319345	-0.197802	1.48691	0.915468	1.02372	1.46147	-0.323447	0.156288	-0.380327	-0.162069	0.306152		-0.334001	0.00134802	0.0214744	-0.332012	-0.108917	-0.594305	-0.0121284	0.0707221	-0.168225	0.134255	-0.262456	-0.086864	0.0545812	0.0200219	0.129962	-0.379609
				-0.613909		-0.450398	-0.299281	-0.942271		0.452662	0.19381	0.400961	-0.400514	-1.40248	-0.732644			-0.214499	0.160766	-0.162502	-0.296394	-0.236787	-0.340781	1.23009	1.23514	1.43862	0.576322	-0.489728	-0.557562	0.0111017		-0.320905		0.0872765		-0.111504	-0.960274	-0.758252		0.458854				-0.133416	0.00765371	-0.911972		-0.675988
-0.747555	-0.843081	-0.718847	-1.05689	-0.730166	-0.244187	-0.193632	-0.435753	-0.359734	-0.518568	-0.257269	-0.813189	-0.0119076	-0.684153	-0.415554	0.0883961	0.0205097	0.148741	-0.113619	0.00454903	-0.475414	0.00190353	-0.162271	0.162106	0.63884	0.677944	1.06339	1.0044	1.09431	0.41325	1.04312	-0.0443707	0.745319	0.973497	0.270773	0.395538	0.157045	0.535917	0.391771	0.419552	-0.221437	0.107656	-0.435133	-0.407988	0.399826	0.361984	-0.405861	0.383599	-0.444874	-0.12125
-1.10867	-0.957899	-0.763714	-1.06186	-0.290993	-0.27754	0.669132	-0.24103	-1.46917	-0.864466	-0.681461	0.396597	-0.326231	-0.256258	0.00732803	-0.73068	0.233984	0.176331	0.277872	-0.247741	0.0583229	0.567133	-0.61083	-0.170839	0.98695	0.525984	0.654113	1.35328	0.309416	0.592096	0.194212	-0.328041	0.470655	0.0902424	0.497374	-0.533302	0.716642	0.0973263	0.134226	0.460674	0.1852	-0.28503	-0.506601	-0.413961	0.00974464	0.421604	-0.26708	-0.87306	-0.671133	-0.814526
-0.7397	-0.847942	-0.724014	-1.03778	-0.67364	-0.266335	-0.198496	-0.417883	-0.422089	-0.440578	-0.214317	-0.836054	-0.0167713	-0.657166	-0.392565	0.090394	0.0589695	0.160536	-0.0906658	-0.0186386	-0.506193	0	-0.184387	0.109375	0.583237	0.67308	1.01695	1.0096	1.11614	0.447945	1.03791	0.00249672	0.918852	1.00735	0.287601	0.366337	0.190916	0.563976	0.420086	0.403408	-0.229898	0.0913811	-0.375372	-0.447483	0.380323	0.359459	-0.411064	-0.0211468	-0.419813	-0.120129
-0.0888438	0.0230503	0.297132	0.153601	-0.0719752	-0.0931273	0.377439	0.0900373	-0.583575	-0.135482	-0.445617	0.333021	0.0344672	-0.17179	0.350896	-0.216447	0.207019	0.261163	0.0241365	0.159904	0.25005	0.0525908	0.00372601	-0.0350304	0.0218534	0.352136	-0.378688	-0.874179	0.0618553	0.162307	-0.153616	0.0326958	-0.485972	-0.634703	-0.271234	-0.104048	0.0553932	-0.054306	-0.177916	-0.192907	0.123147	0.308437	0.2623	-0.0567474	0.167965	0.0677643	0.1514	-0.29552	-0.187235	-0.0544786
0.507122	0.34458	0.497053	0.20376	0.643606	0.161171	-0.291814	0.128769	0.0773535	0.0889664	-0.0857449	-0.225065	-0.308099	-0.230288	-0.215227	-0.153479	-0.0977621	-0.203337	0.108541	-0.152023	0.06464	-0.20681	-0.00173092	-0.0785828	0.0327425	0.152699		0.19655	-0.208286	-0.0450363	-0.0160933	0.120737	-0.0535545	-0.122448	-0.126602	0.00668907	-0.0629854	-0.0407257	-0.225393	-0.0821419	0.0956783	-0.477474	-0.0336418	0.26185	-0.111462	0.220127	0.177229	0.121964	-0.178928	0
												0.528999	-0.414539	-0.23606		-0.143482	-0.398275	-1.70726		-2.2544	0.0666847	0.421513	-0.403189					0.0541172	-0.0378523			-0.480066	0.316661		-0.262251	-0.341056		-0.391074	-1.72441			0.116323	-0.878993				-1.47813	-0.275498	1.0961
-2.40977	-0.875416	-0.65147	0.421	0.28474	0.024374	-0.576557	-2.46208		-0.482639		0.263351	0.117817	-0.320417	-0.289536	-0.0665617	-0.0176392	-0.059164	-0.188122	0.015521	-0.250761	-0.31348	-0.309822	-0.169014	-0.35325	-0.284416	-0.314246	-1.26668	0.232695	-0.139763	-0.196207	-0.193869	-0.350853	0.333376	0.332222	0.108706	-0.076704	0.173458	0.267796	0.319384	0.00878334	0.735373	-0.252045	0	0.162086	-0.0555344	-0.509943	0.056282	-0.354862	0.235569
-0.600594	-0.441463	-0.463871	-0.568807	-0.467773	-0.685127	-0.459894	-0.166859	-0.47031	0.0533781	0.801729	0.0822067	-0.316255	-0.663607	-0.417089	-0.676144	-0.0604849	-0.248806	-1.51731		-0.266733	-0.625797	-0.458	-0.225163				-0.100589	-0.709332	-1.24777	-1.10967	-0.718774	0.0986938	0.61947	0.162193	-0.296488	-0.0972977	-0.183809	-0.518559	0.626446	0.302168	0.778379	-0.225305	0.431134	0.0293837	0.126053	-0.0144863	0.36879	0.0351048	0.131987
-0.750238	-0.746512	-0.422613	-0.463539	-0.541185	-0.459772	-0.628944	-0.518154	-0.761931	-0.844181	-0.713923	-0.0719166	0.119555	0.114798	0.332676	0.167402	-0.0654087	0.0542412	0.172132	-0.214174	-0.12636	-0.140535	-0.0402336	0.175982	-0.593124	0.161126	-0.368444	0.00377026	0.020895	0.167208	0.0869331	-0.109793	0.0914021	0.105917	-0.0127468	-0.19936	0.113281	0.0240307	0.144651	0.160105	0.306023	0.1789	0.175018	0.250441	-0.0403538	0.100151	0.12191	-0.184315	0.0370712	0.0958862
-0.257088	-0.228687	0.44668	-0.0798321	0.0493107	0.306498	0.195295	-0.0896454	-0.181364	-0.09832	-0.17016	0.211218	-0.205606	0.00787926	0.505793	0.0102081	0.321049	0.237276	0.422394	0.0470524	0.562763	0.0928993	-0.155935	0.398245	-0.15699	-0.136127	-0.960396	0.133532	-0.0557842	0.212276	-0.195616	-0.22438	0.170746	0.190804	0.0670261	0.226168	0.382374	0.169552	0.145754	0.335768	-0.0490589	-0.144455	0.670252	0.668411	0.259317	0.188593	0.179033	0.0510025	-0.202572	-0.558958
-0.877419	-0.846316	-0.843629	-0.456403	-0.490285		-0.907955	-1.10519	-0.581527	-1.1659		0.260757	0.131927	0.124925	0.142046	-0.229916	-0.139751	-0.262525	0.200008	-0.0283432	0.299702	-0.0270452	-0.00387764	0.0467243	0.441339	-0.626412	0.294436	-0.172413	-0.020319	0.3403	0.219088	-0.109224	-0.0513391	-0.155002	0.169262	-0.482316	0.275633	0.10738	-0.0629673	-0.141127	0.243576	0.0354595	0.272316	-0.0269957	-0.148574	-0.13548	0.70882	-0.0583487	0.216986	-0.161628
0.582552	0.214155	0.510929	-0.126574	0.0549011	0.255876	0.405905	0.40568	0.626037	0.964653	0.59176	-0.141413	-0.529379	-0.865198		-0.172795	-0.126806	-0.719396	-0.390011	-0.0517778	-0.218631	-0.225054	-0.126364	-0.275721	-0.0402031		-0.547113	-0.092835	0.0112228	-0.278182	0.21143	0.174587	0.423019	0.404495	0.227421	0.329096	-0.20528	0.379774	0.0498371	-0.0709486	-0.276739	-0.115755	-0.235929	0.015461	0.326597	0.102334	-0.467312	0.383947	0.477707	-0.0414867
0.568731	0.200335	0.49711	-0.140392	0.0789127	0.35611	0.392084	0.391859	0.612216	0.950832	0.577939	0.0738163	-0.5432	-0.89872		-0.186616	-0.140626	-0.2792	-0.403831	-0.0655985	-0.682045	0.288038	-0.140184	-0.0792885	-0.0540218	-0.281676	0.0550213	-0.279556	-0.00259781	-0.292003	0.197609	0.160767	0.409201	0.551463	-0.154747	0.315275	-0.0924063	0.191885	0.244743	-0.315956	-0.261082	-0.135731	-0.24975	-0.280087	0.312777	0.00259781	-0.481133	0.370128	0.463886	-0.0553074
-0.0575161	0.056488	-0.0708084	-0.00379562	0.186689	-0.131945	0.104669	0.0190811	-0.214346	0.0228424	0.0155869	-0.0288677	0.136364	0.0523472	0.139463	0.00352287	0.179979	0.0119324	0.0127811	0.103338	0.111425	-0.00557518	-0.01789	-0.108725	0.226457	0.753855	-0.129077	0.618357	-0.0183125	0.183973	0	-0.0807724	-0.0468493	-0.215631	0.0524483	0.0309277	-0.149534	-0.26333	-0.103724	0.250444	-0.269808	-0.0255165	-0.0162182	0.0128098	-0.229803	-0.31909	-0.00698471	-0.126829	-0.0730171	-0.0634918
0.541937	0.653465	0.852766	0.63221	0.773283	0.637936	-0.00103855	-0.148293	0.181391	0.174908	0.498572	-0.177103	0.293989	0.293026	-0.195446	-0.338365	-0.404882	-0.0491581	-0.109201	0.340548	-0.518572	0.17338	0.18379	-0.489262	-0.0994759	0.0930138	0.900203		0.201004	-0.957701	-0.654383	0.0262794			-1.13734	0.0685196	0.172239	-0.482981	-0.41398	-0.250072	-0.275921	0.222944	-0.378659	-0.548414	-0.0645323	-0.333118	-0.56913	0.138862	-0.208637	-0.269424
0.541937	0.653465	0.852766	0.63221	0.773283	0.637936	-0.00103855	-0.148293	0.181391	0.174908	0.498572	-0.177103	0.293989	0.293026	-0.195446	-0.338365	-0.404882	-0.0491581	-0.109201	0.340548	-0.518572	0.17338	0.18379	-0.489262	-0.0994759	0.0930138	0.900203		0.201004	-0.957701	-0.654383	0.0262794			-1.13734	0.0685196	0.172239	-0.482981	-0.41398	-0.250072	-0.275921	0.222944	-0.378659	-0.548414	-0.0645323	-0.333118	-0.56913	0.138862	-0.208637	-0.269424
-0.0960398	-0.206931	-0.0768995	-0.162488	0.0247698	0.0532246	-0.146504	-0.267146	-0.52428	-0.393382	-0.333903	-0.0269518	-0.0537767	0.114223	0.260392	-0.128688	0.165435	0.271565	-0.0556831	0.0935526	0.303283	0.128617	-0.185742	0.05791	0.15281	0.681371	0.267421	0.734651	-0.00255489	0.131991	0.0484228	-0.172853	0.036355	-0.038291	-0.071744	-0.207269	0.00299168	-0.173804	-0.020997	0.175344	0.115735	0.112355	-0.0036478	0.0588007	-0.0100565	0.00384426	0.0168486	-0.083972	0.0493479	-0.274791
0.111332	0.07831	0.264658	0.264788	-0.0951805	-0.375093	-0.00452614	0.198469	-0.554016	-0.480919	-0.0954361	-0.0698795	-0.0430126	-0.00648117	0.451277	-0.054575	0.237398	0.240086	0.200554	-0.0732632	-0.159245	-0.0312996	-0.0091877	0.0380154	-0.463022	-0.505875	-0.557198	-0.336526	0.214771	-0.034071	0.121017	-0.0239563	0.0761089	0.37575	0.183334	-0.288174	-0.157827	0.361654	0.226625	0.00520897	0.11286	0.179937	0.0637302	0.144136	0.217508	0.194004	0.115952	-0.206671	-0.117128	-0.331429
-0.479059	-0.0720387	-0.716903	-0.807358	-0.0481739	-1.02031	0.336792	0.265829	-0.0156727	-0.313781	0.117613	0.137529	0.533531	0.112598	0.427263	0.359165	0.0789757	0.200924	-0.410492	0.136058	-0.0374699	0.031599	0.0863953	-0.341505	0.826719	0.954872	0.0982342	0.508795	0.144252	0.360359	-0.160933	-0.687423	-0.456215	0.184874	-0.204945	-0.325426	0.146332	-0.273979	-0.236565	0.174847	-0.195988	0.0816269	0.137255	0.054471	-0.275938	-0.112771	0.117069	-0.361856	-0.0156212	0.211395
0.0877981	0.126346	-0.104403	0.16384	-0.0590105	0.115764	-0.0390663	-0.160932	-0.629455	-0.181461	-0.103917	-0.1275	-0.159696	-0.133584	0.0262632	-0.0342779	0.079215	0.0174875	0.25974	0.0297499	-1.19977		-0.10353	0.276214	0.0341883	0.18538	-0.343264	0.208711	0.055644	0.0456495	-0.108029	0.0285788	0.0969801	0.0201607	0.0188303	-0.0894423	0.175689	-0.148542	-0.0849581	-0.061202	-0.0200872	0.292453	0.0660048	0.0408583	-0.0196848	0.0993872	0.241439	0.147855	-0.0408525	-0.0245848
-0.306115	0.211997	-1.01658	-0.859386	-0.170671	-0.306035	0.555191	0.251221	0.00193787	0.238304	0.364487		0.528297	0.393709		-0.386898	0.349337	-0.25416	-0.444359	0.116436	-0.239687	0.162806		-0.0801277	0.609244	0.799961	0.866758	0.953771		0.577152		-0.693349	-0.276794	-0.373102	-0.560989	-0.181291	-0.302235	-0.442612	-0.59255	-0.0351629	-0.160557	0.00818253	-0.378565	-0.364622	-0.071909	0.0523911		-0.23558		-0.0525093
-0.505459	-1.82052	-1.32054	-2.01537	-0.794661	-0.679039	0.494284	0.516506	0.137173	0.605795	0.674953	-0.283512	-0.319578	-0.0267124	-1.10393	0.352695	-0.318817	-0.530561	-0.599812	-0.670143	-1.11522	-0.612893	-0.0794258	0.160484	0.765308	0.761719	-0.294956	0.168955	0.0139256	0.266932	0.664312	-1.17905	0.632038	-0.0902615	-0.400911	0.838667	-0.0141468	0.229008	0.386528	0.45904	-0.319193	0.331903	-0.305517	-0.39642	0.407001	0.52565	-0.667645	0.201622	-0.213589	-0.0378513
-0.491933	-1.83713	-1.44829	-1.69196	-0.865143	-0.571495	0.551458	0.627668	0.410217	1.01822	0.90707	-0.213388	-0.134703	-0.0966492	-1.07556	-0.00613403	-0.390442	-0.525616	-0.607191	-0.620171	-1.18395	-0.586266	-0.0627117	0.166601	1.04753	0.783403	-0.0880108	0.539268	0.0198193	0.469534	0.845978	-1.08936	0.833874	-0.0708942	-0.397495	1.17558	0	0.20517	0.381029	0.392754	-0.318266	0.273518	-0.280712	-0.39069	0.401819	0.523279	-0.638357	0.568205	-0.28273	0.106937
-1.77569	-1.494	-1.37312	-1.63049	-1.19428	-2.06745	0.997232	0.53442	-0.165241	-0.00225067	0.253618	0.272144	-0.0421391	-0.20496	-0.139624	0.0181885	0.419333	-0.0695629	-0.303761	0.494467	-0.0278702	-0.00450134	-0.0510941	-0.155806	-0.350136	-0.339802	-0.488686	-0.347176	0.00193596	0.241938	0.209156	-1.58752	0.192265	-0.0886497	0.114868	0.655012	0.346542	0.109118	0.0599632	0.352791	0.139946	0.294659	0.399651	0.163456	0.502542	0.236332	-0.365463	0.27931	-0.155092	-0.227571
-0.0254698	-0.161296	0.0806913	-0.0348854	0.0682025	-0.206585	0.593966	0.468553	0.389221	0.28278	0.450041	0.342965	-0.593915	-0.668602	-0.107031		-0.480283		-0.130121	-0.0130339	0.0518837	-0.415936	-0.0330577	-0.425437				0.328473	-0.3683	-0.0524278	0.0299721	-0.379741	-1.44542			0.0791578	-0.364456	-0.471642		-0.243008	-0.244494	0	0.150946	-0.510457	0.028285	-0.420461	0.281859	-0.486792	-0.213444	-0.23798
-1.63807	-1.11541	-1.43017	-1.81301	-1.35149	-1.15746	-1.8428	-1.73518		-1.85579	-1.62706	-0.107373	0.205924	-0.0763273	0.117448	-0.0618782	0.322188	0.130599	0.0920029	-0.06985	0.135196	-0.253694	-0.101897	0.165469	0.547839	0.0185862	-0.196901	0.721031	0.274404	0.249131	0.16678	-0.300551	-0.191092	-0.0251284	-0.0798578	0.123708	0.0284147	-0.248324	-0.0361643	0.445022	-0.42331	-0.149927	-0.0161352	-0.172381	0.404576	0.113284	0.191388	0.116525	0.0616369	-0.0533571
						0.387613	0.0288086	0.343966	1.13298	1.14657	0.310623	-0.198738	0.155067	-0.771204	-0.0417576	-0.286995	-0.45381	-0.608138	0.178179	-1.4362	-0.192774	-0.0700426	-0.38464	1.09744	1.28821		1.92607	-0.646543	0.0656071	-0.074276		-0.582962	-0.150687	-0.196571	0.394836	0.306023	-0.424011	-0.323829	-0.60103	-0.050066	0.0812244	0.0176563	-0.356703	-0.929933	0.0148869	-0.273689	0.331728	0.200909	-0.736475
-1.66017	-1.57795	-1.91234	-1.77156	-1.82898	-1.37572	0.215055	0.0609484	-0.271077	0.0738478	0.32993	0.289048	-1.07042	-1.05888	-0.672853	-0.168803	0.292844	-0.157334	-0.938836	-1.42596	-1.30109	-1.27494	-0.536901	0.0541677	-0.0702486	0.426787	-1.24808	0.420189	-0.888225	0.336677	-0.208386	-0.429452	-0.21416	-0.0269556	0.087821	-0.101005	0.376245	0.016284	-0.00816441	0.262925	0.159554	0.0694437	0.167378	0.174485	-0.226087	0.0882769	0.25833	0.0076971	0.128898	0.239791
-0.116707	0.11375	-0.0424786	-0.0813999	0.173372	-0.574522	0.176876	0.320004	0.0540466	-0.0240765	0.0481071	0.290833	-0.338581	-0.266159	-0.11134	-0.480101	0.0521164	-0.000459671	-0.499804	-0.991222	-0.481329	-0.669397	-0.450394	0.042614	-0.909201	-1.12552	-0.950142	-0.19202	-0.961233	-0.963097	-1.03752	0.170795	0.127928	0.340498	0.0682697	0.142706	0.402081	0.0275707	-0.0867786	0.0140152	0.225594	-0.0692005	0.398178	0.405909	0.199997	0.312866	0.142384	0.271564	0.102671	0.200039
											-0.572336	0.0858107	0.223622	0.0860395	-0.711886		-0.25163	0.621121		0.116574		-0.215341	0.372416			0.0206347	0.487985	-0.3255	-0.176965						-0.51909	0.0748243	0.606569		-0.0941229			-0.311408	-0.150926	0.557168		-0.454373		-0.104947	-0.337359
-0.00747299	0.601637	0.185902	0.0853329	0.494144	0.411095	0.525928	0.129747	-0.2274	0.0358353	0.181013	0.0112381	0.0676517	-0.0986404	-0.081131	-0.15029	-0.00464439	-0.0210991	-0.00436783	0.237915	0.119234	0.267776	-0.126444	-0.416162	0.48839	0.239841	0.225607	0.356301	-0.0057354	-0.260855	0.0378036	0	-0.0435143	0.0300617	-0.171867	0.0800705	-0.0256996	-0.355808	-0.0421734	-0.0601292	-0.353294	0.164469	-0.0201797	-0.41798	-0.0443878	0.202929	-0.568274	-0.280254	-0.226479	-0.0963478
-0.232265		0.252682		-0.247986	0.668038			0.784004	0.829763	-0.185936				0.0557499		0.319344	-0.382843	-0.294489		-0.182079			-0.791138	0.253479	0.903336	0.698437	0.177014				-0.501074	0.0943184		0.190035	-2.06445	-0.49271	-0.312912	0	-1.31544	0.430344	1.39133	0.242298	-0.11945	-0.863836	-0.327381		-0.674662	-0.695048
-0.232265		0.252682		-0.247986	0.668038			0.784004	0.829763	-0.185936				0.0557499		0.319344	-0.382843	-0.294489		-0.182079			-0.791138	0.253479	0.903336	0.698437	0.177014				-0.501074	0.0943184		0.190035	-2.06445	-0.49271	-0.312912	0	-1.31544	0.430344	1.39133	0.242298	-0.11945	-0.863836	-0.327381		-0.674662	-0.695048
-0.144148	0.0492554	0.0488777	-0.0302505	0.0816536	-0.299223	0.394669	0.168934	-0.255177	0.00677872	0.134871	0.100872	-0.153814	-0.121473	0.0125751	-0.15884	0.00183296	-0.125614	-0.419771	-0.138556	-0.0597324	-0.268016	-0.284241	-0.207644	-0.261238	-0.390726	-0.300699	0.0988955	-0.192284	-0.260402	-0.236087	-0.00183296	-0.223489	-0.0256367	-0.0532188	0.0801125	0.153746	-0.0700817	-0.00580788	0.0165215	-0.0118523	0.202082	0.143536	0.0159454	0.0297775	-0.0609093	0.193651	0.0255318	0.159122	0.0853748
0.125781	0.197428	0.545803	0.287903	0.471179	0.192325	0.518522	0.218849	-0.0907626	0.00233412	0.305796	-0.438609			-1.04676		-1.63566		-1.03104		-0.876452	-0.819341								-1.41599											-0.798924			-0.786047
0.16976	0.0967827	0.0403671	0.118687	0.366602	0.294937	-0.0873928	0.0745411	0.0168743	-0.130724	-0.00453568	-0.0272808	0.0455246	0.161652	0.143011	-0.157927	-0.191977	-0.0304947	-0.00398445	-0.0546436	0.185139	0.29995	-0.115	0.0168381	-0.291039	0.0643291	-0.455658	0.238808	-0.0148563	0.0515003	-0.19689	-0.0999622	-0.128088	-0.201023	-0.0549393	-0.204212	0.0996456	-0.175358	-0.180079	0.0692272	0.157537	-0.304436	0.0701046	0.149088	-0.260998	-0.0520897	-0.0434036	-0.176092	0.0369587	-0.0101719
0.494967	0.334181	-0.457117	-0.161823	-0.00169945	-0.283033	0.723162	0.500908	0.0481377	0.408224	0.469763	-0.184113	-0.130762	-0.0529308	-1.36732	0.169455	-0.552408	-0.715048	-0.0297623	0.535404	0.021843	0.726418	-0.120289	0.433126	1.29489	0.391806	1.20437	0.101767	-0.128061	0.208126	0.0109367	0.169672	0.211548	0.274597	-0.564934	-0.389536	-0.85354	-0.619883	0.0759087	-1.6309	-0.335276	-1.38347	-1.48403	-1.64099	-0.323547	-0.292608	-0.243774	-0.108923	-0.532906	-0.0795574
0.0401554	-0.177696	-0.0727711	0.0503235	0.0517864	-0.244987	0.576473	0.0316925	-0.01408	0.283602	0.0150509	0.244841	-0.247595	-0.272484	-0.0757866	0.0113106	-0.112049	-0.38471	-0.235863	-0.0128593	-0.179176	-0.113331	-0.276699	-0.242826	0.00449943	0.0240936	-0.156792	0.465787	-0.207773	0.0547562	-0.207018	-0.00634384	0.183889	0.192163	0.138453	-0.0743122	0.189621	-0.23744	-0.272913	-0.0402699	-0.0369186	0.449564	0.127369	-0.0739231	-0.269733	0.0155926	0.325474	0.0211315	-0.17948	-0.0372734
0.0543423	0.125406	0	0.125021	0.116026	0.322639	0.110147	0.086319	-0.243141	0.0547123	0.198713	0.178661	0.00436974	0.0720978	0.325777	-0.177765	-0.117008	0.00536919	-0.159126	-0.0483723	0.28904	-0.0365181	-0.160679	-0.185612	-0.114664	0.170633	-0.788288	0.867626	-0.0818348	0.108082	-0.0887108	-0.111609	0.0107155	-0.225315	-0.021946	-0.173491	0.23703	-0.156893	-0.0661926	-0.541208	0.0256977	-0.135521	-0.0891247	-0.110567	-0.212782	-0.230505	0.190794	-0.0745697	-0.0814743	-0.152626
-3.39406	-2.52661	-3.09578	-3.2414	-3.2236	-2.71177	-2.04851	-2.54775	-3.87479	-3.25132	-2.94746	-0.117962	0.197969	0.0185947	-0.210613	-0.248343	0.47298	0.00947762	0.0946426	-0.0260391	-0.202114	-0.446983	-0.3438	-0.208302	1.3973	0.225658	0.898136	0.31769	0.328514	0.837328	0.582376	-0.52099	-0.00408173	0.30328	0.304136	-0.72621	0.511351	0.177635	0.0183697	0.400509	-0.733194	-0.496471	0.159613	0.0377388	-0.0958366	0.069397	0.362658	0.0170937	-0.223364	0.0283089
0.278849	0.301275	0.420227	0.163521	0.356121	0.312235	-0.000787735	0.139505	-0.216177	-0.118298	-0.0538216	-0.119457	-0.233942	-0.316828	-0.0127468	-0.311255	0.132113	-0.0866451	-0.0232563	0.116917	0.429897	0.334829	-0.107687	-0.00929832	-0.248644	-0.0770397	-0.188391	0.33101	-0.19313	-0.182428	-0.1765	0.128042	0.0282288	0.00460434	-0.227808	0.141363	-0.229338	-0.00652122	0.0596752	0.118568	0.176313	-0.163778	0.139349	0.303349	0.0895309	-0.0464439	0.036293	0.0198441	-0.033205	-0.0433712
0.760006	0.762177	0.315266	0.0200558	0.402945	0.390842	0.324625	0.443274	0.423069	0.551491	0.914038	-0.0939865	0.198839	-0.0688877	-0.673977	0.00780678	-0.544537	-0.347311	-0.239071	-0.147429	-0.665588	0.369816	0.255207	0.0222111	0.380573	-0.205486	0.565176	-0.0949774	0.372906	0.214499	0.432972	0.336031	-0.0248718	-1.08919	-0.604868	0.38895	-0.161463	-0.255751	0.202263	0.233833	-0.400646	0.313591	-0.666485	-0.674625	0.0678349	0	-0.427721	0.190702	-0.294092	-0.0345898
0.757879	0.680338	0.233835	0.00893784	0.399366	0.386272	0.32406	0.437971	0.352276	0.446922	0.910006	-0.167942	0.134979	-0.0742512	-0.676638	0.00410843	-0.599869	-0.367235	-0.264204	-0.152973	-0.666752	0.367044	0.2544	0.355696	0.240023	-0.3027	0.559977	-0.0999578	0.69421	0.130445	0.429245	0.381168	-0.075592	-1.09709	-0.683496	0.317905	-0.244308	0.0887184	0.163771	0.230692	-0.257906	0.205921	-0.743208	-0.343834	-0.0125828	-0.00717163	-0.2603	0.186728	-0.29772	-0.0388546
-0.601439	-0.468219	-0.746926	-1.03674	0.0191479	-0.596844	-0.116473	-0.66909	-1.04268	-0.932735	-1.06725	-0.378757	0.0496464	0.117979	-0.0556002	-0.0582085	0.114812	0.296375	0.198394	0.611019	-0.00341034	-0.329069	-0.172409	0.129805	0.358387	-0.0237017	-0.311286	0.823791	0.0616531	0.287423	0.225853	0.0541525	-0.0129366	0.223791	0.146426	0.229568	0.264515	0.139927	0.160538	0.486761	-0.4234	-0.0507545	0.14817	0.00456619	0.288902	0.06635	0.0947342	0.121881	0.00341034	0.0313768
-1.21504	-0.914959	-0.920774	-1.10891	-0.83952	-1.43486	-0.303425	-0.563751	-0.895214	-0.643557	-0.667498	-0.11479	-0.161757	0.0753212	0.0101566	-0.223161	0.229256	0.282078	-0.140758	-0.186522	-0.158661	-0.00474548	-0.309082	-0.224796	0.705742	0.256617	-0.258928	0.722985	-0.216156	0.0116463	0.119968	-0.0906925	0.12081	-0.0993595	-0.0241222	0.0547142	0.336014	0.0944033	-0.0155373	0.116962	0.0821247	0.207636	0.354067	0.0711651	0.0763626	0.0239105	0.381748	0.176886	0.227737	0.163973
-0.582456			-0.670426	-0.792153		1.27369	0.659633	0	0.232391	0.66857	0.214825	0.577119	0.352435	-0.132434	0.0309148	0.0536156	-0.175035	-0.510699	-0.0904589	-0.334279	-0.56556	-0.347225	-0.262036	1.19229	0.494139	0.199142	0.865047	0.076478	0.352786	0.986162	-0.782067	0.16735	-0.984261	-0.725059	-0.749612	0.0446606	-0.346337	-0.563991	0.410874	-0.548324	-0.198071	-0.125955	-0.17167	0.401949	-0.180054	0.0451336	-0.582689	-0.0316019	-0.422445
-0.299042	-0.20476	-0.200472	-0.109484	0.0184212	-0.00926018	-0.17145	-0.310095	-0.717899	-0.385826	-0.428652	-0.17226	-0.191103	0.0143166	0.141222	-0.0887794	0.0703259	-0.0231876	0.130709	-0.225225	0.155521	-0.0685844	-0.0306644	0.0609932	0.142071	-0.05336	-0.281631	0.810305	0.160717	0.147684	-0.0572681	-0.0846214	0.176025	0.103281	-0.143822	0.0276489	0.130835	0.027689	0.162989	0.193888	0.0979004	0.123106	0.1241	0.166782	0.22753	0.158995	0.17749	0.271011	-0.0391941	-0.099678
0.168895	0.0726194	0.160569	0.133803	0.27542	0.116333	0.301064	0.152547	-0.0728149	0.118941	0.26051	0.00809765	-0.140265	0.0482244	0.0955057	-0.295476	0.00511265	-0.012145	-0.105578	0.0964727	0.15828	0.115611	-0.154069	-0.227525	0.0528669	0.0785589	-0.00829983	0.307603	-0.309859	-0.0194674	-0.216393	-0.0505075	-0.0237055	-0.215274	0.0569525	-0.082406	0.0691442	-0.364396	-0.214072	-0.301728	-0.0519705	0.182591	0.00923824	0.0446749	-0.246459	-0.173253	-0.0394583	-0.260829	-0.114655	-0.297318
0.28834	0.305902	0.121536	-0.109131	0.392302	-0.0295353	0.761349	0.283934	-0.444111	0.191067	0.190842	0.208965	0.0823116	0.0462437	-0.345444	-0.20635	-0.0728874	-0.252203	-0.424118	0.386383	0.12019	0.20537	-0.161543	-0.297462	0.917711	0.164171	0.0847473	0.473992	-0.0331001	0.260883	0.414459	0.0266724	0.01544	-0.514299	-0.364618	-0.168303	-0.000457764	-0.228642	-0.369696	-0.320036	-0.440445	-0.257427	-0.215527	-0.332069	0.188259	0.122904	0.195143	-0.186689	-0.436703	-0.108013
0.148355	0.0491142	-0.0603647	0.0759659	0.260624	0.574944	-0.240158	-0.167614	-0.372243	0.148741	0.0122681	-0.261595	0.172609	0.0936489	0.107045	0.0316696	0.297052	0.243853	-0.288441	0.169788	0.501173	0.17584	-0.0785103	-0.224997	0.029664	0.0741568	0.0764408	-0.0761353	-0.0123672	0.126087	0.0494595	-0.085928	-0.340256	-0.0397987	-0.145232	0.180868	-0.164877	-0.241385	-1.03506	0.243558	-0.545309	0.00905228	-0.121298	-0.302506	-0.532619	-0.107567	-0.241741	-0.686788	-0.366241	-0.212765
0.738266	0.515886	0.43508	0.186892	0.379654	0.599169	-0.117579	0.274109	0.518879	0.792925	0.912294	-0.118036	0.298462	0.187801	0.0126152	0.138945	-0.530695	0.316484	0.222904	0.265633	-0.388657	0.0948486	0.524227	0.321417	-0.18327	-0.0830898	0.708213	-0.275064	0.421206	-0.0912113	0.116556	0.540274	-0.476677	-0.605273	-0.537668	0.604389	-0.535536	0.212067	0.426655	0.215689	-0.355789	-0.260397	-0.629148	-0.290253	0.134338	-0.140409	-0.569153	0.269777	-0.550741	0.216837
0.826393	0.367717	0.645394	0.323226	-0.083128	0.444037	-0.0461206	0.0681467	0.638606	0.240546	0.367354	0.0878801	0.147051	-0.174491	0.261964	-0.0703573	-0.744066	0.154864	-0.137644	0.296235	-0.33652	0.121799	0.758355	-0.00910664	0.0964937	0.13908	0.943265		0.740072	-0.456732	-0.0975566	0.512549	-0.721532	-0.22351	-0.409509	0.221277	-0.900978	0.227321	0.367526	-0.250034	-0.0400062	0.737834	0.106288	-0.667093	0.436059	0.125865	-0.148902	-0.476802	-0.0206003	-0.107269
0.792189	0.484497	0.483513	0.237612	0.366974	0.582142	-0.0999737	0.160643	0.546831	0.51318	0.846224	-0.0742931	0.239946	0.118067	-0.0523014	0.0586233	-0.599953	0.2981	0.164139	0.265116	-0.430334	0.124945	0.668859	0.209379	-0.0731773	-0.0695782	0.652884	-0.293777	0.413435	-0.175238	0.103876	0.560068	-0.472872	-0.594799	-0.596684	0.591709	-0.535789	0.206739	0.401735	0.161703	-0.400116	0.200502	-0.662197	-0.329775	0.331932	-0.0108643	-0.360029	0.119682	-0.500347	0.204157
-0.312124	-0.166731	-0.441289	-0.655454	-0.0277643	-0.000259399	-0.0149937	-0.0910931	-0.113277	0.133495	0.310492	-0.064455	-0.213547	-0.124802	-0.0363255	-0.0184364	0.0661793	-0.158623	-0.231848	-0.305769	0.0617256	-0.343937	-0.44281	-0.0925159	-0.0642815	0.161855	0.0986395	0.690166	-0.0386715	0.103386	0	-0.291224	0.412365	0.506598	0.275085	-0.162699	0.098526	-0.171377	-0.150105	0.163988	0.123552	-0.0234365	-0.306122	0.0271101	-0.234642	0.149504	-0.0647564	0.0248737	-0.0323009	0.0655422
-1.2079	-0.817749	-0.123238	-1.51583	-0.377069	-0.392721	-0.746977	-0.809263	-0.863858	-0.799217	-0.337612	-0.147177	0.36582	0.728428	-0.591063	0.300903	-0.2078	-0.0360794	-0.213163	0.194088	-0.601639	0.204397	0.165323	0.198853	0.61717	0.469402	0.467957	0.328493	0.419483	0.567551	0.643972	-0.0892029	0.12265	0.382589	-0.0726414	0.321751	0.220186	0.115932	0.426615	0.293171	-0.1563	-0.530287	-0.236485	-0.212692	0.0554657	0.0493774	0.00782585	0.356001	0.0106945	0.093792
0.11479	0.455759	0.16593	0.225714	0.536678	0.213972	0.185524	0.128687	-0.177988	-0.0808697	0.16074	0.0515251	0.0486279	-0.20056	0.123877	-0.228111	-0.137856	-0.273909	0.0183105	0.055584	0.117357	0.588881	0.0159512	-0.21245	-0.19997	-0.0169182	-0.148693	0.379072	-0.0374298	-0.0413418	-0.135286	-0.10573	-0.492107	0.0274639	-0.398499	0.0749264	0.191881	-0.348742	-0.252077	0.153154	-0.306244	0.046423	-0.0503216	-0.147654	-0.289509	0.0860157	-0.17762	-0.173071	-0.0535126	-0.0751629
0.704882	0.345876	0.757943	1.07866	1.05401	0.739633	1.49775	1.74411	1.11762	1.09819	1.31584	-0.00610542	-0.0841103		-0.267089		-0.467516	-0.574549	-0.354817		0.0987773	-0.102933	-0.421986		-0.396262							0.0893364			-0.418821	-0.632181			-0.678092	-0.71664				-0.224351		-0.19474	-0.473343		-0.457026	-0.735262
-1.08777		-1.24872	-1.27249	-1.07937	-0.415983				-1.3537		-0.488546	-0.115689	-0.0336428	0.259231	0.0793366	0.177067	0.00633335	0.316047	-0.539265	-0.0768747	-0.154316	-0.349664	0.316564	0.487554	0.585781	0.566676	0.81295	0.33397	0.119502	0.195367	-0.532216	-0.00478602	0.106891	-0.0853167	-0.311827	-0.121187	0.295775	0.113612	0.0293894	0.170945	-0.064785	0.00773716	0.167329	-0.523629	-0.105134	0.0646191	0.121249	-0.155229	-0.178791
-0.460703	-0.984069	-0.923837	-0.818603	-0.514226	-1.11616	0.268214	0.0417948	-0.14659	-0.00430584	0.429101	0.0499258	0.061492	0.37053	-0.0312195	0.222296	-0.164361	0.0291891	-0.385277	-0.139403	0.00166988	-0.250844	0.132367	-0.085536	0.218707	0.294666	-0.352466	0.379165	-0.248136	0.0826216	0.0835152	-1.00261	0.00430584	-0.0371876	0.00752926	0.0823412	0.154334	-0.121879	-0.207717	0.0737295	0.0576372	-0.0133715	0.0351763	-0.191869	-0.152002	0.177857	0.0146685	0.0404787	-0.0079565	-0.40874
-0.299311	-0.0850887	0.259947	-0.0129051	0.129515	0.106201	0.172102	0.0208759	-0.238609	-0.11919	-0.125715	-0.0197029	-0.00854492	0.023159	0.157831	-0.0474625	0.219007	0.196581	0.135641	-0.0877018	-0.047514	-0.254808	-0.27487	0.233681	-0.582619	-0.488037	-0.486992	-0.248567	-0.177711	-0.0387077	-0.348789	0.0729084	0.171434	0.2847	0.202608	0.0715809	0.0323963	0.237608	-0.234455	0.00677872	0.13398	0.280546	0.578804	0.41955	0.0870876	0.144674	0.0218506	0.182783	0.160095	-0.115576
-0.727922	-0.718311	-0.79818	-0.791582	-0.479479	-0.265631	-0.0780087	0.223434	0.0474205	-0.155287	0.0333443	-0.2064	0.531017	0.0901604	0.203196	-0.0917492	0.120893	0.257902	-0.16997	-0.114157	-0.113102	-0.24176	-0.457726	0.19758	0.613508	0.818733	0.298532	1.18403	0.0821209	0.410864	0.448029	-0.601112	0.0955067	-0.143963	0.313633	-1.15104	0.267427	0.240992	0.213566	0	0.104897	-0.473305	-0.203033	0.108307	-0.00575829	0.095686	-0.135159	-0.606153	-0.219206	-0.497416
-1.61096	-1.50087	-1.924	-1.43664	-1.49557	-1.43538	1.09343	-0.171896	-0.187347	0.38088	-0.136421	0.186604	-1.53355	-1.36712	-0.577635	0.120876	0	-0.403662	-1.54459	-1.56504	-1.87908	-1.8723	-0.124292	-0.122597	0.623129	0.508518	-1.82825	0.0186974	-0.878948	0.56249	-0.113981	0.178843	-0.18359	0.50363	0.735922	-0.00716209	0.0778522	0.44146	0.541145	0.140783	0.188683	0.670317	0.741009	0.635483	0.407349	-0.238173	0.500803	-0.00967407	0.324238	0.254175
0.284349	0.00952816	-0.263334	-0.162149	-0.105322	-0.36298	-0.139765	-0.195395	-0.300138	-0.335209	0.485754	-0.273516	-0.0294456	0.0573597	0.00298691	-0.0446863	-0.142744	-0.234667	-0.300825	0.410715	0.311121	0.0693722	0.164436	-0.11599	0.690647	0.668398	0.966972	0.953376	0.102022	0.279295	0.132225	-0.166325	0.0983677	-0.162437	-0.252384	-0.512865	-0.223661	-0.214117	-0.0160789	-0.30093	0.0104504	-0.0138073	-0.343914	-0.365008	-0.0759029	0.0313263	0.180811	-0.00298691	0.00677109	-0.272905
-1.17355	-0.858387	-1.28229	-0.915215	-1.34114	-0.853378	1.09888	0.60603	0.461624	0.80747	0.652519	0.682543	-1.28985	-1.41987	-0.985757	-0.200614	0.0999165	-0.973721	-1.20392	-2.23727	-1.73438	-1.75044	-1.16791	-0.160143	-0.204155	0.102271	-1.61513	0.133296	-1.1205	0.18499	0.102526	-0.709087	-0.0143433	-0.214401	-0.0468121	0.0289001	0.229468	0.0417986	-0.118021	-0.00692654	-0.130156	0.231061	0.220604	-0.124239	-0.239622	-0.0544224		-0.0692806	0.108467	0.559134
-0.387619	-0.294811	-0.132118	-0.237593	-0.202646	-0.971258	0.902086	0.286749	0.0139675	0.183262	0.134653	0.380934	-0.681114	-0.480904	-0.0484238	-0.891022	0.373056	-0.0526829	-0.938369		-0.965839	-1.31733	-0.721685	-0.205513		-2.25937	-2.08452	0.224676	-2.12231	-1.91218	-2.02575	0.210014	0.0108948	0.00842857	0.021162	-0.0778561	0.513973	-0.125397	0.014883	0.00669289	-0.202688	0.374985	0.487057	0.132559	0.267529	0.151241	0.480688	0.100092	0.0890484	0.177095
-0.387664			-0.573835	-0.00472403	-0.360248	-0.231621	-0.491125			-0.392364	0.0802827	-0.244215	-0.0877643	0.09479	-0.18343	0.213225	0.271462	0.241138	-0.108015	0.306245	0.00472403	-0.0986924	0.135288	0.0393844		0.195406	0.389641	-0.0272021	0.0598254	0.0652838	-0.279539		0.209143	0.251638	-0.419672	-0.440329	0.375037	0.449153	0.106297	0.107479	-0.00490999	-0.21335	0.21809	0.0101094	-0.183937	-0.401421	-0.0434761	-0.00948477	-0.295012
0.140276	0.229689	-0.00917244	-0.0312595	0.228947	-0.061512	0.231747	-0.05443	-0.0251169	0.0567818	0.0645714	0.278245	0.115112	0.0375214	0.0107956	-0.261283	-0.0447063	-0.0272579	-0.262707	0.246048	0.0344925	0.0399628	-0.19249	-0.46389	0.0176029	-0.101524	-0.219938	0.0756218	-0.242382	-0.0962811	-0.292158	0.0034256	-0.412795	-0.35383	-0.424582	-0.0324306	0.0108986	-0.513363	-0.299713	0.128706	-0.402052	0.0220394	0.188766	-0.153742	0.0371561	-0.192532	0.15906	0.228865	-0.0355911	-0.0597076
-0.84948	-0.795078	-1.04847	-1.21328		-0.925762	-1.14249	-1.69237	-1.33222	-1.07701	-0.468344	-0.812002		0.0209064	-0.261257	0.17923	0.340687	0.322025	0.121773	-0.0399876	0.225632	0.036171	0.489754	0.162691	0.597353	0.737204	0.521804	0.149463	0.548758	0.11361	0.103294	-0.366014	-0.157101	0.248886	-0.0138731	-0.149063	-0.0457153	0.463734	0.393091	0.480714	-0.21839	0.0584812	-0.954002	0.139107	-0.114336	-0.37435	-0.360853	0.652376	0.325689	-0.0119381
-0.84948	-0.795078	-1.04847	-1.21328		-0.925762	-1.14249	-1.69237	-1.33222	-1.07701	-0.468344	-0.812002		0.0209064	-0.261257	0.17923	0.340687	0.322025	0.121773	-0.0399876	0.225632	0.036171	0.489754	0.162691	0.597353	0.737204	0.521804	0.149463	0.548758	0.11361	0.103294	-0.366014	-0.157101	0.248886	-0.0138731	-0.149063	-0.0457153	0.463734	0.393091	0.480714	-0.21839	0.0584812	-0.954002	0.139107	-0.114336	-0.37435	-0.360853	0.652376	0.325689	-0.0119381
-0.294422	-0.327294	-0.00206375	-0.151079	-0.0705528	-0.396816	0.0702772	0.0161047	-0.406266	-0.236308	-0.352419	-0.0033946	-0.369521	-0.444538	0.136944	0.0381536	0.24641	-0.111929	-0.135118	-0.176418	0.063694	-0.181102	-0.0858917	0.144491	-0.148296	0.152468	-0.398109	0.406922	-0.279914	0.138405	-0.150877	0.292333	0.0966282	0.0842481	-0.0482578	0.294752	-0.140667	-0.0423431	0.220001	-0.0504456	0.00663376	0.418329	0.0982122	0.172525	0.101294	0.0784941	0.313663	-0.0621719	0.056766	0.0139542
0.148813	0.0563927	0.0636387	0.176776	0.31982	0.134474	-0.138742	0.0218525	-0.26096	-0.099247	0.0303478	-0.154974	0.113592	0.0204849	0.260832	-0.103127	-0.172577	0.0640163	-0.203729	0.0457897	0.357685	0.0909882	0.0308323	-0.107531	-0.139563	0.0413589	-0.144272	0.439406	-0.318344	-0.0776196	-0.290712	-0.283873	-0.210747	-0.0276241	-0.0585136	-0.278919	0.065237	-0.238407	-0.338581	0.0503387	0.102257	0.136456	0.00709343	-0.0158939	-0.340815	-0.150869	0.0241079	-0.0390835	-0.046978	-0.0164986
-0.796171	-0.598539	-0.640923	-0.475756	-0.518761	-0.273918	-0.635618	-0.561287	-0.846031	-0.891021	-0.867744	0.0471935	-0.131861	-0.167408	0.345823	-0.163076	0.204014	0.181271	0.410116	-0.336472	0.253904	-0.132351	-0.204868	0.596836	-0.0560932	0.0993576	-0.0611229	0.786193	0.180059	0.199379	-0.00601578	-0.10877	0.626549	0.519732	0.299906	-0.0378761	0.193714	0.329342	0.273787	0.0803108	0.426811	0.214504	0.463299	0.517218	0.178871	0.35611	0.204323	0.20079	-0.185392	-0.024437
-0.119975	-0.22313	0.0428209	-0.0145521	-0.125365	-0.356528	0.20388	-0.0810966	-0.0920992	0.23904	0.21352	0.289257	-0.34238	-0.275661	-0.0615072		-0.0233212	-0.00843334	-0.471341	-0.637986	-0.320748	-0.309688	-0.212238	0.11384				-0.222309	-0.647631	-0.383262	-0.533625	-0.215278	-0.140224	-0.154646	-0.00746536	0.0475302	0.227561	0.00134754	-0.0942369	-0.070322	0.29815	0.0604591	0.251081	-0.146618	0.0191088	0.127196	0.378173	0.139758	0.000411987	-0.05509
-0.874975	-0.702056	-0.0336585	-0.107477		-0.510368	0.284806	-0.263727	-0.783594	-0.768109	-0.699267	-0.141879	0.160252	-0.712027	0.517156	-0.508893	0.598881	0.229265	0.590099	0.26002	0.376892	-0.167869	0.0546322	0.501341	-0.158484	0.0752206	-0.0560427	0.362824	-0.0901871	0.542889	0.355227	0.240397	0.332586	0.409052	0.622067	-0.985948	-0.0334606	0.318548	0.376428	-0.014677	-0.260057	0.102003	0.278632	0.656919	0.668448	0	0.0460715	-0.859989	-0.940605	-0.873808
0.998037	0.824127	0.91493	0.774855	0.938513	1.24076	0.815365	0.918547	0.493245	0.534468	0.682476	-0.197768	-0.503329	-0.534317	-0.246222		0.0796456		-0.257463		0.0057683	-0.321929		-0.722671						-0.774315		-0.163327		-0.313594	-0.495103		-0.0243559	-0.440375		-1.12764	-0.45346			-0.437027	-0.411691	-0.403796	-0.0999656		-0.478605	-0.096509
-1.20611	-0.75491	-0.809372	-1.02523	-1.19151	-0.607784	-2.93945	-3.19237		-2.33363	-1.73265	0.318167	-0.0687904	0.0604019	-0.0377941	-0.0749912	-0.653385	-0.0297546	0.226784	0.130182	0.0570927	0.540648	0.9566	0.470982	0.413549	0.514634	0.463428	-0.300191	0.521147	0.286003	0.175617	0.268618	-0.280264	0.133146	0.258335	0.157583	-0.42136	0	0.650663	-0.260439	0.0017643	0.0139723	-0.420319	-0.206537	0.383373	0.242455	0.242714	0.185009	-0.378502	-0.0287743
-1.20611	-0.75491	-0.809372	-1.02523	-1.19151	-0.607784	-2.93945	-3.19237		-2.33363	-1.73265	0.318167	-0.0687904	0.0604019	-0.0377941	-0.0749912	-0.653385	-0.0297546	0.226784	0.130182	0.0570927	0.540648	0.9566	0.470982	0.413549	0.514634	0.463428	-0.300191	0.521147	0.286003	0.175617	0.268618	-0.280264	0.133146	0.258335	0.157583	-0.42136	0	0.650663	-0.260439	0.0017643	0.0139723	-0.420319	-0.206537	0.383373	0.242455	0.242714	0.185009	-0.378502	-0.0287743
-0.109787	0.0132904	-0.194606	0.063221	-0.266431	0.330563	0.303528	-0.182135	-0.23358	0.0635424	0.12634	-0.193977	-0.0443277	-0.199432	0.140829	-0.103572	0.135691	0.11397	-0.0119867	-0.255058	-0.0627546	-0.471458	-0.0775909	0.219965	0.167418	0.2593	0.00971985	0.835326	-0.105597	0.0053215	0.0818567	0.236608	0.110415	-0.239262	0.143387	0.096508	-0.13002	0.176968	-0.0100231	0.0574512	0.148938	0.726189	0.246901	-0.152075	-0.139826	0.0829716	-0.125904	-0.11784	-0.0753746	-0.0430374
-0.155273	0.292722	-0.688185	-0.723154	1.05799	1.31551	-0.327606	-0.882734	0.400547	0.626361	1.23437	-0.426823	0.375191	0.677341	-0.31216		-0.397718		-0.212463	-0.163578	-0.409063	-0.282123	-0.175142	-0.4229	1.15277	1.14327		1.57376	0.0618267	0.267542	0.188356	-0.302937	-0.0944691			-0.0555153	0.418921			0.00137615			0.51008	-0.365191		-0.633289	-0.284254	0.770199	0.272134	0.0727844
0.343556	0.205188	-0.132378	-0.36062	-0.103663	0.468051	-0.906054	-1.39115	-0.139977	0.0285273	-0.367318	-0.827514	0.452777	0.390426	0.0178585	0.048789	0.163719	0.0371847	0.606627	0.425952	0.422185	0.0295496	0.350362	0.357015	0.861326	1.46604	1.00728		0.597104	0.411923	-0.255516	0.211473	-0.560519	-1.34488	-0.598737	-0.706084	-0.373689	0.312623	0.1344	-0.236657	0.137067	0.268418	0.0179625	0.0360136	-0.0586443	-0.155126	0.0615301	-0.0167646	-0.0712805	-0.134891
-0.105426	0.10325	0.129754	0.018508	0.0432577	0.509864	-0.275189	-0.125575	-0.248824	0.0789919	-0.0595293	-0.146621	0.0178576	-0.00350094	0.216216	0.0934839	-0.254493	-0.195558	0.151046	-0.358582	0.0194559	-0.161242	-0.238439	-0.0270243	-0.321889	-0.34479	-0.473758	0.0976853	-0.12235	-0.0695486	-0.179061	-0.25957	-0.206809	-0.0740385	-0.0745192	0.276383	0.0859289	0.189271	0.015542	0.20979	0.0634203	0.0973177	0.000266075	0.39004	0.0246763	0.155549	0.0822744	0.0995779	-0.0416727	0.0181093
-0.830725	-0.800135	-0.905157	-0.881386	-0.677742	-0.706837	0.673079	0.053196	0.191336	0.384943	0.363934	0.280506	0.299006	0.355042	0.16758	0.157785	0.0602856	0.0622025	-0.0135574	-0.0448608	-0.130234	-0.232204	-0.411068	-0.111486	1.08994	0.576855	0.469915	0.890488	0.195065	0.422953	0.576817	-0.878666	0.0846004	-0.367825	0.0372353	-0.38061	0.162895	-0.0488071	0.0538464	0.283966	-0.196524	-0.0900688	0.0960159	-0.221075	0.231716	0.218859	0.162458	-0.388039	-0.0756149	-0.280275
0.703817	0.626522	0.737103	0.776861	0.597776	0.630985	-0.183402	-0.495689	-0.599496	-0.196158	0.0944223	-0.360655	0.106626	0.10053	-0.808987	-0.0828414	-1.30455		0.16147	1.27144	0.218539	0.877239	0.125601	-0.443575	0.152001	-0.0905399	1.03099		0.922718	0.940744	0.884679	-0.116568				-0.472254	-0.41513	-0.730342	-0.395555	-0.248581	-0.708624		-0.663497		-0.564785			-0.54795	-0.545506	-0.888866
0.703817	0.626522	0.737103	0.776861	0.597776	0.630985	-0.183402	-0.495689	-0.599496	-0.196158	0.0944223	-0.360655	0.106626	0.10053	-0.808987	-0.0828414	-1.30455		0.16147	1.27144	0.218539	0.877239	0.125601	-0.443575	0.152001	-0.0905399	1.03099		0.922718	0.940744	0.884679	-0.116568				-0.472254	-0.41513	-0.730342	-0.395555	-0.248581	-0.708624		-0.663497		-0.564785			-0.54795	-0.545506	-0.888866
-0.294895	-0.18631	0.0291443	0.175001	-0.401369	-0.879208	0.111719	0.139793	-0.0679674	-0.750787	-0.558548	0.0809479	-0.202106	-0.137041	0.235588	-0.186167	0.00484848	-0.219328	-0.248253	0.0458527	0.0338593	0.138449	0.140579	-0.0321426	-0.438362	-0.677612	-0.333105	-1.26809	0.214949	-0.108494	-0.0502777	-0.00225449	-0.0294342	-0.0744896	-0.121725	0.145813	0.0258789	-0.0900307	0.0366383	-0.0728912	0.0817699	0.0652237	-0.208004	-0.14966	-0.0138283	0.20549	0.23646	0.000743866	-0.323799	-0.154659
0.234504	0.557483	0.213462	-0.346286	1.20905	0.420916	1.41682	0.853513	0.183987	0.319762	0.529908	0.221098	0.25038	0.0355067	-0.172197	-0.0461755	-0.0677381	-0.120963	-0.00951242	-0.233673	-0.568651	-0.227739	-0.483572	-0.384877	-0.356843	-0.300037		0.186229	-0.455705	-0.488078	0.191754	0.0285039	0.659312		-0.0466604	0.152949	0.083859	-0.0983171	-0.874406	-0.175334	-0.17749	-0.0229001	0.0329661	-0.0581241	-0.0465398	-0.0196767	-0.439649	-0.279754	0.11301	-0.161191
0.42099	0.423721	0.660341	0.462402	1.01116	-0.347863	0.315979	0.157209	-0.0940466	0.0734043	0.0165691	-0.0941801	-0.483835	-0.173685	-0.317431	-0.2915	-0.046073	-0.139	-0.175398	-0.0695171	-0.0286245	0.0297794	-0.228208	-0.150132	-0.519561	-0.324752	-0.544634	-0.0546938	-0.305939	-0.100352	0.0410891	0.3848	0.182655	0.0231862	-0.063488	0.171968	-0.0877705	-0.145067	-0.135602	-0.290624	0.0195122	0.111695	0.0829477	-0.0683632	0.114049	0.146605	0.304312	0.194078	0.0398321	-0.00920868
-0.679701	-0.296959	-0.416662	-0.699216	0.0322638	0.113194	-0.0378971	-0.238865	-0.438236	-0.0720325	-0.197899	-0.249455	-0.69842	-0.583582	-0.30413	-0.444975	-0.0186777	0.0476727	0.0526681	-0.56476	-0.300223	-0.561954	-0.579042	0.0198336	0.0882111	0.393795		0.629654	-0.18024	0.00663519	-0.082139	-0.393219	0.477154	0.949108	0.54925	0.242565	0.104021	-0.039362	-0.172718	0.532137	-0.549024	-0.298666	-0.396717	0.0155497	-0.193954	-0.134244	-0.0797729	0.0175924	0	-0.122351
1.23822	0.521597	0.832419	0.248067	0.305963	0.972691	0.126218	-0.0546675	0.0247965	0.472135	0.119768		0.0452185	-0.0219412	0.39956	0.513888	-0.380791	0.00109863	0.230535	1.15752	0.455747	1.21119	0.513279	-0.309114	1.15234	1.70732	1.52544		1.38195	0.706826	0.468785	0.303441	-0.909499	-1.91534	-1.02644	-0.425954	-0.60388	0.066411	-0.212182	-0.390212	-0.0468054	-0.118824	0.749604	-0.372338	-0.0372915	0.00488043	-0.614242	-0.0865731	-0.385482	-0.213309
1.23822	0.521597	0.832419	0.248067	0.305963	0.972691	0.126218	-0.0546675	0.0247965	0.472135	0.119768		0.0452185	-0.0219412	0.39956	0.513888	-0.380791	0.00109863	0.230535	1.15752	0.455747	1.21119	0.513279	-0.309114	1.15234	1.70732	1.52544		1.38195	0.706826	0.468785	0.303441	-0.909499	-1.91534	-1.02644	-0.425954	-0.60388	0.066411	-0.212182	-0.390212	-0.0468054	-0.118824	0.749604	-0.372338	-0.0372915	0.00488043	-0.614242	-0.0865731	-0.385482	-0.213309
-0.366947	-0.200968	-0.276644	-0.172024	0.0906105	0.284406	0.417185	0.0641193	-0.44591	0.138439	0.144707	0.200689	-0.303866	-0.0408306	0.194523	-0.522411	0.166796	0.164114	-0.110836	-0.986814	-0.331511	-0.50407	-0.496487	0.00189209	-1.05327	0.0757999		0.4521	-0.87022	-0.628193	-1.361	-0.205057	-0.138157	0.253544	0.0741119	0.0997887	0.271755	-0.268909	-0.12554	0.443432	-0.0352993	0.482674	0.136841	0	-0.0955963	-0.0986633	0.174286	0.0570717	-0.0635967	-0.0150166
-0.876741	-0.600189	-0.598966			-0.748621	0.213201	-0.397855	-0.319095		-0.470195	0.115221	-0.392026	-0.337118	0.00337076		0.311249	-0.123131	-0.199469		-0.138299	-0.306936	-0.0487838	-0.0592251	-0.338161	-0.0354109		0.432065	-0.239611	0.0920258	0.0556703	-0.150853	0.266161	0.514118		0.0194578	0.274398	-0.126762		-0.0139818	0.0329671	0.00332546	0.0850182	-0.0504351	0.105466	-0.19171	-0.248504		-0.046299	0.0874786
0.381485	0.0202484	0.251345	-0.0765572	0.705454	0.458254	0.545609	0.213114	-0.129578	0.31752	0.356052	0.172699	-0.026453	0.120638	-0.0244274	-0.131066	-0.102386	0.0464382	-0.218006	0.393721	0.577343	0.558867	-0.110998	-0.286156	0.378805	0	-0.590248	0.529251	-0.0673141	0.00778008	0.0995121	-0.242428	-0.174311	-0.431103	-0.328505	0.125525	0.159751	-0.283089	-0.224312	0.0658646	-0.203821	-0.00513077	-0.103052	-0.224087	0.033783	-0.0874405	0.0816269	0.00319481	-0.371275	-0.796709
-0.032012	-0.0625429	-0.285924	-0.230647	0.0861731	0.0737123	0.24952	0.400397	0.0558062	-0.0295401	0.0949373	-0.00877476	0.133761	0.20453	-0.0248079	-0.182211	0.0816717	0.0397425	-0.505027	-0.0540533	-0.0812521	-0.177962	-0.137519	-0.208608	0.56219	0.431941	0.277881	0.234564	-0.107837	0.161887	0.182456	-0.024991	-0.28147	-0.43957	-0.595448	0.158809	0.128982	-0.222692	-0.240382	0.223952	-0.489459	-0.205224	-0.195008	-0.271243	0.0135374	-0.00103092	0.00662327	0.030961	-0.0473623	-0.0539694
-0.787498	-0.184694	-0.476297	-0.732739	-0.184181	-0.965512	1.31174	0.460381	-0.166504	-0.00430107	0.315004	0.221743	-0.486711	-0.640865	-0.450348	-0.515552	0.124347	0.207514	-0.484689	-0.261839	-0.932275	-1.43474	-0.931073	0.39421				0.793304	-1.04594	-1.05376	-0.365004	0.287767	1.17221	0.463383	-0.220343	1.12041	0.227253	0.666008	0.159447	0.278616	-0.171896	-0.0101318	0.335255	0.628288	0.982059	0.609428	-0.0296364	0.0282116	0.229217	0.151524
-1.01487	-0.836378	-1.03368	-1.04513	-0.861242	-0.686161	0.39793	-0.0908852	-0.354706	-0.037962	-0.161737	0.162071	-0.00214863	-0.0165119	0.0859013	0.0213337	0.0650539	-0.0213242	-0.0921917	0.21994	-0.0493793	-0.136137	-0.244848	0.0568619	0.27504	0.00675583	0.10371	0.233794	-0.13908	0.12141	-0.0815277	-0.138851	-0.00784969	-0.123405	0.00548172	-0.129366	0.176023	-0.157576	-0.0527935	-0.14418	-0.0237675	0.283741	0.170948	-0.0355282	-0.123096	0.0160847	0.0477085	0.0028553	-0.142179	-0.0813274
-1.95249		-1.23581	-1.29911	-1.86765	-0.551547		-1.06567	-1.30106	-1.08173		0.0291529	0.0734825	0.237481	0.726504	0.371923	0.294537	-0.235915	0.505086	-0.438086	0.14971	-0.313369	-0.189048	0.54443	-0.011147	0.244864	-0.251884	0.813356	0.440633	0.165364	0.107617	-0.4322	0.315605	-0.117527	0.235413	-0.0989871	0.33105	0.211601	0.0295458	0.662127	-0.170648	0.0149117	0.20298	0.478356	0.291502	0.0250483	-0.00282192	-0.0408421	0.0518169	0.0843897
-0.508156	0.134933	-0.185505	0.0637894	-0.507904	-1.36209	-0.238848	0.268827	-0.368544	-0.754103	-0.490231	0.0457649	-0.17433	-0.274836	0.347179	0.33655	-0.141163	-0.207468	0.332151	0.147501	-0.0375462	-0.368977	0.372738	0.188854	-2.60778	-2.04723	-0.558034	-2.33053	0.683887	0.128025	0.098381	-0.0702477	0.216957	0.575663	-0.243946	0.330185	-0.127321	0.630581	0.493147	0.754173	0.204903	0.388521	0.288837	0.366545	0.521488	0.0051899	0.287138	-0.0893745	-0.0671196	-0.0524406
-0.508158	0.134933	-0.185505	0.0637894	-0.507904	-1.36209	-0.195133	0.248981	-0.368544	-0.754103	-0.490231	0.052124	-0.17433	-0.202251	0.347179	0.33655	-0.125818	-0.20747	0.332151	0.138565	-0.101835	-0.226986	0.372738	0.188854	-2.60778	-2.04723	-0.558034	-2.33053	0.584888	0.128025	0.098381	-0.0702496	0.216957	0.575663	-0.243946	0.302452	-0.242947	0.630581	0.41507	0.754173	0.204433	0.384872	0.292099	0.366545	0.521488	0.0051899	0.287138	-0.0893745	-0.0671196	-0.0524406
-2.05995	-2.23285	-2.22073		-2.49571	-1.66701	-0.25762	-0.410368	-0.810959	-0.560444	-0.451151	-0.143938	-0.198767	0.145138	0.286928	-0.0801392	0.316031	0.00205994	-0.0476494	-0.174608	-0.489393	-0.472939	-0.375986	0.0831738	0.276098	0.111425	0.151791	0.600939	0.00598908	0.0235367	0.0202522	-0.272551	0.294756	0.416943	0.207319	-0.438116	0.297874	0.194363	0.132324	0.190897	-0.00535011	-0.185047	-0.165161	-0.148853	0.184952	0.140512	-0.311558	-0.338488	-0.202246	-0.358986
-0.29834	0.0452671	0.233416	-0.141337	0.619219	-0.149286	0.349916	0.086134	-0.496725	-0.0207596	0.0570259	-0.0740471	0.176344	0.983536	-0.52035	-0.399123	-0.0574322	0.0802269	-0.171087	0.239359	-0.326574	-0.487807	-0.526837	0.0404472	0.411148	0.192877	-0.318346	0.623022	-0.339304	-0.156448	0.411291	-0.198601	-0.491606	-0.345406	-0.492422	0.214815	0.339146	-0.526277	-0.365755	0.0569096	-0.702326	-0.23554	-0.118029	-0.220964	0.064949	-0.646235	-0.00405121	-0.165237	0.227083	-0.175198
-0.0140247	0.00562668	-0.209705	-0.414132	0.396971	0.551157	0.0525646	-0.0196686	-0.0377483	0.414837	0.170658	-0.211151	0.374605	0.629507	0.0756073	-0.647642	-0.117279	-0.153034	0.245067	0.00164413	0.017725	-0.0553875	-0.287813	-0.0759964	0.577375	0.731001	0.000781059	0.736269	-0.00164413	0.194469	0.170221	-0.383556	-0.189264	-0.233557	-0.209763	0.0283031	0.1348	-0.201663	-0.181932	0.148085	-0.0143356	-0.118803	-0.277023	-0.0506935	-0.333748	-0.0860081	-0.117804	0.0430241	0.00539208	-0.0773525
-2.70492	-3.15319	-3.90697			-1.73679						-0.630185	-0.305747	-0.623025	0.237411	-0.487538	0.377872	-0.0375051	-0.3072	0.608243	-1.43335	0.537045	0.0267344	0.024312	0.823984	0.394672	0.378431	0.142789	-0.693923	-0.552367	0.0152903	0.208219	0.641438	0.256478	-0.693789	0.461307	-0.501384	0.225995	0.934508	-0.0613127	-0.0493402	-1.52368	-0.02069	-0.341632	0.642808	0.473994	-0.270953	-0.037282	-0.597451	0.260894
-2.70492	-3.15319	-3.90697			-1.73679						-0.630185	-0.305747	-0.623025	0.237411	-0.487538	0.377872	-0.0375051	-0.3072	0.608243	-1.43335	0.537045	0.0267344	0.024312	0.823984	0.394672	0.378431	0.142789	-0.693923	-0.552367	0.0152903	0.208219	0.641438	0.256478	-0.693789	0.461307	-0.501384	0.225995	0.934508	-0.0613127	-0.0493402	-1.52368	-0.02069	-0.341632	0.642808	0.473994	-0.270953	-0.037282	-0.597451	0.260894
-2.14301	-2.00281	-2.48937	-2.54844		-2.66065		-4.33373				-0.463823	-0.210165	-0.886522	0.546835	-0.314156	-0.240709	0.268234	0.858145	0.0261517	-0.289848	0.107378	0.926554	0.172188	0.229811	-2.59043	-1.12162	-4.06837	0.911556	0.279932	0.501627	0.583025	0.732616	0.494583	0.98535	0.416353	-0.973022	1.22384	1.29928	0.245039	0.461718	0.876722	-0.826155	0.58461	0.540495	0.329592	0	-0.907272	-0.903072	-0.131706
-1.92199	-1.84523	-2.46293	-2.52201	0.354386	0.0118208		-3.04051	-1.35622	0.53269	-1.79436	-0.457606	-0.202348	-0.943036	0.499175	-0.347753	-0.233666	0.206891	0.83182	0.0310335	-0.280469	0.0728426	0.919925	0.131478	0.256248	-1.56505	-1.00322	-4.04325	0.877883	-0.269391	0.350028	0.514552	0.740073	0.432326	0.984771	0.108678	-0.999816	1.18661	1.24467	0.180266	0.413583	0.804111	-0.805827	0.557107	0.491328	0.289966	0.00266933	-1.09504	-0.861329	-0.108579
1.1692	2.20875	2.06141	1.87506	0.986463	0.25188	1.56697	1.22626	0.39214	-0.909085	0.672344	1.08171	-1.057	-0.835248	-0.572219	-1.46153	-2.1931		-1.0715	-0.693271	-1.41775	-0.851136	-0.661389	-1.83006	-1.02289						-1.54318				-0.748712	-1.1981			-0.502494		-0.133033	0.0707846		-0.982562		-1.09393	0.0880013		-0.925954
2.00491	2.09696	1.91099	2.24895	1.70994	0.00791931	2.18152	1.98627	1.65444	1.26108	1.61974	0.45072	-0.107376	-0.38191	0	-0.842352	0.0247936	-0.223652	-0.223395	0.342964	0.236464	0.0029583	-0.187946	-0.753729	0.402319	1.04161	-0.320967		-0.17252	-0.228925	-0.635637	0.0868778	-0.727146	-0.860121	-0.47727	0.0105982	-0.332748	-0.404429	-0.586641	-0.223479	-0.371849	-0.242538	-0.425535	-0.0919209	-0.645405	-0.0440502	0.488375	-0.0995617	0.0283985	-0.392204
0.997192	0.299332	1.12825	0.64777	0.772892	0.987494	0.296504	0.309811	0.0596256	0.439491	0.695922	-0.532044	-0.0338955	-0.0243931	-0.175627	0.256326	-0.211646	0.330482	0.0605602	-0.245342	0.186775	0.439161	0.330564	-0.0342598	-0.0332985	0.386293	0.0284328	-0.0530174	0.523508	-0.365007	-0.742095	0.360226	-1.21125	-0.381336	-0.707865	0.294209	-0.0846653	0.183964	-0.0711079	-0.147697	-0.286699	0.114065	-0.176102	-0.392746	-0.340771	-0.0850334	-0.536066	1.09687	-0.600039	0.00468445
0.327709	0.0871525	0.372581	0.170187	0.840754	-0.359474	0.307066	0.270819	-0.14724	-0.0441856	-0.220551	0.457799	0.27182	-0.0129414	0.210163	-0.026247	-0.0373917	0.13439	-0.161201	0.326561	0.260122	0.234638	0.00335503	-0.180597	0.0661125	-0.19776	0.152075	-0.194746	-0.0143394	0.210209	-0.0613594	-0.0182953	-0.448147	-0.493866	-0.693853	-0.120598	-3.01305	-0.475399	-2.72125	-0.280451	0.0564156	-0.366482	0.159189	0.00573349	-0.134651	0.076437	0.14686	0.325386	-0.0438538	-0.255989
-0.280272	-0.100842	-0.0970516	-0.135548	-0.16535	0.201839	-0.749239	-0.449818	-0.534014	-0.481461	-0.737061	-0.285666	-0.181923	0	0.455585	-0.211077	-0.0416965	0.0536804	0.23683	-0.203266	0.404158	-0.0431023	-0.137648	0.0833473	-0.584568	-0.0899658	-0.535889	0.430946	0.165897	0.0865173	-0.0512486	-0.389633	0.0740566	0.226858	0.162094	0.266644	0.350641	0.130417	0.392019	0.628862	0.275801	0.31518	0.298183	0.624037	0.0890522	0.0148239	0.0770187	0.082943	-0.0867519	-0.226816
-1.0099	-0.858509	-0.573767	-0.457462	-0.355532	-0.789591	-0.513241	0.25526	-0.0942631	-0.122189	-0.235807	-0.180931	-0.340626	-0.191101	0.578972	-0.471865	0.133343	0.167328	-0.147875	-2.12524	-0.501606	-1.06661	-0.476452	0.180468	-1.30276	-0.776205	-1.45543	0.558739	-1.09606	-1.35612	-1.13439	0.149111	0.511595	0.579836	0.416754	0.536022	0.601685	0.529364	0.481407	0.680798	0.611595	0.573721	0.523405	0.689716	0.531441	0.399929	0.444168	0.676109	0.265104	0.383379
0.452339	0.141127	0.155954	0.33213	0.394115	0.443209	0.865479	0.481188	0.254742	0.442694	0.62018	0.015913	0.0827255	0.0606384	-0.292442	-0.133636	-0.263786	-0.172979	-0.254881	0.435863	0.603727	0.81218	-0.218929	-0.608974	0.171354	-0.126123	-0.106037	0.208949	0.0325489	-0.11657	-0.529963	-0.239225	-0.0670166	-0.167601	-0.234913	-0.0614643	0.139128	-0.744698	-0.445404	-0.0550461	-0.234236	-0.0762196	-0.16144	-0.404074	-0.148035	-0.125563	-0.503586	0.0159569	-0.151003	-0.125212
0.998302	0.501795	1.19058	0.648882	0.774004	0.988604	0.297615	0.310921	0.0607376	0.440603	0.760194	-0.839499	-0.0327854	-0.023283	-0.174517	0.262542	-0.207332	0.391399	0.0616722	-0.244232	0.187885	0.440273	0.331675	-0.0331478	-0.0321875	0.410982	0.0295448		0.52462	-0.333385	-0.740985	0.361338	-1.21014	-1.09889	-0.834572	0.250572	-0.218084	0.185076	-0.0699959	-0.146586	-0.302639	0.129958	-0.174991	-0.402254	-0.33966	-0.29315	-0.657259	1.09798	-0.564207	0.00579453
0.238558	0.257082	0.459177	0.203754	-0.0743828	0.376953	0.0944843	0.199387	0.419262	0.323639	0.468594	0.00598335	0.261805	0.0707073	-0.169889	0.106977	-0.343603	-0.176039	0.0617199	0.343496	-0.281868	0.278482	0.231857	-0.0546169	0.498936	0.143019	0.520899	-0.096608	0.261635	0.345846	0.421478	0.265169	-0.432835	-1.13938	-0.510511	0.467983	-0.287645	0.0768414	0.343254	0.278551	-0.265547	0.139584	-0.465715	-0.488066	0.298197	0.0509377	-0.216324	0.383858	-0.346991	0.0504398
0.232573	0.251099	0.453194	0.197769	-0.080368	0.37097	0.0884991	0.216803	0.347864	0.383711	0.462608	0	0.167091	0.147226	-0.175875	0.100992	-0.349588	-0.182022	0.0557346	0.337511	-0.287853	0.272497	0.225872	-0.0606022	0.435781	0.104649	0.514914	-0.147322	0.25565	0.311165	0.415493	0.259184	-0.130054	-1.14537	-0.371288	0.461998	-0.293631	0.070858	0.337271	0.272566	-0.271532	0.133598	-0.471701	-0.494051	0.254866	-0.00521469	-0.222307	0.377872	-0.352974	0.0444565
0.0547705	-0.0538712	0.245477	-0.168746	0.362367	0.268003	0.222491	0.176486	-0.0757351	0.316993	0.118012	0.271897	-0.0157871	0.489844	-0.0637045	-0.188277	-0.151649	-0.168216	-0.265773	0.232447	0.266433	0.0645428	-0.206046	-0.250725	0.433126	0.408545	0.250051	0.720357	-0.0884714	0.105654	0.100237	0.016078	-0.355888	-0.366616	-0.374272	0.264626	0.327985	-0.432112	-0.311201	0.0294356	-0.350132	-0.0782986	-0.165103	-0.536476	0.14113	-0.245447	0.431511	-0.233332	-0.0269117	-0.482649
0.103909	0.0915432	0.173012	-0.177255	0.181815	0.230507	0.0797548	-0.0257864	-0.200624		0.170426	0.212424		-0.147154	0.0812864		0.00430965	0.0219517	-0.355965	0.00612163	0.492658	-0.16081	-0.194831	-0.158618	-0.0549107	-0.127456	-0.17358	0.663331	-0.412162	-0.0046587	-0.208043	-0.00308895	-0.0992537	-0.149932	-0.136271	0.00341702	0.175357	-0.146501	-0.160891	-0.094058	-0.00368118	0.306743	0.06915	0.0767097	0.0388288	-0.112437	-0.134598	-0.132687	0.108946	-0.00205135
0.493225	0.488518	0.367796	0.265469	0.369915	0.0213809	0.414122	0.251923	0.1165	0.470862	0.53517		-0.213865			-0.635082			-1.05179	0.0742521	-0.863325	0.322982	-0.107464	-0.30872					-0.360847		-0.235812					0.0486813	-0.335809	-0.956008		-0.0115223				-0.948595	-0.689098			-0.00743675	-0.427364	-0.322365
0.493225	0.488518	0.367796	0.265469	0.369915	0.0213809	0.414122	0.251923	0.1165	0.470862	0.53517		-0.213865			-0.635082			-1.05179	0.0742521	-0.863325	0.322982	-0.107464	-0.30872					-0.360847		-0.235812					0.0486813	-0.335809	-0.956008		-0.0115223				-0.948595	-0.689098			-0.00743675	-0.427364	-0.322365
0.210295	-0.0196533	0.313192	0.120574	0.277104	0.545277	0.550491	0.108601			0.502333	-0.111154			-0.23989	-0.207246	-0.150633	-0.0452857	0.047123	-0.25791	0.579958	0.125082	-0.207457	0.0449705	0.124989				-0.476823	0.0542488			0.0680809	0.0395751	0.345903	-0.0473518	-0.132359		0.063715	-0.182423	-0.321861		0.00395203	-0.00134659	-0.239067	-0.320262	-0.0795345		-0.413505
0.565741	0.187956	-0.0168648	-0.0692081	0.919561	0.636536	0.0828781	-0.0362701	0.139187	0.272505	0.355188	-0.727198	0.0340157	-0.0647545	-0.096817	0.131896	-0.508986	0.000889778	-0.462248	-0.229179	0.184492	0.114603	-0.330194	-0.0678139	-0.338057	0.196735	-0.0426397	0.00393333	0	-0.0416565	0.0816383	-0.140247	-0.0701561	-0.0910263	-0.185003	0.0483227	-0.0803394	0.0963135	-0.347946	0.197248	-0.120924	-0.0390301	-0.196688	0.113714	-0.33997	0.19417	-0.443821	0.0233059	-0.266111	0.215613
-0.320432	-0.363879	-0.417996	-0.177386	-0.192325	0.658031	-0.366136	-0.03794	-0.315503	0.0228338	0.262849	0.0978727	0.0469351	0.0315886	0.0391779	-0.107062	0.0362234	-0.272252	-0.944718	-0.778537	-0.0394583	-0.266273	-0.490376	0.081481	-0.548209	0.0449667	-0.245336	0.866124	-0.457677	-0.664809	-0.495799	-0.0385599	0.36827	0.537343	0.0980654	0.292537	0.512986	-0.362622	-0.585011	5.62668e-05	0.230353	-0.217759	0.309722	0.577106	-0.358293	-0.100015	-0.196435	0.0804129	0.0895319	-0.115003
0.0796108	0.335993	0.404566	0.628756	0.771513	0.690062	-0.013298	0.00765228	-0.132696	0.0417175	0.113621	0.231014	0.313459	0.260971	0.248842	-0.703722	0.0514393	0.204762	0.46414	-0.0139465	0.0484638	0.234652	-0.21479	-0.137444	-0.180361	-0.0839424	0.0716381	-0.0205433	-0.00383758	-0.113289	-0.17835	0.0501423	-0.445641	-0.742857	-0.0861759	-0.06353	-0.0442028	-0.128653	0.0231113	0.169664	0.0568314	0.195824	0.231903	0.176006	-0.0257187	0.0220566	0	-0.206423	-0.100079	-0.113579
-0.387044	-0.157716	-0.883397	-0.918788	-0.4129	-0.549623	-0.22802	-0.491088	-0.322054	0.447406	-1.25934	-0.316841	-0.298741	-0.227054	-0.118539	-0.177394	0.261739	-0.530717	-0.153762	0.118861	-0.221381	-0.420342	0.205676	-0.489772	2.33583	1.45033	1.61956	1.49448	-0.0776606	-0.417161	-0.0378428	-0.190774	0.0741863	0.261662	0.143932	-0.54452	-0.273665	0.148314	-0.166578	-0.445451	0.226138	0.280581	0.116651	-0.122091	-0.154456	0.0636854	0.349401	0.0843611	-1.35408	-0.580011
-0.150177			-0.157238		0.259929		0.521912	-0.624292			-0.823112		-0.102897	0.455971	-0.933585	-0.0383549	-0.306469	0.312704		-0.0434389			-0.163754					-0.0102005				-0.949842		-0.0976448	0.240376		-0.732801	-0.325563	0.39558	0.570868	0.0533733	0.269653	0.449413	-0.217409	-0.0684261	0.241631		-0.142883	0.0614433
0.243811	0.398151	0.252676	0.228203	0.521482	0.417044	0.52042	0.335653	0.233418	0.0588284	0.504963	-0.0122147	0.0661812	0.223581	-0.191985	-0.296843	-0.385666	-0.204885	0.0440197	-0.0190468	-0.290482	0.308443	-0.234886	-0.394428	0.479465	0.533106	0.489569	-0.122406	-0.285216	-0.1619	-0.0814171	-0.0791321	0.0673532	-0.288412	-0.42716	-0.333992	-0.172588	-0.482069	-0.475691	-0.320049	-0.273832	-0.0194817	-0.410418	-0.398924	-0.328423	-0.0873585	0.0323009	-0.369032	0.193167	0.241394
-0.584591	-0.540955	-0.665427	-0.81983	-0.416552	-0.416878	-1.32169	-1.00414	-1.6586	-1.5964	-1.1227	-0.547124	0.423018	0.307798	0.44863	-0.164801	0.0963154	-0.0204735	0.0983353	0.484486	0.543745	0.647905	-0.0130215	0.328905	0.479496	0.92938	0.531019	1.10074	0.269953	0.36154	-0.105947	-0.565203	-0.22797	0.23021	-0.0517101	-0.443082	0.482395	-0.225361	-0.00889206	0.0776682	-0.0345459	-0.0147057	-0.267963	-0.0454292	-0.409691	-0.0833721	-0.217423	-0.00331307	0.565464	-0.0854969
0.0199547	0.208509	-0.0670671		0.0909538		0.004673	-0.0112648		-0.0490437	-0.125664				0.0590229		-0.274115	-0.182835	0.154959	-0.0221844	0.0327682	0.139532	-0.144375		0.0214386	-0.00810432	0.0957699				-0.314768	-0.223	-0.12508	0.105352	0.0816727	-0.247987	0.0259781		0.0587053		0.226293	0.215086	-0.103771	0.0430021	-0.270433	-0.191093	-0.157862	-0.242721	-0.175575	-0.115286
														-0.688													0	-0.749129	0.0655775
	-0.429504		-1.06136					-0.879321	0.0418882		-0.590239	-0.579844	-0.152041	-0.26969	-0.114709	-0.459109	-0.50341	-0.124672			-0.562693	-0.251374	0.246905	-0.118006	-0.0764036	-0.0677376	-0.333889	0.129128	0.115348	-0.0355458	-0.716814	-0.0779028	0.910604	0.282269	0.0954466	-0.0714726	0.295643	0.0664091	0.0702791	-0.0350027	-0.16848	0.0104589	0.060792	-0.0183306	-0.233408	-0.0200605	0.441394	0.0611825	0.0830584
	-0.429503		-1.06136					-0.87932	0.0418882		-0.590238	-0.579843	-0.15204	-0.269688	-0.114709	-0.459109	-0.503409	-0.121943			-0.562692	-0.251374	0.246906	-0.118004	-0.0764027	-0.0677357	-0.333888	0.129128	0.11535	-0.0355444	-0.716813	-0.0779009	0.910604	0.28227	0.0954485	-0.0714712	0.295644	0.066411	0.0702791	-0.0350018	-0.168478	0.0104589	0.0607939	-0.0183306	-0.233406	-0.0200605	0.441395	0.061183	0.0830593
0.115343	0.293074	0.155544	0.305244	0.0126705	0.0767288	-0.209557	0.212313	0.0446987	-0.461565	0.0555744	-0.140703	-0.017252	0.205027	0.137167	0.21673	-0.152372	0.0346508	0.132811	-0.0556335	0.292082	0.282307	-0.118952	0.0737438	-1.7496	-0.515581	-0.857246	-1.07231	0.300945	-0.0262032	-0.00226212	-0.0522976	-0.169876	0.116859	-0.329411	-0.172647	-0.37291	0.205847	0.11624	0.0486507	0.0854492	-0.242983	0.000980377	0.196005	-0.0492744	0.20882	0.114025	-0.377176	0.0365334	0.085619
0.0465555	0.0548658	-0.0188036	0.154172	-0.0550756	-0.0413618	-0.0485983	0.000159264	-0.216407	-0.468259	-0.3774	0.0645819	0.115283	0.111588	0.33904	0.124778	0.0186262	0.123361	0.100089	0.0225	0.134877	0.026639	0.0579786	0.0730906	-0.235524	-0.578732	-0.172399	-0.875062	0.0836763	-0.0938253	-0.0280066	-0.103583	-0.0403776	-0.0898352	-0.011899	-0.176396	-0.103137	0.0767412	-0.0112448	0.0872927	0.264556	-0.0341501	-0.114383	0.292077	0.0294294	0.0290556	0.14392	-0.135709	0.0213137	0.0746908
-0.340897	-1.15639	-0.319257	-0.555937	-0.14274	-0.229847	-1.34886	-0.690659	-1.28881	-0.926706	-0.611938	-0.186525	0.229986	0.677694	0.373379	-0.525177	-0.0950871	0.178664	-0.17912	-0.0947018	-0.084837	0.304161	-0.0853519	0.239521	-0.720475	-0.421666	0.267452	-0.071442	0.148527	0.278574	-0.171295	-0.31679	-0.510361	0.21501	0.216726	-0.299801	0.476948	0.152908	0.0344486	-0.167913	0.52351	0.168277	0.163816	0.305191	-0.885078	0.340431	0.289323	0.26935	0.587514	0.152012
-1.51083	-1.04983	-1.13813	-1.12675	-2.07463	-2.15983	0.420084	0.0630093	-0.376379	-1.81437	-1.05577	0.140417	-0.359137	-0.547411	0.168264	-0.256698	0.308798	0.0779266	0.0810928	0.0770855	0.173815	-0.211075	-0.179298	0.233208	0.48564	-1.18738	-0.283237	-1.50276	-0.206816	-0.0410671	0.0117455	-0.965023	0.179941	0.252806	0.320841	-0.229906	0.0304222	0.21755	0.18009	0.00610924	0.035675	0.10878	0.286583	0.169857	0.410608	0.023243	0.0873718	-0.458328	-0.413063	-0.621714
0.0226278	0.251907	0.387194	0.414112	0.334297	-1.27689	0.110424	-0.139931	-0.547174	-1.1279	-0.689355	-0.107363	-0.0936584	0	0.438797	-0.0322695	0.0247231	0.316532	0.171572	0.440546	0.423349	0.211317	-0.0176868	0.0219173	-0.0484867	-0.553021	-0.104712	-1.58736	0.314718	0.42276	0.00496864	-0.167618	-0.196285	-0.441381	-0.192606	-0.156961	0.15563	-0.0139465	0.0855637	-0.0549526	0.235048	0.106279	0.187234	0.132172	0.0514374	-0.0829792	0.194237	-0.269274	-0.45439	-0.207525
	-1.16394	-1.90662	-2.38765	-1.7496	-1.61159		-3.15816					0.191565		0.0360088	0.467503		-0.0664177		0.439919	-0.133364	0.245724	-0.386921	-0.230494	-0.0072012	0.245062	0.448639		0.171434	0.100487	-0.256849	-0.270319	-0.0942078	0.057972	-0.672005	0.0451946		-0.382884	-0.0340652	0.381701	0.245825			0.0432539	-0.670856	0.295151	0.0185537	0.000265121	0.119846	0.332382
0.0569725	0.112034	0.0658646	0.100624	-0.0115604	-0.105772	-0.195484	0.03088	-0.285114	-0.670906	-0.184309	-0.0958424	0.106964	-0.111078	0.29076	0.00990486	0.131891	0.099884	0.202147	0	0.00865555	0.0275803	0.0992317	-0.142843	-1.54781	-0.721121	-0.894974	-0.751303	0.168896	0.059021	-0.0688648	-0.126825	-0.244862	-0.0592709	0.16853	0.105343	-0.313734	0.0809116	0.281744	0.110819	0.0543194	0.303823	-0.122501	0.262346	0.00839233	-0.00727844	0.0762978	-0.534641	-0.323898	0.0482273
0.152651	0.203053	-0.0101471	0.0960827	0.253094	0.342308	0.00187492	0.191059	-0.135191	-0.243261	-0.0215816	-0.125044	0.0678368	-0.019846	-0.0181732	-0.124918	-0.240685	0.0694733	0.0832787	0.0726242	0.0368519	0.15337	-0.126169	-0.130087	-1.06334	-0.347084	-0.927288	-0.323088	0.16473	-0.158186	-0.0718288	0.0202141	0	-0.0273342	-0.0905933	0.147264	0.078846	-0.115742	0.0835743	0.280052	-0.130054	-0.0448189	-0.102684	0.0248814	-0.0495453	0.0973587	-0.151348	0.149185	0.121153	-0.0288754
		-0.078033					-0.390584	-0.15438	-0.431468					0.436812	-0.450374			0.24187			-0.101927							0.0874305						-0.1441	0.286228				-0.0918603	0.0198627	0.158012	0.150622	0.32671	0.0852933	-0.0539212			-0.556833	-0.557108
0.261877	-0.270684	0.323745	-0.082922	0.241458	0.599442	0.264853	0.178307	0.0929146	0.116489	-0.0358953	0.126228	-0.0996284	0.0754051	0.127693	-0.292128	-0.213111	-0.261743	-0.0477076	0.0965691	0.35603	0.191034	0.0630121	-0.171566	0.3117	0.328816	0.101267	0.847847	-0.073122	-0.142497	-0.181875	-0.34646	-0.233212	-0.27476	-0.248051	-0.0613832	0.149719	0.0074892	-0.11464	-0.201685	0.0308514	0.120284	-0.113176	-0.186571	-0.176085	-0.0633516	0.0398064	-0.212066	-0.310676	-0.753087
0.0358	0.247729	0.0984697	0.050725		0.221099	0.0502825	0.119904	-0.786242	0.0239277		-0.102165	-0.00758266	0.0338335	0.123963	0.0192175	-0.0658159	0.036581	-0.220117	-0.0302458	0.205141	0.023201	-0.139464	-0.0419836	-0.443994	-0.302191	-0.236478	-0.475257		-0.0368881	-0.0650606	-0.163421	-0.0916224	-0.0480509	-0.473729	-0.099721	0.204637	-0.054594	-0.0134172	0.167222	-0.0154047	-0.0408182	0.0268621	0.0999784	-0.10229	0.0136194	-0.136244	-0.083849	-0.0975695	0.107768
0.323208	0.110567	0.0679798	0.115641	0.558445	-0.0418892	0.355711	0.0934181	-0.328756	0	0.24065	0.25252	-0.110485	0.0484123	-0.0919628	-0.148571	-0.0247173	-0.230991	-0.520239	0.209385	0.224016	0.146011	0.0493279	-0.358089	0.572811	0.385725	0.391685	0.416313	-0.0577183	-0.120489	-0.112499	-0.189394	-0.262918	-0.461891	-0.763723	-0.280134	0.0451603	-0.676834	-0.378757	-0.446793	-0.476088	-0.144291	-0.290752	-0.447105	-0.108967	0.0235691	0.128195	-0.0535221	-0.248722	-0.110924
0.184376	0.0516968	-0.119723	-0.0794988	0.649495	0.607563	0.501957	0.324964	0.299605	0.29343	0.305921	-0.176866	-0.0746918	0.204894	-0.150701	-0.472251	-0.180948	-0.125372	-0.130178	0.0543895	0.0701699	-0.315513	-0.341887	0.0418301	0.592664	0.0454354	-0.147323	0.843944	-0.228333	-0.145323	0.262066	-0.237118	0.122359	-0.242871	-0.263916	0.436849	0.319035	-0.154549	-0.0131803	0.239824	-0.0764046	-0.0452833	0.174989	-0.206962	0.0671864	-0.395872	-0.24399	0.0748596	0.103106	-0.0229311
		-1.64036	-1.51554	-1.04458	-0.797515	-1.51107	-1.83188		-1.3887		-0.201701	0.284981	-0.0927401	0.341979	-0.706705	0.101411	-0.253872	0.61323	-0.0569534	0.482789	-0.00728893	-0.257919	0.10355	-0.252655	0.593571	0.876158	0.12514	0.0251594	-0.0821128	-0.26514	-0.239769	-0.408505	0.142602	0.192092	-0.103275	-0.301399	0.112225	0.0744405	-0.739467	0.579397	-0.170174	0.674045	0.414947	-0.132071	-0.0727811	0.221825	0.00627708	-0.0714502	-0.0465794
-0.304583	-0.184423	-0.141644	-0.299791	0.152473	-0.108374	0.450916	0.300932	-0.095562	0.278814	0.493328	0.27537	0.0310841	0.0848408	0.128956	-0.0775852	0.167273	-0.0303516	-0.32398	0.029171	0.195681	-0.0320301	-0.212523	-0.238979	0.495527	0.090065	-0.0312328	0.596518	-0.127277	0.212835	-0.0282536	-0.592825	-0.0497417	-0.336771	-0.120144	0.0952549	0.309135	-0.446133	-0.262287	0.304647	-0.260807	0.027956	-0.103611	-0.186987	0.0239468	0.00743866	0.159388	0.185966	-0.125681	-0.0385933
-0.0961285	0.0385933	-0.160334	0	0.0869827	0.136894	-0.0376301	-0.0611515	-0.0731525	-0.0113964	0.0818367	-0.00115776	-0.105522	-0.0757275	0.0232506	-0.107327	-0.0278091	-0.0605946	-0.195826	-0.444868	-0.0214901	-0.253849	-0.274418	-0.0312672	-0.370356	-0.26158	-0.344988	0.500063	-0.249302	-0.210274	-0.366516	-0.3449	0.0408955	0.42655	-0.0863914	0.302479	0.164394	-0.189123	0.0609665	0.566599	-0.137098	0.192616	0.0994225	0.169695	-0.214977	-0.0882549	0.0884476	-0.0437279	0.0817795	-0.028183
0.381872	0.67197	-0.0293617	-0.0211697	0.503548	0.263088	-0.0548611	-0.0407677	0.124491	0.528551	0.106098	0.127342	0.0651169	-0.0518055	-0.160719	0.180368	0.0309944	0.102831	-0.0831528	-0.114498	-0.315807	0.344847	0.192633	0.184265	-0.484249	-0.575926	-0.343874	-0.655944	0.365309	0.269962	0.0491943	0.236403	-0.243649	-0.0784931	-0.236477	0.632504	0.0461864	0.390917	0.148335	0.430418	0.0715008	0.162283	0.419239	0.305868	0.424423	-0.40572	0.0931053	0.577164	-0.242004	0.227211
-0.0890579	0.0526848	-0.045042	-0.173952	0.247271	0.106878	0.299307	-0.0797882	-0.349184	0.135368	0.0895729	0.218813	-0.0225143	0.0390911	0.254517	-0.19326	0.0364017	0.194283	-0.446302	-0.1975	-0.135902	-0.335703	-0.490616	-0.134851	-0.0927353	-0.486092	-0.307449	0.494276	-0.397207	-0.158838	-0.378443	-0.0906734	0.00410843	0.121958	0.0723076	-0.041029	0.326891	-0.3899	-0.218718	0.233931	-0.164949	0.292427	0.16754	0.106831	-0.0678158	0.0191479	0.206474	0.129171	0	-0.00845146
0.256813	0.508444	0.461128	0.476631	-0.0280075	-0.0088377	0.448244	0.160946	0.0449457	-1.20505	-0.539618	0.149979	0.595528	0.0979061	0.249882	-0.128234	-0.137959	0.085062	0.420754	0.762241	0.558847	0.674288	-0.136335	-0.409313	-0.176554	-1.68685	-0.24682		0.411299	0.000658035	0.0453653	0.00990295	0	-0.182987	-0.168348	-0.117239	-0.0176659	-0.330455	-0.138031	-0.0468674	-0.447964	-0.18882	-0.0121822	-0.021122	0.261742	-0.0194817	0.0273876	-0.119113	-0.142882	-0.149893
-0.404642	-0.432867	-0.453934	-0.340797	-0.156773	-0.848684	0.162149	-0.37702			-0.642792	-0.122371	-0.199839	-0.388589	0.281291	-0.448047	0.368174	0.234889	-0.178053	0.00761604	-0.0561209	-0.21125	-0.00340509	-0.15886		0.576536			-0.242797	-0.259007	-0.0393257	0.0797186	-0.143733	0.184879	0.228476	-0.156904	0.0910721	-0.0713716	-0.0144382	-0.00432015	-0.118368	0.339842	0.282232	0.020535	0.400253	-0.112337	0.3951	0.0938702		-0.158075
-0.719748	-0.509647	-0.680361		-0.518227	-1.3869	0.126582	-0.0784073	-0.131788	0.0928364	0.3148	0.263878	-0.519229	-0.222375	-0.130779	-0.995594	0.027874	0.0694656	-0.804981		-1.31358	-1.25751	-0.627285	-0.121938				0.522533	-2.0286			-0.0136395	0.148953	-0.037365	0.0214148	-0.0416679	0.259665	-0.16748	-0.256197	0.113744	0.0856581	0.0259571	0.112392	0.0227718	0.0343971	0.0355101	0.406302	0.278715	0.0509434	-0.0113621
0.684139		-0.578898	-0.827347	0.0476017	-0.928336	0.174024	-0.0310612	0.761392	-0.0375652	0.560924	-0.834569	0.115052	-0.978203	-0.88325	0.531775	0.143953	-0.386691	-0.479359	-0.56178	-0.931204	-0.941008	-0.617682	0.358758	2.15391	1.55697	-1.4992	1.23397	-0.93279	1.35497	1.07238	-0.177217	0.598403	-0.441828	-0.102942	0.350907	-0.210278	0.0256782	0.144735	-0.079298	-0.385471	0.491117	0.0238166	-0.0635786	0.588662	0.115664	-0.143647	-0.331196	0.160641	-0.368249
0.237957	0.19726	-0.0881443	-0.0932713	0.273201	0.333723	0.38471	0.301311	-0.0809612	0.0561962	0.0980663	0.261021	-0.150387	-0.174261	-0.0937691	-0.179838	0.0541	0.126398	-0.182676	0.0985279	0.00198746	0.143564	-0.0827198	-0.0948257	-0.10589	-0.200809	-0.175758	0.566817	-0.0815315	-0.0858154	-0.0748997	-0.167288	0.0252132	-0.0121517	-0.0258884	-0.0267563	0.167309	-0.327673	-0.247274	-0.00932884	-0.10544	0.0336456	0.00716782	-0.147768	-0.0345268	-0.0422974	0.11459	0.0071373	-0.229406	-0.196165
-0.376303	0.27407	-0.32953	-0.401459	0.24809	-0.159904	0.820769	-0.17464		-0.283865		0.0971932	-0.112509	0.19074	0.0531673	-0.143393	0.234197	0.21571	0.0240173	0.00552511	0.0469556	-0.166377	-0.224869	0.0666704	0.837366	0.0118937	-0.208355	0.871492	-0.0579381	0.0170665	-0.0672402	-0.0903726	0.139861	-0.299188	-0.456546	-0.141592	0.200309	-0.146894	-0.330621	0.270911	-0.0422235	-0.0615892	0.250336	-0.0897746	0.116353	-0.0901723	-0.00131559	0.00501967	0.00131559	-0.0728564
-1.33671	-1.03214	-1.14766	-1.34993	-1.15665	-0.793295	-1.31862	-1.58588	-1.84208	-1.45125	-1.28597	-0.464417	0.0297909	-0.0231075	0.132683	0.0117073	-0.0330296	0.0740719	0.0683765	-0.0917339	0.0783157	-0.0448151	-0.267082	-0.0839844	0.168982	0.311018	0.122627	0.89863	-0.146635	0.0123386	0.0407448	-0.438807	0.167774	0.148821	0.155857	-0.654785	0.164961	-0.0747643	0.0588646	0.0551434	0.115166	0.199356	0.111748	0.132751	-0.0142555	-0.115871	-0.00615883	0.0795841	-0.0774326	-0.144678
-0.126141	-0.294151	-0.326137	-0.349545	0.170149	-0.464509	-0.542575	-0.608454		-0.35107	0.010149	-0.0361576	0.0886192	0.165796	0.251215	-0.213664	0.110986	0.363092		-0.274292	0.119799	0.124407	-0.304602	0.0642643	0.114457	0.510806	0.198417	0.385609	-0.0012455	-0.0184355	-0.112982	-0.327309	-0.0810032	0.176416	-0.319557	-0.446758	-0.0489578	-0.38071	-0.281808	0.153563	0.266223	0.0975761	0.28534	0.288309	-0.332859	0.106484	0.138172	-0.122568	0.0622139	-0.0976429
-0.0622959	-0.12507	0.0938778	0.00402069	0.0317411	0.1707	0.143291	-0.135786	-0.229673	-0.0340099	-0.0490456	-0.0375366	-0.0773344	-0.041029	0.305579	-0.286791	0.152342	-0.0120659	0.131071	-0.0504913	0.44372	-0.0581627	-0.0629129	0.0942364	-0.183571		-0.0996046	0.100057	-0.0948887	0.0659542	-0.18676	-0.00265122	0.0432663	0.0922937	-0.0760908	-0.0205975	-0.0117702	0.0523262	-0.0147085	0.105052	0.00681686	0.44312	0.211109	0.24992	0.0157127	0.042181	0.0406952	-0.0520611	-0.0910854	-0.0580006
-0.76092	-0.31431	-1.28543	-1.39121	-0.186069	-0.450708	-1.04518	-1.11819	-1.48717	-1.20883		-0.592678	0.179405	-0.0979366	0.00408745	-0.215504	0.122272	0.384497	0.154186	0.320034	0.113131	0.0875492	-0.193062	-0.175037	1.19248	0.264988	0.381615	1.36461	0.295219	0.362772	0.739511	-0.419235	0.164442	0.0888195	-0.232542	0.0254192	0.160364	0.128557	0.204018	0.719221	-0.366938	-0.0862751	-0.0295696	-0.0641365	0.236155	-0.00747299	-0.0406456	0.216455	0.135525	-0.197117
0.61462	0.477558	0.201143	0.641527	-0.890011	-0.793125	-0.195362	-0.0831089	-0.441027	0.488899	0.111439	-0.046793	-0.0382328	-0.0309143	0.220575	-0.0265903	-0.00932312	0	-0.525518	0.159599	-0.0449371	0.200306	0.859482	0.0789299	-1.06802	-1.39247	-0.796009	-1.66885	0.401161	0.560596	-0.326025	0.0753689	-0.199926	-0.139301	-0.316011	0.426851	-0.0485115	0.322784	0.285185	-0.264141	0.232206	0.300369	0.126364	0.130159	-0.150524	0.376244	0.640123	-0.507107	-0.15708	-0.0515003
-0.8451		-0.380308	-0.80689	0.113312	-0.649092	-0.200995	-0.210255	-0.0670424	0.412434	0.282338	0.0783167	-0.4709	-0.598646	-0.376247	0.245337	-0.161512	-0.253743	-0.122214	-0.700867	-1.06903	-0.967629	0.066844	0.0255089	-0.0936737	-0.398081	-0.372391	-0.392314	0.0494556	-0.150703	0.176361	-0.32654	0.232727	0.710967	0.14501	0.334805	-0.0945539	0.332335	0.174276	0.310577	-0.0523815	0.549128	0.0575438	-0.354078	0.345186	-0.101761	-0.0641623	0.0980968	0.0733061	0.098443
0.0776901	0.154245	0.156275	-0.010231	0.303091	0.816645	0.0601063	-0.0740967	-0.159382	0.415684	-0.0796566	0.119688	0.11141	0.0171909	0.0257206	-0.179167	0.109192	0.102207	-0.255512	0.0385551	-0.202673	0.0966587	-0.298723	-0.202847	1.03903	0.980553	-0.0747623	1.03116	-0.122673	0.173557	-0.21936	-0.0300789	-0.300783	0.000915527	-0.0755978	-0.0104713	0.084198	-0.0939827	-0.36273	-0.00520706	-0.0589733	0.13179	0.199606	-0.0816383	0.0409374	0.123085	0.0906582	-0.0593014	0.0874023	-0.160965
0.479231	-0.0618496	0.126221	-0.0801878	0.777439	0.450518	0.0679712	0.12867	0.611282	0.536512	1.01373	0.275654	-0.170402	-0.01122	-0.0271168		-0.0824394		-0.325447	0.0369806	-0.466364				0.724302	0.924726	0.455724	0.89747		-0.038578	-0.157904	-0.0380945		-0.14395	-0.155184	-0.22375	-0.241022				-0.213133	0.0967827	0.147993	0.0330849		-0.361054	-0.076046	-0.12615	-0.39234	-0.7083
-0.662693	-0.449883	-0.43494	-0.447624	-0.648621	-0.447502	-0.148041	-0.697208	-1.44272	-1.113	-0.942604	-0.0197926	-0.16383	-0.0239334	0.184973	-0.185301	0.320786	0.0834389	0.0892429	0.137629	-0.00238419	-0.11046	-0.312527	0.175106	-0.340101	-0.463732	0.30991	0.15077	0.0569763	0.217319	0.0996189	0.0280552	0.159004	0.236876	0.139336	-0.261122	0.401402	0.0778828	0.230349	0.101509	-0.0819359	0.321035	0.103148	-0.036087	0.255125	0.124346	0.338533	0.156775	-0.203613	-0.178259
-0.193626	-0.0439968	0.0664539	0.24753	-0.67347	-0.45681	0.443117	0.168818	-0.160088	-0.629862	-0.328291	0.261909	-0.0958443	-0.560377	0.168507	-0.485001	0.364372	0.247684	0.144323	0.361113	0.242495	-0.0035572	-0.00992775	0.0991421	0.074831	-0.149824	0.365561	-1.03504	0.082798	-0.0253239	-0.161125	-0.0451183	0.271124	-0.0426121	0.314915	0.0102539	0.367506	0.0866146	0.10454	-0.044241	-0.16399	0.250229	0.520105	0.214809	0.163065	0.149256	0.0411224	-0.107162	-0.135454	-0.045805
-0.333694	-0.381616	-0.121136	-0.437077	0.0536594		-1.15022	-0.312855					0.0992985	0.357006	0.136413	0.00876999	-0.151266	0.158091	0.222199	-0.449459	0.0476437	-0.451904	0.0817184	0.0498772		0.302496		-0.0682182	0.124788	0.0553532		-0.248338	0.112741	-0.163177	0.0381832	-0.180233	-0.243809	0.11307	-0.372484	-0.275609	0.220142	0.166206	-0.305829	0.0980806	-0.240761	0.0150681	-0.00824356	0.0220232	0.103682	0.0125504
0.505173	-0.383188	0.295027	-0.00193214	-0.499403	0.675797	-0.0647736	-0.12048	0.519003	0.227575	0.304518	-0.648314	0.0613613	-0.296173	0.0699215	0.272794	0.141322	0.187711	0.580086	0.0431128	-0.255354	-0.431559	0.326456	0.279446	0.16096	0.302849	0.199715	-0.857193	0.454205	0.00412178	-0.0595055	0.143202	-0.444433	-0.0396051	-0.0598106	0.42651	-0.150024	0.664137	0.39035	-0.17486	0.160711	-0.0278292	-0.822561	-0.0956821	0.341494	0.0521393	-0.345762	0.419692	-0.274639	-0.257414
0.505173	-0.383188	0.295027	-0.00193214	-0.499403	0.675797	-0.0647736	-0.12048	0.519003	0.227575	0.304518	-0.648314	0.0613613	-0.296173	0.0699215	0.272794	0.141322	0.187711	0.580086	0.0431128	-0.255354	-0.431559	0.326456	0.279446	0.16096	0.302849	0.199715	-0.857193	0.454205	0.00412178	-0.0595055	0.143202	-0.444433	-0.0396051	-0.0598106	0.42651	-0.150024	0.664137	0.39035	-0.17486	0.160711	-0.0278292	-0.822561	-0.0956821	0.341494	0.0521393	-0.345762	0.419692	-0.274639	-0.257414
0.202322	-0.233202	0.381491	0.182989	-1.32565	-1.70941	0.0381031	-0.115374	-0.992601	-0.783064	-0.252003	0.0552921	0.126501	-0.63456	0.214622	-0.145236	0.00748825	0.0525398	-0.0107975	0.250034	0.123455	0.132446	1.41684	0.12129	-0.600262	0.00193977	-0.667952	-2.00053	0.280521	0.456139	-0.265142	-0.33692	-0.156725	-0.170959	-0.128082	-0.246115	-0.213156	0.149965	0.107796	-0.0743256	0.389179	0.227036	0.161503	0.574095	0.196962	0.148493	0.275845	-0.493666	-0.540287	-0.524282
0.156149	0.0253868	-0.00395393	-0.04772	0.297186	-0.236819	0.586889	0.409721	0.397345	0.381609	0.383881	0.334215	-0.167824	-0.192547	-0.240475	-0.0655546	-0.059597	-0.222395	-0.186308	0.0929298	0.0141525	0.143972	-0.143785	-0.17561	0.185759	0.196869	-0.236877	0.0906494	-0.20435	0.191936	0.092371	-0.124596	-0.155176	0.178341	0.258107	-0.174879	0.160252	-0.167096	-0.250349	-0.12533	-0.363129	0.103546	0.23085	-0.186373	-0.241497	-0.0141869	-0.140007	0.104856	-0.14469	-0.0614586
-1.74209	-1.58155	-1.92378	-1.62101		-1.52697		-3.11428	-2.63673	-2.42347		-0.523135	0.213241	0.11412	0.128251	0.107791	-0.345277	-0.157903	0.361159	-0.144192	-0.288589	-0.133376	0.211545	0.288466	0.573583	0.416896	0.0517149	-0.00653853	0.371434	0.121032	0.25623	-0.150449	0.796866	0.274625	0.224845	0.0682554	0.138615	0.536048	0.732186	0.0762339	-0.0396013	0.431414	0.239972	0.0270643	0.374736	-0.0474939	0.0266323	0.188872	0.0922432	0.170772
-1.74209	-1.58155	-1.92378	-1.62101		-1.52697		-3.11428	-2.63673	-2.42347		-0.523135	0.213241	0.11412	0.128251	0.107791	-0.345277	-0.157903	0.361159	-0.144192	-0.288589	-0.133376	0.211545	0.288466	0.573583	0.416896	0.0517149	-0.00653853	0.371434	0.121032	0.25623	-0.150449	0.796866	0.274625	0.224845	0.0682554	0.138615	0.536048	0.732186	0.0762339	-0.0396013	0.431414	0.239972	0.0270643	0.374736	-0.0474939	0.0266323	0.188872	0.0922432	0.170772
0.641739	0.516825	0.765378	0.941197	0.779025	1.0811	0.766246	0.83093	0.415141	0.544657	0.601018	0.333333	-0.0371366	-0.26248	-0.178677	-0.192052		-0.253818	-0.164459	0.0363121	0.128931	0.0600619	0.0309448	-0.356265		-0.293376		-0.150864	-0.134844	-0.173924	-0.510372	0.11593	-0.119725		0.0603323	-0.00608158	0.214033	-0.465526	-0.432527	-0.228478	0.0765457	-0.0327663	-0.150889	-0.220949	-0.398325	0.00887537	0.0810924	-0.452121	-0.0229692	-0.0813875
-0.25494	0.171618	0.407673	0.176617	0.267917	0.321465			-0.283541	-0.0604944	-0.00156784	-0.132136	0.134256	0.168991	0.279207	0.00446987	-0.186403	0.0288782	0.140249	-0.0401964	0.520529			0.173733	-0.238266	0.302975	-0.321663	0.0342735	-0.164913		-0.29973	-0.0720234	-0.1434	-0.108483	-0.151773	0.0140018		-0.0150175	-0.0566902	0.156328	0.126547	-0.00289154	0.137638	0.104206	0.0167713		-0.0259781	-0.0113096	0.108215
0.253828	-0.0384464	0.0519505	0.121176	-0.0667992	0.418951	0.370575	0.0927334	-0.084938	0.179356	0.186039	0.13916	-0.197006	-0.294422	0.0525093	-0.162643	-0.0337734	0.00988579	-0.184793	-0.197453	-0.169458	-0.189348	-0.153086	-0.121433	-0.25098	-0.0963097	-0.309959	0.476171	-0.137939	-0.111748	-0.176456	0.0329456	0.211479	-0.125198	0.127325	-0.263666	0.0783329	-0.104326	-0.225035	-0.0938911	0.0329247	0.0173035	0.0316448	-0.189474	-0.179415	0.0361443	0.165699	-0.200916	-0.266371	-0.140522
-0.166409	-0.153751	0.00918961	-0.267656	-0.734852	-0.144466	-0.280537	-0.284067	0.190022	-0.327475	0.0625458	-0.350605	-0.219601	-0.356373	-0.0220165	0.37107	-0.216932	0.367265	0.603962	-0.252394	-0.635324	-0.524355	0.183681	0.598276	-0.237604	-0.202702	-0.104624	-0.347495	0.481592	0.0537415	0.187901	0.429344	0.890202	0.681098	0.531372	0.515909	0.126208	0.72728	0.720772	-0.185318	0.266577	0.0730934	0.183912	0.215235	0.703506	0.213081	-0.132059	-0.235655	0.462132	-0.563114
-0.16217	-0.147166	0.0142975	-0.261627	-0.716166	-0.137724	-0.271519	-0.279284	0.173952	-0.328232	0.0663815	-0.344178	-0.211756	-0.361639	-0.0172539	0.380848	-0.208889	0.364557	0.612761	-0.248558	-0.632568	-0.520521	0.193865	0.604939	-0.233768	-0.19451	-0.0950661	-0.34875	0.49261	0.0674553	0.197414	0.436165	0.898289	0.685908	0.535206	0.515036	-0.209745	0.723106	0.722233	-0.176125	0.262253	0.0802908	0.482169	0.206764	0.712406	0.222651	-0.123039	-0.226637	0.469856	-0.559278
-0.908202	-0.268558	-0.0486135	-0.429206	-0.600739	-0.0809278	-0.390996	-0.425879	-0.603198	-0.834746	-0.831862	-0.111094	-0.226129	-0.167418	0.488305	-0.250525	0.217523	-0.151978	0.256928	0.375665	0.365935	-0.0180616	-0.0559416	-0.336837	0.128219	0.137742	0.33254	0.40778	0.125108	0.126157	0.211019	0.595567	-0.25933	-0.136882	0.103276	0.200482	-0.196227	0.0904341	0.175136	0.360801	0.448672	0.438782	0.291348	0.119802	0.403319	0.263856	-0.101304	0.237348	0.00501347	0.11885
-1.60255	-1.68864	-2.31281	-1.78683	-2.42988	-1.57473	1.31805	0.534975	0	0.514233	0.512718	0.362659	-1.33916	-1.15295	-0.934835	-0.0754452	0.235615	-0.478924	-1.18778	-0.843309	-1.22213	-1.26125	-0.264872	-0.265268	0.495523	0.316071	-0.797768	0.534478	-0.806252	0.460464	0.360338	-0.0582123	0.120989	-0.141815	-0.18932	0.331367	0.319513	-0.2418	-0.165199	0.239067	-0.125601	-0.0391884	0.0125217	-0.262062	0.339182	0.0394592	0.204805	0.119246	-0.188168	0.205545
-0.81847	-0.871191	-1.11831	-1.03557	-0.913483	-0.697042	-0.22142	-0.46324	-0.339899	-0.275827	-0.300581	0.0814495	-0.335962	0.0304508	-0.106335	0.118238	0.027771	-0.00111198	-0.223228	-0.339633	-0.298456	-0.484854	-0.113284	-0.147284	-0.0823841	-0.175158	-0.705377	0.384764	-0.0637951	0.369549	0.456753	-0.259151	0.246101	0.0874653	0.0408478	0.0427837	0.0750885	0.00915337	0.249775	0.463005	-0.0409107	0.071764	0.20513	0.169149	0.33843	0.102119	0.234549	0.217478	0.285677	0.201872
-0.584038	-0.366236	-0.57654	-0.502571	-0.465063	-0.627687	-0.436136	-0.203272	-0.45827	-0.272621	-0.10554	-0.188074	-0.222805	-0.11652	0.0797615	-0.0465698	0.323427	0.0540409	-0.291004	-0.455186	-0.255779	-0.319201	-0.309393	0.163593	-0.14674	0.265163	-0.067317	0.541727	-0.265306	-0.00226402	-0.172384	-0.144409	0.099968	0.28413	0.187166	0.0149307	0.150278	0.208323	0.171917	0.228048	0.334805	0.447791	0.192575	0.298836	0.0698013	0.0851078	0.259409	0.420631	0.0717945	0.368427
-0.87723	-0.367405	-0.428703	-0.834864	-0.506369	-0.512148	0.339375	0.141253	0.170298	0.395926	0.507502	0.490908	0.518839	0.39702	-0.329077	0.266948	0.0869446	0.0867691	-0.171034	-0.147221	-0.828176	-0.339552	0.0318642	-0.119717	0.775043	0.68857	0.946293	0.29497	0.450117	0.573994	0.464369	-0.640873	-0.322638	-0.0817204	-0.102079	0.122814	-0.0168934	0.156328	0.188801	0.139914	-0.232323	-0.210531	-0.0894108	-0.314236	0.0780449	0.086935	0.0768204	0.0302753	-0.224342	-0.0768223
-0.88378	-0.318077	-0.528471	-0.917177	-0.902077	-0.572582	0.467478	0.288525	0.181356	0.570839	0.569099	0.55381	0.944416	0.489506	-0.265162	0.379827	0.118927	0.215256	-0.215347	-0.188446	-0.824953	-0.350254	-0.0192432	-0.174761	0.790792	0.92083	1.06181	0.470198	0.519659	0.711527	0.625557	-0.751301	-0.12742	-0.0464916	-0.303974	0	0.113068	-0.044138	0.215424	0.20817	-0.187168	-0.151957	-0.0177994	-0.605812	0.0990295	0.102312	0.185926	-0.0835743	-0.00287628	-0.08918
-2.03216	-1.70184	-1.95552	-2.15132	-2.01909	-2.12077	-0.110033	-0.47241	-0.721567	-0.421965	-0.325014	0.0369492	-0.108667	-0.134966	0.019453	0.21858	-0.0189018	-0.0956402	-0.324348	-0.443823	-0.0325966	-0.595201	-0.241329	-0.0560093	0.330572	0.465542	-0.33462	0.933889	-0.0645905	0.453306	0.0775833	-0.855333	0.142435	0.277382	0.0958939	-0.226156	0.379242	-0.137693	-0.00608253	0.100899	0.303684	0.337334	0.266325	0.0935001	-0.0770149	0.21419	0.324543	0.00608253	-0.0263042	0.0693893
-0.409807		0.0613174	-0.652254	-0.1422	0.1733	0.0736694	0.0328884	0.123562	0.455572	0.473766	0.0686636	0.53385	0.0896778	0.247819	0.0398531	-0.234426	-0.101784	0.0666075	-0.259781	-0.17971	0.0478039	-0.192919	-0.0990314	0.55161	1.03599	0.234613	1.07853	0.145092	0.404238	-0.109428		0.0961819	-0.390085	-0.579733	-0.416649	0.118698	0.030508	0.032526	0.138249	-0.0714073	0.461552	-0.109049	0	-0.113861	-0.221916	-0.0204048	-0.265341	0.0831795	-0.504194
0.151968	0.070406	0.256565	-0.0185661	0.422468	0.490475	-0.00777245	-0.00218964	-0.0920868	0.308989	0.55302	-0.300091	0.156893	0.200443	-0.317739	-0.117716	-0.310331	-0.0903625	-0.307247	0.0258141	0.0801754	0.175331	-0.156334	-0.266327	0.423656	0.408991	-0.303576	0.76424	-0.104778	-0.0383034	-0.0505886	-0.120182	-0.234896	-0.185846	-0.163948	-0.103409	0.0531139	-0.156469	-0.103569	0.15136	-0.0474339	-0.381083	-0.26696	0.0174522	-0.0559292	0	-0.170225	-0.0266533	0.13171	-0.00891495
-0.82518				-0.964992	-1.39358				-0.674708	-0.545697		0.362246		-0.778737	-0.225985	-0.431182	-0.0850458	-0.115713	0.40234	0.999603	0.229332	-0.175846	0.338268	1.24495	0.391663	0.376515	0.242275	0.70793	0.332335		-0.772143	0.252754	-0.0254383	-0.217968	-0.393271	-0.156064	1.29679	0.896826	-0.359916	-1.05692	-0.638531	-0.772768	-1.13931	-0.0979595	-0.20013	-1.22421	0.745428	0.166649	0.26412
0.167494	0.552113	0.234215	0.0374184	0.680151	0.553528	0.666422	0.335613	-0.113075	0.264757	0.0634518	0.255087	-0.124426	-0.00922203	0.0990067	-0.375378	-0.00967407	0.190413	-0.249771	-0.156212	-0.105389	0.0597954	-0.631399	-0.188957	0.0914307	0	-0.675861	0.42137	-0.133949	0.0401382	-0.11512	-0.0404129	-0.247717	-0.0773716	-0.293835	0.232546	0.184425	-0.195147	-0.165865	0.32358	-0.330717	0.0815945	-0.140156	-0.109333	-0.187069	0.0501957	-0.0821705	-0.219982	-0.0131721	0.0564098
-1.40221	-1.26851	-1.0539	-1.12967	-0.576471	-1.22164	0.138359	0.202377	-0.192797	0.134785	0.240026	0.142452	-0.95974	-0.521532	-0.226505	-1.20129	0.195492	0.0563393	-0.812532		-1.84651	-2.19952	-0.711966	-0.0581436	-2.80202	-2.47025	-3.38764	0.158818	-1.99205	-2.93255	-2.76438	-0.317719	-0.212212	-0.0064888	0.0500336	0.00774765	0.267879	-0.146078	-0.0895138	0.170271	0.235569	0.0677853	0.178226	0.116461	-0.0219688	0.0026741	0.214836	0.252365	0.118498	0.106279
-0.558058		-0.253868	-0.43022	-0.318722	-0.202936	-0.175463			-0.331129	-0.116025	-0.0285645	-0.502005	-0.336365	0.134564	-0.340569	0.0350971	-0.175055	-0.250444	-0.154045	-0.246607	-0.688929	-0.125492	-0.0798607		-0.613188		0.0754583	-0.288534	-0.221914	-0.408323		0.345926	0.769417	0.541734	-0.481014	0.0587482	-0.20862				0.12534	0.224409	-0.0545902	-0.628553	-0.0775928	-0.705103		-0.218184	-0.203661
0.206754	-0.275506	0.000369072	-0.0656023	0.187169	0.39931	-0.332273	-0.110322	-0.0736914	0.1703	-0.0220423	-0.410958	0.063323	-0.00677395	0.289163	0.00481701	-0.0678148	-0.117644	0.242555	-0.0822172	0.340268	-0.0798883	-0.134189	-0.0922232	-0.214692	0.169198	-0.84774	0.790336	0.0333223	0.150323	0.0126581	-0.261899	0.152057	-0.169938	-0.00431728	0.0231485	-0.168973	0.129466	-0.000851631	0.0563078	0.110881	-0.121796	-0.0625086	0.190251	0.0671835	0.047576	0.0414934	0.0680857	-0.183438	-0.219722
						-0.219774						-0.37389		-0.619349	-0.3069	-0.12669	-0.360273	-0.707813	0.135845			-0.266649		-0.0494843	-0.12561	0.026083	0.551055		-0.434969			0.32732	0.846176	0.203456		0.0275593	-0.246372	-0.327073	-0.0842962	-0.25014	0.391249	-0.0593777	-0.259269		-0.483408	-0.0612125	-0.137815	-0.0727882
0.486067	0.137674	0.317636	0.168955	0.792393	-0.232418	0.4088	0.581808	0.297155	0.518133	0.223801	0.00121117	-0.0174541	-0.397627	-0.40785	-0.0715847	-0.36664	-0.588606	-0.7064	-0.0701084	0.779341	1.26393	-0.109446	-0.707764	-0.306519	-0.740187	-0.690718	-0.110854	0.271311	0.041153	-0.113152	-0.0634365	-0.127964	-0.454706	-0.47624	0.599934	-0.156822	-0.595242	-0.574974	0.393421	-0.455391	-0.272352	-0.353264	-0.331314	0.205423	-0.0538025	-0.0358715	0.152025	-0.307526	0.0398312
-0.624969	-0.303205	-0.200098	-0.290157	-0.572697	-0.122355	-0.425036	-0.527414	-0.741872	-0.836581	-0.618898	-0.136055	-0.105669	-0.165842	0.310364	-0.317129	0.0671425	0.0812349	0.425994	-0.0186119	0.269352	0.0737038	-0.233736	0.348402	0.110239	0.211109	0.00563145	-0.74744	0.0930004	0.03615	0.0526237	-0.26897	0.0882845	0.348581	0.301853	-0.214114	-0.0131588	0.124338	0.246181	-0.16247	0.261298	0.0659428	0.145462	0.0812626	0.152761	0.136292	0.266543	0.0856495	0.109359	-0.214748
1.0211	0.399435	0.447105	0.664814	0.784843	0.829077	-0.0346851	0.870865	0	-0.054285	0.0961781	-0.18429	-0.420286	-0.216803	-0.131655	0.141839	-0.0325699	0.0215721	0.0951967	-0.438219	-0.0637102	-0.148743	-0.300229	-0.0303802		-0.406693	-1.07896	-0.501579	-0.35219	-0.378353	-0.585482	0.28814	0.2294	0.0959034	-0.124529	0.18273	-0.246052	-0.163588	-0.126098	0.196613	0.104202	0.501083	0.899975	0.45612	0.240202	-0.16059	-0.0231953	0.36694	0.16885	0.0465889
0.81645	0.285082	0.231659	0.330902	0.862177	-0.157026	0.825527	-0.0761147	-0.16596	0.492556	0.128248	0.0375147	0.452012	-0.0360909	-0.0633202	-0.01054	-0.786907	0.123341	-0.55356	0.409149	1.49362	1.16032	0.295475	-0.463435	0.607405	-0.522663	-0.780843		0.293556	-0.185882	-0.00195312	-0.118904	-0.604631	-0.827449	-0.578015	0.264086	0.3559	-0.363833	-0.335413	-0.19429	-0.398125	0.0244408	-0.290939	-0.242219	-0.613198	-0.00393772	0.401297	-0.493053	0.0137663	0.0240021
-0.367159	-0.167592	-0.0896225	-0.0913439	0.0103264	-0.036274	-0.126257	-0.283083	-0.460675	-0.255196	0.0351448	-0.00128174	-0.0824413	-0.23613	0.238384	-0.141243	0.21554	-0.00342846	0.163064	0.0425949	0.0975971	-0.159521	-0.112055	0.383178	0.260689	-0.0391521	-0.072608	0.761331	0.0567665	0.0702782	0.0817871	-0.321621	0.229874	0.109291	0.202143	-0.103243	0.118187	0.188408	0.10334	0.309494	-0.0375252	0.153214	0.511632	0.291171	0.0594387	-0.104307	-0.0542965	0.0350075	-0.11631	-0.18257
0.000668526	-0.0219374	-0.293452	-0.31523	-0.0813904	-0.489015		0.011035	-0.386869	-0.416646	-0.0574522		-0.155764	-0.000668526	0.308875	-0.297496	0.0723915	0.0339336	0.146499	-0.0131559	0.672309	-0.125676	0.0791979	0.201166	0.323085	0.254658	0.376065	0.964861	0.0331602	0.06709	0.04424	-0.219949	0.318164	-0.0472136	-0.0937843		0.0960894	0.147014	-0.211555	0.00784397	0.168998	0.830268	0.108779	-0.0652151		-0.035223	-0.0667696	-0.127027	-0.0399561	-0.107438
0.0918713	0.097765	-0.00904083	-0.0601788	0.303715	0.0828972	0.152697	0.286591	-0.102001	0.0183353	0.161179	0.01021	-0.0542107	0.0468845	0.00828171	-0.291544	-0.0015068	-0.0188942	-0.28084	0.0286121	0.119171	-0.00643539	-0.138165	-0.220884	0.0564632	0.239649	0.16708	0.440206	-0.278679	-0.177879	-0.170668	-0.0454998	-0.331228	-0.0925035	-0.163603	-0.159706	0.211771	-0.428066	-0.165892	-0.293459	-0.172558	0.0709476	0.00273705	-0.155519	-0.196127	-0.123077	0.00923347	0.0115986	-0.0433369	-0.123589
		0.146028	0.368943	-0.821994	0.0508947		0.364808	-0.0936232			0.458586	-0.0449514	-0.26607	0.000559807	0.356619		-0.221047	-0.319485	0.154416	-0.507123		0.274224	0.0776968		-1.34517	-2.04021	-1.55661	0.450602	0.239121	0.341228	0.57362	-0.308934	0.427642	-0.407407	0.561252	-0.0657339	0.00669766		-0.0148954	-0.347462	0.324424	0.152936		0.353835	0.1041	0.106214	0.0254211	-0.0472603	-2.74803
0.354568	0.389844	0.256374	-0.162238	0.887537	0.670923	0.606219	0.195619	0.281797	0.0750623	0.0641336	-0.160144	-0.250814	0.141927	-0.37354	-0.246068	-0.629898	-0.141788	-0.169667	0.491597	0.323305	0.321128	-0.541067	0.363953	2.04764	1.74819	-0.871159	1.08663	-0.129281	1.31403	1.83867	-0.149939	-0.207238	-0.41857	-0.359988	0.0939245	-0.00461912	-0.258636	-0.319749	0.00645542	-0.596593	-0.737761	-0.281498	-0.285213	0.0919847	0.132006	-0.443809	-0.255716	-0.78013
0.0193768	0.797817	0.494768	0.493551	-0.0948162	0.229919	0.412596	0.249325	0.527708	0.700916	0.614222	-0.0174332	-0.365612	0.0354729	-0.455265	0.0714474	-0.306829	-0.224577	0.0326805	-0.822101	-0.592731	-0.186579	0.369692	0.0318718	-0.122765	0.199484		-0.00523052	-0.0769119	0.0543518	0.0188484	0.162926	0.0365276	0.292454	-0.00758362	0.188753	-0.230682	0	0.085392	-0.199404	-0.368994	-0.391228	-0.48263	-0.249342	-0.0800266	-0.0929985	-0.0448627	0.101452	-0.496389	0.228621
0.0193768	0.797817	0.494768	0.493551	-0.0948162	0.229919	0.412596	0.249325	0.527708	0.700916	0.614222	-0.0174332	-0.365612	0.0354729	-0.455265	0.0714474	-0.306829	-0.224577	0.0326805	-0.822101	-0.592731	-0.186579	0.369692	0.0318718	-0.122765	0.199484		-0.00523052	-0.0769119	0.0543518	0.0188484	0.162926	0.0365276	0.292454	-0.00758362	0.188753	-0.230682	0	0.085392	-0.199404	-0.368994	-0.391228	-0.48263	-0.249342	-0.0800266	-0.0929985	-0.0448627	0.101452	-0.496389	0.228621
0.0193768	0.797817	0.494768	0.493551	-0.0948162	0.229919	0.412596	0.249325	0.527708	0.700916	0.614222	-0.0174332	-0.365612	0.0354729	-0.455265	0.0714474	-0.306829	-0.224577	0.0326805	-0.822101	-0.592731	-0.186579	0.369692	0.0318718	-0.122765	0.199484		-0.00523052	-0.0769119	0.0543518	0.0188484	0.162926	0.0365276	0.292454	-0.00758362	0.188753	-0.230682	0	0.085392	-0.199404	-0.368994	-0.391228	-0.48263	-0.249342	-0.0800266	-0.0929985	-0.0448627	0.101452	-0.496389	0.228621
-0.204844	-0.122086	0.0909214	-0.0729084	0.407616	-0.859074	1.38025	0.52248	0.415031	0.625042	0.539989	0.561481	-0.229662	0.0781097	-0.203468	-0.072998	0.0152779	-0.15312	-0.852989	0.668686	0.39637	0.464752	-0.0301838	-0.446711	0.187595	-0.176348	-0.580681	0.115574	0.0185165	0.172802	0.569876	-0.581789	0.00995064	-0.440079	-0.397617	0.43055	0.225491	-0.528221	-0.524036	0.186069	-0.290781	0.0287762	-0.113413	-0.471174	0.257517	-0.198563	-0.173979	-0.0896435	-0.155024	-0.436153
-0.113368	0.672863	0.330923	0.183763	0.439363	0.177758	1.21364	0.43728	0.229082	0.450161	0.3909	0.382347	0.397354	0.537747	-0.0524454	-0.517452	0.0141983	-0.273859	-0.448366	0.0146646	0.103737	0.524447	-0.626659	-0.608974	0.244433	-0.149394	-0.454814	0.437979	-0.499964	0.266376	0.275418	0.0368299	-0.167753	-0.233312	-0.474889	-0.355967	0.134336	-0.0298271	-0.0928211	-0.0168066	-0.914062	-0.440294	0.0307102	-0.0789576	0.234227	-0.257468	-0.0777702	-0.0739193	-0.0129046	-0.121888
-1.26326		-1.24809		-1.3477	-1.7439		-1.30287			-0.837754	-0.205397	-0.19718	0.0191555	-0.463987	0.248082	-0.312687	-0.137201	-0.110019	-0.200273	-0.830065	-0.114199	-0.245047	-0.142851	0.301853	0.558816	0.327614	0.073826	0.0267792	0.342279	0.611504	-0.310511	0.475168	0.454727	0.260666	0.135654	-0.117698	0.086607	0.00710678	-0.121201	-0.186199	-0.0906916	-0.103111	-0.278103	0.342066	0.100058	-0.102961	0.412149	-0.421356	-0.0353079
-0.565688		-1.22175	0.0875387	-1.35028	-1.74648		-1.30544			-0.840331	-0.182521	-0.199757	0.0165787	-0.423841	0.156919	-0.315264	-0.139778	-0.103137	-0.0764828	-0.718021	-0.0597134	-0.247623	-0.145428	0.27256	0.556239	0.325037	0.0709915	0.0242023	0.318972	0.330204	-0.313087	0.345228	0.457619	0.258089	0.143179	-0.120275	0.0548496	-0.100662	-0.0301266	-0.0771093	-0.618299	-0.105688	-0.262501	0.295986	0.0974808	-0.105537	0.469417	-0.423933	-0.0556459
	-1.60664	-1.96107			-1.39158	1.09117	-0.719997	0.938872	1.3183	0.615393	-0.780193	0.535648	0.60957	-0.0823936	0.731307	-0.264908	-0.0859146	0.510273	0.847597	0.0695763	0.570635	0.427637	-0.0639305	1.62606	1.45182	1.60589	-0.205623	1.15822	1.39232	1.42146	-0.188194	-0.335906	0.143843	-0.196604	-0.204248	-0.268452	-0.0607986	-0.0818596	-0.172899	-0.382351	-0.611122	-0.545295	-0.413816	0.305426	0.200922	-0.235291	0.159157	-0.43145	-0.005867
0.370452	-1.64186	-1.99629		-0.374404	-1.87836	0.0937204	-1.59453	2.32549	2.34301	0.127254	-0.815419	0.547996	0.575856	-0.115628	0.716512	-0.300134	-0.12114	0.467984	0.812371	0.0343504	0.483048	0.406264	-0.0991564	1.59083	1.50993	1.57067	-0.145929	1.13978	1.41394	1.38702	-0.626765	-0.361444	0.108617	-0.23183	-0.239472	-0.354392	-0.0475435	-0.0760508	-0.208125	-0.415471	-0.646346	-0.580521	-0.448112	0.168794	0.153222	-0.2693	0.120572	-0.466676	-0.041091
-0.851482	-1.07547	-0.879471	-1.2842	-0.436607	-1.318	1.59961	0.598175	-1.08961	0.50922	-0.0650921	0.119974	-0.349346	-0.253492	-0.21652	-0.414579	0.391594	0.0620632	-0.353266	0.803459	-0.62355	0.800406	-0.376974	-0.0568428	0.387449	-0.541105	0.825876	0.527465	-0.168594	0.0484085	1.27967	0.145571	1.42683	0.434639	0.330282	-0.349516	0.567928	-0.00160217	0.0214977	0.479877	-0.412027	-0.675493	-0.582346	-0.812399	0.653622	0.453358	-0.0541	-0.626694	-0.799078	-0.659428
0.10324	-0.084054	0.205921	0.158793	0.223658	0.451162	-0.0794964	0.0436773	-0.279908	-0.209086	-0.278099	-0.387912	-0.146931	-0.465655	0.138277	-0.0305424	0.0398378	0.296258	0.468871	-0.244899	0.230097	0.128487	-0.14139	-0.159168		0.170183		-0.258633	0.128019	0.124027	0.0856094	-0.141319	-0.289948	-0.147465	-0.255478	0.0162859	-0.119328	0.0989285	-0.00619888	0.187399	0.322363	-0.0290489	0.328798	0.540943	0.123338	0.185266	-0.0906181	-0.238379	-0.152947	0.0176468
0.138719	0.310085	-0.00141525	-0.127739	0.548141	0.789366	-0.0766153	0.219421	-0.217893			0.0424633		0.246793	-0.064476		0.183459	-0.0122852		0.115761	0.275243	0.136841	0	-0.102026			0.139214		-0.196914	-0.256699		-0.256031		-0.136515		-0.0721836	0.082819			0.108648	0.0406647	-0.00575447	-0.105583	-0.0422506	-0.103973	-0.0845671	-0.0740623		0.456978	0.139589
-0.410419	-0.141431	0.0628042	-0.191286	-0.908243	-0.461821	-0.431449	-0.329604	-0.5098	-0.429755	-0.394971	-0.143445	0.310241	-0.0158453	-0.0371809	0.153836	0.139009	0.285495	0.162856	0.249347	-0.040616	0.179048	0.338637	0.248727	0.386598	-0.502782	0.994071	-1.19978	0.560676	0.298356	-0.101453	0.0850267	-0.139812	-0.536191	-0.143338	0.346246	-0.522912	0.49236	0.422132	0.547105	0.206897	0.0332747	0.32047	0.10542	0.258271	0.109855	0.160111	0.575814	0.285548	-0.0986338
-0.410419	-0.141431	0.0628042	-0.191286	-0.908243	-0.461821	-0.431449	-0.329604	-0.5098	-0.429755	-0.394971	-0.143445	0.310241	-0.0158453	-0.0371809	0.153836	0.139009	0.285495	0.162856	0.249347	-0.040616	0.179048	0.338637	0.248727	0.386598	-0.502782	0.994071	-1.19978	0.560676	0.298356	-0.101453	0.0850267	-0.139812	-0.536191	-0.143338	0.346246	-0.522912	0.49236	0.422132	0.547105	0.206897	0.0332747	0.32047	0.10542	0.258271	0.109855	0.160111	0.575814	0.285548	-0.0986338
0.317727	-0.215338	-0.365233	-0.00070858	-0.0973892	-0.159634	-0.083744	-0.31897	0.261126	0.172369	0.256468		0	-0.324234	-0.176105	0.42967	-0.0433455	1.12014	-0.656205	1.68078	-0.91198	0.169954	1.43028	1.06159	0.11166	-0.134705			0.93212	0.511751	0.366442	-0.0188713	0.0224886	0.100924		0.712349		-0.717189	0.154236	-1.07905	-0.426362	-0.100771	-0.737341	-0.469118	-0.132454	-0.559042	-0.6003	-0.0499935	-1.07189	0.637077
-1.65692	-0.831482	-1.45527	-1.53409	-0.92798	-1.64193	1.45739	0.563324	-0.14398	0.304361	0.247019	0.145275	-0.357521	-0.24528	-0.350126	-0.0523424	0.208321	-0.0645838	-1.02076	-0.208134	0.365541	0.166406	-0.523282	0.126811	1.11113	0.661557	-0.377163	1.47043	-0.139828	0.536643	0.932261	-1.33303	0.803495	0.0925703	0.0162144	0.584008	0.302965	0.182889	0.0127249	0.59166	-0.314423	-0.275858	0.269425	-0.142971	0.537718	0.552204	0.0570307	-0.217934	-0.0329342	-0.613384
0.365091	-0.0730381	0.0144348	-0.0257549	0.286316	0.632153	0.0179348	0.0993233	0.227304	0.293537	0.410765	-0.331001	0.174475	0.117933	-0.0386639	-0.0244637	-0.120973	-0.211298	0.0618858	-0.174294	0.165562	0.169027	-0.168415	-0.145477	0.404405	0.16377	-0.0820503	0.259844	-0.0855122	-0.105019	-0.0519905	-0.141993	-0.223917	-0.389666	-0.441126	0.0124664	-0.0686531	-0.172915	-0.0246239	0.0282269	-0.125832	-0.270605	-0.245468	-0.0564222	-0.0458241	0.0330238	0.00859451	0.107574	-0.106752	-0.100208
0.293373	0.486233	0.873911	0.222406	1.37694	0.0705929	0.231846	0.127819	-0.0646706	0.422253	0.260611	-0.281301	0.300732	1.16041	-0.191751	-0.308644	-0.259352	0.128483	-0.0523987	0.315321	-0.0141067	-0.248627	-0.670513	-0.327694	0.42222	0.662394	-0.197549	0.0322695	-0.476271	-0.24329	-0.115883	-0.254381	-0.431526	-0.354545	-0.22962	-0.205734	0.100859	-0.381316	-0.369928	-0.241472	-0.0339947	-0.239666	-0.282869	-0.166862	-0.557714	-0.306246	-0.369831	-0.506216	0.0902729	-0.36392
-1.10279	-2.21463	-0.600988	-1.22549		-1.92828	0.302989	0.828238	0.114365	-1.24075	-0.361993	-0.842916	-2.08541	-1.81058	0.640122	-1.1404	0.403144	0.353974	-1.04777		-0.883204	-2.37166	-1.13235	0.695049				-0.785259				0.450053	0.497919	0.90581	0.64895	0.362916	-0.357851	1.03311	1.01474	0.263795	0.67366	1.18059	1.37356	0.642604	0.95758	0.575253	-0.195127	0.349061	-0.33503	-0.16869
		-1.1035			-0.670927	-0.667492					-0.255509		-0.351232	0.165071		0.166468	0.0113897	0.174677	-0.536373	0.00374842	-0.272984	-0.188364	0.0285797	0.233842	0.0082922			-0.240891	-0.111564	-0.338099		0.192676	0.13933	0.211164	-0.381372	-0.170302	0.0919113	-0.0849862	0.0831871	0.0696077		-0.0113525	0.143083	-0.550136	0.413831	-0.0114002	-0.113135		-0.213544
-0.208542	-0.0147171	0.0863066	0.149542	-0.0263271	-0.304289	0.627364	0.113998	-0.0710278	0.078516	0.0767136	0.173269	-0.364309	-0.392553	0.0187263	-0.205986	0.102955	-0.146469	-0.0551682	0.196264	-0.43499	-0.478762	-0.20038	-0.02981	-0.178532	-0.243017	-0.311571	-0.101005	-0.120068	-0.0723667	-0.141293	0.0532684	0.063036	0.308409	0.117096	0	0.0967827	-0.0777903	-0.173321	-0.052515	0.000879288	0.309553	0.452224	-0.0261402	0.0976963	-0.162317	0.156731	-0.12928	-0.0434599	-0.201565
-1.06183	-0.793669	-0.913784	-1.01641	-0.881931	-1.13095	-0.228567	-0.167662	-0.651873	-0.290422	-0.247932	0.133389	0.125046	0.254864	0.366768	-0.0541077	-0.0159645	0.0556889	0.0520916	-0.2197	-0.111258	-0.509052	0.0252476	0.0952492	-0.261881	-0.0843925	-0.0603333	0.473537	-0.108572	-0.0217381	-0.250608	-0.0779552	0.0199413	-0.0282631	0	0.273293	0.276857	-0.0902958	0.0974464	0.224857	0.338171	0.127449	0.135956	0.116016	0.192358	0.215773	0.299305	0.199533	0.160641	0.23831
0.278208	-0.00635004	-0.047646	-0.123566	0.110721	-0.0604463	0.133841	-0.191773	0.410756	0.461395	0.570174	-0.119548	0.330508	0.0917878	-0.192312	-0.0123796	-0.147105	-0.577817	-0.114306	-0.0626369	-0.0117092	0.0905051	-0.166383	-0.0857377	0.332372	-0.333688	-0.26207	-0.07017	-0.135671	0.0320754	-0.0318065	0.152178	-0.19754	-0.174314	0.144084	-0.308475	-0.197251	-0.238401	-0.238743	-0.332319	0.367309	0.019526	0.44787	-0.0699277	0.163821	0.072062	-0.132533	-0.120389	-0.0462489	-0.137633
0.0424805	0.0200863	-0.117599	-0.072607	0.288704	-0.31204	-0.0502434	0.0527058	-0.108534	0.0273552	0.00231743	0.00139809	-0.0316315	0.00865746	0.0968037	-0.183712	-0.0206261	-0.0453415	-0.0317688	-0.0262299	0.0218067	0.0676289	-0.0803242	-0.115128	0.0765114	0.202103	0.114933	0.414879	-0.094099	0.0464687	-0.0830975	-0.101494	-0.0956459	-0.0538635	-0.116539	-0.0634937	0.0906696	-0.162292	-0.197308	0.0740376	0.00222397	-0.103323	0.0753994	0.0519543	-0.0996265	-0.0110188	-0.0784626	0.0467319	-0.0308762	0.00442123
														0.451623			-0.121814	-0.319782		-0.503585			0.385154	0.441617	0.685826	0.839573		0.227329	0.00108051			0.0773497	0.15692		-0.210454		0.217969	0.0860538	-0.167703			-1.09297	-0.700698	0.166335		-0.526732	-0.00805187	-0.225877
														0.451623			-0.121814	-0.319782		-0.503585			0.385154	0.441617	0.685826	0.839573		0.227329	0.00108051			0.0773497	0.15692		-0.210454		0.217969	0.0860538	-0.167703			-1.09297	-0.700698	0.166335		-0.526732	-0.00805187	-0.225877
-0.0700903	-0.00333786	-0.00245094	0.0827789	0.367319	0.430012	0.211973	0.0707436	0.276109	0.291534	0.57916		-0.122436	-0.00239754	-0.369759	-0.3339		-0.0275097		0.0296917	-0.0911407	-0.0792599	-0.479723	-0.250939			0.0446911	0.0373804	-0.73991			-0.206867			0.03652	0.00290299					0.129786			-0.825581		-0.223625	-0.284636	-0.259134	-0.343475
-0.265366	-0.722649	-0.915611	-0.696548			-0.682228	-0.439471	-0.654237	-0.0661631	0.131072	0.178192	0.108857	0.223311	0.0364838	0.43533	0.0748477	0.595021	0.030757		0.133236	-0.402939	-0.807073	-0.24357	0.466709	0.821756	0.626136	1.65899	0.262753	0.410785	0.203764	-0.84815	-0.0681963	-0.403666	-0.367978	0.347432	0.351476	-0.180294	-0.630269	0.127028	-0.236527	-0.401414	0.0306168	-0.202183		0	-0.445855	-0.0772829	0.0416918	-0.466667
0.380859	-0.392681	-0.144682	-0.00962448	0.205902	0.336529	-0.251984	0.0663204	0.139709	0.178675	-0.0863075	-0.255186	0.106947	0.0191383	0.0804901	0.00779343	-0.00453377	-0.23992	0.34663	0.0887737	0.00179291	0.161442	-0.271717	-0.0745659	0.365101	0.363871	0.283548	0.450084	0.0461502	0.0808392	-0.156467	-0.0128822	-0.177059	-0.320759	-0.358404	-0.0250549	-0.239021	-0.162933	-0.0208187	-0.309767	-0.0462284	-0.229468	-0.11764	0.0870628	-0.161253	0.170244	-0.101955	-0.315451	-0.307928	-0.0904903
-0.621774		-0.74477		-0.402696	0.306409	-0.381653	-0.34549	-0.396514	-0.354994	-0.24924	-0.241543	-0.133185	-0.172554	0.0179644	-0.0379772	-0.0636492	0.215815	-0.188899	-0.121408	-0.19361	0.135747	-0.058836	0.172774	0.0226183	0.686955	0.464371	0.443107	0.467385	-0.0373755	0.476523	-0.326556	0.165881	0.497484	0.206317	-0.264995	0.134923	0.509755	0.186397	0.422095	-0.0953512			-0.816253	0.191369	-0.0665636
-0.621774		-0.74477		-0.402696	0.306409	-0.381653	-0.34549	-0.396514	-0.354994	-0.24924	-0.241543	-0.133185	-0.172554	0.0179644	-0.0379772	-0.0636492	0.215815	-0.188899	-0.121408	-0.19361	0.135747	-0.058836	0.172774	0.0226183	0.686955	0.464371	0.443107	0.467385	-0.0373755	0.476523	-0.326556	0.165881	0.497484	0.206317	-0.264995	0.134923	0.509755	0.186397	0.422095	-0.0953512			-0.816253	0.191369	-0.0665636
0.114244	0.146086	0.150844	0.226387	0.174505	0.476957	0.158584	0.00965405	0.191592	0.11032	0.0707712	-0.322679	-0.591636	-0.391934	-0.140158	-0.120028	-0.547998	-0.258831	-0.00937271	-0.697079	-0.0865965	-0.53944	-0.590231	-0.364641			-0.246154	0.0484888	-0.2571	0.110902	-0.0941339	-0.213515	-0.108738		-0.0928159	0.436607	-0.470361	-0.149563	-0.380246	-0.441518	0.0290461	0.317904	0.306	0.354961	-0.291032	-0.0132995	0.381884	0.313605	0.252016	0.273392
-0.796824	0.294662	0.52534	-0.234879	0.521801	0.715477	-0.408848	-0.493837	0.184479	0.378428	0.55842	-0.0599642		-0.0206108	-0.04422	-0.271009	-0.190885	-0.437236	0.220216	0.165014	-0.648098	-0.401852	-0.100199	-0.845313	0.502233	0.742025	0.630611	0.648208		0.150724	0.107218	-0.230434	-0.407362		-0.0633183	-0.656968	0.332546	0.093502		-0.157144	-0.163599	-0.621632		-0.0358443			-0.383526	0.0515862	-0.0754595	0.0770779
-0.572963	-0.982414	0.575609	-0.606629	-0.557245	0.0357208	-0.689181	-0.37178	-0.553915	-0.387274	-0.42765	-0.498026	-1.35077	-1.02724	-0.365217	-0.253208	0.384148	0.182318	-0.195007	-0.268101	-0.833298	-1.56662	0.231631	0.493584	0.22928	0.0889368		-0.241708	-0.540716	-0.301654	-0.137358	-0.0873394	0.607876	1.13065	0.416595	0.356878	0.165004	0.501583	0.616751	0.146904	0.472263	-0.164612	-0.270769	0.479776	0.375734	0.204283	0.355923	0.585113	0.109782	-0.359482
-0.572963	-0.982414	0.575609	-0.606629	-0.557245	0.0357208	-0.689181	-0.37178	-0.553915	-0.387274	-0.42765	-0.498026	-1.35077	-1.02724	-0.365217	-0.253208	0.384148	0.182318	-0.195007	-0.268101	-0.833298	-1.56662	0.231631	0.493584	0.22928	0.0889368		-0.241708	-0.540716	-0.301654	-0.137358	-0.0873394	0.607876	1.13065	0.416595	0.356878	0.165004	0.501583	0.616751	0.146904	0.472263	-0.164612	-0.270769	0.479776	0.375734	0.204283	0.355923	0.585113	0.109782	-0.359482
0.111115		-0.0642071		-0.675088	1.13033			2.01025	1.83513	0.629196		-0.679537		1.09453	-0.00969315		-1.9457	-0.284309		-0.207151		-2.48634	-1.74654	2.15736	2.02611	2.91001	0.850975	0.051218	-0.560427	-0.162828		0.305845		-0.910118	-0.943989	0.211458	0.17276	-0.146236	-0.692648		0.983683			-0.256634	-0.238044		0.202654	-0.669004	-2.07368
0.111115		-0.0642071		-0.675088	1.13033			2.01025	1.83513	0.629196		-0.679537		1.09453	-0.00969315		-1.9457	-0.284309		-0.207151		-2.48634	-1.74654	2.15736	2.02611	2.91001	0.850975	0.051218	-0.560427	-0.162828		0.305845		-0.910118	-0.943989	0.211458	0.17276	-0.146236	-0.692648		0.983683			-0.256634	-0.238044		0.202654	-0.669004	-2.07368
0.416668	0.31144	-0.00154305	-0.290789	0.286768	0.166639	0.153177	-0.243999	0.0321474	0.335852	0.183765	-0.226715	0.238901	0.204987	-0.360973	0.257753	-0.343277	-0.035532	-0.293433	-0.169227	-0.544964	-0.555958	-0.813088	-0.62055	0.432969	0.471431	0.422247	-0.155178	-0.0695477	-0.0314865	0.252786	-0.151236	0.196392	0.741764	-0.514096	-0.213291	-0.491083	-0.464258	0.290325	-0.284691	-0.567741	-0.330773	-0.106128	-0.999144	-0.355865	-0.30057	0.291469	-0.225679	0.191353	0.00297737
-0.174681	-0.35467	-0.386229	-0.274221	-0.215414	-0.0859432	-0.381695	-0.364151	-0.701315	-0.761629	-0.469736	-0.223154	0.078022	0.0957413	0.384487	-0.123531	0.0313282	0.0911007	0.0113659	-0.00884438	0.436769	-0.0232353	-0.223997	0.0332928	0.0395203	0.427246	0.11866	0.765862	0.217842	0.0944233	-0.0461178	-0.313753	-0.210426	-0.0799809	-0.16021	-0.365118	0.298609	0.022213	-0.0777626	0.00832748	0.117193	0.0685863	0.0767879	0.164433	-0.15657	-0.111063	0.184608	0.106636	-0.0843048	-0.162165
-0.107441	0.321358	0.000799179	-0.0162449	0.314167	0.324709	0.283819	0.00219727	-0.153055	0.00139046	-0.123663	0.0842609	-0.088274	0.0920696	0.125231	-0.0804195	0.116783	0.123182	-0.340166	0.176584	0.240028	0.0165577	-0.222895	0.0597763	0.170103	-0.0303116	0.110918	0.394832	-0.131817	-0.0667477	-0.00766945	-0.0709534	-0.204952	-0.279984	-0.216979	0.0951538	0.105707	-0.239972	-0.315052	0.226868	-0.262125	0.200563	0.0780334	-0.0426979	-0.00789642	-0.259687	-0.216063	-0.0267982	0.070303	-0.0290985
0.0288525	0.169117	0.0563145	-0.0133171	0.173166	0.162926	-0.180597	0.0923405	-0.279022	-0.098999	0.121267	-0.068552	-0.0176773	0.0353832	0.0635166	-0.0938721	0.00341034	0.0367489	0.00303459	0.0394001	0.0953007	0.148163	-0.0373383	0.0114059	-1.30225	-0.251072	-0.373587	-0.371806	0.029953	0.00806808	-0.0348244	-0.186102	0	0.00374985	-0.0855808	0.112455	-0.115383	-0.269756	-0.216291	0.0690365	0.109503	-0.0056591	-0.032795	0.13089	0.0398464	0.0171375	-0.0545349	0.0279694	-0.0836544	-0.15914
-0.147871	-0.20509	-0.0743523	0.0203228	-0.0312023	-0.243664	0.072401	0.197227	-0.30154	0.191708	0.158022	-0.0325203	-0.160095	-0.509794	-0.0386124	-0.267729	-0.035265	-0.148682	-0.20422	-0.261806	0.0602226	-0.022438	-0.265442	0.0762615	0.0109501	0.257349	-0.579214	0.51913	-0.281721	0.215736	-0.145288	0.105974	-0.0475197	-0.122908	-0.0267582	0.0921688	0.0403728	-0.241419	-0.178898	0.00693703	0.0888386	0.00511169	0.018404	0.335054	0.113325	0.123919	0.189695	0.142763	-0.111559	-0.0393696
							-1.47202				-0.408339	0.00361443	0.0102353	0.165259	-0.274471	0.213827	0.182913	-0.052628	-0.336311	-0.224597	-0.456224	-0.479739	-0.432536		-0.699299	0.297601	0.362685	0.094089	-0.0526409		-0.428913	0.0127797		0.119938	-0.161712	0.334711	0.215595	-0.178116	0.109745	-0.309252	0.115993	-0.0711937	0.331606	-0.0873032	-0.0796065	-0.185657	0.26647	0.263659	0.172935
1.00437	0.143826	0.621654	0.432036	0.984361	0.718246	1.40408	1.28883	1.12767	0.866769	0.815099	-0.208537	-0.471917	-0.897824	-0.326816	-0.466945	0.202348	-0.092762	-0.536885	-0.091938	0.391864	-0.0173502	-0.25487	-0.0317469	-0.775521	-0.500579	-0.797064	0.355585	-0.406543	-0.266618	-0.317122	-0.0161009	0.374179	0.109332	0.000445366	0.255416	-0.18213	-0.287313	-0.10345	-0.0512533	-0.00991726	0.155559	-0.132228	-0.0645952	-0.0105867	0.0187197	-0.380994	-0.0167866	-0.193977	-0.089076
0.219128	0.193108	0.164126	0.107886	0.281837	0.198963	0.560839	0.27914	0.314496	0.496207	0.479776	-0.0180645	-0.819376	-0.522623	0.139981	-0.452216		-0.0713019	-0.212468	-0.40457	0.351852	-0.0831075		-0.364316		0.230416		-0.241482	-0.71804	-0.336185	-0.278797	-0.240622	-0.167072		-0.154983	-0.438078	0.0472326	-0.183558	-0.425132	0.194621	0.00996494	0.424776	0.453557	0.0918183	-0.357005	-0.158628	-0.252998	-0.00179958	-0.108092	0.222603
-0.546771	0.51994	0.834919	0.498544	-0.0472383	-0.882525	0.858647	0.639659	0.588851	0.865308	1.14242	0.444165	-0.0221825	-0.200204	-0.582944	0.124775	-0.0862093	-0.859371	0.0771723	-0.607845	-0.0302553	0.150373	0.561589	0.0617161		-1.21841	-0.05089	-1.98255	0.39562	-0.0480652	-0.244294	-0.0581198	-0.687389	-0.80478	-0.547559	0.40493	-0.843614	-0.0699759	0.234481	0.183017	-0.112281	0.541133	0.202069	-0.0889349	0.210135	-0.251842	-0.117428	0.0585814	-0.313091	0.0969858
-0.546771	0.51994	0.834919	0.498544	-0.0472383	-0.882525	0.858647	0.639659	0.588851	0.865308	1.14242	0.444165	-0.0221825	-0.200204	-0.582944	0.124775	-0.0862093	-0.859371	0.0771723	-0.607845	-0.0302553	0.150373	0.561589	0.0617161		-1.21841	-0.05089	-1.98255	0.39562	-0.0480652	-0.244294	-0.0581198	-0.687389	-0.80478	-0.547559	0.40493	-0.843614	-0.0699759	0.234481	0.183017	-0.112281	0.541133	0.202069	-0.0889349	0.210135	-0.251842	-0.117428	0.0585814	-0.313091	0.0969858
-0.100854	0.339709	0.980388	0.388722	0.197118	0.755137	-0.39182	-0.0350237	0.627084	0.555112	0.203422	0.0703402	0.19225	0.0906286	0.177661	0.0692606	-0.358624	-0.120238	0.724528	-0.289021	-0.567689	0.168105	0.705314	0.249856	-0.626914	-0.926103	0.00302601	-0.814466	0.876807	-0.278502	0.207337	0.538388	-0.474873	-0.785449	-0.298238	0.116157	-0.448272	0.615165	0.665917	0.21853	-0.37202	-0.470584	-0.480237	0.26385	0.366027	0.0673265	-0.177917	-0.159835	-0.142812	1.30247
-0.0391407	0.401423	0.725733	0.422962	0.258831	0.774454	-0.330107	0.0162983	0.355824	0.298189	0.265135	0.132051	0.253963	0.152342	-0.0791225	0.130974	-0.296276	-0.0585251	0.473127	-0.227308	-0.505976	0.229818	0.709934	0.122379	-0.565201	-0.82202	0.0647392	-0.752752	0.624805	-0.216789	0.269049	0.279722	-0.413159	-0.723736	-0.236526	0.17787	-0.386559	0.358841	0.408941	0.280243	-0.310308	-0.727909	-0.418526	0.325563	0.431871	0.12904	-0.116203	-0.0981216	-0.0810986	1.04815
-0.0391407	0.401423	0.725733	0.422962	0.258831	0.774454	-0.330107	0.0162983	0.355824	0.298189	0.265135	0.132051	0.253963	0.152342	-0.0791225	0.130974	-0.296276	-0.0585251	0.473127	-0.227308	-0.505976	0.229818	0.709934	0.122379	-0.565201	-0.82202	0.0647392	-0.752752	0.624805	-0.216789	0.269049	0.279722	-0.413159	-0.723736	-0.236526	0.17787	-0.386559	0.358841	0.408941	0.280243	-0.310308	-0.727909	-0.418526	0.325563	0.431871	0.12904	-0.116203	-0.0981216	-0.0810986	1.04815
0.721585	0.883323	0.631774	0.592576	0.4584	0.854959	0.166381	0.468215	2.57745	0.77604	0.794005	0.23599	0.419459	0.102469	-0.552325	0.444493	0.00640583	-0.0432653	-0.11416	0.302867	-0.637067	-0.0459146	-0.390971	-0.27805	-0.0699797	-0.31923	0.468335	-0.762366	0.20345	0.31704	0.27282	0.0273466	-0.673793	-1.23693	-0.797315	0.593507	-0.318101	-0.155238	0.0840502	0.145427	-0.449761	-0.744195	-0.372624	-0.635104	0.122262	-0.532306	-0.202334	0.264695	-0.542586	0.0482206
0.596638	0.75634	0.514338	0.478853	0.650352	0.717381	0.53046	0.523569	0.615032	0.717457	0.651508	0.110884	0.294233	0.00579453	-0.659693	0.255205	-0.0964775	-0.17617	-0.216635	0.198677	-0.715593	0.210785	0.303419	-0.271458	-0.098526	-0.340456	0.22906	-0.836468	0.25511	0.199053	0.180281	0.278059	-0.776676	-1.33981	-0.827093	0.45867	-0.351469	-0.13459	0	0.0626125	-0.476299	-0.427996	-0.404461	-0.66	0.0246162	0.0288696	-0.211243	0.139601	-0.229145	0.311039
0.639679	0.626022	0.874901	0.772764	0.395544	0.494658	0.911621	0.972538	1.01627	1.67988	1.81962	0.0633259	-0.573298	-0.114206	-0.270636	-0.269953	-0.444265	-0.33856	-0.126747	-0.364492	-1.20862	-0.347094	0.0748081	-0.457489	0.701333	-1.01687	0.0875349	-0.402253	-0.526442	-0.245796	0.191978	0.352287	0.273003	0.211178	0.158735	0.473501	-0.897001	0.0908689	-0.0423555	-0.0240726	-0.460243	0.0259609	-0.805393	-0.587589	-0.297194	-0.445229	-0.341213	0.00199509	-0.258228	-0.420454
0.517021	0.562696	0.811575	0.709438	0.332218	0.431332	0.848295	0.909212	0.99894	1.61655	1.57715	0	-0.636623	-0.177532	0.180508	-0.333279	-0.507591	-0.401884	-0.190073	-0.427818	-1.27195	-0.410418	0.0114822	-0.520815	0.57534	-0.478325	0.0205832	-0.288972	-0.589767	-0.309122	0.128653	0.288961	0.209677	0.147852	0.0954094	0.184431	-0.960327	0.120407	0.220671	-0.0873985	-0.523569	-0.037365	-0.868719	-0.650915	-0.360518	-0.508554	-0.404539	-0.129761	-0.321554	-0.48378
0.375008	0.625614	0.724287	0.641867	0.73258	0.633911	1.21655	0.669636	0.332563	0.717323	1.0317	0.386178	-0.0126038	0.123552	-0.331213	-0.373304	-0.378489	-0.323238	-0.623421	-0.0111885	-0.328278	-0.408112	-0.479126	-0.312527	-0.664397	-0.301848	-0.0818253	-0.154983	-0.313211	-0.338495	-0.795446	-0.0928993	-0.167665	0.115841	0.0723667	0	-0.447592	-0.636351	-0.535103	-0.65119	-0.258224	0.0572796	-0.15696	-0.158062	-0.616153	-0.285257	0.0150356	-0.404902	-0.252319	-0.169535
											-0.59286	-0.210567	-0.599279	-0.0624275	0.127866	0.121102	0.150967	0.200392	-0.0854435	-0.557146	0	0.137049	0.252447	1.00497	1.04768	1.08314	0.308236	0.542158	0.18387	0.226542	-0.370075	0.278718	0.1917	0.092001	-0.778252	0.140856	0.27387	0.426136	-0.0657997	-0.456549	0.496723	-0.313874	-0.368269	0.431742	0.162174	-0.556778	0.416905	-0.504104	-0.322357
											-0.595072	-0.212778	-0.60149	-0.0646381	0.125655	0.205752	0.148756	0.198181	-0.0876551	-0.559357	-0.00221062	0.134838	0.250237	1.00276	1.04546	1.08093	0.305803	0.539946	0.18166	0.224331	-0.372288	0.276507	0.154985	0.0965099	-0.780462	0.138644	0.27166	0.423925	-0.0680103	-0.458759	0.494513	-0.316085	-0.37048	0.429531	0.159964	-0.558989	0.414695	-0.506314	-0.324568
0.224456	0.0709476	0.216582	0.301779	0.556746	0.0526133	0.706514	0.467628	-0.321575	0.208656	0.394425	0.339274	-0.268506	-0.214887	0.0288258	-0.0324183	0.00687933	-0.0669289	-0.253014	0	0.137523	-0.026063	-0.129394	-0.385495	-0.244443	0.136432	-0.125824	0.373376	-0.390619	0.0710516	-0.383778	-0.315643	-0.00244522	-0.35794	0.0700731	-0.0546799	0.330359	-0.020669	-0.123495	-0.10475	0.0115285	0.348665	-0.178892	-0.0330629	-0.435945	-0.176611	0.173866	-0.12254	-0.315445	-0.386892
0.182306	0.18177	-0.00348282	0.102322	0.34227	0.427202	-0.0672646	-0.0105953	-0.216017	-0.116247	0.0652447	-0.123606	-0.0216713	0.0622272	0.132002	-0.180922	-0.120703	-0.142658	0.258297	-0.134542	0.258667	0.259489	-0.222782	-0.0457516	-0.122252	0.239033	-0.0424614	0.45377	-0.0270004	-0.035387	-0.181723	-0.203241	-0.210115	-0.25589	-0.0938148	-0.0111084	0.0817757	-0.0579262	-0.134872	0.102177	0.0243835	0.0420494	0.089592	0.026926	-0.17984	0.0191612	-0.145655	-0.00285721	0.131601	-0.0457134
0.607414	0.179079	-0.0134926	0.0473309	0.488997	0.228977	0.640187	0.558643	0.240566	0.599903	0.364782	0.00635433	-0.0921326	-0.0314779	-0.367039	-0.247	0.0706482	-0.283158	-0.350903	0.320044	-0.183969	-0.00827408	-0.112492	-0.534624	0.211321	-0.0244026	-0.189813	-0.273622	0.0452127	0.2812	-0.0555429	0.0131016	-0.344165	-0.327935	-0.191072	-0.0205388	-0.0799675	-0.0924258	-0.407521	-0.11571	-0.134736	-0.192221	-0.392733	-0.241964	0.068203	0.148939	-0.108792	-0.093688	-0.0135136	-0.266837
0.425973	0.181044	-0.640441	-0.425262	0.174898	0.6698	-0.204999	-0.0653419	-0.362909	-0.527601	0.370722		0.576805	-0.185736	-0.254188	0.448074	-0.654755	-0.597175	0.389984	1.88207		2.36213	0.64629	-1.19035	0.594968	2.52617	0.731539		0.802734	0.590126	0.789482	-0.546911	0.0324631	-0.407425	-0.271892	-0.168383	-0.372794	-0.038456	-0.347401	0.0724411	-0.409494	-0.199528	-0.581667	-0.370953	0.687067	-0.285648	-0.343871	0.360985	-0.511471	-0.196311
0.407188	-0.679665	-0.177233	0.255621	0.416244	0.173838	0.276825	0.348497	-0.336082	-0.0330582	0.903112	-0.310424	0.689511	-0.56777	0.247216	-0.336103	-0.321585	-0.669946	0.106544	1.14157	1.51607	1.00865	-0.00789833	-0.229258	0.639572	0.224433	0.843678	0.853838	1.0053	0.364212	0.0738697	-0.19791	-0.199651	-0.465959	-0.260295	0.102518	-0.0902281	-0.600254	-0.0680523	-0.419544	-0.424747	0.43859	-0.0131702	-0.304276	0.191346	0.0417061	-0.672564		-0.328438	-0.0765181
-1.00964	-1.26331	-1.26024	-1.68018	-0.98797	-0.411691		-2.53281				0.327203	0.157392	0.159822	-0.21399	-0.184949	0.0435371	-0.107892	-0.433383	0.321252	0.180564	0.489587	0.136573	0.174656	0.462106	0.334758	-0.0809526	0.0656478	0.124537	0.174987	0.278668	-0.0457468	-0.523582	-0.088275	-0.509542	0.334744	0.119544	-0.022193	-0.272204	0.472531	-0.397571	-0.329435	-0.232184	-0.49118	0.0301943	0.0291376	-0.111682	-0.321367	-0.312577	-0.034152
-0.098896	0.0470343	0.173249	0.259891	0.00800514	-0.00613546	-0.0720015	0.278451	0.2121	-0.0429554	0.561279	0.356436	-0.356006	-0.45831	0.0674334	-0.477541	0.106592	-0.0902982	-0.055419	-0.249202	-0.0547876	0.0651617	-0.0162048	-0.126923	-0.393118	-0.357352			-0.347959	-0.0476999	-0.465706	0.263622	0.0852237	0.111017	-0.002491	0.0407348	0.240019	-0.220051	-0.106427	0.148557	0.0765848		-0.319365	0.040175	0.0972958	-0.0804	0.0512581	0.00105047	-0.0855441	-0.0527401
0.0141926	0.278178	-0.20771	-0.81003	0.81409	-0.205751	0.252167	0.557898	1.03736	0.620255	0.740122	-0.0960293	-0.112841	-0.190084	-0.583106	-0.0107231	-0.162454	-0.923923	-0.99626	-1.388	-1.45065	-0.374657	-0.231953	0.401653	-0.675644	-0.0133142	-0.0408363	0.323588		-0.714851	-0.763981	-0.0705681	0.597254	0.574814	0.215078	0.523041	0.121298	-0.195307	-0.0275249	-0.0128288	-0.454356	-0.195517	-0.0554008	-0.128743	0.0179081	-0.417343	-0.225792	0.855898	-0.396553	0.18437
-0.14324	0.180062	-0.415504	-0.612377	0.757463	-0.197681	0.157318	0.408836	1.03096	0.790514	0.732394	-0.0851421	-0.213717	-0.289999	-0.574682	-0.529226	-0.181032	-0.913036	-0.706898	-1.37712	-1.31557	-1.1497	-0.321178	0.0297852	-0.34429	-0.167832	-0.791543	0.529383	-0.800149	-0.453987	-0.806969	0.0493851	0.444284	0.636623	0.111282	0.533926	0.132185	-0.412447	-0.139856	-0.30863	-0.270296	0.201382	-0.179543	-0.592178	0.0765171	0	-0.387228	0.725039	-0.0937195	0.321898
											-0.20571		-0.699668	-0.141134		0.145242	-0.187654	-0.327033				-0.796009	-0.205248				-0.355302	-0.426116	-0.0221009	-0.481936		0.384048	0.691415	0.452443	-0.449766	-0.126523	-0.174001	-0.167905	0.084897	-0.254711	0.2241	0.166574	-0.00688887	0.12078	-0.435676	-0.2514	-0.625833		-0.306466
0.514508	-0.0313578	0.564158	0.183555	-0.171679	0.881665	-0.416854	-0.0136805	0.43567	0.31219	0.478213	-0.712241	-0.539727	-0.379344	0.463237	-0.148111	0.0228949	0.458978	0.632125	0.85971	0.297297	0.103728	0.548676	0.402905	0.731546	0.148	0.283071	-0.204708	0.717496	-0.0113192	-0.154561	0.532334	-1.18649	-1.70063	-0.989648	0.233697	-0.0676908	0.537465	0.766671	-0.438865	-0.232812	0.630433	-0.773879	0.110307	0.245095	-0.24594	-0.280387	0.939569	-0.212974	-0.286979
0.514508	-0.0313578	0.564158	0.183555	-0.171679	0.881665	-0.416854	-0.0136805	0.43567	0.31219	0.478213	-0.712241	-0.539727	-0.379344	0.463237	-0.148111	0.0228949	0.458978	0.632125	0.85971	0.297297	0.103728	0.548676	0.402905	0.731546	0.148	0.283071	-0.204708	0.717496	-0.0113192	-0.154561	0.532334	-1.18649	-1.70063	-0.989648	0.233697	-0.0676908	0.537465	0.766671	-0.438865	-0.232812	0.630433	-0.773879	0.110307	0.245095	-0.24594	-0.280387	0.939569	-0.212974	-0.286979
0.0289459	0.518127	0.364298	0.260164	0.454514	0.944763	0.50263	0.253738	-0.245367	-0.242971	-0.120201	0.07938	-0.0153732	-0.00470352	0.0896454	-0.567106	0.473446	0.413967	-0.123085	0.246647	0.3743	0.187864	-0.0797062	0.0886765	0.00714302	-0.0150509	0.243639	0.783682	-0.116171	-0.209146	-0.0212708	-0.0230389	-0.61064	-1.17685	-1.0025	0.250614	-0.0887012	-0.109129	-0.0899696	0.176373	-0.260971	0.132185	0.195311	0.0923481	0.135284	-0.015131	0.0224628	-0.243237	-0.20731	0.125584
0.27784	0.565838	0.00960922	0.520712	0.980484	0.331093	1.2557	0.40435	-0.632116	0.792545	0.3983	-0.25771	0.505533	-0.138401	-0.305725	0.0105553	0.188578	0.0584965	-0.441574	0.594183	-0.232964	0.392147	0.446039	-0.49295	0.541334	-0.475899	-0.124802	0.519708	0.380051	0.483828	0.45282	0.232447	-0.272547	-1.37334	-1.17334	0.451591	0	-0.29192	0.177423	0.504686	-0.826199	-0.108568	-0.23455	-0.542572	0.127033	-0.133636	0.0751266	-0.120029	-0.255245	0.0377522
		-0.939377		-1.25241		-0.51073	-0.358014		-0.299172	0.0916748	0.0420227		-0.700161	-0.241542		0.0730953	-0.309563	-0.487799		-1.28441		-1.13095	-0.671855						-1.37311		-0.448357	0.586298	1.16945	0.138931	-0.232556	0.0363197		-0.659462	-0.0393505	-0.404668	0.174873	-0.0510535	0.00539208	-0.369205	-0.328477	-0.35342		0.0578947
	-0.199358	-1.13898	-0.142026	0.219854	-0.447568	0.324035	0.427962		0.0517464	-0.0159607	-0.468608	-0.322258	-0.173755	0.574288	-0.200178	0.500708	0.419789	0.0781498	0.10181	0.233262	-0.325818	-0.172094	-2.07199		1.23469			0.0141506	0.210921			-0.423777	-0.00300407	0.329393	0.13927	0.0025692	-0.156585	0.420042	0.305936	0.902662	-0.175459	0.653626	0.303556	0.431309	-0.0454321	-0.146158		0.0681801	-0.47929
-0.192049	-0.264907	-0.185799	-0.108939	-0.62797	-1.61001	0.765082	0.421844	0.227399	0.386827	0.243038	0.279516	0.0519457	0.0466871	-0.00924015	-0.0297408	0.307175	-0.0407887	-0.418778	0.673068	-0.285172	-0.154394	-0.0362883	-0.58672	0.900104	1.34142	-0.200219		0.0975485	0.146789	0.201563	0.0251389	-0.731488	-0.315944	-0.42372	0.132958	0.096148	-0.304476	-0.219945	0.293252	-0.288435	-0.0488129	-0.157007	-0.409246	0.509374	-0.0178318	-0.147988	-0.371687	-0.151373	0.177177
0.27076	0.381359	0.26956	0.256729	0.358818	0.157717	0.507113	0.122738	-0.0540981	-0.0441494	0.0691414	0.329222	-0.182058	-0.375624	-0.101835	-0.118582	0.21776	-0.145319	-0.128426	-0.0325127	0.0586319	0.00776863	-0.27911	2.09808e-05	-0.558352	-0.32786	-0.56588	0.13444	-0.316324	-0.0547562	-0.142227	-0.0734024	0.097765	0.0799332	0.123819	-0.304058	0.0862751	-0.143934	-0.144249	0.0594463	-0.0828514	-0.0632324	0.368256	0.00657463	-0.245684	-0.170807	0.0916653	0.085041	-0.268694	-0.000984192
0.0342464	0.195396	0.142572	-0.0218239	0.30813	0.344486	0.234612	0.0279694	-0.168514	-0.0112457	-0.0383492	0.0716324	0.0527325	0.22867	0.151499	-0.477573	0.057476	0.237885	0.00938225	0.183624	0.304983	0.176117	-0.251177	-0.22467	0.116426	0.0899296	-0.161341	0.91793	-0.0530567	0.212145	0.0557823	-0.18375	-0.184072	-0.147194	-0.213381	-0.26178	0.0207615	-0.244844	-0.19334	0.176441	0.0380459	0.038599	-0.0577774	-0.107901	-0.124454	-0.101639	-0.148705	-0.00725365	0.0105057	-0.0514145
-1.36093	-1.30374	-1.34124	-1.87247	-0.302362	-0.898357	0.771009	-0.0281467	-1.7226	-1.01979	-0.658381	-0.0201683	0.0288601	-0.0415421	0.448683	-0.571987	0.6457	0.353697	0.0220966	-0.625246	0.35795	0.325935	-0.24638	0.049963	1.03086	0.16172	1.09603	1.44774	0.538286	0.706455	1.13766	-0.229696	1.12807	0.348469	0.285505	-0.869617	0.836876	0.523893	0.370024	1.17263	-0.316776	-1.91643	-2.11824	-0.68681	0.58823	-0.0842743	-1.534	-2.28773	-2.34189	-2.27346
0.835529	0.136088	-0.721183	-0.859425	1.15425	0.91534	-0.447174	-0.601517	0.456526	1.06856	1.25764	-0.619284	0.0102854	0.495224	-0.992991	-0.297394	-1.22589	-0.54475	-0.145227	-0.142168	-0.606938	-0.609278	-0.267197	-0.747553	0.286919	0.324556	0.428602	0.703837	-1.06801	0.670717	0.03162	-0.876309	-0.299072		-0.256014	0.098134	-0.0863762		-0.325556	-0.319443	-1.31464					-0.973691	0.176689	0.207401	0.141147	0.0139818
0.266592	0.12006	-0.015543	-0.0349922	0.186644	0.326899	0.0778923	0.0896072	-0.0107384	0.159555	0.0550308	0.0240555	-0.00116157	0.0421505	0.0417728	-0.000986099	-0.221445	-0.179558	0.017765	-0.159688	0.122905	-0.0541916	-0.195069	-0.176752	-0.141226	0.0185757	0.0154581	0.34355	-0.0329666	-0.0157928	-0.308493	-0.0516224	-0.084444	-0.169694	-0.389201	-0.0396423	-0.0781364	-0.274791	-0.152754	0	-0.063694	-0.140231	-0.15834	-0.122951	-0.134018	-0.0441246	-0.138034	-0.0661945	-0.0149612	-0.0342503
0.223307	0.215986	0.0581522	-0.175034	0.109077	0.60162	-0.0704441	0.0402794	0.0915289	0.0662136	0.197979	-0.281708	-0.0910835	0.0328789	-0.0230484	-0.0522766	-0.152326	-0.173273	0.0211458	-0.0942898	0.0445442	0.101841	-0.15696	-0.214535	-0.265671	0.113737	0.520699	0.639794	-0.0176067	-0.0517082	-0.133846	-0.344284	-0.158969	-0.444651	-0.128754	0.00378227	0.181826	0.144461	-0.463966	0.247011	0.0782566	-0.181763	-0.0277967	0.135373	-0.168539	-0.0945206	-0.202129	-0.249655	-0.189251	-0.17869
-0.18133	0.00385666	0.0572467	0.296778	-0.0349579	0.0261917	-0.126295	-0.559026	-0.779282	-0.176795	-0.232704	0.178131	-0.157154	-0.233349	0.853321	-0.182695	0.40443	0.414227	0.52191	-0.469323	0.264122	-0.186283	-0.366619	-0.185825	-0.733734	-0.805202	-0.563129	-0.196004	0.130589	0.0329914	0.0436783	-0.397785	0.141132	0.782	0.509422	0.234138	0.115631	-0.222754	-0.302301	0.545778	0.524742	0.17429	0.869368	0.588575	-0.215771	0.589313	-0.345714	-0.118787	-0.106762	-0.403673
-0.850522	-0.830145			0.0744667	0.285931			-0.419766	-0.620798	-0.660248	-0.100518	0.284647	1.01518	-0.940493	0.0455132	-1.46745	-0.573807	0.0300665	-0.0242381	-0.564959	-0.960971	0.140765	0.756815	0.736602	1.03578	0.184088	0.861426	-0.100973	-0.503966		-0.716117	-0.0810919			-0.336763	0.170616			-0.158067	-0.797194			-1.13164		-0.763928	0.301628	0	0.186656	-0.0497088
-1.89417	-1.67403	-2.46609	-2.33348	-2.02844	-1.39276	-0.264383	-0.558857	-0.748892	-0.564894	-0.498123	-0.0185623	-0.261347	-0.032198	0.077589	-0.0954456	0.136267	0.0105648	-0.303123	-0.181837	-0.179552	-0.118872	-0.155714	-0.126858	0.425745	0.378397	0.0728836	0.736688	-0.0764809	0.329224	0.268934	0.102423	-0.21492	0.0371876	-0.0470467	0.334276	0.0363903	-0.228893	-0.0243416	0.314295	-0.330444	-0.0311127	0.125881	-0.137798	0.319489	0.158409	-0.0309277	0.238306	0	0.0546436
0.211362	0.341546	0.0246019	0.182579	0.0502253	0.391718		-0.337861	-0.380476	-0.0261869	-0.0331717	0.13322	0.147731	0.143281	-0.533351	-0.0542479	-0.0143003	-0.288466	0.105519	0.403642	-0.521823	-0.0402956	-0.116122	0.00978374	0.294137	-0.177797	-0.100599		0.51323	0.68793	0.557557	0.0678396	-0.244044		-0.0481825	-0.264062		0.0651464	0.0547457	-0.138072	0.171155	-0.258316	-0.0191441		-0.0804176	-0.0029211	-0.446225	0.018487	-0.121734	-0.388597
0.351629	0.30126	0.413196	0.3041	0.458601	0.405772	0.714031	0.452063	0.356136	0.789007	0.602398	0.130645	-0.120334	-0.320711	-0.243941	0.0694304	-0.0142899		-0.609126	-0.19439	-0.806452	-0.0984468	-0.10574	-0.119417	-0.00697994	-0.113441	0.00286865	-0.153527	-0.284452	0.162784	0.208079	0.140284	-0.436656		-0.526396	-0.180515	-0.496292	-0.272431	-0.449978	-0.611635	-0.466962	-0.26058	-0.440554	-0.81621	-0.0859337	-0.332541	-0.0874062	-0.0507889		-0.0365324
0.351629	0.30126	0.413196	0.3041	0.458601	0.405772	0.714031	0.452063	0.356136	0.789007	0.602398	0.130645	-0.120334	-0.320711	-0.243941	0.0694304	-0.0142899		-0.609126	-0.19439	-0.806452	-0.0984468	-0.10574	-0.119417	-0.00697994	-0.113441	0.00286865	-0.153527	-0.284452	0.162784	0.208079	0.140284	-0.436656		-0.526396	-0.180515	-0.496292	-0.272431	-0.449978	-0.611635	-0.466962	-0.26058	-0.440554	-0.81621	-0.0859337	-0.332541	-0.0874062	-0.0507889		-0.0365324
-0.0157642	0.0125599	-0.0338554	0.0201302	0.16351	0.145287	0.225197	-0.0286808	-0.169882	-0.0869865	-0.0595531	0.0195484	-0.0461712	-0.0685596	0.167969	-0.0394077	0.0669851	0.0797958	-0.105363	-0.060709	0.040678	0.0445805	-0.129831	0.076416	-0.06248	-0.0907364	-0.162825	0.288249	0.129354	0.0822906	-0.0890846	-0.0200901	-0.0222483	-0.113026	-0.0654316	0.0321217	0.0466328	-0.0153503	-0.0297356	0.141138	0.103441	0.20945	0.11594	0.124771	-0.0464582	-0.0114727	0.0101328	-0.0290985	0.0131874	-0.0374031
	-2.59236				-1.90006						-0.702519	-0.301612	-0.459723	-0.505716	-0.0648756	-0.0412226	0.00234318	-0.119378	-0.411052	-0.272859	-0.233321	-0.143111	-0.0523348	0.35867	0.488698	-0.00234318	0.330963	0.116128	0.3989	0.408183	-0.288658	0.397561	1.02064	0.437329	-0.433911	-0.128108	0.189843	0.399743	-0.410604	-0.140521	0.174809	0.297276	-0.188845	-0.0965509	-0.023263	0.307155	0.180787	0.130601	-0.150716
	-2.59236				-1.90006						-0.702519	-0.301612	-0.459723	-0.505716	-0.0648756	-0.0412226	0.00234318	-0.119378	-0.411052	-0.272859	-0.233321	-0.143111	-0.0523348	0.35867	0.488698	-0.00234318	0.330963	0.116128	0.3989	0.408183	-0.288658	0.397561	1.02064	0.437329	-0.433911	-0.128108	0.189843	0.399743	-0.410604	-0.140521	0.174809	0.297276	-0.188845	-0.0965509	-0.023263	0.307155	0.180787	0.130601	-0.150716
0.0760117	0.185355	-0.122242	0.0527201	0.332737	0.16251	0.219677	0.163433			0.504485	-0.0894699						-0.29891		0.106453	0.0688744	-0.338978	0.0963764	-0.305094		0		0.0733455	-0.451775	-0.100172	-0.269445	-0.0758514	-0.255504	-0.405748	-0.492388	0.151793	-0.175663	-0.42831	-0.494474	-0.467449	-0.19568	0.126762		-0.157515	-0.59622	-0.11334	-0.106928	-0.257244	-0.122335	-0.0595512
0.14296	-0.0679913	0.0771084	0.136406	0.153942	0.156462	-0.0864601	-0.0175114	-0.372433	-0.207598	-0.210114	-0.0634708	-0.418331	-0.0959702	0.0700951	-0.155857	-0.0819016	-0.087059	-0.0985107	-0.0823879	-0.0587482	0.0661659	-0.078474	0.140688	-0.237514	-0.0943661	-0.791826	0.260589	-0.255556	0.147133	-0.0923481	0.117453	-0.0326195	0.170622	0.0812588	-0.00204468	0.0832233	-0.045742	0.0674419	0.0727215	-0.000404358	0.205032	0.322304	0.248907	0.11758	0.0265656	0.317619	-0.103943	0.165083	-0.00749397
-0.310151	-0.149669	-0.0383272	-0.297	-0.0698738	-0.209545	-0.962645	-0.506022	-0.638486	-0.581651	-0.22107	-0.29466	0.190464	0.103194	0.0928183	-0.392047	0.431252	0.0703611	0.0518827	-0.138854	0.154439	-0.0337973	-0.0806618	0.159192	0.10197	0.259608	0.276198	0.535942	0.0461226	0.0311193	0.0251398	-0.198836	-0.0339251	0.251478	0.264834	-0.092412	0.00373363	0.190379	0.268477	-0.0673294	0.356823	0.0323305	0.0169306	0.235375	-0.0413179	0.0179338	0.0217047	-0.117289	0.0975313	0.0782909
-0.233114	-0.082058	0.520853	0.048193	0.910496	-0.199953	0.255487	-0.156582	-0.357328	-0.0480156	-0.173016	-0.115164	0.258743	1.65064	0.0122337	-0.414779	-0.0589561	0.175734	-0.0186005	0.610352	-0.267258	-0.465286	-0.374567	-0.0297966	0.210194	0.237926	-0.110842	0.222793	-0.265594	0.000457764	0.227404	-0.321295	-0.506432	-0.01758	-0.184505	0.118343	0.6959	-0.528004	-0.153696	0.0143585	-0.4139	-0.0716124	-0.0869961	-0.12641	0.137709	-0.0938282	0.130596	-0.236677	0.335457	-0.281036
0.207224	0.135038	0.342451	0.479733	0.308311	-0.0115662	0.222637	0.135527	-0.15765	0.143328	0.233717	-0.153219	-0.252583	-0.18648	0.18063	-0.250345	-0.0505047	0.043211	-0.0511703	0.0519333	0.530272	0.216839	-0.00163269	0.206547	-0.257641	-0.0310593	-0.185745	0.248139	-0.0703449	-0.144714	-0.255732	0.0102139	-0.0830746	-0.106348	0.0273991	-0.135256	-0.101784	-0.0366459	-0.306902	-0.207516	0.0411015	0.177662	-0.123909	0.229504	-0.150379	0.100132	0.131901	-0.115711	-0.0482731	-0.0916824
-1.06682	-0.999825	-0.950871	-1.18996	-1.58998	-1.47581	0.427237	0.0623035	0	-0.899729	-0.445023	0.246103	-0.644165	-0.506535	-0.0917587	0.134962	0.16074	-0.109621	-0.43478	-0.841028	-0.98074	-0.923838	-0.271521	-0.00616837	1.49188	1.27005	-0.747982	-1.77017	-0.241955	0.166164	-0.09519	-0.147631	0.0109863	0.0486393	-0.0395947	0.0932255	-0.0161304	0.0341606	0.0959702	-0.108831	0.165371	0.18536	0.235407	0.152243	0.0978756	0.256277	0.102785	-0.0784054	0.196943	0.164087
-0.220698	-0.125701	-0.0470848	-0.146824	0.0635738	-0.155159	0.0768204	0.191582	-0.203343	-0.0600786	0.0342674	-0.0542545	-0.241492	-0.420786	0.03022	-0.0441618	0.161942	-0.0924749	-0.0711193	-0.37037	0.139198	-0.154782	-0.133357	0.143926	-0.352696	0.228624	-0.440125	0.460123	-0.0946865	0.00536251	-0.0882587	0.1338	0.168845	0.131812	-0.0227613	0.13914	0.0176468	0.0196295	0.2141	-0.0268984	0.0899372	0.361496	0.279421	0.181477	0.198591	0.121798	0.385403	0.0656872	-0.0054245	-0.0365133
-1.39967	-1.30644	-0.659482	-1.06031	-0.62204	-1.19319	1.508	0.751663	0.381212	-0.0931864	0.319248	0.328831	-1.65878	-0.295157	-1.61004	-0.068018	0.0854549	-0.553049	-1.66653	-0.850824	-1.95428	-1.89579	-0.964975	-0.334674	0.633368	0.534433		0.0870441	-2.01888	0.0380096	-0.297355	-0.141459	-0.41435	-0.00187683	0.114616	-0.238675	0.041338	0.172878	0.054121	-0.551785	0.0762482	0.210812	0.223593	-0.126113	0.547077	0.203606	0.198633	-0.355104	-0.133419	-0.120825
1.12548	1.41601	1.20656	1.29414	1.13183	1.5615	-0.296726	0.213494	0.34845	0.315376	0.216257	0.0959396	-0.658628	-0.712961	-0.235758	-0.738148	0.19212	0.0585222	0.194244	0.385566	0.402924	0.529079	0.497122	0.106224	-0.530893	0.00221062	-0.164293		-0.078783	-0.586922	-0.982395	0.993704	-0.915379		-0.0603533	0.245386	-0.300103	0.0241852	0.102837	-1.41334	-0.953529	0.772055	0.00908852	-1.05143	-0.471893	-0.164144	-0.487959	-0.189796	-0.810342	-0.376921
1.01577	1.30331	1.08937	1.09015	1.01852	1.42219	-0.416415	0.140473	0.235135	0.202064	0.102942	-0.017374	-0.771941	-0.826276	-0.351272	-0.85146	0.078805	-0.0547915	0.048892	0.268943	0.283494	0.415479	0.963219	-0.00709057	-0.647225	-0.111104	-0.277608		-0.192098	-0.710891	-1.09571	0.874593	-1.02869	0.833761	-0.182506	0.132073	-0.414951	-0.0891275	0.121976	-1.19988	-1.06684	0.631286	0.0741711	-0.790897	-0.135304	0.470778	-0.601272	-0.317786	-0.915647	-0.222613
1.01577	1.30331	1.08937	1.09015	1.01852	1.42219	-0.416415	0.140473	0.235135	0.202064	0.102942	-0.017374	-0.771941	-0.826276	-0.351272	-0.85146	0.078805	-0.0547915	0.048892	0.268943	0.283494	0.415479	0.963219	-0.00709057	-0.647225	-0.111104	-0.277608		-0.192098	-0.710891	-1.09571	0.874593	-1.02869	0.833761	-0.182506	0.132073	-0.414951	-0.0891275	0.121976	-1.19988	-1.06684	0.631286	0.0741711	-0.790897	-0.135304	0.470778	-0.601272	-0.317786	-0.915647	-0.222613
-1.12549	-1.18212	-1.35022	-1.07144	-1.72782	-1.29048	0.630122	0.567334	0.167222	-1.21867	-0.359775	0.542844	0.0202017	-0.729388	0.303803	0.228835	0.292001	0.37082	0.183738	-0.140296	-0.415288	-0.3058	0.552852	0.438685	-1.31837	-0.614051	-0.0511208	-2.83778	0.520789	-0.111638	0.141706	-0.346927	-0.0611162	0.412715	0.189702	0.08249	-0.209121	0.752835	0.756888	0.682195	0.382985	-0.0549955	0.372878	-0.00591373	0.474765	0.513522	0.352254	-0.236865	-0.333364	0.0335512
0.06106	-0.695101	0.537823	0.0308132	-1.32705	0.0358105	-1.09884	-0.228662	0.251596	0	-0.657085	-0.630713	-0.476301	-0.521736	0.880354	-0.476549	0.509631	0.109962	0.584246	0.198205	0.00224876	-0.421869	0.824642	-0.302588	1.29607	0.154444	-0.873043	-1.0335	0.207827	0.297449	-0.547707	0.0593243	-0.646774	-0.208498	0.440525	0.0883665	-0.483995	0.765799	0.651678	0.0125666	0.86524	0.506336	-0.519989	0.781342	0.396572	0.203115	0.515081	-0.26672	-0.73707	-0.352009
-3.20527	-3.97218	-3.55915	-4.21546	-4.28948	-3.98478	0.912544	0.332079	-0.47143	0.142115	0.0650158	0.310076	0.0813866	0.0506306	-0.0975571	-0.102406	0.068037	-0.0173244	-0.285076	0.476412	0.022707	0.360546	-0.275644	-0.345213	0.632627	-0.065382	-0.00650024	0.368088	-0.0582085	0.0434418	0.155962	-2.01187	-0.229216	-0.306078	-0.309151	0.230722	0.156431	-0.199558	-0.306583	0.356581	-0.263945	-0.227047	0.11199	-0.115442	0.0521431	-0.0103416	0.0232887	-0.0405235	-0.243166	0.125137
1.09709	0.386564	0.172029	0.51663	0.38183	1.1836	0.440796	0.569965	0.403973	0.558258	0.485107	-0.115081	0.923971	0.734549	0.260845	-0.0125008	-0.164392	-0.133687	-0.0318251	1.0755	0.912598	0.802689	-0.113675	-0.791883	0.162317	0.0654087	1.03882	0.339951	0.675812	0.158049	0.152385	-0.139562	-0.340626	-1.01023	-0.733664	-0.239118	-0.295621	-0.681099	-0.639475	-0.0717134	-0.637863	-0.357236	-0.357182	-0.755088	-0.14439	-0.189502	-0.0683832	-0.277879	-0.555713	-0.278339
-0.32745	-0.349573	-0.166883	-0.220586	-0.133844	-0.354197	-0.114653	-0.427728	-0.633955	-0.675282	-0.4086	0.178283	-0.233366	-0.102079	0.15822	-0.378653	0.0951204	-0.0251904	0	0.0645447	0.173721	-0.102072	-0.184793	-0.00225067	-0.0944328	-0.266586	0.0285721	0.276109	-0.317648	0.00461388	-0.116617	-0.0266619	0.493979	0.807404	0.43507	-0.115128	0.250849	0.158575	0.0571556	0.0534439	0.11445	0.227423	0.466032	0.0768986	0.104017	-0.0122356	0.265943	-0.00801086	0.0678482	-0.24599
0.56356	0.878107	0.527929	0.470894	1.11336	1.07238	-0.0494423	0.178072	0.306347	1.19577	0.680773	-0.131046	-0.0432358	-0.109488	-0.901033	0.0761042	-0.126144	-0.338879	0.169138	-0.0201931	-0.140652	-0.0259571	0.0267143	0.119648	0.969505	0.774718	1.04008	-0.0468071	0.0934353	-0.606009	-0.0708847	0.521545	-0.328824	-0.43071	-0.692474	0.38242	-0.0196018	-0.299536	-0.111922	-0.00973511	-0.741262	-0.421782	-0.734383	-0.477652	-0.419634	-0.349501	-0.278374	0.329819	0.0174828	0.3876
-0.23298	-0.440021	-0.296216	-0.267482	0.344007	-0.207778	0.548022	0.17566	0.130067	0.347035	0.307464	0.189971	0.10526	0.125543	-0.139113	0.161292	0.00171185	-0.019886	-0.110579	0.0239658	-0.0837412	0.0153532	-0.124562	-0.185678	0.303603	0.384004	-0.575984	0.37014	-0.342082	0.155976	-0.0586329	-0.579988	-0.172872	-0.0892811	-0.056922	0.0457869	0.0690374	-0.398026	-0.286574	-0.00806713	-0.00392246	-0.230437	-0.0767813	-0.151967	-0.109698	0.00349522	0.00436878	0.0502024	-0.219527	-0.612784
-0.490764	-0.550721	-0.441508	-0.341674	-0.490182	-0.339688	-0.0731192	-0.0804338	-0.429009	-0.133872	-0.184364	0.170552	-0.331184	-0.185053	0.152112	0.0648699	0.100867	0.0969744	-0.169151	-0.700923	-0.17044	-0.37247	-0.379401	0.0178308	0.139625	0.263595	-0.537028	0.728066	-0.323789	0.292504	0.0572863	-0.216584	0.0278654	0.0397348	0.415322	-0.140891	0.119973	0.0246954	0.222095	0.115558	0.275973	0.276156	0.267485	0.271497	0.186149	0.186912	0.202107	-0.0163374	-0.0055418	-0.0982256
0.856958	0.843225	0.99094	0.894003	1.06973	1.05259	0.909973	0.61384	0.584433	0.416824	0.215647	0.125719	-0.20013	-0.130575	-0.165227			-0.501104	-0.584184		0.0376472	0.0453949	-0.321551	-0.36355			-0.772139			-0.444529	-0.629755	0.205393	-0.280185	-0.375824	-0.50042	0.0168991	-0.198648	-0.6117		-0.75359	-0.254091	0.0528126	-0.235894	-0.329142	-0.523277	-0.286228	-0.0419865	-0.497163	-0.163928	-0.242451
-2.17374	-1.64238	-1.54846	-1.70284	-1.7457	-1.47064		-1.77895	-2.49119	-2.65603	-2.13063	-0.106771	-0.205824	-0.369366	0.206347	-0.374523	0.425182	0.0228634	-0.0715866	-0.00636292	0.410419	-0.069767	-0.202524	0.0871887	0.0429974	0.0731583	0.0244675	0.974602	0.135994	0.142214	-0.0927582	-0.508852	-0.0488148	0.245073	0.0120792	-0.422585	0.355391	-0.0299835	0.155287	0.00785065	-0.0634766	0.185446	0.504543	0.218481	0.186682	0.0333872	0.162155	0.30529	0.383568	-0.0288887
-1.46824	-1.12539	-1.36075	-1.33717	-1.70611	-1.08656	-1.60899	-1.6008	-1.5574	-1.75922	-1.68106	-0.157048	-0.0184546	0.315288	0.0669012	0.164104	-0.0379591	-0.0766878	0.404532	-0.913898	-0.117293	0.0679121	-0.00994396	0.709691	0.0759096	0.607039	0.67623	0.262289	0.790372	0.116464	0.532769	-0.0972872	0.601388	0.818492	0.496736	0.258426	-0.0671396	0.712129	0.506257	0.342414	0.164668	-0.111228	-0.104392	0.351689	0.43823	0.182021	-0.0291033	0.324483	0.0687838	0.222098
-1.46824	-1.12539	-1.36075	-1.33717	-1.70611	-1.08656	-1.60899	-1.6008	-1.5574	-1.75922	-1.68106	-0.157048	-0.0184546	0.315288	0.0669012	0.164104	-0.0379591	-0.0766878	0.404532	-0.913898	-0.117293	0.0679121	-0.00994396	0.709691	0.0759096	0.607039	0.67623	0.262289	0.790372	0.116464	0.532769	-0.0972872	0.601388	0.818492	0.496736	0.258426	-0.0671396	0.712129	0.506257	0.342414	0.164668	-0.111228	-0.104392	0.351689	0.43823	0.182021	-0.0291033	0.324483	0.0687838	0.222098
-3.589	-3.69442	-3.43004				0.0953007	0.213072	-0.179958	0.297813	-0.150877	-0.0723724	-0.000677109	-0.228035	0.250486	-0.192204	0.175919	0.127588	-0.0982456	0.0739803	0.494513	0.298786	-0.00870132	-0.138197	-0.216434	-0.157591	-0.331583	0.44768	0.018383	0	-0.185152	-2.3178	0.0888386	-0.139593	-0.151903	0.418613	-0.0157547	-0.0206032	-0.033392	0.30681	0.00199699	-0.0738544	-0.192484	-0.00408745	0.19376	0.0220108	0.000829697	0.074831	-0.0965405	0.439857
0.869852	0.762423	0.559513	0.547945	0.6273	0.634876	0.423178	0.597727	0.55221	0.818178	1.39038	0.00214768	0.0971107	0.167873	-0.643946	-0.371626	-0.0206776	-0.212849	-0.0975533	0.0666332	-0.495752	0.116488	0.27556	-0.314533	0.266888	0.00721932	0.368536	-0.469891	0.0139713	-0.107023	-0.137365	0.169916	-0.530304	-0.781124	-0.390963	0.228193	-0.570612	-0.0833282	0.0175838	0.388624	-0.585369	-0.257284	-0.545877	-0.552456	-0.182949	-0.304445	-0.381203	0.379232	-0.340912	-0.0974464
0.833855	0.754847	0.530191	0.518398	0.740398	0.843019	0.405594	0.57082	0.527042	0.933531	1.41581	-0.0154362	0.117271	0.275122	-0.675774	-0.393982	-0.0382614	-0.230434	-0.130249	0.04035	-0.353355	0.0989037	0.242582	-0.294662	0.589643	0.229223	0.350952	-0.245502	-0.00361443	-0.124607	-0.154949	0.139814	-0.550085	-0.79871	-0.408548	0.266161	-0.542538	-0.119133	0	0.38426	-0.47678	-0.27487	-0.563463	-0.577827	-0.214172	-0.194384	-0.40341	0.517677	-0.358496	-0.0649853
0.23879	0.206276	0.257915	-0.109817	0.455484	-0.11139	-0.106133	0.350303	-0.203901	-0.106784	-0.138085	-0.0476656	-0.102156	-0.0352259	0.322221	-0.090539	-0.00990582	-0.33641	-0.321097	-0.291265	0.179175	0.0815077	-0.24363	-0.255374		0.00752735	0.175015	0.304542	0.00794125	0.0344696	-0.226484	-0.114408	-0.300401	-0.42719	-0.512944	0.123424	-0.0432768	-0.301215	-0.501258	0.0422411	0.0285139		-0.198218	-0.000306129	0.08459	0.0213461	0.20817	-0.00219441	-0.0820589	0.109771
0.137657	-0.24757	0.01054	-0.0586796	0.30328	0.242632	-0.135902	-0.0934849	0.134354	0.155176	-0.13393	-0.239338	0.12878	-0.296867	0.0399036	-0.115209	0.154999	0.0527735	-0.0512581	-0.326731	-0.263981	-0.110657	-0.382467	-0.0965843	-0.0388575	0.384659	-0.149002	0.529616	-0.00405312	-0.178289	-0.361752	0.0218372	-0.157419	0.0784626	-0.329258	0.108812	0.0988464	-0.267534	0.209038	0.087925	-0.108763	-0.22618	0.0923901	0.100605	-0.0892944	-0.0608578	-0.0286121	-0.202724	0.0913744	0.112066
-0.947069	-0.552099	-0.357861	-0.377413	-1.15669	-1.36521	-0.327475	0.0561695	-0.277952	-0.250723	-0.374784	0.0169296	-0.957533	-0.836939	-0.361906	-0.434059	0.00262642	-0.056469	-0.601892	-1.44966	-0.953167	-1.07121	-0.327019	0.257616	-1.64344	-1.86577		-0.772524	-1.19867	-1.06475	-1.30579	0.0262966	0.527508	1.1826	0.434715	0.452662	0.157623	0.594955	0.511457	0.200434	0.376919	0.59618	0.197895	0.288946	0.678291	-0.243807	0.177622	0.434809	-0.424	0.0838547
-0.594357	0.204336	-0.00675964	-0.218084	-0.306236	-0.835777	0.477863	-0.150616	-0.0345554	0.10973	-0.00643158	-0.355652	-0.411211	-0.308254	-0.443029	0.0540695	0.257465	0.0442314	-0.781521	-1.74911	-1.04748	-1.11024	-0.288275	0.253441	-0.959818	-1.35675	-1.09812	-0.766893	-1.2829	-0.858482	-1.05388	0.444044	0.191172	1.2419	0.0761223	0.116438	0.0520134	0.598301	0.217115	0.225748	-0.371906	0.194738	0.250032	0.194439	0.351831	-0.112768	0.276339	0.200039	0	0.381958
-0.675074	-0.0273266	-0.0839462	-0.273766	-0.179216	-0.936779	0.276251	-0.0154381	-0.0925179	0.0584087	0.0157738	-0.154371	-0.299854	-0.325764	-0.373741	-0.186686	0.316792	-0.0415401	-0.550886	-1.67732	-0.973259	-0.953224	-0.39942	0.223934	-0.888037	-1.48044	-1.06663	-0.773697	-1.15366	-0.792084	-1.09999	0.270956	0.580584	1.1822	0.239712	0.263369	0.162981	0.603758	0.36965	0.142361	0.069212	0.217955	0.317398	0.238447	0.535826	-0.155472	0.317266	0.335333	-0.124292	0.229273
-0.717821	-0.754427	-0.515055	-0.659531	-0.315708	-0.526621	-0.222116	-0.54982	-0.89287	-0.673157	-0.697206	0.110363	-0.141834	-0.110161	0.103792	0.0214939	0.162928	0.0706539	-0.111782	0.171509	0.381721	0.139973	-0.174644	0.117029	0.353304	0.301752	0.218445	0.49293	-0.140535	0.22201	0.0208416	-0.217316	0.389278	0.529194	0.201149	-0.360867	0.249722	-0.0907154	-0.0876598	-0.0889244	0.0205326	0.187748	0.143644	-0.0599899	0	0.107794	0.102186	-0.128893	-0.182844	-0.290747
-0.146263	0.048233	0.236286	-0.0383968	0.395758	0.107924	0.501087	0.216948	-0.155897	-0.0026741	0.202976	0.39402	-0.187634	-0.19898	0.158545	-0.245764	0.0686684	0.0565147	-0.234735	0.183908	0.236273	0.340977	0.0151043	-0.243135	0.195745	-0.0756569	-0.66585	0.740666	-0.366728	0.155373	0.236122	-0.205288	-0.0686855	-0.330753	-0.272556	0.266457	0.211996	-0.232786	-0.173889	0.184402	-0.0479679	0.256943	0.0615749	-0.0751038	-0.0657425	-0.310608	0.366703	0.114029	0.0179291	-0.403624
1.05305	0.804482	0.719442	0.928961	0.69232	1.22042	1.35158	1.0314	1.20153	1.5438	1.34201	-0.324314	-0.194931	-0.575583	-0.220438	-0.161364	-0.868063	-0.578823	-0.132113	0.189747	-0.177832	0.578079	0.728338	0.000642776	0.522686	0.330141	0.379215	-0.171329	0.27424	-0.0199165	0.0131454	0.516939	0.0578251	-1.31413	-0.835104	0.0885201	-0.645977	0.194134	0.355717	-0.130011	-0.405212	-0.0540142	-0.638372	-0.823128	0.178642	-0.013607	-0.424297	0.256334	-1.24929	-0.100695
1.06089	0.800905	0.764143	0.928865	0.767736	1.21988	1.34538	1.03976	1.20963	1.54223	1.35985	-0.322926	-0.180185	-0.573246	-0.224176	-0.160763	-0.878166	-0.585384	-0.132851	0.205322	-0.197676	0.577553	0.734201	0.000240326	0.527586	0.336002	0.382402	-0.167974	0.27627	-0.0219746	0.0184402	0.521664	0.0578556	-1.31303	-0.839432	0.0945435	-0.649677	0.193962	0.353861	-0.12759	-0.405537	-0.0617809	-0.634098	-0.822624	0.22086	-0.0104389	-0.432043	0.271114	-1.24973	-0.101864
0.146282	0.473801	0.278748	0.0218658	0.0318718	-0.767492	0.691259	0.164236	-0.318983	-0.695696	-0.402679	0.322556	-0.176468	-0.144529	0.136225	-0.285112	0.44297	0.26325	-0.0468254	0.311052	0.155872	0.157505	-0.0288486	0.0504723	-2.79788	-1.99333	-0.622091	-1.49444	-0.0821705	0.109163	-0.334028	0.239897	-0.00914192	0.344025	0.00681114	0.190763	0.192606	-0.163149	-0.00893021	0.128202	-0.125948	0.20306	0.279816	-0.0828571	0.0453453	0.0745678	0.0847931	-0.0715466	-0.347878	-0.0645142
-0.31435	0.0318928	0.139868	0.332274	0.0552158	-0.0879707	0.54264	0.202978	-0.024106	-0.0792694	-0.0357075	0.414404	-0.207329	-0.55808	0.228561	-0.833775	0.0897789	0.099617	-0.264023	0.159858	0.412275	-0.165823	-0.119995	-0.0390511	-0.311579	-0.279655	-0.289532	0.000534821	-0.207476	-0.204571	-0.428461	0.0392628	-0.0516033	-0.33025	0.0300026	0.191967	-0.088131	-0.358053	0.131716	0.0188751	0.164762	0.505381	0.242971	0.123348	0.0785732	-0.189289	0.110554	0.115993	0.16598	0.0636272
-1.4421				-1.80831	-1.85692	0.123892	0.132532	-0.213003	0.269241	0.260706	0.123119		-1.40063	-0.862232	-0.00300789	0.0102444	-0.60478	-1.67972	-1.8277			-0.545	-0.26564	0.0649223	0.0996361	-1.79688	0.686537	-0.674239	-0.0927277	-0.0115452	-0.338284	-0.330763	-0.813374	-0.341461	-0.103506	0.295073	-0.379108	-0.0930042	0.111074	-0.165943	0.231567	-0.586592	-0.283831	-0.358675	-0.071064	-0.232849	0.0619087	0.131704	0.0529747
0.15637	-1.24305	0.330931	-0.053093	0.174234	0.393827	-0.310097	-0.0252075	-0.140125	-0.00102234	-0.0621586	-0.0873909	-0.00405312	0.158121	0.306389	-0.010273	-0.0923691	0.076561	0.251022	-0.25083	0.26211	0.00879097	0.0956249	0.0283184	-0.403175	-0.230492	-0.368942	0.222354	0.0696564	0.271671	-0.213253	-0.124195	0.0392818	-0.00258827	-0.0221081	-0.145226	-0.143158	0.1318	0.197094	0.136547	0.260122	-0.26561	0.282911	0.495409	-0.192541	0.190321	0	-0.0281906	0.00291443	-0.0183907
0.0217876	0.167021	0.189495	0.0350361	-0.178659	0.660622	0.214832	-0.0308342	0.354568	0.482519	-0.0680695	-0.163617	-0.22994	0.0025444	-0.0575142	-0.0236645	-0.426424	0.0110188	0.256285	0.434944	0.0454292	0.227295	0.268662	0.0800819	-1.1134	-0.201576	0.277081	-0.111251	0.336353	-0.339947	-0.149971	0.34672	-1.08167	-1.05138	-0.964252	0.0897961	-0.118762	0.203415	0.546616	0.156092	0.0121708	0.677807	0.209163	-0.31913	0.28692	-0.242439	-0.165871	-0.218135	-0.212263	-0.193371
-0.348341	-0.0962887	-0.449272	-0.289284	0.0275364	0.184389	0.73171	0.191296	-0.121611	0.39946	0.478296	0.23971	-0.157928	-0.18984	0.14361	0.0268307	0.240421	0.0366917	0.0142775	0.185629	0.126692	-0.0578594	-0.151205	-0.00852013	-0.122242	0.160412	-0.146086	0.74537	-0.264551	-0.0186138	-0.269896	-0.391853	-0.406467	-0.174116	-0.304989	-0.015852	0.346594	-0.301291	-0.160366	0.0521832	-0.040987	0.450064	0.236496	-0.0918007	-0.338917	-0.110399	0.145857	-0.443144	0.088728	0.194513
0.847889	0.262861	0.847996	0.522219	0.0237255	1.32995	-0.478987	-0.0652256	0.487814	0.783419	-0.00608635	-0.730068	-0.196565	-0.406271	0.575912	-0.013382	-0.210723	0.127834	1.054	0.414435	0.127394	0.260015	0.388582	0.43528	0.10771	-0.365501	0.185203	-0.398137	0.945431	-0.315866	-0.427935	0.484013	-0.619329	-2.19316	-0.580742	0.119524	-0.44364	0.88936	0.659489	-0.334316	0.10565	0.455816	-0.725397	0.380518	0.628766	-0.0493488	-0.770721	0.0765858	-0.256371	-0.579016
-0.222061	0.218856	0.0142994	-0.0368299	0.269558	0.177563	0.19129	0.0248814	-0.293406	-0.0880699	0.185764	-0.105762	-0.112312	0.26737	0.196049	-0.226095	-0.0600748	0.0787354	0.246998	0.176586	0.256075	0.0537319	-0.0149536	0.153576	0.141523	0.355206	-0.331299	0.448884	-0.100561	0.0440044	-0.0755634	0.100103	-0.372927	-1.64578	-0.229937	-0.0241852	0.209143	-0.0885582	-0.0077076	0.124035	0.214352	0.256231	0.198687	0.190956	-0.190868	0.0212955	0.0415306	0.0509644	-0.148304	-0.182418
0.572092	0.30468	0.764038	0.431374	0.33321	1.15027	-0.0881805	-0.00388336	0.493736	0.480345	0.229616	-0.441217	-0.149842	-0.412458	0.462055	-0.00211048	-0.46665	0.137897	0.956263	0.437551	0.22356	0.339954	0.446198	0.475782	-0.224295	-0.235296	0.160248	-0.189503	0.869234	-0.304432	-0.266199	0.537432	-0.735662	-2.01368	-0.669561	0.14641	-0.237617	0.817827	0.739904	-0.184414	0.198254	0.458447	-0.563099	0.29409	0.571875	-0.0745029	-0.731848	-0.0995693	-0.472626	-0.345678
-0.325362	0.076757	0.0828075	-0.212371		0.262054	0.108447	0.0502157	-0.30179	-0.90865	0.412289	0.0803113	0.0591803	0.17622	0.33189	-0.292861	-0.239416	-0.535673	-0.439216	0.0210037	1.17776	0.770817	-0.220755	-0.570033	-0.338909	0.639626	0.717667		0.126316	0.0589466	0.0119987	-0.0485058	-0.370774		-0.585321	-0.0555105	0.249277	-0.268003	-0.244832	-0.0218544	-0.118224	0.167974	-0.102354	-0.359036	-0.234061	0.0251145	0.0906324	0.113105	-0.091279	0.264481
-1.31087	-1.36063	-1.66459	-1.13485	-1.42577	-0.972493	0.284542	-0.220278	-0.163918	0.0885754	0.0209274	0.385315	-1.47775	-0.849487	-0.739088	0.376898	0.486847	-0.024004	-0.697617	-1.85887	-1.31154	-1.61519	-0.311598	0.302528	0.309649	0.245399	-0.804501	0.244435	-0.722412	0.167059	-0.028944	-0.0964775	0.289021	0.117924	0.218073	-0.113426	0.347506	-0.124678	-0.00240517	0.0553913	0.327387	0.106256	0.539127	0.552322	0.141542	0.308111	0.301554	0.0717926	0.298544	0.456137
-0.0869961	-0.0022316	-0.0245018	-0.279536	-0.274475	0.511215	0.0022316	0.0636597	0.333941	0.36198	0.0238686	0.0950108	0.0437984	-0.0769386	-0.605263	0.40151	-0.0812206	-0.151121	0.00661469	-0.445517	-0.329302	-0.273163	-0.122311	0.149944	0.122242	-0.510412	0.09128	0.195412	0.415947	0.18025	0.245895	0.0823689	0.152428	0.0979767	-0.0851288	0.444794	0.0217667	0.143745	0.252377	0.484711	-0.119118	-0.221302	-0.232609	-0.420334	-0.0122967	-0.160209	-0.176304	0.0482807	-0.0413704	0.299179
-0.0634861	0.0212784	-0.000991821	-0.256026	-0.250965	0.534727	0.0257416	-0.180283	0.102711	0.38549	0.0473785	0.118521	0.0545082	-0.0534286	-0.581753	0.357174	-0.0577106	-0.127611	0.0301247	-0.422007	-0.30579	-0.249653	-0.0988007	0.173454	0.145752	-0.535645	0.114792	0.221273	0.152622	0.20376	0.219538	0.105879	0.175938	0.121487	-0.0616188	0.468304	0.0452766	0.167255	0.275887	0.508223	-0.0956078	-0.197792	-0.209099	-0.133089	0.0112133	-0.136699	-0.565298	0.0717907	-0.339375	0.322689
0.908905	1.05196	0.731669	0.999057	1.20454	0.988037	1.19943	0.519488	0.857297	0.840234	0.4009	-0.632448	-0.104048	-0.32262	-0.377773	-0.052927		-0.0423384	-0.0504723	-0.270046	0.0194454	0.615873	-0.327271	-0.120968	-0.0419502			-0.0964016	-0.14915	-0.0855389	0.0993176	0.230438		-0.720907	-0.325364	-0.0602646	-0.101606	-0.276188	-0.41316	-0.296228	0.00780678	-0.451799	0.218208	-0.226842	-0.236439	0.131058	-0.00758362	-0.0111446	-0.0181618	-0.290606
0.555155	0.336339	0.65868	0.638193	-3.85167	-0.103414	0.152458	0.38102		1.01329	0.073534	0.0284176	0.245043	-0.20153	0.500316	0.562449	0.176456	0.406441		0.60043	-0.405973	0.391415	0.647478	0.406713	-2.24387	-1.88938	0.0464401		0.45603	0.388935	-0.0203724	0.893467	0.450945	-0.0301914	-0.232249	0.0355434		0.52	0.915409	0.104189	-0.350649	0.0800591	-0.418983	-0.202425	0.255615	-0.0364342	-0.079093	0.290469	0.439768	0.157253
0.801615	0.579148	0.738247	0.560617	-1.60213	-0.10416	0.197803	0.449879	0.149628	0.486507	0.616667	-0.233088	0.519773	-0.0661116	-0.213093	0.328861	-0.434227	-0.743917	0.129162	0.565422	-0.293934	0.514637	0.627108	0.368951	-2.04606	-1.8227	0.15848		0.346331		0.0583401	0.8041	0.0317984	0.0818481	-0.442627	0.121181	-1.68363	0.630342	0.516913	0.297104	-0.238609	0.150117	-0.306943	-0.0820942	0.379824	0.241051	-0.00278473	-0.079668	-1.95072	0.269293
0.0413303	0.325455	-0.193583	0.110725	0.34013	-0.258226	0.349207	-0.0313587	-0.296875	-0.212997	-0.648159	-0.0965176	-0.380747	0.0918465	0.146648	-0.01651	-0.186935	-0.0955067	-0.12776	0.0291138	-0.0365181	0.199316	-0.145508	-0.210701	-2.12725	-0.796761	-0.260301	-0.638396	-0.389948	0.0647392	-0.272018	-0.0498219	0.0985661	0.125479	0.312149	-0.175144	-0.0659618	-0.233778	-0.195625	0.174276	-0.0326061	-0.209253	-0.0831032	0.272366	0.140356	0.089838	-0.15831	-0.427328	-0.147055	-0.13859
	-1.03373	-0.558094	-0.843222	-0.737963	-0.174456		-0.846075	-1.34586	-1.19452		-0.44775	0.221149	0.0281773	0.622688	-0.103912	-0.283797	0.857794	0.396681	-0.0881767	0.594324	-0.235167	-0.2423		-0.047761	0.262191	-0.187517	1.08308	0.435648	0.285083	0.234219		0.79623	0.578277	-0.0350933	-0.0323343	0.256304	0.390288	0.997089		0.130584	0.388158	0.554783		0.528496	0.351303	0.124746	0.836493	0.237632	-0.63623
-0.596438	-1.15486	-0.38269	-0.858744	-0.821421	-0.814306	-1.28447	-1.17751		-1.16715	-0.807383	-0.458591	-0.052742	-0.114704	0.565481	0.10835	-0.0541782	0.0519791	0.644142	-0.184307	0.355564	-0.00158119	-0.180092	0.140812	0.741608	0.715555	0.229603	1.15995	0.399921	-0.13129	0.0564976	-0.115963	-0.0319061	0.0821476	0.0514641	-0.442893	0.225705	0.0590467	0.0395889	0.103292	-0.0565338	0.0531797	-0.107975	0.354374	0.223351	0.261318	0.2608	0.234545	0.0829926	0.132748
-1.3536	-0.236158	-1.07142	-0.687367	-1.11611	-0.967873	-1.08989	-1.11807	-1.6796	-2.12825	-1.30914	0.610186	0.16749	0.225719	0.544111	0.0303907	0.448977	-0.0270443	-0.152479	0.0601845	0.351526	0.356932	-0.184534	-0.095541	0.97978	-1.37294	0.665035		0.244659	0.36941	-0.119066	-0.150244	-0.00931454	0.22888	0.0515823	-0.433497	0.524791	-0.571122	-0.0511885	0.0643139	0.261494	0.20586	0.39295	0.253822	-0.00421047	0.243855	0.646593	-0.494263	-0.195625	-0.191692
0	-0.0615158	0.0443649	-0.0553207	-0.139788	-1.05178	0.0604382	-0.261635	-0.0880833	-0.601633	-0.174129	0.0587902	0.867374	0.435234	0.483837	0.0948772	0.216343	0.292124	0.367678	0.148153	0.0173931	-0.0885067	0.16395	0.331747	-1.3292	-0.505089	-0.104589	-1.16643	0.411127	0.245911	0.318653	0.107147	-0.00097847	-0.520716	-0.18005	-0.0845089	-0.0737915	0.272661	0.289467	-0.27104	0.275026	0.291823	0.295519	0.274466	0.396711	0.49856	0.350714	0.459267	0.300127	0.00910759
						-1.08904	-1.31866			-1.122	-0.239397	-0.110655	-0.420893	-0.554161	0.100317	-0.193201	-0.169998	-0.249296	-0.192998	0.0533104	-0.148104	0.0753202	0.148722	-0.0124111	0.112885	0.201043	-0.324374	0.396585	0.238624	0.301417	-0.130003	0.222003	0.00477028	-0.275721	0.0883474	-0.118229	0.082654	0.219286	0.44148	-0.0826015	0.0411949	-0.267628	-0.257117	0.0714531	0.0631809	-0.0416842	0.200365	-0.0889273	0.0912333
						-1.08988	-1.3195			-1.12284	-0.240239	-0.100041	-0.421733	-0.555003	-0.0608759	-0.194043	-0.170838	-0.250138	-0.19384	0.0524702	-0.148944	0.0744791	0.147881	-0.0132513	0.112044	0.200203	-0.325174	0.411389	0.237782	0.300575	-0.130845	0.221163	0.00392818	-0.276563	0.0875072	-0.119069	0.0818129	0.218445	0.440639	-0.0834417	0.0403538	-0.268468	-0.257957	0.070611	0.0623388	-0.0425243	0.199525	-0.0897684	0.0903921
0	-0.142679	-0.389143	-0.581601	0.138544	-0.404029	0.0617008	-0.185057	-0.574779	-0.400419	-0.158489	-0.55113	0.476448	0.336874	-0.268858	-0.0208473	-0.13802	-0.0188408	0.182559	0.540991	0.115044	0.212368	0.0893288	0.0357876	0.548487	0.494003	0.423365	0.415134	0.00416374	0.0834923	0.108864	-0.216131	0.13671	-0.0849457	0.0168991	-0.387656	-0.0442562	-0.185836	-0.0764351	0.161752	-0.230135	-0.430756	-0.152409	-0.347836	0.0545406	0.213963	0.0380478	0.1458	-0.738798	-0.656858
0.416851	0.551981	0.275013	0.21673	-0.0454884	-0.116899	0.430508	0.370628	0.591858	0.670496	0.354046	0.198059	-0.0218239	-0.173616	-0.565587	0.413524	0.0765533	-0.155848	-0.149702	-0.0750961	-0.229192	0.0517845	-0.0208302	-0.211811	0.192706	-0.182882	0.31073	-0.453494	0.0805912	-0.0843554	-0.0938129	0.0654373	-0.301195	0.435045	0.0123196	0.204628	-0.0542049	0.0609837	0.108955	-0.0201607	-0.159016	-0.0913916	0.00136566	-0.211071	-0.030859	-0.098053	-0.0317278	-0.199447	-0.160112	0.347715
0.416849	0.551981	0.275013	0.216728	-0.0454903	-0.116899	0.430508	0.370628	0.526636	0.659855	0.354044	0.198057	-0.0218258	-0.173618	-0.565587	0.413524	0.0765524	-0.155849	-0.149702	-0.075098	-0.229193	0.0517826	-0.0208321	-0.211813	0.192705	-0.182883	0.307659	-0.453494	0.0805902	-0.0843573	-0.0938129	0.0654373	-0.301195	0.435045	0.0123196	0.204628	-0.0542068	0.0609818	0.108955	-0.0201607	-0.159016	-0.0913935	0.00136471	-0.211073	-0.030859	-0.0980549	-0.0317278	-0.199447	-0.160112	0.347713
0.17662	0.00602055	-0.223107	-0.257918	0.174535	-0.0702963	-0.095973	-0.132258	0.0407114	0.0952749	0.105103	-0.115592	0.240058	0.15198	0.0790033	0.0569048	-0.199784	0.362251	-0.0616598	0.120627	-0.0240259	0.08076	-0.363088	-0.109569	-0.00853252	0.436456	0.101233	0.192009	-0.100295	0.114058	0.00537968	-0.279897	-0.434875	-0.119424	-0.397458	-0.368089	-0.200519	-0.297809	-0.192403	-0.111764	0.0098505	-0.0818949	-0.191934	-0.0154238	-0.270939	-0.0758619	-0.31051	-0.129067	-0.0135565	-0.111176
-1.52202	-1.36228	-1.02594	-1.41617	-1.50195	-1.27868	-1.85055	-1.60161		-2.16536	-1.89825	-0.623807	0.0362225	0.061636	0.139344	-0.06323	-0.227494	0.0719061	0.192355	-0.28193	0.360301	0.0548716	0.0238338	0.222032	0.410071	0.571441	0.249885	0.958679	0.191113	0.137128	0.219737	-0.379749	-0.0660648	-0.0633869	-0.0853968	-0.376527	0.102279	0.321128	0.0483007	0.116996	0.0656643	0.0476847	0.00460911	0.280327	0.227819	0.131457	0.206332	0.0673714	0.0862455	0.0362358
-0.57488	-0.727612	-1.01821	-0.273689	-2.12027	-0.433785	-2.65167	-1.92848	-1.31804	-1.87236	-2.01753	-0.327356	0.298279	0.0360661	0.271873	-0.161077	0.338318	0.400372	0.658661	-0.633175	-0.16691	-0.317083	0.1971	0.435686	-0.243244	-0.692584	-0.651567	-0.131561	0.5369	-0.108299	0.215561	0.0936794	0.431368	0.962214	0.978737	0.464853	0.161648	0.53421	0.899033	0.300533	0.088541	0.508594	0.480867	0.677597	0.752304	0.370239	0.145094	0.567961	0.100256	0.275887
-0.57488	-0.727612	-1.01821	-0.273689	-2.12027	-0.433785	-2.65167	-1.92848	-1.31804	-1.87236	-2.01753	-0.327356	0.298279	0.0360661	0.271873	-0.161077	0.338318	0.400372	0.658661	-0.633175	-0.16691	-0.317083	0.1971	0.435686	-0.243244	-0.692584	-0.651567	-0.131561	0.5369	-0.108299	0.215561	0.0936794	0.431368	0.962214	0.978737	0.464853	0.161648	0.53421	0.899033	0.300533	0.088541	0.508594	0.480867	0.677597	0.752304	0.370239	0.145094	0.567961	0.100256	0.275887
0.318517	0.443713	0.363408	0.259179	0.340613	0.467761	0.542222	0.454024	0.792058	0.970202	0.643016	0.109187	0.059783	0.0126619	0.172282	-0.0469465	0.101626	-0.0128775	-0.15842	-0.128152	-0.0225668	-0.18794	-0.321982	-0.723563	-0.576465	0.0881701	-0.531009	-0.578071	-0.0273523	0.0285959	-0.187575	-0.393249	-0.52048	-0.32294	-0.854077	0.508313	-0.153209	-0.55256	-0.298457	0.497207	-0.301965	0.00578404	0.215707	-0.118705	-0.608436	-0.270074	-0.447131	-0.468976	-0.276753	-0.155025
							-0.260242					0.0941257	-0.125856	0.264069	-0.279459	-0.642832		-0.0892315		0.00762558		0.0727539		-0.13032	0.276632		0.690405	0.208458	-0.0536919	-0.307991	-0.623837		-0.36726		-0.0100441	0.15941	-0.363781			-0.0782127	-0.274208	-0.492817	0.0583591		-0.186694	-0.124887	0.20052	-0.362667
-0.0208349	0.0490351	-0.353045	-0.929957	-0.227136	0.227048	0.346503		-0.0589228	0.204374		-0.225262	0.209704	-0.207294			-0.094573	-0.293824	0.063899	-0.120961	0.110575	-0.119931	-0.142007	0.149175	-0.388974	0.230556	0.30156		-0.0568609	0.0816202	-0.18514	-0.0877485	-0.453168	0.7973	0.291697	-0.266401	0.150792	0.0993147	0.472386	0.303817	0.287567	-0.342303	0.0169115	0.130502	-0.00916576	-0.157454	0.0395565	0.13864	-0.582567
0.210661	0.509306	0.168751	0.365242	0.0604744	0.380917	0.100039	0.0276127	0.408058	0.370628	-0.0307369	-0.160965	0.147243	0.230339	-0.400181	0.205877	-0.363415	-0.0888596	0.0536747	-0.311138	0.175474	0.151907	0.0423717	-0.0185547	0.0355549	-0.250231	0.536608		0.530107	-0.207664	0.157469	0.337303			-0.893314	0.35165	-0.372414	0.180302	0.109016	-0.20366	-0.294788	-0.164013	-0.697641	-0.471977	0.0278473	-0.382195	-0.293988	-0.407324	0.0131454	0.305876
0.210659	0.509306	0.168751	0.365242	0.0604744	0.380917	0.100039	0.0276127	0.408058	0.370628	-0.0307369	-0.160965	0.147243	0.230339	-0.400181	0.205877	-0.363415	-0.0888596	0.0536747	-0.311138	0.175472	0.151905	0.0423717	-0.0185547	0.0355549	-0.250231	0.536608		0.530107	-0.207664	0.157469	0.337303			-0.893314	0.35165	-0.372414	0.180302	0.109016	-0.20366	-0.294788	-0.164013	-0.469961	-0.471977	0.0278473	-0.382195	-0.293988	-0.407324	0.0131454	0.305876
-0.22124	0.750443	0.32738	-0.135884	0.441653	-0.139127	-0.041707	0.587834	-0.0215349	-0.237092	-0.105041	0.384609	-0.248422	0.518861	-0.418159	0.519898	-0.513376	0.321109	-0.657334	-0.0215845	-0.200637	0.125192	-0.101745	-0.0410795	-0.169486	0.0937033	0.716479	0.257179	0.620803	0.57231	0.477502	0.295737	-0.542756	-0.410562	-0.635859	0.0588923	0.366181	0.441848	-0.248363	0.461621	-0.298015	-0.08249	0.0473871	-0.164528	-0.0106039	0.383374	-0.109445	0.252418	-0.369584	0.450805
-0.0890503	0.516901	0.316248	-0.163736	0.488943	-0.214478	-0.0423546	0.549484	-0.0265903	-0.264946	-0.218218	0.335344	-0.276274	0.558035	-0.398766	0.432907	-0.366261	0.381821	-0.59111	-0.0494385	-0.406204	0.0830498	-0.106495	0.00354767	-0.151291	-0.0610218	0.485672	0.273348	0.640919	0.504967	0.358133	0.299551	-0.570608	-0.543001	-0.614601	-0.0316772	0.204277	0.318058	-0.307381	0.359921	-0.379911	-0.0705042	0.0631084	0.0156536	-0.0492611	0.351812	-0.395636	0.279857	-0.397438	0.26041
			-1.24014								-0.176803	-0.0786352	-0.00364447	-0.137825	-0.0105987		-0.215983	-0.608159		-0.211563	-0.247853			-0.0984802	0.108512	0.349189	0.559378	-0.192603	-0.0982132	0.129829		-0.241506		-0.223693	0.437325	0.177839	-0.681635		-0.330795	-0.110344	0.301287	0.640895	0.0580983	-0.254438	-0.335156	0.55913		1.05023	0.749595
-0.206312	-0.404435	0.232683	0.0269299	-0.507504	0.389243	0.489588	0.107346	0.423031	0.798147	0.699833		-0.0664563	-0.961884	-0.550127			0.226483			-0.727246	-0.565797	0.089139	-0.228483	0.0898647		0.0246077		0.321859	-0.233815	-0.336987	-0.112011	0.0604763	0.0913725		0.606294	-0.491984	0.403424	0.208261		-0.233058		0.608114		0.116425	0.0186224	-0.10187	0.106608	-0.301614	-0.537729
-0.120529	-0.116924	0.354769	0.143827	0.387079	0.789825	0.143177	0.032362	-0.411207	-0.0839615	-0.0488682	-0.0233727	-0.278873	-0.0164795	0.0223598	-0.187618	-0.224037	-0.0534763	0.164545	0.125376	0.532936	0.402773	-0.173567	0.0113678	-0.0415993	0.19532	-0.647421	0.506237	-0.228155	0.0736065	-0.219069	-0.284437	0.0169353	-0.105349	0.120806	0.0216236	0.197506	-0.324574	0.00306892	-0.173326	0	-0.055048	0.0273914	0.10828	-0.146255	-0.0914764	-0.0167828	-0.156897	-0.263985	-0.977676
-1.22652	-0.946856	-1.63676	-1.05746	-1.5172	-0.902765						0.171458	-0.0664921	-0.106742	-0.115012	0.0202532	-0.00738525	-0.151065	-0.476159	0.507093	0.0123968	0.581943	0.412567	-0.13765	1.01333	-0.0557723	0.313144	0.0370145	0.0981736	0.137008	0.251682	-0.0684843	-0.396147	-0.286311	-0.71864	0.114997	0.00163651	-0.336571	-0.363559	0.182761	-0.655926	-0.314492	-0.154156	-0.47595	-0.0599823	-0.137087	0.511354	-0.295704	-0.0185251	-0.216829
-0.104061	-0.0692749	-0.145775	-0.112844	-0.157532	0.161989		-1.33137			-0.930273	0.623732	0.0967388	-0.271765	0.165648	-0.295444	0.12211	0.0285511	0.5301	0.377491	0.443676	0.283438	-0.155294	0.075201	-0.376804	-0.562243	-0.88068	-0.66873	-0.210581	-0.12553	-0.480612	0.302979	0.0189972	0.200092	0.289816	-0.232348	-0.110146	0.348459	0.0483971	-0.165291	-0.155519	0.0141354	0.299517	0.306519	0.182444	0.124992	0.166533	-0.677496	-0.208317	-0.218273
-0.619179	-0.905254	-0.450304	-0.713528	-0.508846	-0.453024	-0.944109	-0.875685	-1.06203	-0.869596	-0.77261	-0.527281	0.0525265	0.0514259	0.29945	0.170403	0.133556	0.0803738	0.468451	-0.307058	0.248354	-0.125378	-0.235067	0.393675	0.674032	0.618862	0.347927	1.0353	0.434437	0.289192	0.189922	-0.243652	0.199005	0.34444	0.366459	-0.144665	-0.067646	0.566917	0.208023	0.358448	0.379549	-0.0290508	0.251938	0.501858	0.246788	0.25215	0.193819	0.527952	0.0710106	-0.00429916
1.32665	0.382022	0.925143	0.77053	-0.998027	-1.04183	-0.0199728	0.366359	-0.182075	-1.94819	-0.148831	-0.659855	0.519754	-1.29537	0.489724	0.416858	0.554955	0.788158	0.614446	0.849806	0.269181	1.09793	1.06446	0.420751	-2.01132	-1.9257	-1.4964	-2.61591	1.30808	-0.0416212	-0.00080204	0.704165	-0.211753	-0.112003	-0.728621	-0.050868	-0.477053	0.3765	0.820106	0.02987	0.0752707	0.388568	0.0564785	0.143325	0.958192	0.578593	-0.906877	0.247986	-0.412354	-0.475581
-2.18181	-2.55297	-2.13606		-2.67599			-1.91329	-2.17995	-1.91154			0.131888	-0.045989	-0.0638819	0.337123	0.106798	0.182126	0.130682	-0.178266	-0.533187	-0.475968	-0.450744	0.331183	1.24792	1.42445	1.07349	1.14179	0.863023	0.197061	0.262963	-0.34879	0.0429964	0.97145	0.363597	-0.440089	0.423602	0.284648	0.329175	0.340968	-0.189027	-0.47399	-0.540795	-0.533498	-0.0564966	0.141524	-0.569625	0.371175	-0.772832	-0.215905
-2.18181	-2.55297	-2.13606		-2.67599			-1.91329	-2.17995	-1.91154			0.131888	-0.045989	-0.0638819	0.337123	0.106798	0.182126	0.130682	-0.178266	-0.533187	-0.475968	-0.450744	0.331183	1.24792	1.42445	1.07349	1.14179	0.863023	0.197061	0.262963	-0.34879	0.0429964	0.97145	0.363597	-0.440089	0.423602	0.284648	0.329175	0.340968	-0.189027	-0.47399	-0.540795	-0.533498	-0.0564966	0.141524	-0.569625	0.371175	-0.772832	-0.215905
1.09287	-0.236926	0.000869751		1.69153	1.27163	-1.36729	-0.892757	1.04802	1.76286	1.59705	-1.12282	-0.177622	0.834373		-0.835536		-1.26202	-0.027914	-1.32476	-2.02359	-0.831439	-0.771318	0.459402	2.0453	2.185	1.88808	2.62268	-0.486061	1.03922	-0.508013	-0.955206	-1.80498		-1.08215	0.539561	0.0832615	-1.83505	-1.56083	-0.500092	-1.86886	-2.67765				-2.261	-2.13052	0.157083	0.107778	-0.282717
1.01391	0.512514	0.140547	0.0769854	0.46122		0.00925827	0.386675	0.515734	0.356524	-0.0354996	-0.581903	-0.197505	-0.0895243	-0.593632	0.0457621	-0.448663	-0.698736	-0.978849	0.529416	-0.338039	-0.153811	1.29889	-0.328996	0.95451	-0.756831		-0.170519	-0.00925827	0.264963	-0.404673	-0.0989094	0.131449	0.129805	-0.490444	-0.0949059	0.123808	-0.298241	-0.25088	0.734501	-0.330646	-0.651577	-0.143188	-0.177504	0.278488	0.00831127	-0.198624	0.282243	-0.587442	-0.67285
-0.540298	-0.889154	-0.315874	-0.547519	0.105597	0.201153	-0.184973	0.0093379	0.669987	0.851305	0.0426159		-0.225751	-0.526989	0.65082	-0.221345	-0.453506	0.0693116	0.984028	-0.661605	-0.119715	-0.335696	0.0765419	0.422738					0.492339	0.0673714	0.000298023	0.121718	0.659918	0.692941	0.536362	0.667592	0.335732	0.647076	0.667017	0.576773	-0.204909	0.721099	0.0905204	0.0415874	0.263425	-0.287456	-0.509993	0.532819	0.277092	0.219488
-0.540298	-0.889154	-0.315874	-0.547519	0.105597	0.201153	-0.184973	0.0093379	0.669987	0.851305	0.0426159		-0.225751	-0.526989	0.65082	-0.221345	-0.453506	0.0693116	0.984028	-0.661605	-0.119715	-0.335696	0.0765419	0.422738					0.492339	0.0673714	0.000298023	0.121718	0.659918	0.692941	0.536362	0.667592	0.335732	0.647076	0.667017	0.576773	-0.204909	0.721099	0.0905204	0.0415874	0.263425	-0.287456	-0.509993	0.532819	0.277092	0.219488
-0.0241079	-0.0119019	0.119989	-0.0905991	0.181087	-0.26165	0.215271	0.256788	-0.428364	-0.180733	-0.251825	0.02981	-0.110833	0.249182	0.0292835	-0.391705	0.180039	0.053833	-0.415007	0.259171	0.0497646	-0.223322	-0.438633	-0.186838	-0.375975	-0.300249	0.19875	-0.160243	-0.149981	0.242217	-0.00793171	-0.220816		-0.444073	-0.296476	0.0205345	0.17503	-0.0166397	-0.292051	-0.100422	0.0775976	-0.0979261	-0.0261784	0.273508	-0.0478611	-0.0947952	0.107185	-0.207653	-0.121529	0.208717
0.414101	0.717051	0.208475	0.790806	0.984064	0.570305	0.396246	-0.0220108	-0.110914	0.344368	0.691339	0.375202	-0.0935192	-0.267118	-0.212166	-0.514687	-0.362686	-0.00822449	-0.348719	-0.0478649	-0.0266438	0.494364	-0.0360737	-0.0271893	-0.358948	0.176088	-0.0742607	0.300743	-0.103561	-0.0911617	-0.415558	0.0142365	-0.329166	-0.0651989	-0.756733	0.140476	-0.284601	-0.274694	-0.233706	-0.403423	0.1984	-0.0596581	0.259193	-0.0749588	-0.588688	-0.136925	0.122271	-0.252346	0.070715	-0.236874
0.316917	0.372177	0.510529	0.407524	0.539509	0.360426	-0.0760555	-0.109098	-0.193624	0.00960922	-0.274113	-0.2229	-0.41259	-0.205229	-0.180902	-0.197308	-0.00364876	-0.259415	0.0549469	-0.0293102	0.126141	0.120024	-0.10371	-0.0878468	-0.365356	-0.163286	-0.748094	-0.00178566	-0.377235	-0.164812	-0.259777	0.33004	0.045969	-0.166248	-0.196871	0.0281982	0.12373	-0.078207	0.0260544	0.0626049	0.247553	-0.0200119	0.0642958	0.379608	0.0621834	0.153177	0.361954	0.226749	0	0.0177155
		0.0119629	-0.704363	0.286222	0.214125	0.17593		-0.243867	0.02285		-0.35394		0.0651703	0.081708		-1.06645	0.295515	0.315611	1.23296	-0.278463	0.779943	0.0552692		1.25142	1.28148	1.80692		1.47138	0.855976	1.1992	-0.131535				-0.559304	-0.549078		-0.442837	0.0952883		-0.0944633	-0.15657		0.232142		-1.1548		-0.436421
		0.0474253	-0.6689	0.321686	0.249586	0.211393		-0.208541	0.0583115	0.25773	-0.054307		0.100361	0.117035		-1.03098	0.330978	0.359863	1.26814	0.3052	0.815407	0.103554	-0.0316162	1.33726	1.31681	1.80153		1.49787	1.25911	1.23467	-0.0960712			-0.592022	-0.523841	-0.513615	-0.0312481	-0.407374	0.130752	-0.753067	-0.059	-0.121107	-1.02748	0.267605		-0.735595		-0.400959
-0.0641575	-0.327097	-0.108635	-0.168089	0.169411	-0.218973	0.225161	0.11902	0.0466118	0.174795	0.124466	0.00839233	-0.00837326	-0.047533	-0.0331173	-0.108257	0.056715	-0.062254	-0.265709	-0.00271034	0.215111	-0.0881081	-0.320629	-0.353167	0.0664692	0.255692	-0.259212	0.355904	-0.229473	0.0127525	-0.0111713	-0.484524	-0.10379	-0.290028	-0.0229855	0.00380325	0.202579	-0.24826	-0.18288	0.0414581	0.0563583	-0.260252	0.0130634	-0.00114632	0.0372772	0.139927	-0.148956	0.0691452	-0.192146	-0.301191
0.515997	0.0499239	-0.429562	-1.123	0.629614	0	0.136297	0.0631638	0.681761	1.11497	0.808384	-0.419405	0.139381	0.195091	-1.109		-1.06861	-0.443457	-0.333355	0.176113	-0.355497	-0.633913	0.200396	-0.583359	1.1368	0.7254	0.836943	0.696142	-0.47571	-0.0908155	0.464005	-0.187238	-0.173299			0.121581	-0.292421		-0.557255	-0.076931	-0.748677	-0.213903	-0.388603			-0.157047	-0.735859	-0.0612869	0.0119734	-0.0131006
0.344826	0	0.53508	0.124285	0.522741	0.526335	0.332453	0.289934	-0.302507	0.00841904	-0.186008	0.0380497	0.133942	0.175865	0.1152	-0.173073	-0.445284	0.0625076	0.306122	0.624426	0.416292	0.517624	-0.0199471	-0.18396	0.214373	0.269053	0.168346	0.706654	0.116213	-0.137718	-0.203806	-0.163435	-0.422424	-0.755562	-0.401196	-0.185942	0.111557	-0.379807	-0.440617	0.146944	-0.304472	-0.206314	-0.209995	-0.156469	0.0883617	-0.000675201	-0.242079	-0.316914	-0.277996	-0.219275
-0.658655		-0.453443	-0.502897	-0.336142	-0.695578	0.487734	0.0994148		-0.0624428	0.15778	0.211948			-0.201468	-0.294361	0.0808954	0.0914822	-0.0727768	-0.576822	-0.146828	-0.521738	-0.349763	0.203079	0.180746		-0.989885	0.486692	-0.509294	0.0515518		0.0228577	-0.168879	-0.0161161	-0.0798512	0.00954628	0.200605	-0.21367	-0.108779	0	-0.185146	0.475456	0.281864	0.095396	-0.0235176	0.075758	0.0819302	-0.133282	0.326963	0.0457354
0.229581	0.263505	0.0471811	0.103272	0.440913	0.431088	-0.175382	0.229721	0.767098	0.571685	0.412305				-0.490083			-0.816523	-0.582863		-1.26044		0.0296021									0.170667				0	-0.028657	-0.527379	-0.0585136	-0.409883	-0.363751	-0.0375938	-0.977091		-0.527269		-1.25102		-0.120531	-0.172635
0.229581	0.263505	0.0471811	0.103272	0.440913	0.431088	-0.175382	0.229721	0.767098	0.571685	0.412305				-0.490083			-0.816523	-0.582863		-1.26044		0.0296021									0.170667				0	-0.028657	-0.527379	-0.0585136	-0.409883	-0.363751	-0.0375938	-0.977091		-0.527269		-1.25102		-0.120531	-0.172635
-2.0476	-1.34336	-1.67087	-1.89573	-1.9777	-1.71259	-0.849234	-1.375				-0.0459785	0.359026	0.107006	-0.284487	0.109588	0.40708	0.0461788	-0.20817	0.532339	-0.0966511	-0.103363	-0.289215	-0.0449047	0.963255	0.118526	0.507572	1.18642	0.177824	0.0913525	-0.249758	-0.396979	0.0218601	0.126793	0.142035	-0.25671	0.548876	-0.18152	-0.502142	0.419655	-0.244408	0.384058	0.526581	-0.18121	-0.182951	0.0202446	-0.2416	0.362478	-0.105331	0.0140228
-0.349808	-0.269354	-0.580901	-0.462192	-0.604579	-1.10052		0.47553	-0.035161	0.126188	0.129772	0.285256	-0.456731	-0.440258	0.241581	-0.146198	0.0458245	-0.224391	-0.960405	-0.50777	0.422853	-1.21789		-0.295979	0.490476	-0.0310297	0.20065	0.461205	-0.369293	0.0396609	0.0338917	-0.0257177	-0.55472	-0.330236	-0.431394	0.388808	0.19299	-0.0932064	-0.604165	0.237172	-0.0804071	0.476374	0.172854	-0.0536842	-0.183378	0.167215	-0.238523	0.0507407	0.273156	0.516009
0.0468636	0.0090456	-0.0117888	0.239525	0.0878334	0.491306	0.13964	0.0877132	-0.326578	0.113935	0.0353127	0.0433421	-0.130534	-0.22086	0.0464849	-0.0674839	0.0718737	-0.0573702	0.0978107	-0.00349045	0.197227	0.159338	0.00403738	-0.00473499	-1.15801	-0.153849		-3.89576e-05	0.0153112	0.0311351	0.13256	-0.0928745	0.101061	-0.416646	-0.278843	-0.0184021	-0.259653	-0.13188	-0.189127	-0.224904	0.0188174	-0.134764	-0.000481606	0.0444098	0.0814228	0.0544448	0.0576458	-0.00163841	-0.0924859	-0.176883
-1.4349	-1.21082	-1.47166	-1.20893	-1.34361	-0.865026	-0.595716	-1.09442	-1.70148	-1.18493	-0.999296	-0.517244	-0.235569	-0.228718	-0.260361	-0.127321	-0.0980606	0	-0.0893517	0.219183	0.023035	-0.402943	0.397682	-0.306501	0.573282	0.33572	-0.266363	0.932423	0.0254002	0.401152	0.509865	-0.196943	0.423105	0.239515	0.192657	0.00480461	0.0446434	0.0829792	0.369158	0.328531	-0.18231	-0.0864334	0.0799942	0.0517998	0.306004	0.167406	0.240618	0.213591	-0.0403767	-0.140921
-2.81042												0.206007	0.432908	-0.623472	-0.113879		-0.784389	-0.0706425	-0.128824	-0.982485	-0.650723	-0.504509	-0.00683021	0.901464	0.861406	0.685703	1.59867	-0.500992		-0.270185					-0.46508	-0.300884	1.32705		-0.528963	-0.953749			-1.64861				-0.159717		-0.502823
0.619987	0.88835		0.683504	0.789006	0.225616	0.332486	0.466082	0.136597	0.29118	0.483344	-0.0788212	0.506336	0.125751	0.515757	0.245384	-0.245622	0.191826	-0.229022	0.211786	-0.0683627	0.274437		-0.116176	-0.167818	0.0331817	0.432547	-0.45085	0.651119	0.147867	0.260681	0.283629	-0.362969	-0.32582	-0.703366	0.197451	-0.101331	-0.303068	0.0348883	-0.0511074	-0.278529	-0.259569	-0.198673	-0.63718	0.180761	0.124352	-0.119181	-0.362396	0.466682	0.428563
0.626293	0.894654		0.689808	0.795311	0.23192	0.338791	0.472385	0.1429	0.297483	0.489649	-0.0725174	0.29837	0.301575	0.522062	0.251688	-0.239318	0.19813	-0.217027	0.218091	-0.0620575	0.280743	0.0789394	-0.109871	-0.161513	0.0394859	0.438852	-0.445176	0.657425	0.154171	0.266987	0.289934	-0.356665	-0.319515	-0.697062	0.203754	-0.095026	-0.296764	0.041193	-0.0448036	-0.272224	-0.253264	-0.192369	-0.630877	0.187065	0.130655	-0.112877	-0.356092	0.472986	0.434868
-1.38949	-1.48269	-0.0619001	-0.100188	-0.14666	-0.694337	0.0340176	-0.337264	0.204048	-1.67982	-0.862212	-0.00470734	0.381559	0.0555992	1.537	0.0243015	0.299809	0.241845	0.637627	1.64895	1.48561	0.751599	-0.0810566	-0.322444	-0.503882		0.397877		1.25552	1.7429	1.19525	-0.807906	0.922997	-0.0334768	0.317495	-0.602449	-1.19023	-0.406617	-0.416541	-0.790299	0.44729	0.00771093	-0.310621	0.676187	-0.27481	-0.298032	-0.550617	-0.954743	0.0813422	-0.192871
0.243786	0.176428	-0.612267	-0.0840816	0.460974	0.78475	-0.081501	-0.219608	0.268427	0.507927	0.417957	0.143787	0.288374	0.418758	-0.244373	0.0765705	-0.110189	-0.131907	0	0.140049	0.102522	0.119162	-0.0388927	-0.0921803	0.775263	0.612968	1.09617	1.0538	-0.576267	-0.851967	-0.187197	-0.16585	-0.301998	-0.230348	-0.43399	0.0318699	0.313065	-1.0219	-0.999315	0.0407104	-0.403952	-0.158333	-0.425661	-0.754621	-0.743172	-0.621805	-0.487644	0.405787	0.475782	0.124813
-1.20918	-0.819027	-0.690392	-1.51711	-0.37392	-0.390705	-0.736185	-0.810541	-0.863157	-0.797089	-0.336777	-0.143024	0.370898	0.727928	-0.588879	0.3034	-0.199434	-0.0365963	-0.205976	0.19936	-0.599816	0.209833	0.210075	0.204248	0.725607	0.479498	0.466679	0.344362	0.421082	0.57309	0.653503	-0.216448	0.20435	0.395193	-0.07024	0.326691	0.219719	0.119768	0.430265	0.298798	-0.151394	-0.528849	-0.233419	-0.205313	0.0805073	0.0584583	0.00761414	0.361292	0.0122795	0.0985012
						0.141035	0.0428324	0.0768352	0.0104098				0.0562639	0.0218601	0.0611968		-0.12945		-0.063694	-0.522865	-0.235007				0.530077	0.0617185		0.366092	0.254289	0.112897						0.139993			-0.139245	-1.00835		-0.239296			-0.164554		-0.344676	-0.0843692
0.37126	0.117551	-0.0440588	-0.236134	0.44669	0.637123	-0.0509119	-0.0993252	-0.000899315	0.25885		0.122969	0.0556564	0.499166	-0.121219		-0.120578	-0.532268		-0.112504	-0.126264	0.0642614		0.102553			0.332285	0.496656	0.00741243		0.392408	-0.0913649		-0.865259		-0.23383	-0.130718	-0.590247	-1.21595	0.249637	-0.237164	-0.456348	-0.635916	-1.23317	-0.381163	-0.57289	-0.417247	0.171173	-0.144824	0.00600958
		-0.159043		0.259389	0.0968599	-0.34461	0.0368891	0.145899	0.0206451		-0.289372	0.21466	0.259058	0.278405	-0.110097	-0.113986	-0.00647736	-0.00627613			0.0525389	0.111997	-0.493052	0.075459	0.00689411	-0.198176		0.143772	0.263836	0.608312			0.0168552	-0.371485		0.23346	-0.351048	-0.420373	0.0830927	-0.100116	0.123622	0.12921	-0.0467548	-0.10046	-0.1921	-0.302384	-0.11534	0.0664148	0.275689
-0.235224	0.161079	0.0350566	-0.0378132	0.316503	0.246116	0.33322	0.204398	0.00102377	0.326342	0.506704	0.137641	0.0570512			-0.435939	-0.0795474		-0.207331	-0.221445	-0.0656257	-0.00586081	-0.0328097	-0.300442				0.515479	-0.450965	-0.291464		-0.325758	-0.187849		-0.273348	0.101907	0.286026	-0.293362	-0.215889	-0.168375	-0.0716558	0.181547	0.2087	-0.0980349	-0.303857	-0.307369	0.267879		-0.0876536	-0.27227
												0.315929	0.340661	-0.334389	0.353865	-0.131454	-0.192752	-0.586262	-0.398701	-0.833611	-0.881529	0.197996	-0.107413	0.433155	0.566059	0.861012	-0.254554	0.51087	0.428379	0.576872	-0.472435	0.0227375	0.547428	-0.103708	-0.1378	-0.201944	0.178724	0.218906	-0.2959	-0.252146	0.0480576	-0.26022	-0.625755	0.149835	-0.11591	0.133062	-0.00562477	-0.0657387	-0.181723
												0.658302	0.493575	-0.184023	0.623792	-0.309709	-0.141278	-1.28748	-0.100999	-0.813201	-0.642771	0.0780392	-0.134119	0.573617	0.554669	0.947521	-0.289811	0.499481	0.651831	0.82048	-0.395975	-0.324759	0.614089	-0.115099	-0.112911	-0.140249	0.261578	0.54808	-0.360792	-0.263535	0.0363064	0.0782528	-0.748598	0.454327	-0.127298	0.0967026	0.0869961	-0.00338841	0.116188
												0.387164	0.440158	0.240056		-0.562537	-0.274461	-0.557035	-0.274068	-0.794178	-1.19431	0.215945	-0.120043	0.556973		0.714511	-0.401268	0.70226	0.458585		-0.597675	-0.215594	0.557591		-0.271993	-0.21725	0.428233	-0.0044117	0.550521	0.00285626	0.00435924	-0.341928	-0.166165	0.0601149	0.101174	0.277232	-0.540844	-0.0716162	-0.649575
-0.219654	-0.302159	-0.417945	-0.456395	-0.127001	-0.683995	-0.0781355	-0.457801	-0.336697	-0.244488	-0.130727	-0.239961	0.0119934	-0.0171537	0	-0.192059	0.0393462	0.123758	0.218735	0.0434475	0.179683	-0.154446	-0.123248	0.202478	0.43565	-0.0146461	0.123237	0.573847	0.173868	0.143499	0.243062	-0.0634923	-0.277537	-0.00960064	0.206199	0.0610523	0.0683918	0.00997686	-0.247922	0.150875	0.20096	0.0917268	0.305706	0.16468	0.28021	0.139157	0.0381918	0.274613	-0.0271974	-0.0935011
0.133659	0.186214	-0.0268936	-0.114862	0.504835	0.115582	0.498274	0.15078	-0.538345	-0.000938416	0.116758	0.258484	0.0109081	-0.0509472	0.0323544	-0.210573	0.166571	-0.0454865	-0.136469	0.182659	0.00697517	0.103537	-0.297184	-0.144173	0.263554	0.0957928	-0.219353	0.293575	-0.044302	0.0143452	0.0234585	0.0157394	-0.327467	-0.347006	-0.317585	-0.0858421	0.180941	-0.265424	-0.257044	-0.237165	-0.298229	-0.000421524	0.0361652	-0.186266	0.0444374	0.110483	0.139467	-0.0239944	-0.172869	-0.166967
-0.387785	-0.369371	-0.0286307		0.205442	-0.535079		-0.694575		-0.685319	-0.38353		-0.094667	0.103701	0.115307	-0.296578	0.164197	0.0847793	-0.168293	0.38032	0.33777		-0.0304923	-0.288146	0.219919	0.299389	0.091085	0.312924	-0.157685	0.0284524	0.321367	-0.106996		-0.253671	-0.54253	0.309306	0.474125	-0.190813	-0.418867	0.236304	-0.14764	0.878827		0.0229034		-0.0737939	0.223018		0.533662	0.425387
-0.983471	-1.01888	-0.567924	-1.06672	-0.507366	-0.813089	-0.0371609	-0.659401	-1.56367	-0.723219	-0.877539	0.374254	-0.0240173	0.0580692	0.073925	-0.305611	0.360596	0.175255	-0.124483	0.112335	0.134039	0.240067	-0.283972	-0.0480328	0.331028	0.238131	-0.29287	0.2184	0.119938	0.241335	0.212803	-0.125113	-0.0269451	0.0601883	0.0410385	-0.0440731	0.426506	-0.134521	-0.12833	0.122808	0.226994	-0.0569687	0.270617	0.0243969	0.0874271	0.136656	0.23185	0.270741	0.0489101	-0.208748
0.112823	0.211722	0.430455	0.00631046	0.607255	0.0575018	0.275184	0.0501947	-0.516683	0.0502882	-0.00329494	0.0647116	0.329078	0.851727	-0.0705748	-0.49306	-0.192243	-0.194112	0.0998049	0.645017	0.200196	-0.0949469	-0.293456	-0.562613	0.643094	0.237676	-0.172746	-0.0759921	-0.145577	0.0526037	0.0379877	-0.161321	-0.485837	-0.336427	-0.47063	-0.187488	0.425429	-0.440791	0.0397043	-0.257535	-0.178107	-0.16913	-0.090991	-0.345361	-0.580997	-0.0415277	0.196212	-0.0548353	0.0582228	-0.315898
	-0.32457	0.376653		0.849721	-0.188729	-0.0643291	-0.162727		-0.317335			0.274578	1.14276	-0.0854154	-0.510512	-0.248033	0.171238	-0.0523186	-0.300269	-0.0787449	-0.450227		-0.17062		0.426826	0.0602722	0.273688	-0.422989	0.0669451			0.0289726		-0.233562	-0.401009	0.487556	0.0812454	-0.0805459	-0.157455	-0.270569			-0.102906	0.0723839	0.191833	-0.286346	0.565815	0.307023
0.375276	-0.0486903	0.11714	0.0129347	0.546195	0.286088		0.0237761	-0.424832	-0.251314	0.022645		0.836628	0.206198	-0.0759573			0.147828	-0.112191	1.30059	0.259354				-0.26845	-0.718335	0.949239	-0.647299	-0.0259085	0.133779		-0.24766			-0.868978	-0.747327	0.101266							-0.618014			-0.0395312	-0.368633
0.0410709	-0.251488	0.23143	-0.152342	0.320375	0.024147	-0.0662117	-0.0538502	-0.103769	0.15839	0.203936	-0.188843	0.183313	0.450857	0.201004	0.164343	-0.537542	-0.072073	0.0406437	0.278389	0.167433	-0.161205	-0.0222855	-0.179951	0.283428	0.656244	-0.00471306	0.521166	-0.166765	0.104548	0.085144	-0.235661	-0.0845699	-0.256239	-0.165691	-0.246096	0.217365	0.0366383	-0.0589256	-0.20562	0.146948	-0.300898	-0.0730324	-0.0627193	-0.145502	0.0012207	0.190495	0.167316	-0.051384	-0.180782
0.0516329		0.330431	-0.950447				-0.227533	0.86426	0.866774			-0.594017		0.0394793	-0.00595474	-0.280846	-0.240674	-0.344631		-1.07103		-0.658646	-0.270199		0.884676						-0.391228	0.0810041	0.134346	-0.500464	0.025589		0.417743	0.296538	0.149101	-0.465114	0.703598	0.542313	-0.324322	-0.24706	0.270777		0.505721
-1.49454	-1.16497	-1.25773	-1.30423	-1.60824	-1.05274	-1.21785	-1.81021	-1.78724	-2.53483	-1.12806	0.202767	0.276608	0.413333	0.160127	0.415856	-0.0572615	0.205413	0.0799227	0.314031	-0.101567	0.456347	0.300294	0.223916	0.434005	0.428884	-0.0448122	0.114122	0.161099	0.32442	0.780131	0.0865602	-0.0934248	0.0207434	-0.0566397	0.222194	-0.226882	0.139375	-0.000359535	-0.295625	0.0101614	0.364131	0.367251	0.132764	0.314782	0.313548	0.301223	0.12876	0.00334263	0.153476
-1.49454	-1.16497	-1.25773	-1.30423	-1.60824	-1.05274	-1.21785	-1.81021	-1.78724	-2.53483	-1.12806	0.202767	0.276608	0.413333	0.160127	0.415856	-0.0572615	0.205413	0.0799227	0.314031	-0.101567	0.456347	0.300294	0.223916	0.434005	0.428884	-0.0448122	0.114122	0.161099	0.32442	0.780131	0.0865602	-0.0934248	0.0207434	-0.0566397	0.222194	-0.226882	0.139375	-0.000359535	-0.295625	0.0101614	0.364131	0.367251	0.132764	0.314782	0.313548	0.301223	0.12876	0.00334263	0.153476
0.2104	0.190701	0.0797472	0.340298	0.522276	-0.316498	0.570114	0.370195	-0.0552025	0.168154	0.733269	0.263189	-0.0988388	-0.0719624	-0.424629	-0.25525	-0.21833	-0.211578	-0.375443	0.267284	0.199211	0.405092	-0.00669193	-0.638924	0.535185	0.27778	0.625217	0.643745	-0.676597	-0.284147	-0.255608	0.0547047	0.0194283	-0.595263	0.0299311	-0.673471	0.0661125	-0.385616	-0.478456	-0.943157	-0.500063	-0.321074	-0.256306	-0.693661	-0.37125	-0.147745	0.0325756	-0.334463	-0.157078	-0.340916
-0.652422	-0.64587	-0.302344	-0.538265	-0.312974	-0.394304	-0.819954	-0.650326	-0.910007	-0.710802	-0.762007	-0.365789	0.0688267	0.168467	0.520809	0.0618143	0.0891247	0.123638	0.463585	-0.152788	0.376688	0.0138836	-0.146475	0.189297	-0.254637	0.344939	0.599224	0.164437	0.10043	0.0767593	0.225534	-0.318569	0.324163	0.0207939	0.0880318	-0.0937424	-0.0272188	0.439014	-0.0877876	0.124969	0.325748	0.0525064	0.0686283	0.448385	0.131186	-0.00273895	0.0281868	0.170721	0.174044	0.134991
-1.54281	-0.0326662	-1.56832	-2.17036	-1.41791	-1.13343	-0.846707	-1.00826	-0.803552	-0.583922	-0.158053	0.124875	0.646062	0.52456	-0.388989	0.424985	0.300879	0.328958	-0.159499	0.197837	-0.299808	0.198287	0.24816	0.0202513	1.15782	0.422357	0.772592	0.0364243	0.495568	0.467956	0.774835	-0.23866	0.250699	0.691213	0.272267	0.245641	0.0583715	0.0630331	0.35011	0.355613	-0.120547	-0.253436	-0.115897	-0.342368	0.248765	0.161942	0.280763	0.40409	-0.0167971	0.20777
-1.54281	-0.0326662	-1.56832	-2.17036	-1.41791	-1.13343	-0.846707	-1.00826	-0.803552	-0.583922	-0.158053	0.124875	0.646062	0.52456	-0.388989	0.424985	0.300879	0.328958	-0.159499	0.197837	-0.299808	0.198287	0.24816	0.0202513	1.15782	0.422357	0.772592	0.0364243	0.495568	0.467956	0.774835	-0.23866	0.250699	0.691213	0.272267	0.245641	0.0583715	0.0630331	0.35011	0.355613	-0.120547	-0.253436	-0.115897	-0.342368	0.248765	0.161942	0.280763	0.40409	-0.0167971	0.20777
-0.890068	-0.822296	-0.783898	-0.829517	-0.898192	-0.652403	-0.278758	-1.08623	-0.654753	-1.36279	-0.869678	0.019515	0.220813	0.358027	0.327752	0.270122	-0.0796347	0.222528	0.0820665	0.0515318	-0.184317	-0.377563	-0.100659	0.132161	-0.308767	0.174869	-0.152325	0.468432	0.129743	-0.00109005	-0.0503073	-0.142879	-0.664826	0.11958	0.146623	0.202119	0.294814	0.194535	0.226975	0.33569	-0.158462	-0.211783	0.414571	0.361951	-0.339044	0.172658	0.0840254	0.281653	0.0314817	0.206315
-0.55955	-0.546157	-0.501153	-0.304235	0.206986	-0.312567	-0.41406	-0.576171	-1.08965	-0.725997	-0.613051	0.0590582	0.39004	0.79205	-0.223821	-0.0325785	0.00538731	-0.125852	-0.127902	-0.244288	0.00484562	0.136918	-0.364787	0.699651	0.151164	0.503269	0.505433	0.347888	0.186772	0.14416	0.548537	-0.34368	0.123923	0.0755205	0.0307531	-0.405236	-0.156903	-0.23739	-0.205188	-0.0639753	0.0617971	-0.279366	-0.00381947	0.00381947	-0.865176	-0.142831	0.240388	0.0197439	0.646525	0.180951
-0.24509	-0.503649	-0.477468	-0.689146	0.029829	-0.086813	-0.503456	-0.330082	-0.776258	-0.585196	-0.489577	-0.210403	0.317831	0.390099	0.527348	0.125404	-0.200617	-0.107079	0.292698	-0.178473	0.229311	0.0345726	-0.0699711	0.351016	0.0957851	0.243629	0.359909	0.811584	0.353615	0.450123	0.198618	-0.332867	0.159863	0.0201702	-0.09904	-0.0856419	0.277449	-0.0551605	0.0783272	0.581451	0.02351	0.0188065	-0.159986	0.130664	-0.121529	-0.155415	-0.203754	0.163582	-0.110455	-0.48266
-0.0101414	0.0946999	0.130287	0.119892	0.0951405	-0.0341682	-0.0161457	0.250044	-0.253618	-0.329512	-0.0756779	-0.023653	0.0142975	-0.114084	0.146673	-0.140137	0.150997	0.159279	0.0401306	0.148581	0.192469	0.185976	-0.0668163	0.0578899	-1.12115	-0.573046	0.00548363	-0.618843	-0.0888691	0	-0.0935974	-0.0884876	-0.0500469	0.101627	0.0271606	0.00422287	-0.00329399	-0.0104961	-0.0626907	0.134039	0.125998	0.0789165	0.154118	0.125633	0.0874367	0.0245361	0.092371	-0.024395	-0.0105362	-0.00929451
0.111831	-0.101039	0.343886	0.0845957	0.677566	0.222457	-0.246388	0.00109577	-0.295154	-0.453465	-0.398023	-0.0683928	-0.159898	0.657231	0.0152826	-0.619378	-0.37325	0.199742	0.0847492	0.0178537	-0.103761	-0.223969	-0.086998	-0.0817499	0.507874	0.447549	-0.215151	0.295904	-0.24051	-0.07092	0.0776873	-0.116029	-0.0580883	0.154064	-0.481187	-0.020915	0.326926	-0.118439	-0.0399103	0.0866833	-0.0891428	-0.072526	0.104304	0.015523	-0.243272	-0.156682	0.0461321	-0.0152483	0.0970068	-0.25071
-0.058197	0.225523	0.651508	-0.0885162	0.980953	0.234133	0.182013	-0.16917	-0.290264	-0.078516	0.0739975	-0.0607662	0.391203	1.21514	-0.267519	-0.224712	-0.164014	0.0958023	0.0708656	0.646828	-0.106295	-0.173197	-0.400501	-0.306328	0.866081	0.667313	0.0007267	0.00483971	-0.381948	-0.143244	-0.0705318	-0.253881	-0.447666	-0.224268	-0.371618	-0.0865211	0.444927	0.0207405	-0.0750217	-0.378927	-0.097147	0.170082	-0.1786	-0.276247	-0.327023	-0.297904	0.0866776	-0.0652542	0.411299	-0.306379
0.155942	0.492306	0.561962	0.427024	0.594435	0.633398	0.89096	0.546413	0.525198	0.794369	0.625158	-0.0855427	-0.265997	-0.0734634	-0.719744	-0.00302887	-0.35058	-0.234711	-0.443993	0.317783	-0.465433	0.146029	0.257395	0.0307493	-0.377963	-0.957132	-0.134624	-0.685607	0.112	0.367994	0.243576	0.12254	-0.437744		-0.998528	0.413578	-0.38966	-0.204779	-0.0949554	0.131907	-0.546888	0.365885	-0.190806	-0.692772	0.368255	-0.100912	-0.500608	-0.124666	-0.346105	0.229664
0.178314	0.629165	0.542526	0.381977	0.711282	0.635626	0.914318	0.626169	0.518393	0.840862	0.671652	-0.0390491	-0.151667	-0.026968	-0.735826	0.0128727	-0.304085	-0.239712	-0.257631	0.3055	-0.376366	0.326834	0.298698	0.0135336	-0.142849	-0.910637	-0.088131	-0.641438	0.16198	0.41449	0.29007	0.169033	-0.391251		-0.952034	0.538219	-0.343165	-0.279968	-0.0279484	0.115826	-0.500393	0.41238	-0.194756	-0.646277	0.414748	-0.053957	-0.454113	-0.0781727	-0.320205	0.276157
0.635736	0.611109	0.944376	1.11975	0.465908	0.377066	0.544931	-0.0832233	-0.377144	-0.0751538		-0.109096	-0.0378094	-0.0495491	0.352793	-0.288962	-1.39	-0.167168	0.0940723	0.557434	0.232571	0.603218	0.183706	-0.464517					0.428635	-0.337162	-0.188948	-0.138851				-0.69358	-0.912796	-0.627658	-0.426248	-0.509722	-1.09416	-0.0662651	-0.0890923	-0.670064	0.0735798	-0.034029	-0.280607	0.191109		-0.805172
0.635736	0.611109	0.944376	1.11975	0.465908	0.377066	0.544931	-0.0832233	-0.377144	-0.0751538		-0.109096	-0.0378094	-0.0495491	0.352793	-0.288962	-1.39	-0.167168	0.0940723	0.557434	0.232571	0.603218	0.183706	-0.464517					0.428635	-0.337162	-0.188948	-0.138851				-0.69358	-0.912796	-0.627658	-0.426248	-0.509722	-1.09416	-0.0662651	-0.0890923	-0.670064	0.0735798	-0.034029	-0.280607	0.191109		-0.805172
-0.0444012	-0.0556431	-0.115263	-0.541906	-0.459131	-0.331928	0.114702	-0.0361366	-0.246693	0.146711	0.194614	0.0911865	0.134209	-0.0633888	-0.44655	0.26425	0.0849056	0.124784	-0.0777683	0.0336838	-0.347687	-0.00463867	0.419836	0.0725536	0.533808	-0.0120544	0.548298	-0.0580612	0.237827	0.181263	0.0982647	0.210459	0.18091	-0.234787	-0.074337	0.527502	0.0172501	0.165745	0.0555992	0.461428	-0.47414	-0.252916	-0.195038	-0.4216	0.250082	0.112419	0.194342	0.138111	-0.297195	0.157221
0.343691	0.28306	-0.0137291	-0.062685	0.0300198	0.287926	0.48789	0.137333	0.164944	0.632563	0.458006	0.419971	0.32408	-0.0980148	-0.5313	0.182186	0.074255	0.0691929	-0.239202	-0.0114403	-0.741095	-0.322189	0.0152302	-0.0135479	0.535034	-0.088377	0.434553	0.0603607	0.343103	0.114672	0.446096	0.182571	0.0530453	-0.154915	-0.35145	0.401558	-0.126661	-0.109379	-0.0566444	-0.163691	-0.463121	-0.208344	-0.0607929	-0.424164	0.00242806	0.113451	0.113907	0.144716	-0.165066	0.31469
-2.14044	-2.09698	-2.20035	-2.48788		-1.18948		-3.05811	-3.10567		-2.61683	-1.07886	0.131466	-0.0513229	0.054121	0.625484	-0.302881	0.0588684	0.00340652	0.0471649	-0.316698	0.25638	0.185535	0.454449	0.640476	0.542328	0.448812	0.399893	0.839243	0.38485	0.68852	-0.0414181	0.794962	0.752623	0.076252	0.489939	-0.00564766	0.602798	0.799299	0.40579	0.0967274	-0.629938	-0.157896	0.03936	0.505568	0.190443	-0.344282	0.386595	-0.0661297	0.187567
-2.14044	-2.09698	-2.20035	-2.48788		-1.18948		-3.05811	-3.10567		-2.61683	-1.07886	0.131466	-0.0513229	0.054121	0.625484	-0.302881	0.0588684	0.00340652	0.0471649	-0.316698	0.25638	0.185535	0.454449	0.640476	0.542328	0.448812	0.399893	0.839243	0.38485	0.68852	-0.0414181	0.794962	0.752623	0.076252	0.489939	-0.00564766	0.602798	0.799299	0.40579	0.0967274	-0.629938	-0.157896	0.03936	0.505568	0.190443	-0.344282	0.386595	-0.0661297	0.187567
-0.424577	0.311509	-0.0251818	0.161891	-1.51593	-1.53685	0.446292	-0.0727873	-0.141366	-1.54112	-1.40977	0.161199	0.00769901	-0.762002	-0.495828	0.150407	0.423808	0.353543	0.199243	0.176955	0.0282183	-0.290311	0.113973	0.655427	-3.39479	-2.8005	-0.610578	-3.30655	0.684119	0.0451918	0.0813532	0.293593	0.0536737	0.487729	0.224673	-0.359416	-0.644151	0.255212	0.455405	-0.231219	0.0411234	-0.0309401	0.0386095	-0.240355	0.248282	0.151822	0.0808668	-0.063386	-0.398116	0.117923
-0.421709	0.314165	-0.0202732	0.164595	-1.51275	-1.52992	0.446846	-0.0698738	-0.139427	-1.53818	-1.40463	0.164312	0.00643349	-0.759384	-0.492645	0.148743	0.426956	0.35647	0.202106	0.176886	0.0309391	-0.286097	0.116997	0.658251	-3.3914	-2.79743	-0.6096	-3.30351	0.686281	0.0480843	0.0840855	0.297998	0.0563221	0.493645	0.227762	-0.356627	-0.640079	0.259195	0.458225	-0.228451	0.0442448	-0.0288715	0.0413055	-0.236263	0.251862	0.155529	0.0843315	-0.0612736	-0.397934	0.119038
-0.343091	-0.0604219	0.672111	-0.116879	-0.301007	-0.0925627	-0.182063	0.240573	0.312373	0.0646257	0.00417233	0.0959845	0.0110636	-0.234748	0.386064	0.25362	-0.160258	0.0108328	0.811147	-0.138684	-0.413243	-0.125169	0.489835	0.577783	-2.48426	-0.96066	-0.558915	-1.95789	0.663613	-0.0656137	0.217586	0.331594	0.552423	0.803119	0.775519	0.246234	-0.300126	0.637912	0.883733	0.318618	-0.0239573	-0.798028	-0.102576	0.311498	0.772985	0.36032	0.15268	-0.0944815	-0.00417233	0.0206575
-0.343091	-0.0604219	0.672111	-0.116879	-0.301007	-0.0925627	-0.182063	0.240573	0.312373	0.0646257	0.00417233	0.0959845	0.0110636	-0.234748	0.386064	0.25362	-0.160258	0.0108328	0.811147	-0.138684	-0.413243	-0.125169	0.489835	0.577783	-2.48426	-0.96066	-0.558915	-1.95789	0.663613	-0.0656137	0.217586	0.331594	0.552423	0.803119	0.775519	0.246234	-0.300126	0.637912	0.883733	0.318618	-0.0239573	-0.798028	-0.102576	0.311498	0.772985	0.36032	0.15268	-0.0944815	-0.00417233	0.0206575
-1.17162	-0.692244	-1.84668	-1.9975	-0.853215	-0.724566	-1.71916	-1.50666	-1.25064	-1.35415	-1.06771	-0.525208	0.983522	0.511999	-0.19804	0.111511	-0.357119	-0.227022	0.202221	0.303049	-0.426174	0.455688	0.511156	0.587269	1.82522	1.75912	1.63018	1.23205	1.09843	0.511276	0.542509	-0.207579	0.0765743	-0.34306	-0.435074	0.123804	0.260399	-0.161041	0.128571	0.168598	-0.646292	-0.247452	-1.14646	-0.291037	-0.676916	-0.656057	-0.380686	0.383158	0.306351	0.368496
-1.09847	-0.590927	-1.74159	-1.75059	-0.863825	-0.238325	-1.06354	-1.14705	-0.517929	-1.0645	-0.638294	-0.453279	0.891689	0.381731	-0.179577	0.139555	-0.44709	-0.0785618	0.167564	0.326481	-0.277323	0.355043	0.420568	0.68376	1.77054	1.66469	1.50378	1.13526	1.12978	0.486242	0.538195	-0.302767	-0.00215721	0.0377178	-0.568262	0.0994549	0.156651	0.0205307	-0.160099	0.0682888	-0.595592	-0.267778	-1.12425	-0.34273	-0.587461	-0.759981	-0.34598	0.294493	0.216024	0.289619
0.236755	0.342369	0.442869	0.325993	-1.47092	-1.41108	0.147234	-0.0320148	-0.217012	-0.332977	0.577763	0.107182	0.339911	-0.702236	-0.20435	0.368155	-0.339069	0.0346889	-0.109879	0.387621	-0.0716629	-0.323763	1.43053	0.463863	-0.287247	-1.50066	-0.271741	-3.15586	0.559267	0.446344	-0.201181	0.351509	0.0189896	0.434681	0.119818	-0.471272	-0.847275	0.237402	0.226187	-0.65213	0.00150108	0.0190573	-0.329794	-0.177267	0.263384	0.199635	0.30374	-0.156931	-0.45075	-0.112839
0.236755	0.342369	0.442869	0.325993	-1.47092	-1.41108	0.147234	-0.0320148	-0.217012	-0.332977	0.577763	0.107182	0.339911	-0.702236	-0.20435	0.368155	-0.339069	0.0346889	-0.109879	0.387621	-0.0716629	-0.323763	1.43053	0.463863	-0.287247	-1.50066	-0.271741	-3.15586	0.559267	0.446344	-0.201181	0.351509	0.0189896	0.434681	0.119818	-0.471272	-0.847275	0.237402	0.226187	-0.65213	0.00150108	0.0190573	-0.329794	-0.177267	0.263384	0.199635	0.30374	-0.156931	-0.45075	-0.112839
-0.0160294	0.591863	0.366571	0.0937591	0.668476	0.519463	0.077374	-0.33847	-0.247367	-0.00870275	-0.108398		0.176106	0.979933	-0.0255952		-0.225299	-0.0381575	0.213753	-0.104473	-0.413597	0.00778818	-0.550584	0.168067	0.0120544	0.486501	0.112669			-0.29908	0.0608115	-0.182909	-0.387087		-0.468184	0.00312328	0.268924	-0.192884	-0.249884	0.317073		0.392662	0.246849	0.0416036	-0.279404	0.0865741	-0.201386	-0.0509195	0.304346	0.0681949
-1.03578	-1.16411	-1.12816	-1.29727	-1.10321	-0.855755	-1.3923	-1.55756	-2.12079	-2.027	-1.76765	-0.511526	0.00922775	-0.15727	0.414095	0.175213	0.251465	0.124418	0.715923	0.034647	0.635332	0.218876	-0.148083	0.463689	-1.03863	-0.277323	-0.23469	-0.201174	0.371271	0.174135	0.507233	-0.234035	0.449541	0.304995	0.388617	0.0802174	-0.0259247	0.320492	0.100349	0.231201	0.165239	0.206263	0.131584	0.204575	0.373585	0.432966	0.195705	-0.000846863	0.144503	0.0701466
0.96455	0.653963	0.506428	0.627274	0.840225	0.982742	-0.0106735	-0.0973244	-0.158289	0.298906	0.568506	-0.28384	0.784811	0.708597	-0.13558	0.471118	-0.289541	-0.365589	0.59708	1.44311	-0.0210075	0.820375	0.508711	-0.24831	1.44513	1.25516	1.72046	-0.338471	1.46566	1.3238	1.37589	-0.105526	-0.657823		-1.68228	-0.008255	-0.423868	-0.370489	-0.316202	-0.0624485	-1.15659	0.392384	-0.409802	-1.2617	0.0429087	-0.552865	-0.543398	-0.0906029	-0.55207	-0.0989971
0.96455	0.653963	0.506428	0.627274	0.840225	0.982742	-0.0106735	-0.0973244	-0.158289	0.298906	0.568506	-0.28384	0.784811	0.708597	-0.13558	0.471118	-0.289541	-0.365589	0.59708	1.44311	-0.0210075	0.820375	0.508711	-0.24831	1.44513	1.25516	1.72046	-0.338471	1.46566	1.3238	1.37589	-0.105526	-0.657823		-1.68228	-0.008255	-0.423868	-0.370489	-0.316202	-0.0624485	-1.15659	0.392384	-0.409802	-1.2617	0.0429087	-0.552865	-0.543398	-0.0906029	-0.55207	-0.0989971
0.40021	-0.19693	1.17442	0.972572	0.394201	0.787803	-0.412263	-0.257127	0.291702	0.614751	0.0167909	0.0477915	0.149294	-0.16739	-0.878415	-0.226166	-0.609187	-0.116532	0.0830913	-0.242952	-0.684003	-0.219836	-0.0187774	0.557783	1.53106	1.29621	0.868878	1.60959	0.0190854	-0.508338	0.0126214	-0.322961	0.487964	0.329006	0.464051	0.102968	-0.258687	0.347471	0.275682	-0.101636	-0.2167	0.378313	0.883371	1.00856	0.540714	-0.475394	-0.547237	-0.37601	0.109569	-0.137212
-0.0873628	-0.137362	-0.198695	-0.0902596	-0.288627	0.0254459	-0.0956054	-0.293715	0.0290012	-0.153684	-0.223318	-0.216026	-0.0124922	0.0723815	0.167804	0.350862	-0.113127	-0.157143	0.164762		-0.403595	-0.123864		-0.0636225	-0.19396	0.535231	0.535299	0.587878	-0.0849266	-0.00511837	0.0121183	-0.33186	0.24251	0.323403	0.284417	-0.228729	-0.057128	0.11936	0.048934	-0.0296082	0.214447	0.0536699	-0.0518079	0.0962558	-0.548591	-0.0286961	-0.250036	0.0147247	0.0366087	0.130523
0.484826	0.439795	0.386161	0.196374	0.582028	0.266526	1.43798	1.15246	0.707929	1.09129	0.933305	0.331786	-0.620592	-0.697999	-0.447416	-0.362217	0.0712986	0.0129004	-0.319962	-0.207767	0.135424	-0.186007	-0.337863	-0.279202	0.0135403	-0.0674238	-0.493083	0.136467	-0.291919	-0.0109997	0.0466385	0.0439205	0.150386	0.0818982	-0.0918541	0.25767	0.0172577	-0.233814	-0.284554	0.0387497	-0.430545	-0.178399	0.11766	-0.396365	-0.218601	-0.269157	-0.130746	-0.0222988	-0.350735	-0.193292
0.884398	0.63022	0.736275	0.903862	0.428482	0.526491	0.415829	-0.108323	0.0354214	0.105348	0.281109	-0.330734	0.144448	-0.343905	0.515478		0.125027	0.12944	0.932663	-0.0975332	1.26689	0.583689	0.311271	-0.4163	-0.302478	0.0655117	0.311892		-0.431796	-0.335251	-0.090394	-0.294971	-0.308624			-0.204005	-0.749853	-0.307621	0.0520248	-0.281681	-0.242216	0.638348	0.217911		-0.0893707	-0.132016	-0.822475	0.206602	-0.638721	-0.178362
0.884398	0.63022	0.736275	0.903862	0.428482	0.526491	0.415829	-0.108323	0.0354214	0.105348	0.281109	-0.330734	0.144448	-0.343905	0.515478		0.125027	0.12944	0.932663	-0.0975332	1.26689	0.583689	0.311271	-0.4163	-0.302478	0.0655117	0.311892		-0.431796	-0.335251	-0.090394	-0.294971	-0.308624			-0.204005	-0.749853	-0.307621	0.0520248	-0.281681	-0.242216	0.638348	0.217911		-0.0893707	-0.132016	-0.822475	0.206602	-0.638721	-0.178362
-0.133476	-0.130046	-0.00230312	0.121178	0.093029	-0.0806479	0.762952	0.489293	0.160244	0.161744	0.549994	0.404727	-0.279035	-0.494461	-0.0773048	-0.302834	-0.0551109	0.0095911	-0.591692	-0.328954	-0.21595	-0.34094	-0.0227594	-0.0468135	-0.0701928	-0.115399	-0.456727	0.235009	-0.30336	-0.0518589	-0.168583	-0.0306807	0.188609	0.00278759	0.00792313	0	0.0819769	-0.138032	-0.0863132	-0.0661201	0.0564175	0.23536	0.209927	-0.171411	0.0527291	0.0949001	0.375413	-0.17923	-0.077136	0.00990486
									-2.11361		-1.87022	-0.106201	-0.156268	-0.703144	0.144464	-0.473883	-0.416965	0.351496	-0.0446882	-1.01849	-0.554922	-0.0800934	-0.287842	1.23455	0.891744	0.784376	0.557035	-0.0893669	0.11532	0.168642	-1.27063	0.157309	0.511753	0.0241604	-0.435595	0.031929	0.751493	0	0.331934	0.375975		0.521469	-0.752898	-0.266081	0.0908394	-0.143284	0.291012	-0.293179	0.0860424
											-1.84157	-0.130674	-0.118149	-0.727617	0.163624	-0.479191	-0.405464	0.327021	-0.0691624	-1.04296	-0.579395	-0.104567	-0.22407	1.25134	0.910764	0.430519	0.519873	-0.0997562	0.137775	0.232414	-1.24198	0.125748	0.48728	0.0891933	-0.406944	0.0840082	0.727018	-0.0244732	0.373881	0.3515		0.496996	-0.733249	-0.237429	0.066473	-0.128834	0.266539	-0.27353	0.105692
-0.253271	-0.33374	-0.271553	-0.349287	-0.084137	-0.625467	0.133612	-0.120026	-0.685522	-0.577187	-0.484732	-0.00618744	-0.000293732	-0.151148	0.113325	-0.118252	0.281759	0.225327	-0.011797	0.0445232	-0.0327053	0.0561333	-0.162401	0.00593567	0.57592	0.115858	0.587877	0.46356	0.235636	0.252747	0.0716496	0.0382919	-0.0305882	0.0772305	-0.157421	-0.37978	-0.33219	0.234371	-0.0448093	0.0707054	-0.118269	0.103777	0.232931	-0.0337162	0.236239	-0.0335903	0.230938	0.246952	-0.355532	0.181358
-2.84211	-2.70282	-2.86453	-3.17788	-3.09684	-1.5993	-3.48691	-3.3721	-3.82975	-4.01384	-3.81059	-0.332504	0.293884	0.35095	0.173946	0.13172	-0.0952835	-0.0481968	-0.106001	0.283884	0.581661	0.0248432	-0.0999203	-0.0826893	0.281591	0.48007	-0.0105839	0.990964	0.237226	0.39794	0.234608	-0.561129	0.0212345	-0.179255	-0.241772	-0.368996	0.374678	-0.0457916	-0.0375767	0.222818	0.0683537	0.238695	0.232328	0.0784416	0.215128	0.111809	0.193085	0.281326	0.266178	0.0390606
	-2.22592	-2.22361		-2.86482	-1.84246	-0.42215	-0.833499	-1.16499	-0.982034	-0.63563	-0.0672493	-0.181404	-0.0128841	-0.211475	-0.15313	0.315937	0.152845	-0.201859	0	-0.100134	-0.102774	0.0121899	0.113983	0.39715	0.527004	-0.0969849	0.204161	-0.18364	0.302467	0.247356	-0.110298	0.253326	-0.128313	0.137209	-0.0536556	0.198139	-0.07617	0.242695	0.0890827	-0.0387764	0.0999355	0.102081	-0.0369663	0.285446	0.258728	0.122044	0.201691	0.199526	-0.0486507
-0.0753231	0.0868092	0.0644512	-0.0334854	0.123795	0.184801	0.391804	0.0525131	-0.186294	0.194747	0.29667	-0.0112114	-0.118204	-0.0756912	-0.00136948	-0.21962	-0.0565605	-0.036808	0.030571	-0.033865	-0.0134945	-0.235588	-0.343195	0.0338583		0.175753	0.227896	0.380556	-0.15556	-0.0103302	-0.153498	-0.00405312	0.187286	-0.0241938	0.152631	-0.366329	0.18561	-0.241358	-0.127981	-0.203737	-0.0490799	0.0289679	0.0452099	0.0802021	-0.0970039	-0.120705	0.277803	-0.0885639	-0.381069	0.182749
-1.32477	-1.01975	-0.50343	-0.676284	-0.405005	-0.535745	-0.588596	-0.600944	-1.16266	-1.26882	-1.38603	0.154099	0.139295	-0.0824347	0.762914	0.220912	0.688419	0.308297	0.377198	-0.730903	0.18672	0.268964	0.122592	-0.123244	-0.0799112	0.25269	0.13754	1.10353	0.274545	0.0978575	-0.399123	0.0614748	-0.232066	0.166188	-0.0794325	0.079114	0.156329	0.000622749	-0.541827	0.341121	-0.0227423	0.656592	0.526092	0.25232	-0.000622749	0.07092	-0.0107412	0.0458784	0.525868	-0.0978651
0.166559	0.101286	-0.120342	-0.146551	-0.138218	0.197918	-0.162056	-0.0914345	0	0.223223	0.342817	-0.223192	0.109385	0.0935802	-0.0420723	0.0697269	-0.209543	0.0237598	0.302546	-0.00624275	-0.239742	0.214237	0.351717	0.307989	0.606405	0.243055	0.563549	0.176217	0.655951	0.0609398	0.348772	0.294958	0.0140762	-0.502947	-0.182367	0.296455	-0.0441284	0.484259	0.54178	0.243525	0.0387936	-0.573668	-0.326229	-0.163456	0.301493	-0.00589562	-0.0892754	0.458698	-0.134069	0.0277748
0.166559	0.101286	-0.120342	-0.146551	-0.138218	0.197918	-0.162056	-0.0914345	0	0.223223	0.342817	-0.223192	0.109385	0.0935802	-0.0420723	0.0697269	-0.209543	0.0237598	0.302546	-0.00624275	-0.239742	0.214237	0.351717	0.307989	0.606405	0.243055	0.563549	0.176217	0.655951	0.0609398	0.348772	0.294958	0.0140762	-0.502947	-0.182367	0.296455	-0.0441284	0.484259	0.54178	0.243525	0.0387936	-0.573668	-0.326229	-0.163456	0.301493	-0.00589562	-0.0892754	0.458698	-0.134069	0.0277748
	-0.731553	-1.76503	-0.988314	-0.733499		-0.523082	-0.425881	-0.895997	-0.73824	-0.339416	-0.124198	-0.201449	-0.239835	-0.0586634	-0.164924	0.194144	-0.0766401	-0.064888	-0.425448	-0.159812	-0.482919	-0.400088	-0.154321	0.466851	0.399493	0.247128	0.678056	-0.356444	-0.0606909	-0.0512152	-0.359595	0.597812	0.946902	0.751657	-0.271848	0.166963	-0.0780134	0.052846	-0.00257969	-0.280053	0.0243368	0.0201368	-0.180205	-0.150163	-0.041749	0.115966	0.0547457	-0.253699	-0.174296
-0.593227	-0.823908	-0.369205	-0.577877	-0.184978	-0.487991	-0.0909939	-0.39591	-0.689293	-0.610226	-0.429094	0.117819	-0.4198	-0.022871	0.0989971	-0.0990543	0.301994	0.0193024	0.214216	-0.0710125	0.0982666	-0.177881	-0.278767	0.207781	-0.0134335	0.157213	0.40468	0.0600565	0.00634384	0.18384	0.458448	0.0375671	0.650249	0.191505	0.395063	-0.481358	0.0803795	0.451782	0.357456	0.238237	0.0244446	-0.975698	-0.719057	-0.403526	0.318981	0.305992	-0.351429	-0.386799	-0.921251	-0.924809
1.05978	1.58942	1.12319	1.0048	1.38393	1.15582	1.16611	1.10347	1.05232	1.57581	1.60789	0.20568	-0.931779	0.066503	-0.422368	-0.193735	-0.340512	-0.213603	-0.0921912		-0.373159	0.0822387	-0.970193	-1.22663						-0.592245		-0.640937				0.378597	-0.503134	-0.529335	-0.941034		-0.642691	-0.568427		-0.952362	-0.900542	-0.556026	-0.53282			-0.297807
0.387173	1.19319	0.952067	0.835093	0.367795	0.455239	0.81449	0.122947	0.159055	-0.58899	-0.319028	0.109101	0.984723	0.449445	0.569427	0.536075	0.0593519	0.158731	0.588038	2.17262	1.00047	1.29548	0.484771	-0.612651	0.243863	0.969825	1.65483	-0.708661	1.42283	1.39351	1.23657	0.0224962	-1.32307		-1.12079	-0.240876	-0.052556	-0.558609	-0.546103	-0.349488	-0.671938	-0.117837	0.045579	-0.625723	-0.551612	-0.188715	-0.0579538	-0.526835	-0.319976	-0.488448
-0.216843	0.473591	0.115757	-0.242648	0.839346	-0.260593	0.287693	0.122517	0.525585	0.165073	0.16638	-0.683904	0.193027	0.452977		-0.0179148	-0.338603	0.25653	-0.659849	0.292458		-0.503359	-1.14072	-0.326139	0.112726	-0.125959	0.752438	0.18325	0.199439	-0.0418425	0.598251	-0.043602	-0.0381479		-0.653839	-0.0244541	0.330587	-0.363529		-0.476453		-0.624012	-0.605959	-0.11585	0.288132	-0.297316	-0.890326	-0.235506	0.0287609	-0.00242996
	-0.584239	-0.983671		-0.625741		-0.113559	-0.602928			-0.127731	-0.376709	0.0880489	0.0557938	-0.294078	0.0266638	0.157494	-0.103262	-0.423871	-0.695583	-0.287466	-0.373631	-0.0141106	0.609074				0.480672	-0.0496368	-0.0997081	-0.851127	-0.602824	0.0940342	0.19739	0.158329	-0.249114	-0.117001			0.318668		-0.764056	0.357655		-0.294014	-0.0202541	-0.0176334	-0.389564	-0.229728	-0.248076
	-0.584239	-0.983671		-0.625741		-0.113559	-0.602928			-0.127731	-0.376709	0.0880489	0.0557938	-0.294078	0.0266638	0.157494	-0.103262	-0.423871	-0.695583	-0.287466	-0.373631	-0.0141106	0.609074				0.480672	-0.0496368	-0.0997081	-0.851127	-0.602824	0.0940342	0.19739	0.158329	-0.249114	-0.117001			0.318668		-0.764056	0.357655		-0.294014	-0.0202541	-0.0176334	-0.389564	-0.229728	-0.248076
-1.04825	-0.370554	-1.04915	-1.13624	-0.739641	-0.525978	-0.904339	-0.957226	-1.29063	-1.01273	-0.959661	-0.0208893	0.157084	0.241892	0.0231152	-0.0936775	0.388485	0.0594501	-0.0898991	-0.173647	0.042141	-0.137169	-0.214235	0.200785	-0.0428295	0.0241375	-0.205568	0.135176	0.396749	0.340776	0.146154	-0.150265	-0.291019	-0.166131	-0.427883	0.319359	0.4431	0.122126	0.27611	0.815685	-0.202564	0.297943	0.253191	0.406967	0.138311	0.0880013	0.105829	0.235266	0.30316	0.0843792
-0.324549	-0.376297	-0.280809	-0.45783	-0.539089	-0.948019	-0.000663757	-0.106787	0.318947	0.614786	0.642847	-0.522631	-0.0759869	-0.505703	-0.372381	0.0189667	0.200823	0.172235	-0.522982	-1.88662	-1.13324	-1.47984	-0.0233631	0.237913	-0.852825	-0.700127	-0.737654	-0.427834	-1.3624	-0.737974	-0.594122	0.126085	0.179419	0.480942	0.0926456	0.350447	-0.01684	0.528122	0.471533	0.552366	0.0724316	0.706787	0.420725	0.362976	0.507383	0.140409	0.121822	0.687555	0.0852432	0.244171
-0.300379	-0.32233	-0.289972	-0.395531	-0.462212	-0.952633	-0.00382423	-0.0342312	0.324883	0.610754	0.668682	-0.596405	-0.0221291	-0.574606	-0.389328	-0.202114	0.208944	0.209978	-0.470003	-3.14627	-1.06812	-1.6924	-0.033556	0.256529	-0.829983	-0.653875		-0.392441	-1.39284	-0.716728	-0.62546	0.149666	0.231735	0.511309	0.085247	0.394503	-0.0151234	0.539761	0.452023	0.628445	0.119101	0.764177	0.268265	0.415897	0.525909	0.210726	0.151682	0.462315	0.178686	0.218719
		-2.98215				-1.53023	-2.11019	-3.72086			-0.285676	0.20198	0.0858431	-0.0407763	-0.00675583	0.0482569	0.144978	-0.707516	0.743805	-0.945648	-0.271299	-0.660975	-0.777264	1.85279	0.671939	0.710036	1.00197	0.516862	0.250245	1.17483	-0.540998	0.27338	-0.155762	-0.142527	-0.340082	0.412241	0.0624352	0.00949383	0.595126	-0.863439	-0.0184021	0.0433359	-0.350571	0.371064	0.35965	-0.187006	-0.480712	-0.345838	-0.26707
-2.59377	-2.41014	-3.00229	-2.66935	-3.43833	-2.35838	0.464287	0.032093	-0.535566	0.0505123	0.212843	0.433645	-1.5477	-1.38622	-1.20588	0.215374	0.170425	-0.931219	-1.40057	-1.59804	-1.70359	-1.91243	-0.78689	-0.211504	0.0851707	0.0498619	-1.37412	0.366595	-1.10202	0.20504	0.149094	-0.442423	0.0950298	-0.0650196	0.201159	0.185577	0.177628	-0.0816441	-0.0421867	-0.0676155	-0.0910053	0.185186	0.187817	-0.113365	0.0679283	0.232843	0.276299	-0.204525	0.125938	0.154379
-0.812927	-1.0104	-0.988785	-1.07068	-0.902412	-1.02948	-0.119883	-0.133684	-1.12274	-0.638899	-0.232752	0.0510139	0.287943	0.00780868	0.0644073	0.00250149	0.104171	0.146137	-0.486229	0.611221	0.128096	0.431671	0.218878	-0.411863	0.635887	0.369221	0.658278	0.699789	0.43211	0.425524	0.603952	-0.427679	-0.157728	-0.375744	-0.194605	-1.05758	0.0483894	-0.205629	-0.279951	-0.137026	-0.0901146	-0.58984	-0.637733	-0.554186	0.296448	0.121241	-0.138266	-0.205782	-0.40106	-0.342535
-0.112661	0.250183	0.461781	-0.0132446	0.0285625	0.392334	-0.294455	-0.132778	0	0.751223	0.495153	-0.330748	-0.0822563	-0.213331	0.0382824	0.0914345	-0.163202	0.164648	0.554527	0.229717	-0.407545	0.372799	0.20631	0.475319	-0.20904	-0.0746193	-0.358608	-0.0414165	0.697155	-0.325869	0.524349	0.380199	0.444897	0.0610371	0.136539	0.266562	0.0868568	0.703917	0.389315	0.663496	-0.216473	-0.739422	-0.508863	0.138454	0.570156	0.42894	-0.220608	0.426058	0.264724	0.159901
-0.112661	0.250183	0.461781	-0.0132446	0.0285625	0.392334	-0.294455	-0.132778	0	0.751223	0.495153	-0.330748	-0.0822563	-0.213331	0.0382824	0.0914345	-0.163202	0.164648	0.554527	0.229717	-0.407545	0.372799	0.20631	0.475319	-0.20904	-0.0746193	-0.358608	-0.0414165	0.697155	-0.325869	0.524349	0.380199	0.444897	0.0610371	0.136539	0.266562	0.0868568	0.703917	0.389315	0.663496	-0.216473	-0.739422	-0.508863	0.138454	0.570156	0.42894	-0.220608	0.426058	0.264724	0.159901
											-0.273976						-0.317536				-0.623585	-0.453796											0.555777			-0.0921164					-0.431769	-0.367885				-0.438895		-0.249665
0.0247784	0.340578	0.00285339	0.0161285	0.341055	0.225649	0.676081	0.394661	-0.127501	0.382641	0.221889	0.0810413	0.133219	-0.0362644	-0.0362892	-0.0916939	-0.0777073	-0.203566	-0.0507793	0.336298	0.0324554	0.0898762	-0.0806351	-0.324146	0.25738	0.306385	0.241016	0.347908	0.0851192	-0.0628338	0.155294	0.080452	0.00631332	-0.327017	-0.292757	0.0927162	-0.0868454	-0.0691223	-0.132797	0.0807991	-0.209799	-0.0946159	-0.139738	-0.0409184	0.349279	0.161194	0.0518703	-0.0858402	-0.167217	-0.246063
-0.277578	0.131504	0.0810051	0.229536	-0.91967	-1.24252	0.733315	-0.169872	-0.444446	-1.61733	-1.15669	0.169319	-0.309273	-0.435275	0.139612	-0.137341	0.395494	0.0607071	-0.0237093	0.68399	0.140833	0.0366096	0.000864029	0.115879	-0.0934749	1.75795	-0.771088	-1.98095	0.173491	0.0141735	-0.363358	0.289774	0.178757	0.00284195	-0.117245	-0.453119	-0.426939	0.200469	0.0965176	-0.121243	-0.0717716	0.290346	0.418228	-0.118168	0.686113	0.240356	0.254551	-0.206726	0.0313187	-0.37797
-0.856662		-0.766733	-0.670194	-0.632881	-1.38971	0.71547	0.379185	0.437701	0.190113	0.311412		0.0215645	0.0320525	-0.295767	-0.301073	0.0798297	-0.130478	-0.177906	0.106845	-0.27304	-0.00617647	0.323529	-0.0119758	0.584247	0.583431	-0.150624		-0.0020895	0.271356	0.415204	-0.543613	-0.116895	-0.282306	-0.128469		0.425149	-0.00970697	-0.482402	0.322187	-0.14313	0.0501623	-0.0516143	-0.150504	0.372908	0.22251	0.207064	0.0662031	0.0166874	-0.382115
-1.04732	-0.966262	-1.21871	-1.18	-0.849554	-0.438562		-2.24599				0.219814	0.139021	0.468565	0.431639	-0.209246	0.114967	-0.371279	0.227945	0.0825481	0.361959	0.427179	0.00159454	0.0537186	-0.102362	0.211522	0.323271	0.33651	0.0188408	-0.0791779	-0.100517	-0.182169	-0.32795	-0.476511	-0.0568008	0.196619	0.0798969	0.0735073	-0.169733	0.178162	0.213526	0.232506	0.153553	0.0858288	-0.17679	0.187614	0.133156	0.0143661	-0.0852509	0.411142
-1.76183	-1.99629	-1.66934	-2.11903	-2.22988	-1.46979	-0.568419	-0.747286	-0.485815	0.178799	0.115826	-0.575806	-0.276985	-0.321604	-0.505344	0.508566	0.241089	-0.179073	-0.0658302	0.00802994	-0.451353	0.370443	0.315079	0.377855	0.767123	0.352949	0.416352	0.28404	0.379593	0.271915	0.851168	0.392645	0.917757	0.806814	0.295977	0.400091	-0.116667	0.480146	0.867807	0.185776	-0.0116863	-0.245806	-0.426872	-0.0763359	0.671873	0.4489	-0.0491695	0.776772	-0.00601196	-0.0717583
-1.76183	-1.99629	-1.66934	-2.11903	-2.22988	-1.46979	-0.568419	-0.747286	-0.485815	0.178799	0.115826	-0.575806	-0.276985	-0.321604	-0.505344	0.508566	0.241089	-0.179073	-0.0658302	0.00802994	-0.451353	0.370443	0.315079	0.377855	0.767123	0.352949	0.416352	0.28404	0.379593	0.271915	0.851168	0.392645	0.917757	0.806814	0.295977	0.400091	-0.116667	0.480146	0.867807	0.185776	-0.0116863	-0.245806	-0.426872	-0.0763359	0.671873	0.4489	-0.0491695	0.776772	-0.00601196	-0.0717583
							-1.52284				0.121945	-0.0380759	0.0320268	-0.0933728	-0.0717754	-0.062573	-0.148572	-0.468642	0.121454	-0.0486231	-0.367552	-1.85658	-0.335947	0.496976	0.496796	0.450974	0.731786	-0.414891	0.0978675	0.0106311	-0.167227	-0.0139422	0.156132	-0.00231647	-0.267121	0.11095	0.00679922	-0.142061	0.161434	-0.0820146	0.153099	0.116586	-0.149466	-0.0112081	0.22676	0.0362964	0.00595188	0.175475	0.276336
0.599436	0.43614	0.427706	0.519712	0.607466	0.127302	0.637827	0.370567	0.137722	0.36178	0.454395	0.337545	-0.204165	-0.141985	0.00501823	-0.0769415	-0.107464	-0.273579	-0.174988	-0.0297108	-0.21677	0.105728	-0.170008	-0.200184	-0.0299892	-0.0765095	-0.142824	0.0563768	0.0716457	0.00935555	-0.225958	-0.0941792	-0.499401	-0.328886	-0.108173	-0.0642014	-0.0378342	-0.379705	-0.32906	0.0841885	-0.384565	-0.16222	0.153273	-0.322348	-0.164631	-0.0153847	0.0796204	-0.149059	-0.11886	-0.425982
0.0110245	-0.290254	-0.24703	0.0459561	-0.247489	-0.152237	1.30818	0.650337	0.469747	0.340488	0.376757	0.523983	-0.612893	-0.406311	0.0565286	-0.571842	0.291282	-0.0386019	-0.291452	0.502947	0.279336	-0.418394	-0.100495	-0.0842781	0.762763	-0.509634	-0.333643	0.838473	-0.00718498	0.35566	0.684344	0.104706	-0.727813	-0.0113449	-0.642647	0.383578	0.599787	-0.206462	-0.5117	0.484989	-0.659348	0.00152397	0.167621	-0.296898	0.712629	0.105042	0.415832	-0.885141		-0.167639
0.278403	-0.15686	-0.238712	0.0430813	0.29775	-0.0391045	0.185822	0.297733	0.13558	0.355034	0.594532	-0.264017	-0.0168896	0.0585117	-0.0538721	-0.0522194	0.0249672		-0.29512	-0.450081	0.186602	0.221647	-0.285566	-0.376676	0.0191441	0.22094	0.241169	0.327841	-0.100829	-0.110806	-0.293405	-0.0229988	-0.0246277	-0.15233		-0.0803137	-0.15769	-0.141937	-0.0957251	-0.261094	0.0451336	-0.726789	-0.557932	-0.231396	-0.0703487	-0.0102835	-0.109748	0.0697708	-0.208281	0.0580235
-0.881607	-0.704098	-0.118073	-0.596113	-0.390495	-0.403465	-1.56821	-1.5745	-1.34263	-1.65871	-1.55017	0.231417	0.0111752	-0.00677681	0.243416	-0.0591087	0.0682449	0.156919	-0.00455284	0	0.289364	0.145765	0.173731	-0.0692997	0.0718803	0.358965	-0.0514526	0.487804	0.0629921	0.257698	0.0975533	-0.0311031	-0.343641	0.0846329	0.0920029	-0.140692	0.0987568	0.366407	0.328648	0.00958252	0.433184	-0.220856	0.580219	0.554621	0.542456	0.440628	0.3078	0.0311775	0.209183	-0.160418
-2.28498	-1.87017	-1.97336	-2.30205	-1.90584	-1.77398	-3.7486	-3.52296	-4.16795	-3.92182	-3.57579	-0.385508	-0.185083	0.0107212	0.00675583	-0.137711	0.0384331	0.115253	0.0717278	-0.0720711	0.206921	-0.131861	-0.11775	0.037117	0.343067	0.699993	-0.427248	0.786449	0.0971298	0.282654	0.318945	-0.384901	0.0491047	0.256874	0.283798	-0.265615	0.256098	0.0669174	0.133085	0.101044	0.390043	0.269678	0.24947	0.165737	0.206415	0.0922699	0.046917	0.272657	0.0395241	-0.0914841
-0.0721111	0.449548	0.34554	0.393456	0.635695	0.632265	1.12663	0.924441	0.236289	0.306106	0.106676	0.560725	-0.582429	-0.62595	-0.327433	-0.469519	0.122388	-0.347357	-0.53997	0.0889463	-0.0813398	-0.34747	-0.0368309	-0.585742	0.121791	-0.222866		0.0958285	-0.406104	-0.291591	-0.0905366	-0.103703	-0.126655	0.0112419	-0.390205	-0.102066	0.244508	-0.498743	-0.238394	-0.138119	-0.288506	-0.110002	-0.0136771	-0.258724	-0.110736	-0.136269	-0.179771	0.0404348	-0.383299	-0.407029
-0.59669	-1.13898	-0.894099	-1.08702	-0.754169	-0.46288	-0.716731	-1.05892	-1.19412	-1.21871	-0.786424		0.143146	-0.460975	0.1107	0.0419025	0.227864	0.446306	0.213073	0.0772085	-0.0544729	0.193151	0.493251	0.425448	0.814085	1.04182	0.989996	0.389572	0.618955	0.0890398	0.473784	0.00858021	0.386811	0.534567	-0.0946474	-0.0480375	0.1187	0.680442	0.448255	0.408996	0.173194	0.323271	-0.0742874	0.278499	0.519769	0.172175	-0.207742	0.98729	0.0209398	-0.108901
-0.59669	-1.13898	-0.894099	-1.08702	-0.754169	-0.46288	-0.716731	-1.05892	-1.19412	-1.21871	-0.786424		0.143146	-0.460975	0.1107	0.0419025	0.227864	0.446306	0.213073	0.0772085	-0.0544729	0.193151	0.493251	0.425448	0.814085	1.04182	0.989996	0.389572	0.618955	0.0890398	0.473784	0.00858021	0.386811	0.534567	-0.0946474	-0.0480375	0.1187	0.680442	0.448255	0.408996	0.173194	0.323271	-0.0742874	0.278499	0.519769	0.172175	-0.207742	0.98729	0.0209398	-0.108901
-0.271776	-0.149357	-0.575767	-0.553356	-0.0500164	-0.471554	-0.534204	-0.855366	-0.884158	-0.870726	-0.856392	0.361719	0.688702	0.397666	0.223032	0.390752		-0.0388508	-0.482363	-0.551443	-0.271231	-0.408903	-0.392203	0.365827	-0.0273533	-0.0928974	0.257881		0.314484	-0.0583687	0.276424	-0.0747738	-0.40144	0.362258	0.0636044	-0.378508	0.129786	-0.284647	0.361865	0.297543	0.101566	0.921419		0.581266	0.388285	-0.416029	0.597067	0.375902	0.299917	0.27322
-1.77066	-0.970253		-2.28835			1.23194	1.10211	0.435577	0.643559	0.497673		-0.00585365	0.133632	-0.255112	0.306889	-0.178938	-0.24328	-0.326415		-0.920548	-1.65012	-0.0620918		1.64302	0.469692	1.39183	-0.476884	0.874665	0.363927	-0.103049	-0.706758	1.60439	-0.575727		0.333453	0.302764	0	0.114023	0.662758	-1.25864		-0.392238	-1.28731	-0.557201	0.0509958	-0.948113		-0.0878239	-0.092454
-0.0409155	-0.0504236	0.00579166	-0.101223	0.133907	0.254285	0.464322	-0.0617781	-0.460993	-0.179788	0.219291	0.177985	-0.290836	-0.352992	0.011076	-0.463954	0.234965	0.0528288	-0.0635071	0.239964	0.234014	0.00129223	-0.340438	0.0759211	0.266383	-0.341339	-0.623361	0.293698	-0.392077	-0.0669203	0.00805187	0.142747	-0.116063	0.470817	-0.181773	-0.769164	0.198706	0.0990992	-0.191146	-0.144819	-0.369678	0.398248	0.287747	-0.182873	-0.186503	0.0724001	0.0141001	-0.505424	-0.441522	-0.688695
0.179951		0.0161643	0.109373	0.938441		-0.0724678	0	-0.0761857	-0.115094	0.0331073	-0.256129	0.0438395		-0.0864391	-0.30128	-0.257127	-0.267618	-0.165768	0.0353575	1.25396	1.01829	-0.0445113	-0.265789	0.176396	-0.357059	-0.0743675	-0.314673	0.177773	0.00028038	-0.0248003	-0.0430317	-0.125349	0.432291		0.277796	-0.00228786		-0.244506	0.0140333	-0.329442	0.147804	0.200432	-0.46723	0.157279	-0.0658541	-0.110219	0.371083	-0.2448	-0.296662
-1.50704	-1.53612	-2.25173	-1.60228	-2.42957	-1.96084	0.38301	0.0696211	-0.348401	0.112126	0.203023	0.105664	-3.50533	-1.7095	-0.810269	-0.0730391	0.0814619	-0.248357	-0.901834	-3.66652	-3.71605	-4.26317	-0.193736	-0.11229	0.0180807	-0.107917	-2.71854	0.413948	-1.22384	0.0185347	-0.126771	-0.19819	-0.0100603	-0.0645761	0.114257	0.0504198	0.0659742	-0.178868	0.063199	0.142911	-0.0575285	0.156686	0.2256	-0.0830812	0.174499	0.0624704	0.271226	0.120572	-0.0386915	0.0299101
0.445162	0.735547	-0.578386	-0.180015	0.924185	-0.383238	1.15419	0.442339	-0.142204	0.117198	0.517674	0.398404	0.0534325	-0.417612	-1.13317	-0.58814	0.158973	-0.271597	-0.953423	0.460789	-0.699275	0.0221767	-0.694345	-0.81189	1.22665	1.35205	0.438345	0.215493	-0.101799	0.0779438	0.366066	-0.512726	0.117782	-0.0851531	-0.620817	0.210432	-0.246946	-0.938519	-1.0528	0.259881	-1.42275	2.86719	-0.558906	-0.07901	-0.213549	0.105606	-0.108808	0.119425	-0.106234	-0.156969
0.445162	0.735547	-0.578386	-0.180015	0.924185	-0.383238	1.15419	0.442339	-0.142204	0.117198	0.517674	0.398404	0.0534325	-0.417612	-1.13317	-0.58814	0.158973	-0.271597	-0.953423	0.460789	-0.699275	0.0221767	-0.694345	-0.81189	1.22665	1.35205	0.438345	0.215493	-0.101799	0.0779438	0.366066	-0.512726	0.117782	-0.0851531	-0.620817	0.210432	-0.246946	-0.938519	-1.0528	0.259881	-1.42275	2.86719	-0.558906	-0.07901	-0.213549	0.105606	-0.108808	0.119425	-0.106234	-0.156969
-1.0255		-1.09966	-1.97981	-1.19451		-0.917596	-0.669648	-1.10986	-0.896791	-0.414888	0.201541	-0.191437	0.190774	0.208557	-0.719805	0.457499	0.0519228	0.0971351	-0.21251	0.206096	0.0944285	-0.0822434	0.0315928	0.437171	0.175981	0.371648	0.407448	0.479937	0.381706	-0.247159	-0.589774	-0.729571	-0.188518	-0.0237632	-0.224204	-0.0742698	0.353248	0.225215	0.0895686	-0.371083	-0.116641	-0.254571	-0.191638	0.359769	0.655927	0.429118		-0.456926	-0.0672421
		-0.798712									-0.140935	0.203992	-0.0328913	0.164185	-0.141391	0.526353	0.233283	0.0987043		0.0156145	-0.103398		0.210135				-0.535818	-0.358306	-1.04722	-0.30918		0.111449	0.439195		-0.208801	0.353959	0.271377	-0.438182	0.340142	-0.447762	0.320666	0.11677	0.0664167	-0.00376415	-0.495397	-0.420674		-0.472968
-0.178059	-0.0465412	0.0176353	0.117836	-0.779446	-1.14049	0.194857	0.0749741	-0.240721	-0.650774	-0.288637	0.247629	-0.10885	-0.00777817	-0.0544205	-0.10812	0.211521	-0.0747051	-0.51535	-0.899611	-0.269781	-0.433241	-0.216173	0.0835457	-0.158831	-0.811951	-0.998568	-2.03462	-0.746429	-0.472651	-0.666166	-0.0327759	0.0316505	0.318134	0.188492	-0.0956898	-0.104519	0.017767	-0.225121	-0.237513	0.387373	0.419155	0.330454	0.154226	-0.0386906	0.106436	0.305557	-0.0476265	0.104851	0.225357
-0.769181	-0.889676	-0.963277	-1.3085	-1.12251	-0.806005	0.0165987	0.136521	-0.124539	0.134255	0.641345	-0.16759	0.282077	0.0971136	-0.305295	0.23964	-0.230958	0.276471	-0.121453	0.105153	-0.42833	-0.0853071	0.0259123	-0.0980787	1.13164	0.972839	1.0757	0.200672	0.541533	0.671765	0.823857	-0.4232	0.031661	0.459428	0.219787	-0.564385	0.00390911	-0.0268583	0.345389	0.419711	-0.158572	-0.50809	-0.178702	-0.527545	0.231997	-0.00222874	-0.167851	0.414124	-0.149686	-0.352187
-0.902647	-0.698814	-1.25009		-0.647313	-0.577644	-0.151119	-0.0632381	-0.339306	0.05966	0.333138	0.0590591	0.893702	0.300983	0.688271	0.383158	-0.0681114	0.220301	-0.190102	0.13751	0.518496	-0.191767	-0.253878	-0.243294	0.969122	0.930758	0.460681	0.86526	0.293941	0.651707	0.285341	-1.45477	-0.129152	-0.237963	-0.0840797	-0.376106	0.405119	-0.405783	-0.157352	0.588196	-0.157421	0.444555	-0.528681	-0.125549	-0.18117	-0.386068	0.138611	-0.380598	0.0295753	-0.620691
-0.318892	-0.357844	0.115519				-0.258631	0.314419	0.756484	-0.154093	0.421062	0.0790348	0.0255442	-0.0242043	-0.62526		-0.462885		0.234932		-0.210445	-0.624609	-0.638376	-0.0167446	-0.344502	-0.0710831		-0.396849	-0.640335	-0.648418	-0.293068	-0.241783	1.50201	0.681458	0.438879	-0.678973	0.714157	0.201066			0.465525		-0.950897	-0.121282		0.12114	-0.282177	0.00385094	-0.689669	-0.268459
-0.254505	-0.588786	-0.679129	-0.877897	-0.337196	-0.0793896	-1.27778	-1.2869	-1.03638	-1.27732	-0.824271	-0.603639	-0.172894	-0.124804	0.391918	0.136559	0.172636	0.583049	0.760233	0.0730171	0.394558	-0.10829	0.276054	0.449165	1.22052	0.992205	1.03095	0.46866	0.719492	0.504307	0.214762	0.320944	0.140945	0.758667	0.529282	0.530005	0.457676	0.99313	1.07872	0.775049	0.160797	-0.607149	0.420645	0.253416	0.400822	-0.282669	0.0907307	0.887432	-0.167837	-0.0110779
-0.357544	-1.39441	-0.628365	-1.03636	-0.754708	0.0367832	-1.21029	-1.1571	-0.526384	-1.14752	-0.697122	-1.264	-0.161358	-0.127638	0.616888	-0.0318928	0.368161	0.761069	1.00965	0.180643	0.692516	-0.140327	0.316936	0.652533	1.21192	1.25834	1.25194	0.557012	0.815456	0.57724	-0.0129166	0.501801	0.196844	0.972755	0.811686	0.569758	-0.0754881	1.23438	1.31911	0.611002	0.591274	-0.771347	0.260279	0.710503	0.596521	-0.164612	0.0268116	1.41242	-0.160696	-0.245502
-2.44541		-1.02415	-2.2138	-0.483379	-1.46259		-3.59374		-2.72756	-2.0164	-0.385932	-0.00393677	0.444557	0.372267	-0.048975	0.206245	-0.581463	0.14591	0.231794	0.314516	-0.0215311	-0.487526	-0.168098	0.278391	0.811747	0.420269	0.61977	0.0892849	0.0957394	0.212587	-0.320768	-0.346565	-0.516766	-0.100464	0.0399313	0.335365	-0.225271	-0.305588	0	0.166176	0.519943	-0.690365	-0.397356	-0.867193	0.0844479	0.278364	0.266878	-0.427904	-0.48885
0.547724	0.530508	0.646084	0.393452	0.229555	0.691801	0.158546	0.563299	0.370178	0.549612	0.665926	0.00469017	0.200708	0.302568	-0.515427	0.219769	-0.0330448	-0.537703	0.15011	0.315823	-0.319515	0.214487	0.539635	0.0468597	0.221289	0.17234	0.782839	-0.514489	0.32444	-0.00469017	-0.263962	0.348337	-0.963947	-1.49	-0.775085	-0.253904	-0.648438	0.0930099	0.173277	-0.229998	-0.283016	0.0272293	0.210882	-0.336878	0.1189	-0.103451	-0.16305	0.0238571	-0.517988	0.288523
0.201231	0.156755	0.279726	0.00277138	-0.00517845	0.290464	0.0576324	0.36632	0.294123	0.383465	0.443132	-0.222342	0.285162	0.103252	-0.585506	0.153484	-0.588285	-0.493668	-0.0366573	0.246742	-0.419537	0.0813217	0.235861	-0.0197849	0.595484	0.370239	0.843245	-0.259072	0.366053	0.237242	0.244389	0.105125	-0.474628	-0.377235	-0.229158	-0.423183	0.00344276	0.0343952	0.0562382	0.0735798	-0.307327	-0.244019	0	-0.45507	0.0830479	-0.137125	-0.248045	0.161312	-0.218182	0.0234241
-0.863865		-0.80964				-0.422107	-0.283085	-0.049881	0.679461	-0.203102	-0.417574	-0.652723	-0.83057	0.366261	-0.524378	-0.0224314	0.216925	-0.571434				-0.395075	0.191719				0.0222462			-0.974318	0.106985	0.222901	0.642286	-0.367487	0.996798	-0.0922089	0.593882	0.509127	0.611107	0.0477333	0.68051	0.317022	0.307664	0.283493	-0.27121		0.911492	0.368687	0.309961
												0.091229	0.221097	0.0322123	-0.111763	-0.00283337	-0.141229	-0.193606	0.0701799	0.089879			-0.238553	0.529149	0.521235		0.856764	-0.190249	-0.0998774	0.037117		-0.33476	-0.040844	-0.0777941	-0.626436	0.0282688		-0.0378189	-0.16804	-0.067791	0.507968	-0.0129237	-0.0745897	-0.137269	-0.0404463	-0.182921	0.0754232	0.109016	-0.0864201
-0.196432	-0.1432	-0.34524	-0.231737	-0.0655842	-0.512381	0.141956	-0.0254555	-0.410818	-0.159241	-0.144602	0.221336	0.211758	0.151474	0.236643	0.103346	0.133354	0.00122452	-0.0962334	0.306253	0.19665	0.135614	-0.114429	-0.0962658	0.437775	0.25436	0.534012	0.356099	0.160231	0.155474	0.132902	-0.141106	-0.0795021	-0.10837	-0.165829	-0.269697	0.226898	-0.211258	-0.13513	-0.130438	-0.0748615	0.139782	-0.155367	-0.169741	0.0605011	0.146431	0.0197353	-0.0368633	-0.0761013	-0.0873928
0.139437	-0.250547	0.203424	-0.281336	0.0971317	0.747671	-0.280876	0.131376	0.702253	0.441231	0.427792	-0.250765	-0.259108	-0.576138	-0.547117	-0.224837	0.175108	0.0389452	-0.280836	-0.0367241	-0.453934	-0.0238686	-0.346294	0.13839	0.444152	0.183843	-0.0855598	0.00632706	-0.200367	-0.101967	-0.0874519	0.390884	0.821686	0.831203	0.285547	0.185541	-0.198521	-0.0264511	0.52492	-0.339392	-0.548578	-0.286881	0.0732822	-0.75053	0.350229	-0.0101128	-0.271502	0.146666	-0.00318432	-0.548822
0.0723038	-0.352852	-0.0574284	-0.160852	0.0988235	0.749363	0.473777	0.451668	0.703945	0.490459	0.601431	-0.284153	-0.567558	-0.574444	-0.553888	-0.223145	0.132908	0.0406389	-0.279142	-0.143034	-0.452242	0.0525532	-0.189857	0.140081	0.445845	0.185534	-0.083868	0.0081892	-0.0255985	-0.31402	-0.397314	-0.064436	0.823378	0.748486	0.225821	0.30315	-0.100245	-0.0247593	0.388708	-0.304068	-0.453074	-0.285188	-0.179606	-0.732849	-0.0465298	-0.238134	-0.443909	0.148357	-0.0851345	-0.547129
-1.56929	-1.46974	-0.225853	-0.7726	-2.14548	-2.01257	-0.729866	0.488903	0.243294	-0.358246	-0.919478	-0.12145	-1.37665	-1.05791	0.494652	-1.38099	0.781872	0.481979	-1.23482		-1.5007		-1.1953	1.1962				-0.646616	-2.49076		-2.97912	0.834929	1.09005	1.7781	1.21247	0.636639	-0.117193	2.20927	1.60844	-0.123211	1.27618	0.42732	1.32448	1.36598	1.70014	1.06049	0.55357	0.0612907	0.352543	0.541658
0.182758	-0.13802	0.148502	-0.0478516	0.598846	0.385868	0.450983	0.156925	-0.216478	0.18424	-0.142817	0.342678	0.197006	0.274443	0.177141	-0.166689	0.135796	0.0413589	-0.119442	0.304817	0.541487	0.414288	-0.252872	-0.310797	0.14839	0.161133	-0.0260906	0.50219	-0.182362	0.0273647	0.0484629	-0.307412	-0.499969	-0.46183	-0.345877	-0.1784	0.253605	-0.253918	-0.294908	-0.0130081	-0.0671787	-0.0577412	-0.0174828	-0.0671101	-0.251322	-0.146832	-0.0207596	-0.148648	-0.429222	-0.733757
-1.68641	-1.19548	-1.62823	-1.61907	-1.56566	-1.02909	-2.16746	-1.92344	-2.17627	-2.3009	-1.66294	-0.269371	-0.0832481	-0.0448017	0.312771	0.0132999	-0.0360832	-0.089941	0.0426521	-0.0310421	0.368282	0.0812206	-0.0702744	0.146635	-0.392796	0.183958	0.0398464	0.482821	-0.0758114	0.0571404	0.0440884	-0.262709	0.0262489	0.108074	0.0341015	-0.217888	0.242256	0.0544853	0.113531	0.119211	0.0422535	0.149603	0.079855	0.118483	0.0153656	-0.0555534	-0.0452843	-0.0578823	0.183496	0.0586452
0.122396	0.085351	-0.0526915	-0.0196772	0.734586	0.123149	0.517781	0.022027	-0.0730562	0.0606489	0.272002	0.0786333	-0.0578775	0.114886	-0.449981	-0.161269	-0.165038	-0.361115	-0.573522	0.114373	0.20194	0.284242	-0.28021	-0.603381	0.27427	0.587932	0.826674	0.396375	0.0843172	-0.199021	-0.342736	-0.169955	-0.294023	-0.733693	-0.540261	-0.433293	-0.193107	-0.542779	-0.582389	-0.603095	-0.409019	-0.140879	-0.3145	-0.339498	-0.203658	0.176145	-0.243783	0.202548	-0.214442	-0.174098
1.63176	1.28663	-0.322437	-0.0271683	1.69088	2.03491	0.251293	0.500437	1.53698	1.9157	1.80617	-0.0712433	1.32089	1.5261	-0.323059	-0.131941	-0.500021	-0.193808	-0.632805	0.933126	0.134047	0.778587	0.414219	-0.488649	1.82195	1.44068	1.96067	2.10644	-0.387753	-0.620737	-0.162355	-0.41061	-0.699722	-0.72526	-0.951097	0.740923	0.703362	-1.17526	-1.31992	0.400267	-1.05791	-0.98452	-1.08439	-0.959129	-1.10307	-0.871759	-0.885094	0.666739	0.601105	0.276527
-0.382627	-0.769623	-0.62471	-0.36479	-0.450542	-0.80119	0.428576	0.221138	0.134256	0.12079	0.138388	0.308979	0.130005	0.0349083	0.145109	-0.0972843	0.0799255	-0.0657215	-0.266903	-0.00611591	-0.0833015	-0.0179844	-0.277901	-0.169283	0.0257797	0.0620918	-0.707405	-0.213771	-0.00918961	0.122665	-0.057394	-0.206991	-0.0589771	-0.700884	-0.0343456	-0.0425205	-0.110529	-0.164584	-0.0994587	0.00405121	0.0551739	-0.0110893	0.134485	-0.0351124	0.137823	0.168216	0.116224	0.0874367	-0.126633	0.0461693
-1.36136		-1.45679	-1.54508	-1.10588	-1.59509	1.12029	0.947376	0.512838	0.643366	0.669413	0.276791	-0.377375	-0.41198	-0.100168	-0.469377	0.145203	-0.359539	-0.0340843	0.404284	0.3862	0.521534	0.0154419	-0.0720062	0.372499	0.0472355	-0.58465	-0.271375	-0.0756073	-0.0518894	0.085701	-1.25011	0.295067	-0.0571308	-0.301443	-0.0420303	0.0135593	-0.157871	-0.154488	0.262625	-0.000291824	0.265759	-0.0790462	-0.0799389	0.0720749	0.106052	-0.163155	-0.0675507	-0.178064	-0.048214
-3.17706	-2.51568	-2.70917	-3.29729	-2.93207	-1.91434	-2.94415	-3.32284	-3.7271	-3.76529	-3.38244	-0.463982	0.241411	0.0756836	-0.176558	0.08214	-0.0424423	-0.0855618	-0.0285244	0.106813	-0.293806	0.136724	-0.0218468	-0.16407	0.606691	0.19397	0.34746	0.458678	0.32394	0.422981	0.54698	-0.332886	-0.0871201	0.296778	0.00890923	-0.0792809	0.189627	-0.00124359	0.191925	0.0188274	-0.247082	-0.0556469	0.0629768	-0.226383	0.0817547	-0.14188	0.124262	0.159615	0.114897	-0.0909843
-3.17704	-2.51565	-2.70915	-3.29728	-2.93209	-1.91432	-2.94413	-3.32281	-3.72709	-3.76523	-3.38241	-0.463984	0.241406	0.0756884	-0.176562	0.0821428	-0.0424356	-0.0855551	-0.0284491	0.10682	-0.293803	0.136724	-0.0218515	-0.164065	0.6067	0.193967	0.347461	0.458683	0.323941	0.422984	0.546983	-0.332883	-0.0871191	0.296781	0.00891399	-0.0792723	0.189626	-0.00124073	0.19192	0.0188284	-0.247083	-0.055644	0.0629816	-0.22638	0.0817633	-0.141871	0.12079	0.159617	0.114902	-0.0909815
-0.0996933	0.153715	-0.222561	0.131117	0.254698	0.619982	-0.0119267	-0.0718899	0.206221	0.200823	-0.023613	0.111647	-0.00936127	-0.0879612	0.176594	0.071207	-0.0359573	-0.00781059	0.103619	-0.126043	-0.0640717	-0.0830097	-0.0653973	-0.441011	-0.568756	-0.544985	-0.480997	-0.443645	-0.138456	-0.403851	-0.302336	-0.234255	-0.351518	-0.438898	0.00331688	0.136463	0.0174179	-0.468033	-0.206799	0.432285	-0.292749	0.342173	0.545841	0.192865	-0.349634	-0.0286179	0.313789	0.0747414	0.299864	0.286457
0.45103	0.218585	0.0569596	-0.0787711	0.431242	0.297576	0.159507	0.146411	-0.102015	0.13423	0.0585837	0.146527	0.113391	-0.0877547	0.140259		-0.514043	-0.280693	-0.228993	-0.203131	-0.0543728	0.133982	0.107236	-0.29567	-0.0045352	0.0428128	-0.0256896	0.302495	0.222744	0.0908074	-0.0499463	-0.229591	-0.157409		-0.549479	0.16067	-0.0331779	-0.431139	-0.552022	0.231915	-0.301575	-0.29559	-0.0808244	0.127217	-0.470913	-0.00644064	0.260585	-0.0315394	0.0170741	0.161475
-1.38083	-1.73858	-1.36183	-1.32358	-1.05399	-1.71625	-0.482897	0.219276	0.971577	0.861666	0.344223	-0.288558	-1.73914	-0.706165	-1.01254	-1.51447	-0.510124	0.220734	-1.43262		-1.36853		-1.5967	0.781696				0.925805				0.43037	1.30226	0.273376	0.0986423	0.922947	0.771712	0.385733	0.565866	0.284056	0.420698	-0.520515	0.156879	0	0.27593	0.463198	0.187521	1.19999	-0.424747	0.741072
-1.47634	-1.59447	-0.353212	-0.959553	-1.21949	-1.92854	-0.611404	0.313765	0.492384	0.321848	-0.06073	-0.322496	-1.3611	-0.714535	0.177952	-1.30921	0.424192	0.225956	-1.33185		-1.67061		-1.39087	0.97352				0.17822	-2.65067		-3.13903	0.637293	1.17905	1.53102	1.0541	0.631947	-0.0975609	1.25032	1.39865	-0.104801	0.942722	0.271158	1.09353	1.10742	1.44801	0.879629	0.324791	0.151417	0.276917	0.381836
-1.73591	-1.91012	-0.89135	-1.29688	-1.32745	-2.1315	-0.635392	-0.0366459	1.06644	0.663675	0.154867	-0.468143	-1.78019	-0.485689	-0.329321	-1.50265	-0.0358486	-0.0415726	-1.26674		-2.2534		-1.54723	0.874908				0.541444	-3.174		-3.66236	0.523342	1.21132	1.24657	0.641418	0.632252	0.0929031	0.969015	1.14075	-0.067049	0.650036	-0.0808754	0.807377	1.08209	1.24526	0.510323	-0.0118675	0.440104	-0.149752	0.298798
-0.877945	-0.667511	-0.581558	-0.728714	-0.539177	-2.10268	0.493248	0.512371	0.468393	0.571472	0.691532	0.386465	-0.391798	-0.219862	-0.508795	-0.704603	0.655962	0.360401	-1.09851	-4.71736	-1.67103	-2.3751	-0.322456	0.476347	-3.9864	-4.63489	-3.9259	-0.339954	-2.31491	-3.92163	-2.79677	0.328253	0.715981	0.763008	0.391512	0.815866	0.00565529	0.535704	0.643034	0.608768	-0.0127659	0.185549	0.383554	0	0.496716	0.45895	0.238203	0.812868	0.433125	0.414059
-1.01523		-0.803192	-1.52			0.479983	-0.453901	-2.03014		-0.349992	0.26683	0.00925827	-0.179129	-0.202974	-0.278492	0.122915	-0.213919	-0.115381	0.342645	-0.013936	0.449172	-0.367567	-0.346128	0.785747	1.27792	0.733481	0.226892	0.442815	0.546676	0.653548	-0.191983	0.0492344	-0.261378	-0.299289		0.314964	-0.0709419	0.0136609	0.206161	-0.0670671	-0.800778		-0.539171	0.00320816	0.36836	-0.591666
0.374439	0.25913	0.307543	0.243752	0.218206	-0.10038	0.433161	0.135164	0.234442	-0.275419	-0.201265	0.361289	-0.0877876	0.0969944	0.295191	-0.113987	0.0495052	-0.0631371	-0.0996485	-0.783115	-0.162064	-0.466208	0.178722	-0.146599	-0.440382	-0.552484	-0.697887	0.10532	-0.771593	-0.656799	-0.876938	-0.105536	0.145349	-0.137783	0.066905	-0.256701	-0.0871696	-0.19929	-0.121119	-0.164907	-0.252129	0.0029335	-0.0506783	-0.271479	-0.223321	-0.0914917	0.286142	-0.221182	-0.320713	0.131325
-0.863585	-0.657583	-0.585514	-0.724857	-0.51815	-2.08517	0.509043	0.534792	0.484692	0.59226	0.711174	0.397949	-0.382065	-0.203758	-0.512777	-0.696867	0.665274	0.374462	-1.13789	-4.81229	-1.68167	-2.3798	-0.318718	0.474964	-4.06175	-4.83072	-3.96584	-0.33675	-2.37483	-4.04814	-2.81207	0.335733	0.709684	0.758085	0.392769	0.815641	0.0100956	0.529806	0.633835	0.628204	-0.0202332	0.199469	0.388781	-0.00200272	0.488007	0.461554	0.238682	0.830482	0.444328	0.414095
-0.567225	-0.908933	-0.635387	-0.696211	-0.771788	-0.320771	-0.470378	-0.220465	-0.782903	-0.678894	-0.632448	-0.184168	-0.122297	-0.0496979	0.0375175	-0.0675964	0.0263348	0.040823	0.413572	-0.181284	0.26199	0.287683	-0.161911	0.140245	0.328468	0.585171	0.649	1.12197	0.240435	0.6411	0.426506	-0.362391	0.34065	0.573445	0.0612469	-1.15777	0.512833	0.477725	-0.177803	0.204515	0.0426178	-0.807819	-1.08002	-0.814122	-0.000585556	-0.0501347	-0.740133	-1.21091	-1.30449	-1.32986
0.663153	0.633239	0.849532	0.807374		0.84421	0.406619	0.158974	-0.0539885	0.137584	0.248572	0.0109081	0.31954	0.477242	0.0787859	-0.361648	-0.432706	0.144942	0.537359	0.431023	0.24377		0.121244	0.00971889	0.0808706	0.354257	-0.145763	-0.136278	-0.0634298	-0.0443716	-0.118476	0.0737972	-1.07225			-0.0949736	0.164471	-0.24659	-0.288013	-0.0663481	-0.0397272	-0.389865	0.0436249	-0.0801649	-0.403672	-0.106793	-0.0790281	-0.105264	0.0110245	-0.210464
0.817086	0.431033	0.638883	0.0748281	0.882133	-0.0828199	0.483052	-0.0604124	-0.0337629	0.710711	-0.186199	-0.704897	0.797915	-0.22908	-0.312453	0.370939	-0.164539	0.223991	0.512542	1.26686	0.0744963	1.01498	-0.151257	-0.202048	1.21927	1.10362	0.987046	-0.288508	0.993752	1.04296	1.47786	-0.0402908	-0.472615	-2.29426	-0.754695	0.53235	-0.153072	-0.015027	-0.158538	0.0658274	-0.536594	-0.461273	-0.412742	-0.876958	0.669182	0.269688	-0.507688	0.211946	-0.0621233	-0.632401
0.868717	0.401457	0.690516	0.126461	0.608476	-0.0311871	0.534683	-0.00878143	0.017868	0.762344	-0.134568	-0.653266	0.849546	-0.177449	-0.260822	0.42257	-0.567413	0.275623	0.564175	1.31849	0.126127	1.06661	-0.0996246	-0.150417	0.894738	1.15525	1.03868	-0.231714	1.04539	1.09459	1.52949	0.0113411	-0.420984	-2.24262	-0.703064	0.583981	-0.101441	0.0366039	-0.106907	0.117458	-0.650711	-0.409642	-0.773758	-0.825325	0.720814	0.321319	-0.456057	0.158594	-0.913575	-0.580768
-0.437649	-0.305071	-0.355038	-0.45668	0.164091	-0.223927	0.741636	0.575199	-0.138536	0.00990295	0.376541	0.394226	0.620573	0.677645	-0.0160332	0.0781746	-0.105011	0.0960064	-0.385433	0.539345	-0.0596504	0.241434	-0.248846	-0.177818	1.01661	0.577229	0.852953	0.493105	0.143661	0.303612	0.470098	-0.832804	-0.354586	-0.660202	-0.23591	-0.364897	0.0371323	-0.146439	-0.292255	-0.288185	-0.542315	-0.414595	-0.281633	-0.564615	-0.172531	0.101681	0.0409298	-0.494135	-0.232071	-0.181862
-0.791591	-0.919527	-0.862854	-1.07089	-1.16824	-1.45026	-0.214881	-0.525263	-0.433796	-0.75547	-0.317321	-0.0510616	-0.360057	-0.224587	0.0446072	-0.364989	0.295378	0.0550632	-0.243439	-0.8726	-0.35295	-0.857868	-0.687067	-0.169765	-0.145813	-0.218356	-0.733414	0.935301	-0.575235	-0.589844	-0.528972	-0.209998	0.231916	0.0194025	0.0804024	-0.0130262	0.404627	0.0344124	-0.150932	0.110001	0.174154	0.415207	0.444603	0.0999689	0.256527	0.299305	0.0787144	0.44912	0.247238	0.0284758
-1.60819	-1.55557		-1.49059		-1.14418		-1.52106	-1.56192	-1.62896	-1.88913	-1.11636	0.229286	-0.388698	-0.666721	0.00204945	0.118828	0.43945	0.468969	-0.284239	-0.037385	-0.260687	0.319846	0.609706	0.18148	0.304512	0.164828	0.636966	1.00457	0.046936	0.57155	-0.305843	0.236095	0.390013	0.0234318	-0.144436	0.337578	0.904135	0.864616	0.569971	-0.0495682	0.184982	-0.343653	0.431166	0.506867	-0.0311012	-1.38272	0.722593	0.218415	-0.0472088
0.270737	0.520187	0.432261	0.333942	0.493233	0.569284	0.227013	0.196257	0.18868	0.206551	0.523292	-0.166487	-0.516621	-0.0639629	0.11771		-0.487654		-0.576284	-0.441438	0.367782	-0.456219	0.12258						-0.574751	-0.404024		-0.351522			-0.45332	-0.513683	-0.240757	-0.481012	-0.694681	-0.218803	-0.178936	-0.110819	-0.48038	-0.0881643	-1.18017	0.0298538	-0.330614	-0.425127	0.377047	-0.326718
	1.32372			-0.0910606	-0.276245	0.284463	-0.00551891	-0.686856	-0.628571	-0.215056	0.212845	-0.22259	-0.0968771	0.362082	-0.209965	0.0309944	-0.0927758	-0.185432			-0.0259275		0.0864201					0.114264	-0.0457973	-0.10652	-0.117566		0.37182	0.315229	0.601709	0.108294		-0.0296278	-0.0977812	0.385153	0.0272932	-0.0561275	0.288267		0.110333	0.189743	-0.106145		-0.176494
		-0.236107	-0.741701			0.0240512	0.0180898				0.0663095			0.0305276		0.260288	-0.176392			-1.00538			0.16606								-0.020596	-0.315599	-0.118629	0.12779	-0.133812	-0.146066	-0.383789	0.19152	-0.951605	0.0382247	0.233634	0.033	0.172864	0.332167	0.161034	0.192492	0.295142	-0.165407	-0.543712
0.0968657	0.214437	0.242059	0.184072	-0.196029	-0.721961	0.401278	0.120666	0.0337515	-0.565763	-0.21559	-0.0187235	0.402499	-0.295669	0.225232	-0.0432587	0.207646	0.290816	0.269103	0.438912	0.406556	0.429702	-0.169116	0.164796	-1.42851	-0.893098	0.460168	-0.823752	0.228078	0.0806227	-0.00508595	0.116221	-0.105807	-0.179442	0.0737829	-0.0231771	-0.622664	-0.152852	0.0922709	-0.0671358	0.137076	-0.00648785	0.211789	0.425567	0.313357	-0.0519533	0.0943193	-0.195203	-0.0357485	-0.0266447
-0.126596	-0.152891	0.779457		-0.267531	0.458319	0.785799	0.121933	0.47076	0.135	0.40802		0.0118504	-0.218267	-0.687713	0.0913754		0.631754	0.334321	-0.211477		-0.218727	0.145685	-0.406784		0.951618			0.616198		0.530429	-0.178095	-0.0413113		-0.132259	-0.323132	0.551855	-0.143801	-0.591211	-0.186483			0.903215		0.525782			1.80357	0.0803566	-0.00753403
-1.60191	-2.4091	-0.845875	-1.04545	-1.03754	-1.06111	-1.24023	-1.73218	-1.36939	-1.77732	-0.298385	-0.584048	-0.0533209	0.0026598	0.0214128	-0.102515	-0.0238333	-0.107662	-0.0612898	0.746509	-0.452874	-0.587995	0.0200014	0.231088	0.427243	0.0465679	-0.374581	0.442751	0.201299	0.151065	0.499084	-0.227197	0.518785	-0.0560198	-0.295947	0.202579	0.225837	0.350305	1.05258	0.100091	-0.128181	-0.412827	-0.0026598	-0.270686	0.442615	0.342698	-0.0896139	0.476988	-0.0829897	-0.246404
-2.04551	-2.92778	-2.01297	-2.55135	-1.85715	-1.454	-1.6362	-1.3085	-1.71075	-1.3407	-0.56567	-0.69112	0.209883	-0.718962	0.295519	-0.176426	0.63619	0.510158	0.156155	0.25688	0.205	0	0.00254822	0.291145	-1.19547	-0.337631	-1.77729	-0.0604118	0.133812	0.242029	0.233282	0.031147	0.740068	0.138849	-0.140013	0.600925	0.198988	0.329103	1.00527	0.510965	0.0159473	0.183414	-0.203333	0.330074	0.673084	0.5093	-0.125408	0.825375	-0.0608501	-0.172586
-0.0388985	0.119942	0.0636749	-0.237707	-0.137025	-0.12118	0.222223	-0.0747566	0.334259	0.185535	0.760104	-0.806158	-0.0624027	-0.520828	-0.370224	-0.582614	0.197348	0.125484	-0.750463	-1.19803	-1.16072	-0.80689	0.096817	0.205942	-0.0210819	0.160698	0.0587769	0.714275	-0.755058	-1.46726	-1.42012	0.0512524	0.341179	0.626104	0.446476	0.342518	0.0922422	0.255163	0.571913	-0.277914	-0.0500965	0.785754	0.286618	0.182011	0.327328	-0.424961	-0.19989	0.899474	0.289801	-0.000360489
-0.0388985	0.119942	0.0636749	-0.237707	-0.137025	-0.12118	0.222223	-0.0747566	0.334259	0.185535	0.760104	-0.806158	-0.0624027	-0.520828	-0.370224	-0.582614	0.197348	0.125484	-0.750463	-1.19803	-1.16072	-0.80689	0.096817	0.205942	-0.0210819	0.160698	0.0587769	0.714275	-0.755058	-1.46726	-1.42012	0.0512524	0.341179	0.626104	0.446476	0.342518	0.0922422	0.255163	0.571913	-0.277914	-0.0500965	0.785754	0.286618	0.182011	0.327328	-0.424961	-0.19989	0.899474	0.289801	-0.000360489
0.321792	0.0458097	0.150004	0.157701	0.860841	0.145066	0.395133	-0.282489	-0.496984	0.19027	-0.171206	-0.356725	0.00122738	0.00370693	0.3795	0.114633	0.145875	-0.318355	0.341119	0.929166	0.438262	0.421382	0.0688562	-0.157548	0.681022	1.5912	0.808263	0.0673215	0.648051	0.593272	0.411342	-0.458087	-0.113114	-0.0780077	-0.0708876	-0.523162	-0.268384	0.0824118	0.207372	-0.28375	-0.147424	-0.0269556	0.0659227	-0.0620565	-0.390952	-0.230168	-0.21177	-0.759753	-0.277402	-0.686416
-0.252188	-0.126529	-0.130373	-0.111759	-0.143611		0.527738	0.298306	0.0701303	-0.06709	0.0430002	0.217828	-0.16158	-0.205194	0.0777106	-0.427773	-0.138598	0.20215	-0.183146	-0.0151119	0.118748	-0.0602674	-0.157762	-0.016613		-0.521833	-0.848402	0.0624945	-0.384286	-0.0982094	-0.123823	0.0403795	0.136054	0.334049	0.0937452	0.125185	-0.232655	-0.361168	0.0622063	0.0255489	0.298659	0.111632	0.421823	0.14376	0.295385	0.148829	-0.0117111	0.0175524	0.024703	-0.364907
0.276624	-0.351188	0.276685	0.059299	0.237454	0.595028	-0.382115	0.0786052	-0.114324	-0.0181355	-0.469237		-0.136444	-0.17857	0.360989	-0.127121	-0.0321918	0.118838	-0.0282893	-0.294054	0.379672	-0.0953507	0.0503869	-0.355283	-0.377866	0.0929937	-0.421982	0.375368	0.00542307	-0.071177	-0.342779	-0.280004	-0.141421	0.0118723	0.0936379	0.145205	-0.158689	0.192466	0.0208735	-0.121551	0.467506	0.450933	0.131926	0.0581565	0.0493131	0.275517	0.105125	0.0286021	-0.165574	-0.295012
-0.0652208	0.436055	0.473079	0.248401	0.127883	-0.567439	0.294223	0.130191	-0.121175	-0.635938	-0.0679026	0.276412	-0.174989	-0.113885	0.263543	0.117534	0.18024	-0.156356	-0.0737143	0.0207949	-0.241202	0.0729303	-0.0377989	0.038312	-1.02386	-0.401213	-0.22081	-1.52262	-0.125258	-0.213382	-0.0133505	0.141139	0.0553598	0.308654	0.19143	-0.166194	-0.199403	-0.0607805	-0.0509825	-0.0945177	0.0569944	0.185155	0.102649	-0.141726	-0.0625162	0.183496	0.0322847	-0.0656786	-0.142676	0.0975008
-0.198178	0.124387	-0.171023	-0.219421	0.13098	0.953738	-0.181205	-0.37352	-0.566841	-0.260173	-0.37945	-0.00549316	-0.053885	-0.0653734	0.0795054	-0.0308723	0.222106	0.130987	0.112209	-0.17094	0.0523243	0.0972939	-0.285497	-0.0308161		0.401769		1.03185	-0.293098	-0.098835	-0.157337	-0.0626831	-0.0311995	0.0974364	0.284624	0.0653543	0.042984	-0.060976	-0.0498695	0.0758133	0.0349522	0.175062	0.0304747	0.112593	-0.0650005	0.106631	0.0603199	-0.0446515	-0.0641146	-0.0990009
-0.0113354	-0.105593	-0.187738	-0.125425	-0.0637131	0.134378	0.0397491	0.0188999	-0.44902	0.0276222	-0.0315866	-0.134384	0.0625763	-0.156494	0.0812912	-0.0896149	-0.113459	-0.0347366	-0.0672522	-0.0033741	-0.0259342	0.141205	-0.114817	0.0107651	0.178747	0.381855	-0.555495	0.0116947	-0.0414772	0.435308	0.480694	-0.153307	0.0866547	0.133274	-0.253017	0.111019	-0.19257	0.0230465	-0.0557365	0.163599	-0.108356	-0.0197239	-0.129314	-0.172573	0.0589142	0.00213242	-0.00213242	-0.00797844	-0.148708	-0.077055
-0.234554	-0.363817	-0.0700417	-0.30805	0.357786	0.235846	0.126017	-0.082674	-0.15048	-0.112633	-0.0717926	0.20698	0.0150108	0.076601	-0.0227242	-0.202047	0.0758038	0.124296	-0.126507	0.180948	0.484581	0.286983	-0.12845	-0.118048	0.376175	-0.0555286	-0.577969	0.612996	-0.238222	0.124069	0.23279	-0.58853	-0.127708	-0.12726	-0.098465	0.339722	0.0592995	0.0175495	-0.159086	0.0639	0.0110264	-0.110594	-0.0872021	0.00814056	0.0152206	0.0432377	-0.246372	-0.0111961	-0.342073	-0.655523
0.456431	0.135752	0.349511	0.721081	0.442591	0.410912	0.418989	0.210493	0.104858	0.117072	0.407333	0.472336	0.144743	0.0170417	-0.126669	-0.0636516	-0.23598	-0.299129	-0.200185	0.191807	-0.0724144	0.152003	0.108265	-0.202178	-0.0644093	-0.189609	-0.103626	-0.180164	0.00366068	0.0978584	0.123701	0.153057	-0.337828	-0.237264		-0.229444	-0.177187	-0.194583	-0.0635939	-0.184963	-0.530191	-0.0590992	0.236112	-0.185625	0.152008	-0.250838	-0.168435	-0.161803	-0.251299	-0.296978
-1.01505	-0.792983	-0.788806		-0.981509		0.30559	0.0577984	0.0274658	0.0208454	-0.116663	0.147989		-1.04714	-0.399755	-1.15175	0.0085144	-0.118577	-0.964624		-1.63213		-0.966468	-0.0272083				-0.154308				-0.121784	0.0544701	-0.0124912	0.0522766	-0.0525017	0.0736179	-0.201259	-0.341863	-0.0120115	-0.152866	0.640068	0.523102	0.158518	0.0861168	0.0733376	0.0283985	0.0274506	-0.233107	0.124599
0.256449	0.245735	0.113897	0.153366	0.382057	0.593542	0.0858994	0.0775833	-0.121746	0.262354	-0.0971146	-0.0135517	0.0300827	0.211964	-0.128847	-0.00610352	-0.115885	-0.173786	-0.263472	-0.130636	0.0834618	0.38798	-0.1696	-0.0730495	0.035984	0.256905	-0.227243	0.283601	-0.42403	-0.0220165	-0.106756	-0.130341	-0.328516	-0.0360355	-0.139692	-0.221001	-0.0519314	-0.223427	-0.0356903	0.124432	0.0627384	-0.0434132	-0.232533	-0.100574	-0.423672	0.0322876	-0.041811	-0.190184	-0.0598297	-0.00692558
-0.309164	-0.0695877	0.22344	-0.16415	0.456972	-0.07407	-0.0600491	-0.362871	-0.417164	-0.49922	-0.182415	-0.314629	0.04389	1.01663	-0.0752964	-0.307276	-0.0350628	0.148731	0.201662	0.403191	-0.0524502	-0.16398	-0.221869	-0.0625324	0.966364	0.605549	0.284927	0.605633	-0.0665627	0	0.267328	-0.254436	0.0443115	0.0210228	-0.330473	0.14036	0.422375	-0.18787	-0.0992928	-0.0233364	-0.223606	0.0352001	-0.0371475	-0.0887718	0.214716	-0.068161	0.164429	-0.102638	0.00343895	-0.389645
0.06036	-0.0358162	-0.103191	-0.0931797	0.232529	-0.221939	0.458912	0.215454	0	0.10673	0.127584	0.0911541	-0.388998	-0.283464	-0.0140667	-0.314848	0.150452	-0.0264206	-0.588884	-1.01367	-0.530539	-0.655394	-0.282841	-0.0714207	-0.427374	-0.488728	-1.37286	0.336439	-0.936979	-0.468161	-0.744699	-0.0321159	-0.0804901	-0.0208855	0.00408745	0.105019	0.0642204	-0.141447	-0.151951	-0.0676746	0.0757999	0.27508	0.187515	-0.073698	-0.0910721	0.172794	0.0823002	0.0864334	-0.127979	-0.00995445
-0.115748	-0.0419502	0.67427	0.592574	0.299575	-0.29342	0.324464	0.218625	-0.579921	-0.118297	0.00809383	0.681656	-0.18963	-0.36033	0.59335	-0.146072	0.118686	0.149266	-0.302407	0.311152	0.152692	0.69093	0.534764	-0.188729	-0.0719013	-0.219466	-0.116794	0.105559	-0.0234079	-0.0873947	-0.177391	0.396205	-0.305696	0.249152	-0.194556	0.210769	0.343198	-0.225391	0.416741	0.11425	-0.0734625	0.612109	0.795556	-0.15344	0.229671	-0.00469303	0.764972	-0.0906572	0.277454	-0.236011
0.113695	-0.0899429	0.16694	0.168656	0.209316	0.489174	0.172197	0.232906	-0.0807972	0.00316334	0.139507	0.194481	-0.033658	-0.290439	0.00996399	-0.197863	-0.021327	-0.0849495	-0.354605	0.106636	0.20986	0.199148	-0.042058	0.00454235	-0.2338	-0.124579	-0.200105		-0.0724354	0.0649776	-0.0389214	-0.0475292	-0.165664	-0.255827	-0.30634	0.145899	0.060822	-0.375647	-0.448814	0.102857	-0.0549755	0.0573006	-0.0524378	-0.246111	0.0684109	0.115083	0.180306	-0.0391588	0.0137844	-0.0402203
0.662816	0.792451	0.525407	0.537582	1.0518	0.706166	0.949752	0.301288	-0.0676403	0.730115	0.505363	-0.206668	0.469826	0.345479	-0.344953	0.0199232	-0.109004	-0.0502968	0.0224218	0.685354	-0.294245	0.300861	0.645816	-0.14059	0.0970297	-0.284932	0.166908	-0.0189295	0.0615683	0.0329599	-0.340823	-0.111137	-1.22849	-1.39104	-0.962323	0.111968	0.178615	-0.217819	-0.0448837	-0.0585299	-0.167423		-0.0728865	-0.271996	-0.792307	-0.105418	-0.254028	0.110898	-0.255027	0.00296879
0.877303	0.644166	0.940639	0.820623	1.08277	0.584074	0.496859	0.441422	0.582915	0.284994	0.516836	-0.286801	0.396221	0.189888	-0.108261	-0.20981		0.330558		0.376463	0.58744	0.151229					-0.0263062	0.0148382	0.317364	-0.354713	-0.487156	0.0221138			-1.04174	-0.087738	-0.210644	-0.792582	-1.51303	-0.637945	-0.678511	-1.24898	-0.30701	-0.457108	-0.210089	-0.0756588	-0.436976	-0.23532	-0.0869656	-0.286592
					-0.752711						-0.272439		-0.0949221	0.108527	-0.246348	0.177865	-0.558295	-0.00539684	-0.216668	0.0311785	-0.711753	0.0893698						-0.0403948	-0.0602655	-0.600574				0.607221		0.0429716	0.178399	-0.0470991	-0.251479	0.245862		-0.0873747	0.0902567	-0.386294	0.10204	0.0569048	-0.247052	-0.413066
0.00201034	0.133207	0.0758152	0.225407	0.284517	0.285971	0.23987	0.0398674	0.0200901	0.247997	0.165155	0.108728	-0.198595	-0.116385	-0.0394993	-0.15497	0.0841866	-0.0748444	-0.0526581	-0.220734	-0.264887	-0.196041	-0.41396	-0.0627403	-0.671204	-0.369818	-0.575235	-0.0151676	-0.339411	-0.0506744	-0.325115	-0.0219107	0.118763	0.141897	0.0774021	0	0.0315189	-0.0980034	-0.0100975	0.0662708	0.000997543	0.0183144	0.278044	0.0852985	-0.130419	-0.0262737	-0.0458069	-0.062746	0.00151253	0.12583
0.0662718	0.307481	0.258965	0.0635805	0.441638	8.86917e-05	-0.00394154	-0.00950146	-0.292926	0.10506	-0.087512	-0.173091	-0.340293	-0.0624437	-0.0386	-0.00671673	0.183946	0.0869761	-0.17966	-0.515067	-0.0304918	-0.121093	-0.0858431	-0.112805	0.119737	0.29963	-0.647502	0.279882	-0.439103	0.0890989	0.0122709	0.127055	-0.0534182	-0.0170507	0.0597467	0.14931	0.0361376	0.106496	0.0258226	0.14882	-0.0207224	0.214089	0.181272	0.25324	0.052289	-0.121612	0.177732	0.194989	0.00230885	-0.0999575
-0.285331	0.0229607		0.19057	0.244172	-0.25715	0.588325	0.018508	-0.319019	-0.203375	0.0871172	0.453116	-0.370456		0.225589	-0.296022	0.183053	0.00682449	-0.393277		-0.0927973		0.063796	-0.157258			-1.44523	0.0234849		-0.577334		0.0404577	0.357682		0.0575981	0.0716982	0.310272	-0.231637	-0.288388	0.142678	0.148896	-0.0416851	0.129302	-0.0377645	-0.107996	-0.17121	0.254899		0.105475
0.064024	0.102525	0.116875	-0.0228987	0.366522	-0.334149	0.333902	0.0542393	-0.0946379	-0.332203	0.799623	0.427076	0.281803	0.326962	0.108674	-0.399349	0.0329437	0.023263	-0.705153	0.440307	0.288216	0.10373	-0.118531	-0.0180674	0.659998	0.30316	0.475808	0.43306	-0.369494	-0.243085	-0.0716295	-0.185623	-0.277252	-0.349293	-0.375163	-0.243753	0.327901	-0.572014	-0.256359	-0.563268	-0.252542	-0.097497	0.0683641	-0.529085	0.0593038	-0.233416	-0.561127	0.105485	0.0922489	0.0217924
0.00202751	-0.0717182	-0.00645447	-0.142321	0.148643	-0.0865993	-0.308641	-0.261686	-0.394152	-0.503428	-0.295198	-0.263273	0.179321	0.0946236	0.203171	-0.032814	0.0225964	0	-0.123713	0.216312	-0.168276	0.118546	0.0161572	-0.119297	0.0947552	0.351444	0.172869	0.522243	0.267385	0.141851	-0.0751781	-0.200281	-0.238455	-0.094574	-0.0798206	0.0255947	0.154507	-0.17725	-0.280766	0.065321	-0.0944138	0.0578423	-0.112289	-0.0671692	0.118208	0.14097	0.138966	0.195023	0.180389	-0.0215511
-2.20843		-2.25816	-2.11486	-2.38057		0.397677	-0.0241385	-0.229543	0.0263147	0.345331	0.21157		-0.971702	-0.687463	0.0201693	-0.0683947	-0.527968	-0.757963	-2.27083	-1.89593	-2.28961	-0.886483	0.0116644	-0.0533209	0.0757837		0.33765	-0.983762	0.0847998	0.094842	-0.223729	-0.207629	-0.00487423	0.0140524	0.0292864	0.285253	-0.273801	-0.227639	0.234145	-0.339658	0.456754	0.452737	0.0512419	-0.103841	0.08568	0.0579176	-0.104695	-0.0427237	0.000172615
					-1.79402						-0.6999	0.0835114	-0.0129013	0.328588	-0.126516	0.101917	0.177576	0.143745	-0.346914	-0.129608	-0.250956	-0.0804005	0.0693016	-1.52856	-0.795778	-0.101025	-0.451704	0.267515	0.173065	0.254595	-0.608799	-0.126087	0.0533371	-0.160137	-0.439182	0.121742	0.173407	0.0308056	0.21398	0.0516548	0.177223	0.244106	0.166161	0.287117	-0.0838757	0.132778	0.270697	0.071764	-0.246616
-0.359797	-0.0637646	0.29245	0.0686626	-0.584988	-1.15696	0.0640202	0.00991631	0.345861	1.23326	1.38862	0.532656	-0.284441	-0.183699	-0.158037	-1.11025	0.563316	-0.307364	-1.32969		-1.79752	-1.70237	-0.165405	0.169239		-2.43592	-2.81593	-1.305	-2.73428	-3.80924	-3.96258	-0.114229	-1.40439	0.253098	0.476355	-0.726727	-0.156408	0.308079	0.760695	-0.296034	0.574995	0.768889	0.25606	0.427404	0.0585308	-0.139746	0.865265	1.08635	0.398684	0.630333
-0.359797	-0.0637646	0.29245	0.0686626	-0.584988	-1.15696	0.0640202	0.00991631	0.345861	1.23326	1.38862	0.532656	-0.284441	-0.183699	-0.158037	-1.11025	0.563316	-0.307364	-1.32969		-1.79752	-1.70237	-0.165405	0.169239		-2.43592	-2.81593	-1.305	-2.73428	-3.80924	-3.96258	-0.114229	-1.40439	0.253098	0.476355	-0.726727	-0.156408	0.308079	0.760695	-0.296034	0.574995	0.768889	0.25606	0.427404	0.0585308	-0.139746	0.865265	1.08635	0.398684	0.630333
0.388384	0.506037	0.49721	0.419844	0.699133	0.384327	0.180195	-0.000621796	0.0312366	0.203203	-0.0161276	-0.165827	0.184488	0.311071	0.282133	-0.178257	0.00890732	-0.0182209	0.317661	0.255243	0.350012	0.326723	0.0168591	0.0493174	0.053196	0.233897	0.252292	0.209066	0.0490818	-0.0707636	-0.202902	0.0908031	-0.667589	-1.30456	-0.333181	-0.0138607	-0.12886	-0.129356	-0.0997267	-0.040802	-0.0986576	-0.189827	0.202492	0.0416126	-0.20789	-0.166523	-0.0384865	0.0476284	-0.0231934	-0.0826473
0.658422	0.414583	0.657568	0.561169	0.593954	0.550024	0.519516	0.186108	0.160702	0.26368	0.441267	0.135918	0.00225067	-0.167015	-0.279537	0.158119	-0.200263	-0.124491	0.118597	0.0953846	-0.0763054	0.167692	-0.0865297	0.0605774	-0.334705	0.239914	-0.26611	0.0952812	-0.185659	-0.0074625	-0.23627	-0.101115	-0.252129	-0.202022	-0.0765095	-0.114485	-0.0550766	-0.247833	-0.115575	-0.199661	-0.0889435	-0.0290451	0.0724087	-0.00897598	-0.234596	-0.208667	0.085865	-0.422426	-0.179947	0.104195
0.0830193	0.305048	0.222584	0.239418	0.203472	0.290035	0.220303	-0.0245323	-0.149874	0.0631809	0.184963	0.181898	-0.0633221	-0.0400162	0.21208	-0.022049	0.0404224	0.0180759	-0.0604191	0.217985	0.110712	-0.0147495	-0.189316	-0.236628	-0.249691	-0.185465	-0.353386	0.0157316	-0.353874	-0.248915	-0.326944	-0.0718269	-0.181803	-0.278984	-0.188234	0.0779743	0.108313	-0.198986	-0.324202	0.0635452	0.137791	0.0151062	0.265507	0.0694542	-0.215229	0.0340118	0.130289	-0.104893	-0.0233078	-0.11343
0.250993	0.323806	0.130011	0.0498734	0.579245	0.594925	0.605567	0.487117	0.437208	0.690349	0.950084	0.46999	-0.332957	-0.466583	-0.143891	-0.0517454	-0.0960279	-0.107612	-0.241281	-0.140924	-0.1529	0.0804849	-0.126296	-0.380702		-0.0602598	-0.0799503	0.557784	-0.443433	-0.354349	-0.164554	-0.0755997	-0.232764	-0.169599	-0.242176	-0.0311155	0.236517	-0.569484	-0.598401	0.150781	-0.312987	-0.0191631	-0.127575	-0.397288	-0.157069	-0.404879	-0.164912	0.0388889	0.183295	0.12782
-1.14657	-1.36123	-1.4444		-1.05495	-0.177999	-1.91678						-0.0320873	-0.0976982	0.195936	-0.0522203	-0.0678148	0.115665	0.0381861	0.0553122	-0.430002	0.0238781	-0.0994024	0.138603	0.411978	0.498269	0.251381	0.478866	0.263876	0.131996	0.286095	-0.37476	0.213192	0.772659	-0.376919	0.495152	0.0168133	0.460942	0.223907	0.0098381	-0.352629	0.534405	-0.293167	0.0621548	0.275614	-0.107885	-0.206509	0.460579	0.00434589	-0.066946
-1.14013	-1.35479	-1.4246		-1.04851	-0.171562	-1.91034						-0.02565	-0.0912609	0.200806	-0.045784	-0.0481586	0.102401	0.0618639	0.0599222	-0.483335	0.0200729	-0.0805502	0.145041	0.491085	0.531305	0.244017	0.485947	0.333668	0.138433	0.292532	-0.368324	0.219629	0.722477	-0.333315	0.501589	0.0232506	0.46738	0.230345	0.0162754	-0.324815	0.540842	-0.28673	0.0818596	0.232489	-0.101448	-0.165026	0.469144	0.0107822	-0.158741
-0.178471	0.202339	-0.199429	0.172686	-0.875474	-2.2136	0.490091	0	-0.543251	-1.54851	-0.876714	0.246389	-0.0845089	-0.279903	0.277081	-0.178694	0.274504	0.143721	0.070467	0.399883	0.208544	-0.1066	-0.0367107	0.0125751	0.880472	0.130749	0.107663		-0.0985622	-0.0305996	0.0476151	0.325958	0.0861702	-0.00586891	0.171213	-0.395248	-0.484283	0.0725803	-0.0283527	0.041256	0.25931	0.377632	0.369223	0.0108852	0.358612	0.207432	0.243149	-0.0658188	0.0929127	-0.0235348
-2.61067	-1.5145				-2.65822	0.194832	0.122774	0.225426	0.403748	0.188248	0.15243	-1.56754	-1.24486	-1.24751	0.108263	0.0153275	-0.762324	-0.739231	-1.58467	-1.65024	-2.0761	-0.192708	0.114595	0.172283	-0.118546	-1.02751		-0.23671	0.499912	0.530474	-0.0491142	0.31736	-0.188715	-0.284723	0.69968	0.721458	-0.194432	-0.11618	0.527567	-0.602431	-0.21531	-0.09548	-0.426044	-0.0746346	-0.33164	0.425217	0.524063	0.520985	0.25742
-2.61067	-1.5145				-2.65822	0.194832	0.122774	0.225426	0.403748	0.188248	0.15243	-1.56754	-1.24486	-1.24751	0.108263	0.0153275	-0.762324	-0.739231	-1.58467	-1.65024	-2.0761	-0.192708	0.114595	0.172283	-0.118546	-1.02751		-0.23671	0.499912	0.530474	-0.0491142	0.31736	-0.188715	-0.284723	0.69968	0.721458	-0.194432	-0.11618	0.527567	-0.602431	-0.21531	-0.09548	-0.426044	-0.0746346	-0.33164	0.425217	0.524063	0.520985	0.25742
		-1.75733	-1.56954			0.769739	0.0622921	-0.225662	0.0656586	-0.100502	0.633318	-1.10089	-1.03136	-0.117598	-0.0780773	0.456099	-0.257265	-0.664739	-0.85259	-1.12513	-1.33623	-0.247856	-0.0471668	0.424675	0.284788		0.273222	-0.632519	0.451195	-0.424355	0.115078	-0.250853	0.261925	0.451321	-0.0889444	0.435981	0.235138	0.378235	-0.130131	0.443569	0.548815	0.703753	0.110638	0.420643	0.445597	0.44137	-0.0851917	0.257624	0.0343513
-0.277172	-0.109259	-0.09062	-0.0620461	-0.332523	-0.889513	-0.0286007	-0.14509	-0.554718	-0.968311	-0.632448	-0.022377	0.1488	0.162426	0.398659	-0.100639	0.333891	0.245932	-0.0513935	0.0660419	-0.118484	0.129807	-0.107336	0.0721455	-2.07317	-0.0354824	0.0861797	-0.996534	0.194078	0.0707188	-0.0145988	-0.0706635	-0.102562	0.114185	0.230719	-0.240566	0.128511	0.0354061	-0.0412636	0.156696	0.412123	0.062212	0.410639	0.31826	0.0383396	0.16209	0.168961	0.0121765	-0.0515518	0.157152
0.252922	0.164827	0.023941	-0.252972	0.516903	-0.00915718	-0.0848198	0.191042	0.167019	-0.0414753	0.171598	0.249151	0.170774	-0.29406	0.127596	-0.48241	0.0708485	0.0069294	0.0391159	0.332462	0.074604	-0.232168	0	0.11462	1.63652	0.786688	0.317513	1.28522	-0.0988026	-0.253508	0.104942	0.194908	-0.483969	-0.240252	-0.392706	-0.487177	-0.0100212	-0.532001	-0.262411	-0.0916939	-0.217215	0.132854	0.0729542	-0.522331	-0.0704269	-0.310715	-0.268238	-0.303617	0.108706	-0.216501
-0.290115	-0.745449		-1.0595	-0.34355	-0.422892	-0.874777	-1.36083		-0.725688		0.0967236	-0.201956	-0.282837	0.368979	-0.257347	0.0716696	-0.122179	-0.145042	0.402544	-0.0627365	-0.0314045	0.0785961	-0.206589	1.09466	0.900061	0.253409	1.57431	-0.0755501	0.0831203	0.0262547	-0.0826206	0.364485	0.335567	-0.159975	-0.0993519	0.382553	-0.0974789	-0.000541687	0	-0.117447	0.231473	0.0128078	-0.13143	-0.138506	-0.075901	0.305544	0.323196	-0.0348549	-0.191548
-0.599338	-0.309565	0.191586	-0.124015	-0.479524		-0.186293	0.107667				0.203279	-0.461297	-0.44488	0.6716	-0.550785	0.0290127	-0.134417	0.00683784	-0.179903	0.623202	-0.254435	0.00359345	-0.344472					0.148207	0.121336	-0.520112	-0.185487	0.469956	0.293074	0.138927	-0.159908	-0.477762	0.484903		-0.297644	0.408339	0.361483	-0.103367	0.397008	-0.122811	0.0475073	0.2751	-0.436766	-0.347021
-1.35233	-1.16461	-1.2136	-1.27298	-1.20996	-1.51082	-1.5664	-1.40651	-2.27039	-2.13661	-1.81561	-0.315639	0.112597	-0.0996857	0.212215	-0.201287	0.243725	0.365604	-0.166307	0.141714	-0.0394173	-0.100847	-0.100277	0.152056	-1.21132	-0.685677	0.698425	-0.259401	0.13835	0.507626	0.467022	-0.291338	0.041523	0.176268	0.0355949	-0.114971	0.315376	0.030489	0.0429363	0.455051	-0.329302	0.0497608	0.259041	0.169683	0.233105	0.132378	0.33477	0.36285	0.0936775	-0.0479126
0.282393	0	0.245998	0.170593	-0.941748	-0.41158	0.252205	0.310011	-0.219595	-1.08374	-0.769754	0.256149	0.0370274	-0.20435	0.0992775	-0.102215	0.0793285	0.0171661	-0.0433254	-0.0953178	0.111286	0.115507	0.171509	0.0566998	-0.541222	-0.790628	-0.82842	-2.06616	0.199413	0.132698	-0.288971	0.0475178	0.0737247	0.0954456	-0.13878	-0.0650921	-0.172417	0.0788898	0.0919819	-0.207838	0.0839596	0.166864	0.112183	0.0555191	0.216219	0.266582	0.0339317	-0.159332	-0.413027	-0.122229
-0.979065		0.184995	-0.313644	-0.0828638		0.365258	0.617496	-0.272925			0.230633	-0.780897	-0.25626	0.364913	-0.0703154	0.00623989	-0.138645	0.0980997	0.426995	0.0664673	-0.195785	-0.217214	-0.290299		-0.0848341			-0.512441	0.0093379	0.338952	0.513549	0.191491	0.0551348	0.26687	-0.597792	0.00107288	0.207969	0.0776205	-0.350697	0.189672	0.2026	0.505354	0.398542	0.537305	-0.0244188	0.00298786	-0.507813	-0.296582	-0.793941
-0.260609	-0.0819225	0.524457	0.382005	0.0927258		-0.127475	-0.146852	-0.278704	-0.972116		0.231236	-0.807164	-0.425188	0.563046	-0.728439	0.199657	0.0488873	0.482506	0.0112724	0.397182	-0.474826	-0.260911	-0.332045		-0.611433			-0.292468	0.109014	-0.500656	-0.0966873	0	0.0576868	0.0829239	-0.583361	0.0968437	-0.353275	-0.0732822	-0.573624	0.350483	0.810699	0.685935	0.444385	0.270279	-0.00934029	0.398761	-0.799883	-0.165734	-0.287319
-0.297482	0.142458	-0.083601	-0.115877		-0.130074	-0.0863285	-0.0248642	-0.436489			0.173195	-0.131925	-0.222944	0.26064	-0.379548	0.387095	0.209661	-0.108856	0.197594	0.157206	-0.0149899	0.128223	-0.119835	0.586029	0.67708	0.620035		-0.0859642	-0.0413179		-0.118061	-0.24477	-0.0235577	-0.37812	-0.148849	0.135356	0.0549288	-0.234201	-0.0573483	0.0402203	0.770947	0.245177	-0.0321846		0.168474	-0.00558758	-0.107559	0.217241	-0.203179
0.289125	-0.0635777	0.217274	0.0857677	-1.03145	-1.52684	0.162306	0.224916	-0.0524426	-0.857264	-1.09853	-0.0360203	0.197165	-0.188965	0.512144	0.200138	0.264271	0.116549	0.0700932	0.0831184	-0.0486679	0.00419807	0.0800858	0.151186	-2.7034	-1.99592	-0.47481	-2.29778	0.315563	0.107256	-0.191042	-0.039463	0.207375	-0.219524	-0.0464172	0.110222	-0.815298	0.00208473	0.0272579	0.2663	0.151855	-0.091259	0.0203476	-0.0480614	0.0475464	0.170448	-0.00374985	-0.156744	-0.171904	0.049984
-2.36641				-2.92946			0.424055	-4.32538		-2.61582		0.496359	-0.684441		-0.301235				-0.528364			-0.00930977	0.188422		-4.25771			0.344725											0.322386								0.327549		0.385801
-2.36641				-2.92946			0.424055	-4.32538		-2.61582		0.496359	-0.684441		-0.301235				-0.528364			-0.00930977	0.188422		-4.25771			0.344725											0.322386								0.327549		0.385801
-0.115078	0.212996	0.00403023	0.294415	0.133652	-0.323158	0.22135	0.162508	-0.505837	-0.591485	-0.4116	0.313324	0.281467	0.0610437	-0.0952721	-0.114489	-0.103861	0.0347023	-0.101311	0.0511608	0.27886	0.3613	0.410231	-0.347756	-0.198343	0.460466	-0.627588		0.181896	-0.0780067	-0.20405	-0.0891066	-0.366007	-0.0335207	-0.366205	0.0167351	0.166809	-0.589682	-0.210021	0.23311	-0.24711	-0.126942	0.0207825	0.102448	0.0296669	0.056324	0.436916		-0.22798
0.066658	-0.495016	0.115423	-0.791625	-0.855365			0.189635	-0.660246	0.937745	0.955619	0.132582	-0.159928	0.260814	0.130344	-0.377291	-0.599339	0.66643	-0.788421		-1.25724	-0.821743	-0.537556	-0.299338		-1.26258				0.0203867	-1.03359	0.858853	-0.471473	-0.0695877	-0.636403	0.416398	0.386646	-0.480693	-0.438067	0.930609	-0.211862	0.429757	-0.291553	0.120799	0.0442896	0.567546	0.500633	0.679914	-0.135301	0.225777
-0.372844	-0.357121	-0.272694	-0.125318	-0.276854	-0.194339	0.268392	0.00177193	-0.0431166	-0.361658	-0.0185194	0.197839	-0.351741	-0.20897	0.391519	0.00733089	0.411097	0.288179	-0.0104237		-0.626977		0.117616	0.0320616	0.051055	-0.132698		-0.165319	-0.603898	-0.280833	-0.311635	0.020463	0.0224047	0.0140924	-0.018714	0.222312	0.351846	-0.0874662	-0.0977411	-0.221475	0.11592	0.327596	0.586404	0.35661	0.0840111	0.0395632	-0.0536985	-0.19553	-0.0603647	-0.019722
-0.178677	0.308287	0.15119	0.261229	0.433077	0.353355	0.0504704	0.186083	-0.31978	0.0844612	-0.292545	-0.224655	0.0740452	-0.0719833	0.254507	-0.209324	-0.355764	-0.189388	0.363649	-0.190266	0.266541	0.165806	-0.021925	0.300188	-0.428795	-0.0402584	-0.624866	0.378918	0.240911	-0.141861	-0.121309	-0.0816422	-0.111517	0.0540428	-0.0877686	0.243969	0.029829	0.0345078	-0.00862312	0.206575	0.261034	0.255486	0.103571	0.451626	-0.143707	0.0262432	0.000307083	-0.0233688	0.149038	0.0226822
0.168148	-0.00777054	0.135859	0.109344	0.294943	0.0691643	-0.252552	0.056385	-0.240328	-0.332378	-0.0356293	-0.267141	0.0607243	-0.206621	0.0445499	-0.407578	0.0326424	-0.0749207	0.0200062	-0.148592	0.161871	0.0776482	-0.072361	0.120338	-0.511597	0.00699043	-1.29861	-0.0160917	0.129519	0.0526505	-0.158859	-0.0676374	-0.131872	-0.304081	-0.191986	-0.0408592	-0.0641708	-0.0997181	0.237007	0.0113907	0.435188	0.398058	0.140659	0.113132	-0.0676785	-0.0627861	0.0749569	-0.00511932	0.00500679	0.144081
-0.0742855	0.333574	0.441319	0.188137	0.294544	0.334303	0.0168591	0.163752	-0.0217094	0.0894794	-0.124638	-0.0152416	0.247074	-0.690258	0.256435	0.385593	0.0755539	0.338543	0.150549	-0.0966721	0.171198	0.340506	-0.483391	0.325714	-0.760454	-0.118004	-0.192268	0.394733	-0.0901814	0.270029	0.146725	-0.164076	0.0655937	0.186359	-0.335777	-0.213417	0.127714	0.103136	0.0952873	0.150967	-0.103563	0.191553	0.465277	0.70701	0.1441	0.153946	0.356468	-0.0737133	0.26067	0.144545
-0.762238	-0.632845	-0.48271	-1.0659	-0.825974	-1.27355	0.0518351	0.220953	0.143463	0.621012	0.487404	-0.295275	-0.619555	-0.400124	-0.261932	-0.763029	0.221823	0.356083	-0.543493		-1.35036	-1.9136	-0.369736	0.393932				0.130428	-1.70487			0.195452	0.0611973	0.67025	0.115976	0.395538	0.118505	0.740583	0.490885	0.24324	0.334576	-0.384901	-0.610075	-0.136015	0.318272	0.34798	0.182777	0.60268	-0.31238	0.323944
-0.754404	-0.598379	-0.448246	-0.986433	-0.79151	-1.23908	0.0646858	0.157694	0.152805	0.655476	0.418097	-0.272053	-0.640158	-0.390259	-0.371817	-0.766861	0.206816	0.330359	-0.424494		-1.05279	-1.67128	-0.343912	0.279404				0.155105	-1.67041			0.116741	0.122253	0.604258	0.0491638	0.267908	0.0564232	0.680426	0.424492	0.17915	0.193352	0.373108	-0.591402	-0.0975418	0.247799	0.370434	0.203218	0.585669	-0.379288	0.265665
0.800381	0.640674	0.684999	0.557002	1.0505	0.80585	-0.61206	-0.426959	-0.2905	-0.270564	-0.10364	-0.0837412	0.753462	0.14247	-0.37141	0.477664	-0.239642	-0.110099	0.224877	0.85262	0.565874	0.443226	-0.0148821			0.207023	0.0162868		0.30173	-0.150163	-0.273704	-0.0291071	-0.519168	-0.322844	-0.493438		-0.0280733	-0.384477	-1.00422	-0.0361223	-0.415507	0.119163	0.108079		-0.882697	-0.705144	-0.603925	-0.285291	0.503789	-0.577931
0.203091		0.395106	0.792532	0.0344601	0.246653	0.210497	0.368917	0.573528	1.59426	1.30495	0.214455	-0.461092		-0.395138	0.176291			-2.06766		-1.45578			0.163856	0.194382		0.113306			-2.41894		-0.831669	-1.32674	-0.763203		-0.390409	-2.58937	-0.254866			-0.838025		-0.298498	-0.546249	-0.828877	-2.00197	0.196468	-1.57469	-0.195837	-0.156568
0.203091		0.395106	0.792532	0.0344601	0.246653	0.210497	0.368917	0.573528	1.59426	1.30495	0.214455	-0.461092		-0.395138	0.176291			-2.06766		-1.45578			0.163856	0.194382		0.113306			-2.41894		-0.831669	-1.32674	-0.763203		-0.390409	-2.58937	-0.254866			-0.838025		-0.298498	-0.546249	-0.828877	-2.00197	0.196468	-1.57469	-0.195837	-0.156568
0.00198364	0.552177	0.0250263	0.108929	0.143076	0.178438	0.752079	0.461264	0.147203	0.537611	0.465216	0.137907	-0.163311	0	-0.529119	0.187719	0.174627	-0.0413551	-0.397535	-0.586393	-0.687929	-0.23465	-0.277813	-0.123621	-0.353573	-0.51087	-0.506462	-0.116525	-0.0928707	-0.464472	-0.326433	0.197311	0.242579	0.424311	0.0414085	0.478327	0.0508461	0.021347	-0.112673	-0.0975437	-0.219963	-0.0908489	0.00636101	-0.427208	0.185026	0.170769	0.0470619	0.0403519	-0.0475426	0.335617
0.00172424	0.551876	0.0253601	0.109112	0.143099	0.178186	0.751884	0.461857	0.14781	0.537214	0.464897	0.138584	-0.164427	0	-0.528839	0.187551	0.176174	-0.0408897	-0.397108	-0.586527	-0.687714	-0.234291	-0.277533	-0.123213	-0.353765	-0.510969	-0.506817	-0.11611	-0.0931854	-0.462954	-0.326153	0.197824	0.243011	0.424604	0.0423031	0.47847	0.0512695	0.0216541	-0.112366	-0.096674	-0.220341	-0.0903625	0.00898743	-0.427261	0.185715	0.17115	0.0469608	0.0400543	-0.0476418	0.335283
0.526638	0.576815	-0.121269	-0.00260735	0.57452	0.405334	1.1817	0.25346	-0.306128	0.00299454	0.53615	0.274534	0.276114	-0.131767	-0.712986	-0.277264	-0.409637	-0.552942	-0.407221	0.523129	0.153683	0.287327	-0.24684	-0.756804	0.976782	0.346983	0.488085	0.38023	-0.128704	0.075798	0.101158	-0.156563	-0.315466	-0.786255	-0.540735	-0.637703	-0.420746	-0.539846	-0.691244	-1.03895	-0.93927	-0.619984	-0.584406	-1.09945	0.138023	-0.00178909	-0.0165195	-0.308891	-0.482254	-0.254524
0.292204	0.272907	0.0298939	0.120596	0.305649	0.521938	0.354309	0.260406	0.043026	0.174244	0.128237	0.0868454	-0.236221	-0.0396366	0.0683289	-0.17761	-0.0341988	-0.185993	-0.381374	-0.193367	0.112946	-0.103741	-0.335135	-0.211559	-0.17392	-0.0127354	-0.122393	0.297755	-0.320265	-0.00917244	-0.340866	-0.108664	-0.27289	-0.120413	-0.230062	-0.197105	0.186161	-0.376509	-0.263599	-0.258192	-0.157633	0.187912	0.0114727	-0.215364	-0.306904	-0.160767	0.0703697	-0.00582886	-0.132343	-0.118866
-0.466036	-0.462341	-0.490337	-0.821156	-0.826675	-0.437273	-1.71361	-1.71369	-1.52808	-1.59389	-1.46659	-0.882081	-0.0584984	0.213852	-0.196104	0.329687	0.184278	0.0504169	0.160414	0.263583	-0.276863	0.320627	0.399916	0.354107	0.526478	0.890543	0.94482	0.555224	0.595264	0.344183	0.497231	-0.0813389	0.202114	0.431339	0.0334377	-0.339109	-0.0309563	0.44488	0.380291	0.293077	-0.0505905	-0.327991	-0.371737	0.0568008	0.389523	0.122768	-0.188509	0.911861	-0.206923	0.0139503
-0.466036	-0.462341	-0.490337	-0.821156	-0.826675	-0.437273	-1.71361	-1.71369	-1.52808	-1.59389	-1.46659	-0.882081	-0.0584984	0.213852	-0.196104	0.329687	0.184278	0.0504169	0.160414	0.263583	-0.276863	0.320627	0.399916	0.354107	0.526478	0.890543	0.94482	0.555224	0.595264	0.344183	0.497231	-0.0813389	0.202114	0.431339	0.0334377	-0.339109	-0.0309563	0.44488	0.380291	0.293077	-0.0505905	-0.327991	-0.371737	0.0568008	0.389523	0.122768	-0.188509	0.911861	-0.206923	0.0139503
-0.932607	-0.614235	-0.148746	-0.467978	-0.676508	-0.554688	-0.0601425	-0.0381413	-0.524654	-0.96065	-0.44923	-0.0315609	0.528774	-0.188232	0.420305	-0.0806618	-0.02141	0.180323	0.263794	-0.0376911	0.0772457	0.0358334	-0.00141144	0.329855	0.0276718	0.457752	0.598712	0.376008	0.242292	0.397562	0.596815	-0.566154	-0.0227242	0.316904	0.129753	-0.837503	0.0617447	0.355902	0.185963	0.0708961	0.474295	-0.560867	-0.289795	0.467707	0.205772	0.217655	-0.0729904	-0.586836	-0.616854	-0.623376
0.4944	0.6742	0.359709	0.330133	0.43409	0.51771	1.43605	0.671515	0.158178	0.754623	0.56255	0.194992	-0.376785	-0.556335	-0.532154	-0.133121	-0.142309	-0.238237	-0.688402	0	-0.284418	-0.313911	-0.530849	-0.364206	0.375854	-0.310169	-0.523017	0.135584	-0.435911	-0.369152	-0.283491	0.126652	0.315428	0.264744	-0.0169792	0.13336	-0.0409832	-0.273199	-0.329498	-0.138794	-0.313601	-0.0498333	-0.0264168	-0.280512	-0.230635	-0.187649	-0.287006	-0.0375919	-0.247574	0.0912476
-0.39677	-0.393284	-0.720263	-0.994486	-0.427044	-0.0746708	1.25779	0.934572	-1.03639	-0.405861	0.128412	-0.17399	-0.0621223	-0.0275879	-0.0210533	0.298221	-0.789824	0.205959	-0.196266	0.185102	-0.301682	-0.220999	-0.942625	0.0483131	0.733217	1.26365	0	1.2765	0.454824	0.47472	1.2917	0.180965	0.798187	0.358839	0.35416	0.308828	0.332123	0.256781	-0.0258408	1.04224	-0.228079	-0.691353	-0.583656	-0.447271	0.746393	0.370119	-0.74929	-1.51931	-1.27857	-0.820787
-1.26435	-0.757017	-1.05439	-1.33519	-0.761885	-0.771353	0.744991	-0.107029	-1.09101	-0.547207	-0.257565	0.391525	0.0853882	-0.0612354	0.150967	-0.403854	0.281639	0.0104046	-0.245684	0.559832	0.0821819	0.253843	-0.182028	-0.291637	0.273527	0.799187	0.602837	1.39291	0.35681	0.541309	0.649084	-0.653906	0.245266	-0.0795288	0.0322781	-1.15448	0.705793	-0.294907	-0.135214	0.520325	-0.210394	-1.19219	-1.15943	-0.920725	0.075079	0.130432	-0.880886	-1.50269	-1.17466	-1.55665
	-0.683994	-0.557501	-0.902369	-0.658915	-0.39078	0.401587	0.155195	0.333448	-0.170935	0.348959	0.128651	-0.496378	-0.53467	0.101089		0.126825	-0.169089	-0.859784		-0.642517	-1.2955	-1.19375	0.370118				0.81787				-0.137861	0.234421	0.214294	-0.00684643	0.01334	0.111012	0.169504	0.518932	-0.429815	0.284828	0.360704	0.00826263	0.0046978	0.331972	0.0295162	-0.0475168	0	-0.264875	-0.18535
-1.18991	-1.2833	-0.483732	-1.27025	-0.327127	-0.834895	0.602381	0.381968	0.489934	0.140408	0.701656	-0.125992	0.00680065	-0.162199	-0.0702667	0.0129194	-0.628124	-0.0510311	-0.682249	0.341251	0.0592337	0.533318	-0.148027	0.21715	0.585297	-0.0736399	-1.00644	0.499113	0.0663071	0.230207	0.131371	-1.10259	0.398771	0.392054	0.0667667	0.412939	0.105057	-0.237385	-0.0237341	-0.0884666	0.213642	0.203912	0.586248	0.0653439	0.322012	0.219601	-0.554447	-0.243849	0.107132	-0.363346
-0.877198	-0.578622	-0.122523	-0.302338	-0.160848	0.360029	-0.457961	0.109484	-0.289625	-0.222152	-0.307409	-0.449054	0.0187073	-0.0280657	0.490937		-0.0966129	0.128382	0.282651	-0.4934	-0.197225	-0.372621		0.192634	-0.457853	0.256381		0.815645	0.208943	0.155896	0.23945	-0.315416	0.19041	0.354432	0.0571904	-0.457977	0.370606	0.516594	0.135922	0.478429	0.189593	-0.236843	0.181729	0.400544	0.046134	-0.107222	-0.0410023	-0.405661	-0.0621386	-0.263443
-0.774166	-0.429878	-0.41296	-0.424044	-0.56171	-0.370653	-0.297901	-0.406914	-0.874418	-0.635872	-0.25737	-0.0646019	0.348824	-0.0527401	0.341539	-0.269581	0.297039	0.260784	0.260948	0.0914669	-0.0919056	0.2299	-0.0557499	0.195805	0.0327721	0.364166	0.523256	0.431769	0.324932	0.419601	0.289965	-0.25411	0.227072	0.287401	0.247677	-0.893887	0.195814	0.0834274	0.27994	0.194668	0.173437	-0.486069	-0.356236	-0.15064	0.050724	0	-0.286339	-0.724104	-0.550611	-0.547941
-0.439548	0.259345	-0.384929	-0.429808	0.0902319	0.443293	-0.136987	-0.232303			0.611047	-0.0585051	0.226947	0.0906782	-0.0219135	-0.0023756	-0.107942	-0.0635958	-0.184733	0.167699	0.112247	0.165921	-0.452699	-0.0523825	0.579413	0.397952	0.451833	1.09782	-0.212857	0.496213	-0.215217	-0.118939	-0.142184	0.0229445	-0.170582	-0.175401	0.371173	0.286801	-0.105203	0.0794029	0.0731306	0.123326	0.038291	-0.108872	0.105507	-0.0110617	-0.269883	0.148185	0.261851	0.204537
-0.230947	0	-0.0332508	0.0107498	0.231106	-0.188887	-0.207483	-0.167551	-0.439375	-0.35651	-0.267506	0.13596	0.0426884	-0.0101776	0.530222	0.217731	0.267698	0.257631	-0.0559025	-0.160332	-0.150675	-0.0789413	-0.0696392	0.16379	0.148857	0.274912	0.196165	0.559	0.125916	-0.109867	-0.0315838	-0.203373	0.0598373	0.269669	-0.00463295	-0.136137	-0.128727	0.0602341	0.0948353	-0.00626755	0.158066	0.285069	0.226768	0.0345364	-0.10751	-0.0611153	-0.0135174	-0.131365	0.000238419	-0.0251732
-0.2225	-0.366737	-0.201815	-0.368002	0.0136566	-0.986147	0.216488	0.108028	0.217104	0.429857	0.946543	0.188915	-0.085268	-0.469749	-0.422056	-0.582634	0.213024	-0.354136	-0.913227	-1.29811	-0.562901	-0.989798	1.70414	-0.237	-0.830055	-2.06542	-1.75883	-0.116018	-0.381208	-1.75454	-2.36798	-0.230022	-0.201784	-0.166	-0.00106621	-0.17256	0.0991459	-0.290474	-0.32649	-0.0639935	0.180689	0.199576	-0.0597572	0.225298	-0.220488	0.0188065	0.617451	0.883448	0.00819016	0.311279
-0.4699	-0.532771	-0.208185		-0.310384	-0.267435	-0.450239	-0.752409			-0.542529	-0.258334	0.161787	0.16733	0.31583	0.119173	-0.180075	0.279041	0.106048	-0.184311	0.0126801	0	-0.0704613	0.0260811	-0.285436	0.450097	-0.328261	0.471506	-0.106426	0.132673	-0.0640812		0.219814		-0.0316124	-0.247788	0.167755	-0.0344563	0.0334425	0.28457	-0.0579128	0.264929	-0.0113239	0.240737	-0.0681973	0.203678	-0.102465	0.0982246	0.00122356	0.122293
-0.14197	0.112907	-0.101095	-0.273586	0.191551	-0.365229	0.685856	0.37602	-0.375715	-0.105089	1.06021	0.0873337	-0.0743446	-0.441135	0.00411415	-0.631217	-0.136292	-0.24305	-1.25537		-0.409513	-0.812788	0.635567	0.00142288	-0.65287	-1.21574	-0.820913	0.44224	-0.357025	-1.07295	-1.31173	0.115856	-0.401861	-0.585325	-0.255083	-0.0189629	0.270813	-0.176126	0.226553	0.131092	-0.0231018	0.101291	0.0468388	0.0161953	0.00309944	0.245796	0.241455	0.634653	0.162779	0.0120354
0.0297503	0.251103	0.0782905	-0.0701013	0.555667	0.61586	0.610241	-0.0533452	-0.117996	-0.0712495	0.208653	-0.0342364	-0.0148463	0.0573392	-0.0857797	0.00250483	-0.213293	-0.00054121	0.199769	0.426587	0.36177	0.00583983	-0.356309	-0.249792	0.397968	-0.00654554		0.561244	-0.0780716	-0.0973296	-0.00358534	-0.131202	-0.222672	-0.531709	-0.494085	-0.31221	0.296335	0.155836	-0.185464	0.0394258	-0.208104	-0.220243	-0.0163312	0.0690494	-0.0440736	-0.292801	-0.137781	-0.221374	-0.528173	-0.538745
0.0680809	0.165617	0.177223	0.101124	0.283751	0.225416	0.129667	0.300287	-0.0599155	-0.039423	0.133673	-0.106682	-0.195091	-0.122952	0.0283775	-0.240171	-0.0086937	-0.0854664	-0.0192356	0.172476	0.160414	0.229332	-0.0701313	-0.101969	-0.067728	0.150486	-0.0642872	0.404593	-0.172724	-0.0900688	-0.0397301	-0.0652447	-0.0516129	-0.107801	-0.152056	0.0710926	-0.0935326	-0.184086	-0.156738	0.10302	-0.0543442	0.0444279	0.076189	0.0575237	0.00607872	0.0649662	-0.0145645	-0.0210915	-0.0585766	-0.195215
-1.1559	-0.982138	-0.920572	-1.01011	-0.809755	-0.59853	-1.07925	-1.16628	-1.38549	-1.24454	-1.12653	-0.310829	0.114639	0.0252647	0.19952	-0.297045	0.185671	0.111059	-0.0814381	0.276688	0.201805	-0.0893898	-0.161118	-0.0252838	0.314348	0.250135	0.230247	0.539059	0.0322399	0.0944595	0.0712204	-0.436115	0.207823	0.197041	-0.0449696	-0.282623	0.307234	-0.0810184	0.0161896	0.0554466	-0.0918217	0.243107	0.0887432	-0.0633831	0.0318146	0.0283298	0.0138931	0.177887	-0.0461864	-0.171553
0.344374	0.212925	0.211388	0.218973	0.396412	0.207279	0.459352	0.309038	0.477846	0.26598	0.182405	0.0715981	-0.200737	-0.403992	-0.123099	-0.215555	-0.101503	-0.33087	-0.19713	0.127989	-0.102402	0.122971	-0.227985	-0.0612564	-0.0719471	0.000749588	-0.199287	0.543959	-0.185944	-0.141777	-0.214739	0.0107231	-0.0543842	-0.250469	-0.0842342	0.144461	0.267355	-0.101761	-0.502888	-0.0828571	0.0797863	-0.159599	-0.207525	0.164169	-0.164232	-0.136679	-0.0809994	0.228897	-0.245485	-0.0902576
	0.528742	0.405179	0.335433	0.77887	-0.0442152	0.510014	0.371508	0.112836	0.338363	0.352425	0.26208	-0.154419	-0.398258	-0.207012	-0.053257	0.187614	-0.0857296	-0.461739	-0.520845	-0.277861	-0.148672	-0.0833149	-0.0177231	-0.158413	-0.0601215	-0.942432	-0.431917	-0.0360203	-0.104644	-0.122359	0.16402	0.136496	0.0741825	-0.06355	0.396061	-0.0128403	-0.0108242	-0.00126743	-0.532381	0.0982151	0.257903	0.167908	-0.083828	0.124981	0.114786	0.123912	0.0405827	-0.0812683	0.264278
0.575825	0.510303	0.386741	0.402994	0.470758	-0.0626535	0.491575	0.353069	0.0943975	0.319924	0.333986	0.243642	-0.172857	-0.416697	-0.225451	-0.0716953	0.15934	-0.104168	-0.354996	-0.496595	-0.296299	-0.16711	-0.101753	-0.0361614	-0.176851	-0.0785599	-0.960871	-0.450356	-0.0544596	0.00867844	-0.140798	0.24597	0.17186	0.0557442	-0.0819883	0.297194	-0.0312786	-0.0292625	0.0122929	-0.550819	0.0797768	0.203154	0.149468	-0.102266	0.0532713	0.0963478	0.105474	0.0221443	-0.0997066	0.24584
0.27163	0.338994	0.490057	0.308633	0.906148	0.159853	0.670103	0.457917	-0.199099	0.387049	0.270285	-0.00845909	-0.124354	0.205105	-0.163196	-0.273736	-0.262746	-0.115209	-0.0603666	0.340624	-0.0615754	0.171779	-0.469185	-0.282695	0.00737143	0.107739	-0.61734	0.24996	-0.284514	-0.0148845	0.266917	0.25331	-0.127424	-0.399536	-0.364622	0.100916	-0.000833035	-0.193719	-0.056087	0.0627446	-0.371815	-0.153071	0.265764	-0.224898	0.188542	-0.0897117	0.082624	-0.169807	0.0227365	-0.191097
-1.68673	-1.62612	-1.7772	-2.29355	-2.10934	-1.99169	-1.17555	-1.06703	-2.1902	-1.58624	-1.45724	-0.347839	0.24036	0.0856056	-0.141535	0.488979	0.260427	0.230888	-0.381872	-0.4226	-1.03671	-0.793535	0.152004	0.526604	0.339638	1.06548	1.04424	0.416739	1.32874	0.947754	1.01544	0.407309	1.46472	0.630051	0.206909	0.292761	-0.0811005	0.454836	0.624119	0.436064	-0.437757	-0.429598	-0.25782	0.141663	1.19384	0.783058	-0.0594654	0.371021	-0.574036	1.27373
-1.68673	-1.62612	-1.7772	-2.29355	-2.10934	-1.99169	-1.17555	-1.06703	-2.1902	-1.58624	-1.45724	-0.347839	0.24036	0.0856056	-0.141535	0.488979	0.260427	0.230888	-0.381872	-0.4226	-1.03671	-0.793535	0.152004	0.526604	0.339638	1.06548	1.04424	0.416739	1.32874	0.947754	1.01544	0.407309	1.46472	0.630051	0.206909	0.292761	-0.0811005	0.454836	0.624119	0.436064	-0.437757	-0.429598	-0.25782	0.141663	1.19384	0.783058	-0.0594654	0.371021	-0.574036	1.27373
0.00847721	0.0800028	-0.0437689	-0.0142603	0.17191	0.337203	-0.000660896	-0.187766	-0.294559	0.0987978	0.125823	0.108697	0.142444	0.379357	0.21631	0.203504	-0.171643	-0.264394	0.183543	0.372621	0.626412	0.50052	0.081975	-0.0225039	0.341014	0.484052	0.41212	0.455882	0.202037	0.400933	0.115541	-0.0810633	-0.122045	-0.336465	-0.150321	-0.108689	-0.0519571	-0.141648	-0.0897017	0.176169	-0.00429058	-0.082655	-0.0340967	-0.0406504	-0.0443888	0.000660896	0.058856	-0.19913	-0.00287723	-0.0454721
-2.38615				-2.00661							-0.186675	0.36178	-0.300301	0.183935	-0.612789	-0.0205288	-0.371876	0.123108	0.743402	0.278305	0.20693	0.194012	0.501572	1.1591	0.901077	0.63995	0.93055	0.307428	0.799598	0.158895	-1.02488		-0.341943	-0.00964642	-1.96868	0.0252533	0.152762	-0.195073	-0.22635	-0.175857	-1.18866	-1.38274	-0.928522	-0.559649	-0.265907		-1.24843	-1.09731	-1.63196
-0.776897	-0.778374	-0.824144	-0.964668	-0.27928	-0.799229	0.0691261	-0.550768	-1.30295	-0.675245	-0.869444	0.261452	0.057579	0.253464	-0.00898743	0.00161934	0.251116	0.144464	0.0597954	0.331478	0.312372	0.091589	-0.499222	-0.190329	0.723707	0.415243	0.55232	0.663516	0.0163727	0.256552	0.456985	-0.203419	-0.0328007	-0.375952	-0.0935154	-0.536835	0.397606	-0.0550556	-0.270361	0.315769	0.12727	-0.298929	-0.039917	-0.130203	0.247969	0.0253468	0.00863838	-0.214613	-0.167757	-0.38365
0.231101	0.0422602	-0.0335112	-0.0364428	0.278028	0.5461	-0.199573	-0.00944042	-0.0938272	0.16373	0.171607	-0.359355	-0.000184059	0.245875	0.0662642	0.0968962	-0.340474	-0.10885	0.160514	-0.342162	0.319818	0.2035	-0.339393	-0.219302	-0.318046	0.158038	0.0731955	0.581818	-0.155501	-0.143508	-0.215159	-0.321946	-0.161073	-0.120099	-0.340261	-0.28966	-0.174628	-0.103902	-0.0424147	0.106923	0.154124	0.0211906	-0.0163832	0.176709	-0.284509	-0.0707026	-0.130815	0.020833	0.0235624	-0.105681
-0.342066	-0.923948	-0.58408	-0.757893	-0.349598	-0.18255	-0.784883	-0.629343	-0.989019	-0.462969	-0.760427	-0.648628	0.145607	-0.0346851	0.760199	-0.237988	0.567857	-0.102562	0.636776	0.212734	0.824535	0.267889	0.134901	0.0704117	0.65464	0.338243	0.528811	0.599148	0.555052	0.535181	0.386059	-0.415592	0.196283	0.531387	0.520452	-0.323803	0.199505	0.480986	0.547155	-0.0951347	0.238173	-0.10652	-0.114695	0.07897	0.327702	0.0570564	-0.0808849	0.0286827	-0.313385	-0.441982
0.205531	0.156466	-0.0114088	0.331796	0.387214	0.0925303	-0.0283918	0.139497	0.0737848	0.0673265	0.361653	0.0728483	-0.0367022	-0.271752	-0.0221987	0.065938	-0.219222	-0.0180864	-0.138854	-0.0828466	-0.0656862	0.216157	-0.00646877	-0.376706	-0.0552835	0.333924	-0.270831	-0.0857352	-0.386258	-0.13985	-0.291417	-0.288564	-0.0482779	-0.148658	-0.0723124	-0.356681	0.117404	-0.505916	-0.292428	-0.132646	-0.362191	0.299706	-0.0457335	0.264876	-0.378697	-0.0539255	-0.0928411	-0.108382	0.128661	0.00261974
-0.0784998	-0.213679	0.161197	-0.312003	-0.535316	0.34402	-0.102416	-0.0824537	0.158689	0.200002	0.187064	-0.151074	-0.159045	-0.187268	-0.189603	0.289321	-0.37234	0.161267	0.141738	-0.0967445	-0.328027	-0.125396	0.205287	0.413484	0.138008	-0.0676146	0.225876	0.0751384	0.789557	0.0512133	0.289744	0.251145	0.374562	0.619817	0.175315	0.178258	-0.17365	0.556167	0.758868	-0.061265	0.0778837	-0.24046	-0.765513	-0.181731	0.429326	0.0349874	-0.410373	-0.232774	-0.284444	-0.477349
-0.0784998	-0.213679	0.161197	-0.312003	-0.535316	0.34402	-0.102416	-0.0824537	0.158689	0.200002	0.187064	-0.151074	-0.159045	-0.187268	-0.189603	0.289321	-0.37234	0.161267	0.141738	-0.0967445	-0.328027	-0.125396	0.205287	0.413484	0.138008	-0.0676146	0.225876	0.0751384	0.789557	0.0512133	0.289744	0.251145	0.374562	0.619817	0.175315	0.178258	-0.17365	0.556167	0.758868	-0.061265	0.0778837	-0.24046	-0.765513	-0.181731	0.429326	0.0349874	-0.410373	-0.232774	-0.284444	-0.477349
0.412259	0.0890884	0.233928	0.272116	0.470869	-0.0735273	0.103227	-0.119698	0.050416	-0.450768	-0.0470276	-0.0806141	-0.0293269	0.0869927	0.00269222	0.0961967	0.180164			0.0132799	0.117263	0.247926	-0.152219	-0.542673			0.330753	-0.676983	-0.491179	-0.204227		0.126684				-0.325562	0.115775	-0.256718		0.153046	-0.211766	0.210376	0.117954		-0.151776	-0.300819	-0.121696	-0.393639	-0.140722	-0.0176048
0.243027	0.124529	0.0603104	0.170349	0.386221	0.343842	0.20085	-0.0164871	0.00418854	0.217937	0.232329	0.145805	0.0380011	-0.144173	-0.154972	0.030159	-0.0300541	0.0814524	-0.186491	-0.0087471	-0.230251	0.11158	0.0360413	-0.377399	-0.17216	0.191147	-0.304312	0.114309	-0.216209	-0.0249882	-0.331002	-0.152592	-0.301019	-0.493349	-0.466122	0.020462	-0.284218	-1.04962	-0.358313		-0.0854359	-0.154198	-0.0511761	-0.0823917	-0.347328	-0.0781355	0.00403214	-0.0751114	0.016531	0.00839996
-0.495422	0.0790215	0.174185	-0.311232	0.372663	-0.142679	0.102171	-0.123714	-0.795391	-0.353025	-0.734951	0.179182	-0.0672016	0.703943	0.141226	-0.494799	0.168407	0.256372	0.0755606	0.278986	0.229597	-0.0381069	-0.479229	0.0174561	0.39509	0.21277	-0.467484	0.680114	-0.095541	0.176863	0.306461	-0.112797	-0.0779247	-0.0664825	-0.0263901	-0.138252	0.442049	-0.248451	0.0055027	-0.0382004	0.0787334	-0.0628643	0.230074	0.0944176	-0.069458	0.355806	0.149195	0.0907669	-0.0380688	-0.114763
-0.549225	-0.313184	-0.401064	-0.818454	-0.239903	-0.253866	-1.24368	-0.813486		-1.08499		-0.487425	0.242924	0.816349	-0.280485	0.152292	-0.175998	0.268476	-0.0697842	-0.212696	0.336253	0.0532455	-0.209366	0.0939045	-0.272034	0.441494	-0.0807238	0.579799	0.0736399	-0.0259686	0.187843	-0.459051	0.109498	-0.0353298	0.205551	-0.258553	0.13204	0.490967	-0.0734291	-0.414236	0.131208	-0.00749493	0.0162659	0.329321	0.0451126	-0.0863953	0.220305	0.0197592	0.367468	0.267653
					-0.860029	-1.02926			-1.26698		-0.444452	-0.0743303	-0.0628643	0.359252	-0.393202	0.209623	-0.0630474	0.243541	-0.224138	0.236503	0.0369906	-0.123718	-0.0613127	0.811714	0.464248	0.475129	1.46045	0.179426	0.447245	0.262089	-0.938353	0.192705	0.140828	0.348798		0.187728	0.216047	0.174182	-0.013238	0.0443006	-0.7349		-0.679286	-0.281093	-0.00421572		-0.87907		-1.15536
		-0.127179	-0.569148	0.483449	0.0597525	0.0462904	-0.928823	-0.42353	0.0176153		-0.376945				0.234683	-0.346896	-0.128541		-0.385306				-0.498886	0.410398	0.324876		-0.0999461		-0.180161		-0.0727644	0.0561085	0.646775	-0.483203	-0.554527	-0.659686	-0.516469	0.143773	-0.44638	-0.65909		-0.0469675	-1.19617	-0.488078	-0.398301	0.155099	-0.300941	-0.241099	-0.105407
-2.01897		-1.21288			-0.926373				-1.2834			-0.503331		-0.0449104	-0.305729	0.180143	0.22297	-0.289877	-0.863721	-0.310656	-0.423311	-0.158888	-0.226423	-0.0075264	-0.000340462	0.4951	-0.0376843	0.0691547	0.0290413	-0.0853367	-0.342541	0.282673	0.846509	-0.145117	0.0371552	0.0642843	0.2922	0.429163	0.302877	0.0998878	1.01326	0.112082	0.0698853	0.316238	0.153199	-0.178698	0.363023	0.110896	0.112978
-2.01897		-1.21288			-0.926373				-1.2834			-0.503331		-0.0449104	-0.305729	0.180143	0.22297	-0.289877	-0.863721	-0.310656	-0.423311	-0.158888	-0.226423	-0.0075264	-0.000340462	0.4951	-0.0376843	0.0691547	0.0290413	-0.0853367	-0.342541	0.282673	0.846509	-0.145117	0.0371552	0.0642843	0.2922	0.429163	0.302877	0.0998878	1.01326	0.112082	0.0698853	0.316238	0.153199	-0.178698	0.363023	0.110896	0.112978
-0.984499	-0.744726	-0.395748	-0.380987	-0.396877	-0.567774	-0.895931	-0.352371	-0.537161	-0.518999	-0.685675	-0.266857	-0.0300598	0.0389061	0.542963	-0.106859	0.194735	0	0.265158	-0.46209	0.241457	-0.122103	0.361113	0.262291	-0.395231	0.154324	-0.137597	0.38617	0.034811	-0.0610676	0.140957	-0.0592918	0.0823517	-0.16691	0.199091	0.0290489	0.194149	0.186865	0.160746	0.136795	0.337608	0.0557232	0.253277	0.541393	0.134586	0.321507	0.174026	0.345379	0.196966	0.213511
		0.788902		0.76194									1.24693	-0.254753			-0.0242462	0.207285																0		0.131616			-0.992837				-0.363868
-0.452697	-0.832425	-0.399412	-0.377701	-0.613858	-1.34581	0.764425	0.227917	0.125015	-0.292025	0.745415	0.410503	0.13682	0.890141	0.0547447	-0.153949	-0.483582	-0.331745	0.0871258	0.293627	0.260944	0.143766	0.501369	0.20276	2.23626	2.62638	0.956442	1.11833	-0.291094	-0.125237	0.714314	-0.836071	-0.203384	-0.26392	-0.120556	-0.828221	-0.480577	-0.307851	0.101994	-0.579858	0.244947	-0.26897	-0.0017643	-0.710616	0.0922709	0.0497322	0.306097	-0.584969	0.310156	-0.512268
		-0.690663	-0.755328			0.675376	0.229763			0	0.297308	-0.475541	-0.509416	-0.48873		0.194321	-0.481661	-0.734737		-1.06826	-1.16331	-0.874206			1.29555		0.486941				-0.253556	0.0313339	0.819552	0.221214	0.0528302	0.0284195	-0.0182714	-0.389428	-0.168986	-0.715532	-0.134923	-0.0835943	-0.362641	0.0153966	0.39316	0.391286	-0.0705338	-0.0219145	-0.0392947
-0.545929	-0.382855	-0.437691	-0.434554	-0.471365	-0.46816	-0.539175	-0.904151	-0.958501	-0.974687	-0.552896	0.419082	-0.0818195	-0.0664129	0.253323	-0.140308	0.0913095	0.113998	-0.237034	0.178673	0.120217	0.0645151	0.261951	-0.134731	-0.192563	-0.207561	0.227889	0.111302	0.0674572	0.176173	0.227614	-0.0440464	-0.131465	-0.247484	-0.0173788	-0.0342216	0.225767	-0.191607	0.119493	0.255928	-0.0548563	0.491571	0.446571	0.0188484	0.273475	-0.0884657	0.584736	0.158538	0.0898571	-0.0108671
-0.205826	-0.641287	-0.0408707	-0.475	-1.01988	-0.656861	-0.324156	-0.493174	-0.405851	-0.177221	-0.541044	-0.213167	-0.259468	-0.034523	-0.357916	0.293564	0.262829	0.0827923	0.295656	-0.0478611	-0.303368	-0.232679	0.197294	0.398523	-0.553831		0.378565	-1.08196	0.40494	0.104725	0.557659	0.10021	0.358477	0.353848	-0.00901604	0.445463	-0.332966	0.504269	0.224367	0.0111351	0.00449753	0.334631	0.0896864	0.132675	0.445799	0.321173	0.00854492	-0.155005	-0.137548	-0.165627
-0.205826	-0.641287	-0.0408707	-0.475	-1.01988	-0.656861	-0.324156	-0.493174	-0.405851	-0.177221	-0.541044	-0.213167	-0.259468	-0.034523	-0.357916	0.293564	0.262829	0.0827923	0.295656	-0.0478611	-0.303368	-0.232679	0.197294	0.398523	-0.553831		0.378565	-1.08196	0.40494	0.104725	0.557659	0.10021	0.358477	0.353848	-0.00901604	0.445463	-0.332966	0.504269	0.224367	0.0111351	0.00449753	0.334631	0.0896864	0.132675	0.445799	0.321173	0.00854492	-0.155005	-0.137548	-0.165627
-1.4164	-0.938198	-0.893295	-1.48621	-0.758276	-0.85398	-1.33781	-1.57775	-2.05662	-1.78175	-1.68658	-0.245281	0.28054	0.482174	0.329298	-0.0902729	0.0277023	0.294174	0.280563	0.123774	0.264254	0.0687523	-0.160398	0.149668	0.54381	0.65094	-0.256519	1.03879	0.174154	0.456697	0.265869	-0.554008	-0.220053	-0.0502911	0.160912	-0.374094	0.485022	0.0263405	-0.010601	0.193293	0.291986	-0.25263	0.326355	0.236626	-0.0752506	0.181667	0.30397	0.157661	0	9.91821e-05
-0.389229	-0.169678	-0.614045	-0.16753	-0.333762	-0.340713	0.638995	0.0329523	0.0126662	0.126605	0.19877	0.452935	0.464326	0.485177	-0.235293	0.119926	-0.0854168	-0.112964	-0.235565	0.0335302	-0.0934153	-0.303157	-0.340487	-0.525369	0.494206	0.352056	-0.42063	0.309649	0.296222	0.240155	0.244344	-0.492951	-0.307418	-0.813326	-0.13352	-0.187721	-0.00949764	-0.440501	-0.342785	0.095933	-0.289207	0.11856	0.0947409	-0.270994	0.0364542	0.0396566	0.0489855	-0.104651	0.408999	-0.0687771
0.00586891	-0.201529	-0.0386162	0.0590916	-0.578512	-0.949734	0.286926	-0.01577	-0.472952	-0.764437	-0.367809	0.136732	0.00400734	-0.111994	-0.0801907	-0.0252857	0.0984039	-0.126318	-0.112688	-0.0601387	-0.218878	-0.420271	-0.0803165	0.0146561	-2.05905	-1.14289	0.0711727	-1.79514	0.109243	0.114819	-0.0761833	0.155865	0.10808	0.204535	0.0602112	0.0765686	-0.12392	0.208632	0.0684681	-0.0295811	0.0088253	0.366892	0.338778	0.00500679	0.138218	0.0738754	0.265633	0.168705	0.233862	0.603804
-0.10837	0.162251	0.335039	-0.261478	0.537306	-0.329675	-0.141773	-1.61854	-0.435951	-0.990767	-0.443942	-0.462366	0.113071	0.692892	-0.0192909	-0.126756	0.0525856	0.337123	-0.373985	0.284983	-0.103175	-0.271582	-0.35301	0.176992	0.299149	-0.0617008	0.0010109	-0.619252	-0.137438	0.0330448	0.178589	-0.129505	0.135933	0.285284	0.334278	-0.0146084	0.113859	0.240499	0.284586	-0.243361	0.184873	0.279389	0.0447521	0.105336	0.0853767	-0.0851688	0.00768852	-0.47188	0.121838	-0.228533
-0.655416		-1.20593			-0.249604	0.0602036	-0.290771	-0.0436559	-0.386832	-0.666256		0.147307	0.253581	0.0250249	0.106277	-0.335033	0.260046		-0.206258	0.0640578	-0.0725298	0.3294	-0.702865	0.744073	0.562505	-0.105146	0.922893	0.0517383	0.0727553	0.216427	-1.05442	-0.0991211	-0.117728	-0.468942	-0.668375	0.307188		-0.231979	-0.0696821		-0.198099			0.101748	-0.0297713	-0.264596	-0.325492	0.296682	-0.367686
-0.0691271	0.339745	0.332371	0.196267	0.515924	-0.172526	0.246487	-0.0726442	-0.219359	-0.542425	0.126667	0.256334	0.111042	0.876595	0.218842	-0.434755	-0.262141	-0.088994	0.246987	0.918854	-0.000585556	0.0163956	-0.161471	-0.328512	0.76618	0.803511	-0.280674	-0.604641	-0.180856	0.0913715	0.20601	-0.126926	-0.138519	-0.259785	0.0926843	-0.036993	0.124032	-0.509986	-0.075964	-0.078845	-0.173666	0.0207872	0.151439	-0.108332	-0.0628343	-0.358107	0.319489	-0.226813	0.510296	-0.210918
-0.632233	-0.243519	0.226343	-0.595188	0.173185	-0.539	0.504955	0.394875	-0.287928	-0.178447	0.63686	0.293905	-0.0973454	0.371536	-0.205338	-0.307817	-0.19998	-0.31731	-0.857512	0.0520515	0.0801029	-0.797211	0.335984	-0.440046	0.58687	-0.14325	-0.955662	0.262579	-0.532208	0.214485	0.179659	-0.358503	-0.359198	-0.460041	-0.222406	0.181894	0.304775	-0.3237	-0.0494938	0.00896645	-0.0500984	-0.00352097	-0.00790024	-0.0682087	0.0437202	0.0503044	0.296364	0.33143	0.0731716	0.0962124
-0.289069	-0.930195	-0.947363	-1.2237	0.478642	-0.283197	-0.979326	-0.849791	-1.0874	-1.0794	-0.370015	-0.0750999	-0.103298	0.277555	0.450312	0.1364	-0.0567455	0.403748	-0.0299683	0.355982	0.714176	0.0891533	-0.258047	-0.157536	0.761593	0.721802	0.678865	1.46431	0.432379	0.402853	0.42135	-0.433384	-0.0845642	0.414207	-0.00540352	-0.65251	0.76623	0.0278797	-0.336195	0.277292	0.304293	0.284204	-0.471558	0.0268936	0.100929	-0.177435	-0.546274	-0.571857	-0.565653	-0.312138
0.500785	0.363091	0.159395	0.185642	0.574178	0.77038	0.503746	0.187639	-0.0657558	-0.0199766	0.283518	-0.0394793	0.857239	0.797195	0.602455	-0.217451	-0.231537	-0.186133	0.226825	0.869354	0.68483	0.865683	-0.161283	-0.366304	0.00397873	0.421358	1.08915	0.126908	0.434557	-0.116192	-0.010931	-0.122066	-0.404581	-0.326488	-0.552262	-0.343462	0	-0.420689	-0.314928	-0.0538673	-0.271449	-0.324091	-0.0153275	-0.224065	0.0996494	-0.262407	-0.164742	-0.269745	-0.0694909	-0.172474
-1.39123	-1.64768	-0.113601	-0.535436	-1.64411	-1.56039	-0.252042	0.127154	-0.251399	-0.350991	-1.0004	0.0920858	-0.594117	-0.565452	0.0399885	-0.183848	0.455203	0.516269	0.296781	-2.47814	-0.773562	-1.74242	-0.140897	0.863847	-1.76552	-1.90304	-2.25123	0.243122	-0.495244	-1.35462	-1.17307	0.894311	0.972451	1.26684	0.805419	0.747947	0.144797	1.22802	1.2567	0.143691	0.893977	0.0404043	0.511664	0.628762	1.44655	0.585847	0.716208	0.280456	0.252027	0.323415
		-1.6812				-0.423407	-0.452778	-1.10282	-0.706454	0.306692	0.0400028	-0.0131493	-0.0846958	-0.193976	-0.70073	0.15448	-0.195076	-0.240996	0.145893	-0.539118	-0.320599	0.263143	-0.0432701	0.397827	0.158348	0.714352	0.654475	0.0995083	0.201283	0.0745487	-0.560127	-0.200953	-0.323441	-0.270811		0.0705109	0.0479908	-0.527832	0.114567	-0.673695				-0.18005	-0.335497	-1.87632
0.143335	0.17563	0.266768	0.254509	0.578883	0.316375	0.542497	0.458686	-0.122695	0.05231	0.474373	0.467647	-0.0378218	-0.30844	0.0619764	-0.161587	-0.0792341	-0.0232496	-1.12898	0.251129	0.532027	0.210118	-0.212783	-0.100001	-0.164601	-0.325295	-0.157577	0.527755	-0.370736	-0.0522537	-0.208579	-0.0234919	-0.223163	-0.00120449	-0.0846529	-0.127852	0.0936003	-0.472189	-0.257931	-0.0752573	0.0413408	-0.119313	0.00546932	-0.0874519	-0.0356169	0.0432291	0.134686	0.0599012	-0.118749	-0.00128651
		-0.733224				0.112194	-0.351125				-0.0242672	0.0146275	-0.0420799	-0.123202	0.0741005	-0.0875721	-0.335685	-8.2016e-05	0.217649	-0.160238	-0.273232	-0.596334	-0.0273247		0.686542	0.240488	0.595547	-0.441879	0.295057	0.0840235	-0.735986	0.191948		-0.116741	-0.292349	0.0650253	0.0379658	-0.174789	-0.207202	0.086587	0.124861	0.0176802	-0.0524826	-0.159993	-0.113055	-0.0826473		-0.223165	0.0532265
-0.269299	-0.803932	-0.493353	-0.830849	-0.158178	-0.050684	-0.421	-0.527679	-0.605762	-0.478245	-0.501966	-0.164665	-0.0855732	0.171886	0.216978	-0.293386	0.210621	0.0852261	0.173923	-0.064518	0.351206	0.195034	-0.357304	0.223349	0.42314	0.76852	0.61521	1.21797	0.224901	0.400043	0.207098	-0.615032	-0.0661659	0	0.131824	-0.738905	0.312624	0.0444336	0.0495014	-0.0322342	0.292429	-0.595338	-0.0397367	-0.158092	-0.288103	0.056776	-0.380819	-0.452658	-0.207193	-0.436647
-0.940619	-0.878983	-0.593033	-0.884323	-0.786232	-0.784266	-0.733362	-1.20028	-1.26464	-1.43236	-1.22672	-0.00107956	0.182081	0.246204	0.15654	-0.183133	0.353025	0.281342	0.027853	0.138762	0.058733	0	-0.225485	0.204624	-0.333792	0.425408	0.279429	0.352208	0.238745	0.212269	-0.0444851	-0.320936	-0.143576	0.0685673	0.0509796	-0.0898972	0.329821	-0.0903492	-0.0400085	0.0867653	0.149578	0.317446	0.343884	0.154224	0.1919	-0.125071	0.169575	0.077755	0.201687	0.102425
0.636637	0.257912	-0.0703201	-0.409014	0.60174	0.872974	-0.554821	0.131203	0.484034	0.683849	0.757576	-0.269318	0.289352	0.540932	-0.255646	-0.28418	-0.620352	-0.289001	-0.383663	-0.210493	0.163019	0.244024	-0.144279	-0.182667	0.89183	0.934246	0.620865	1.15277	-0.155546	0.173714	0.257818	-0.43899	-0.447794	-0.617411	-0.487061	0.271812	0.247318	-0.413458	-0.465803	0.317442	-0.33709	-0.384291	-0.534632	-0.105486	-0.532364	-0.24715	0.0226555	-0.0342331	0.406229	0.177248
-0.203518	0.092907	0.0391312	-0.0227928	-0.31123	0.189007	0.172644	0.361355	0.314867	0.283501	0.0629425	0.186308	-0.141403	-0.21096	-0.563008	-0.295813	-0.120508	-0.254814	0.00528622	-0.399261	-1.20301	-0.434278	-0.351238	-0.458183	-1.1255		0.265698	-1.09018	0.204262	-0.0711546	0.146803	0.153666	0.193049	0.458452	-0.110332	0.132889	-0.373901	0.446365	-0.0582399	-0.247909	-0.161469	-0.309784	-0.323088	-0.396142	-0.138419	0.180456	0.0510597	-0.327557	-0.357617	0.413485
-0.198558	0.102236	0.04846	-0.013464	-0.301901	0.198336	0.187284	0.370684	0.324196	0.29283	0.0722713	0.195639	-0.178977	-0.201632	-0.494688	-0.286483	-0.111177	-0.245485	0.033493	-0.391607	-0.758888	-0.42495	-0.341909	-0.239925	-0.732115		0.275027	-1.08085	0.213591	0.0217419	0.389568	0.162994	0.202378	0.467781	-0.0996656	0.136114	-0.364573	0.455694	-0.0463772	-0.229265	-0.190912	-0.300455	-0.313759	-0.294575	-0.125112	-0.313066	0.0603886	-0.318228	-0.313768	0.422813
-0.253742	-0.194256	-0.391113	-0.436625		-0.329966	-0.755543	-0.694307	-0.491529	-0.441027	-1.05469	-0.169712	-0.0577126	0.0751095	-0.517	0.315315	-0.0613937	-0.431715	0.35498	0.129925	-0.63117	-0.506159	0.399103	0.612091	0.719261	0.582063	0.624922	0.37001	0.368326	0.602226	0.604441	0.172169	0.0469408	0.249573	0.51095	-0.0606232	-0.356443	0.644257	-0.291073	0.0491829	-0.190439	-0.549179	-0.207333	-0.0246239	0.151291	0.435854	-0.442026	0.0829201	-0.620853	0.381418
-0.369146	-0.13283	-0.356075	-0.49939		-0.257914	-0.612244	-0.606495	-0.432102	-0.331072	-0.640118	-0.134672	0.176977	0.176167	-0.532991	0.396608	-0.0377731	-0.396677	0.383913	0.16214	-0.580973	-0.438883	0.271786	0.674788	0.754301	0.672935	0.689804	0.457823	0.184874	0.658272	0.568756	0.225023	0.0563402	0.30418	0.383913	-0.010416	-0.289518	0.466314	-0.222637	0.0900307	-0.253235	-0.478954	-0.141993	-0.013649	0.196265	0.523666	-0.13686	0.154591	-0.358906	0.408287
-0.32574	-0.00146771	-0.0248613	-0.153075	0.143502	0.11029	-0.0951948	-0.0284681	-0.619653	-0.452456	-0.206737	0.0327024	0.0749311	0.338235	0.329036	-0.184709	-0.0475874	-0.0167036	0.000247002	0.18996	0.138751	-0.156514	-0.129836	-0.0460787	-0.0265932	-0.0317278	-0.323977	0.330936	-0.0869722	-0.00783444	-0.101317	0.0044241	-0.248742	-0.283311	-0.0797586	0.208314	0.0798979	-0.109414	-0.0794668	0.0481157	0.267215	0.599893	0.390811	0.287293	-0.0351419	0.121076	0.216788	0.123757	0.364623	0.213868
-0.347898		-0.714947	-0.554061	-0.978442	-0.635015	-0.306377	-0.204871	-0.218128	-0.088007	-0.0563498	0.142757	-0.255158	-0.226677	-0.435612	0.194918	0.0346141	0.0461769	0.215509	-0.118429	-0.601329	-0.735647	0.00418091	0.304132	0.277059	0.459052	-0.325169	0.0453552	0.471144	0.275765	0.428059	-0.0776138	0.46884	0.516562	0.194895	0.098526	-0.115172	0.489801	0.409727	-0.0757427	0.119442	-0.135424	-0.0655899	-0.0521336	0.519829	0.234419	-0.0249653	0.157986	-0.396364	0.196087
-0.345352	0.194178	-0.7124	-0.551516	-0.848452	-0.632469	-0.303831	-0.202326	-0.534452	-0.504238	-0.0538034	0.145304	-0.252613	-0.224132	-0.433065	0.245238	0.486464	0.0487223	0.218056	-0.0430927	-0.598783	-0.733101	0.00672722	0.306679	0.60173	0.233887	-0.322622	0.0476469	0.366169	0.268263	0.435038	-0.0750675	0.471386	0.519108	0.197439	-0.0137234	-0.112626	0.492348	0.412271	-0.0731974	-0.0834656	-0.0553417	-0.0149422	-0.0495872	0.522375	0.236965	-0.0224209	0.160532	-0.393818	0.198633
	0.484676		0.494394	0.788776	1.11221	0.0186939		1.04797		-0.395023	-0.0207138	-0.0983391	0.200554	-0.172206	0.128531	-0.1064	0.322943	0.14348	0.617029		-0.429358	-0.690477		0.410727	0.553804	0.323509			0.0184555	-0.168262	0.471029	-0.122789	-1.25138	-0.314894	0.645363	-0.300469			-0.0119114	0.0738297	-1.35797	-0.199795	0.125463	0.226215		-0.208825	0.0588398	0.418187	0.238722
	0.473484		0.483202	0.777584	1.10102	0.00729561		1.03678		-0.406214	-0.0319052	-0.109529	0.189363	-0.183397	0.11734	-0.11759	0.311752	0.13229	0.605839		-0.440548	-0.70167		0.399534	0.542614	0.312317			0.362387	-0.179453	0.459839	-0.133982	-0.888292	-0.326086	0.634171	-0.31166			-0.0230494	0.0626373	-0.850576	-0.210987	0.114271	0.215025		-0.220016	0.0476475	0.406996	0.227518
0	-0.0523624	0.103144	-0.126331	0.217846	0.205326	-0.312544	-0.172277	-0.479246	-0.178669	0.008564	-0.113689	0.138947	0.266575	-0.0854378	-0.686148	-0.333744	-0.0573311	0.115471	0.314154	0.0353088	-0.00546837	-0.140106	-0.182047	0.121296	0.503963	-0.0811062	0.426123	-0.142462	0.147015	-0.102062	-0.172256	-0.209038	-0.0528145	-0.20307	-0.12949	0.266405	-0.272818	-0.147312	-0.218899	-0.00742722	-0.0293722	0.140711	0.275458	-0.255939	0.0550156	0.0376701	-0.118788	0.0385208	-0.0574188
-0.90809	0.0179911	-0.278598	0.213773	-0.333051	0.262059	-0.490195	-0.268003	0.0287294	0.00017643	-0.75854	0.45003	-0.173928	0.0687342	0.472812	0.116838	0.320109	0.304101	0.289678	-0.82783	-0.0550623	-0.228	-0.156474	0.293696	-0.809876	-0.865731	-0.434718	-1.21132	0.216382	-0.0363245	0.335982	-0.0437536	-0.0463362	0.903871	0.397119	0.448949	-0.0313387	0.468949	0.252248	0.437648	0.337928	0.245946	0.326365	0.592748	0.435309	-0.250964	-0.00017643	0.0231295	-0.15204	0.222013
-0.90809	0.0179911	-0.278598	0.213773	-0.333051	0.262059	-0.490195	-0.268003	0.0287294	0.00017643	-0.75854	0.45003	-0.173928	0.0687342	0.472812	0.116838	0.320109	0.304101	0.289678	-0.82783	-0.0550623	-0.228	-0.156474	0.293696	-0.809876	-0.865731	-0.434718	-1.21132	0.216382	-0.0363245	0.335982	-0.0437536	-0.0463362	0.903871	0.397119	0.448949	-0.0313387	0.468949	0.252248	0.437648	0.337928	0.245946	0.326365	0.592748	0.435309	-0.250964	-0.00017643	0.0231295	-0.15204	0.222013
-0.566679	-0.454459	-0.817405	-0.925548	-0.788737	-0.967595	-0.690608	-0.315776	-0.527183	-0.741975	-0.721686	-0.517652	0.0525503	0.212586	0.53299	0.0953703	0.638465	0.704028	0.302455	0.134406	0.218677	-0.103467	0.0327921	-0.146115	-0.37753	0.300483	-0.0786276	0.0466945	0.589543	0.278138	0.212235	-0.0676394	-0.0853968	-0.141696	0.154851	0.0555582	0.031579	0.170323	0.335765	0.512887	0.564132	-0.102466	0.183728	0.0404329	0.465466	0.464877	0.40574	0.198611	0.28378	0.0836058
-0.453539	-0.665348	-0.468646	-0.630764	-0.577847		-0.488377	-0.451681		0.044116	-0.806753	-0.427873	0.0200157	-0.785136	0.640388	0.594	1.33865	0.95195	0.82478	-0.295201	-0.391328	-0.00446987	0.36127	0.910884	0.0465708		-0.401784	-1.35804	1.43949	-0.38696	0.610845	0.523463	-0.422821	-0.44036	-0.306798	-0.170928	-0.135596	1.26175	1.32137	0.194652	0.519176	0.51992	0.0571852	0.361674	1.48343	0.819975	0.0408182	-0.516704	-0.638195	-0.192756
-0.487844	-0.699653	-0.502951	-0.665069	-0.612152		-0.522681	-0.485986	-0.640085	0.0098114	-0.841058	-0.462177	-0.00881195	-0.819441	0.684549	0.559695	1.30434	0.552382	0.790476	-0.0153017	0.435511	-0.0387745	0.326965	1.03877	0.0122662		-0.436089	-1.39062	1.40519	0.379685	0.57654	0.489159	-0.457126	-0.474665	-0.315777	-0.205233	-0.169901	1.17618	1.28707	0.160347	0.484871	0.485616	0.0228806	0.32737	1.44913	0.8559	0.0065136	-0.551008	-0.6725	-0.22706
0.49644	-0.0821238	-0.138009	-0.228395	-0.0289412	0.34438	0.130683	-0.102302	0.159202	0.169808	0.163846	0.0441198	0.0458593	0.260926	-0.00760174	-0.0174952	0.149846	-0.192901	0.0206146	0.0826883	-0.0269804	-0.0976763	-0.0604582	-0.110358	1.47549	0.585883	2.2751	1.70746	0.0312014	-0.0330954	0.0931234	-0.0305843	-0.0509329	0.428341	-0.0273886	-0.0259085	-0.0651979	-0.121738	-0.0523672	0.00612736	0.0750303	-0.148091	-0.0634813	0.0853186	-0.15944	-0.0619822	-0.0587111	-0.056077	-0.452003	-0.431003
0.000362396	0.112259	-0.103716	0.124954	0.177069	1.05226	0.265799	-0.277065	-0.0959187	0.569708	0.735975	0.062088	-0.114273	0.0694942	0.0297565	-0.277225	-0.105433	-0.225019	-0.0264072	0.181185	0.0535355	0.130859	-0.2297	-0.192709	1.43169	1.52704	0.648521	2.07456	-0.0291023	0.0898151	-0.192719	-0.156839	-0.248075	-0.0566921	-0.209763	-0.0230103	0.412998	-0.129807	-0.0216084	-0.481628	-0.00244141	-0.0424519	-0.104002	-0.0171366	-0.070549	-0.0181446	0.0489922	-0.179157	0.0450058	-0.249098
0.445803	0.150979	-0.0359473	-0.0591946	0.433095	0.241295	0.00534487	0.175141	0.157816	0.0919719	0.144086	-0.145008	0.0448012	0.109217	-0.198839	0.0435905	-0.259133	-0.292312	-0.0714431	0.22822	-0.143618	0.0906668	0.145033	-0.280493	0.119288	0.276007	0.07307		0.0430079	0.117891	-0.350093	-0.156903	-0.472606			-0.133738	-0.212106	-0.273043		-0.11031	-0.340482			-0.0942216		-0.0108752	-0.0174785	-0.196385		-0.0277143
-0.814922	-0.0504894	-1.01539	-1.03545	-0.614	-0.814653	0.202185	-0.0320854	-0.386162	-0.25065	0.0601387	0.00858498	0.422825	0.248594	0.338142	0.0176201	0.174549	-0.013155	-0.18955	0.386719	0.0770569	0.207283	-0.21244	-0.0905533	0.653107	0.714937	0.903671	0.738539	0.175682	0.328934	0.490421	-0.590284	-0.0809441	-0.00255775	0.00116539	-0.417324	0.41444	0.0522156	-0.0455532	0.194252	-0.227346	-0.197296	-0.2981	-0.0953693	-0.106148	0.0417938	-0.337893	-0.557261	-0.112547	-0.307261
-0.0384483	0.360705	0.16013	0.261352	0.523596	-0.172884	0.400969	0.10301	-0.18449	-0.0780354	0.0435085	0.0675888	-0.170502	-0.146511	-0.190617	-0.186411	0.260019	0.167524	0.161867	0.337527	0.577011	0.558994	-0.0233803	0.0062685	-0.318924	-0.507101	-0.534626	-0.24708	-0.299248	-0.181694	-0.358089	0.174402	-0.139139	-0.18685	0.117485	-0.0764408	0.129776	-0.260479	-0.23685	0.0057106	0.0702591	-0.0680456	-0.0087738	-0.0028801	-0.0990696	-0.199656	0.0864906	0.0398731	0.0977478	0.0046196
-0.351788		-0.480442		-0.335753	-0.441434			-0.463568				-0.0492334	-0.148661	-0.124568		0.0675507	0.0856609		-0.0392332	-0.115271		-0.296997	-0.181534		-0.505401	0.0669508		-0.110759		0.0957747			0.199384	0.142417	-0.00159454	0.0487862	-0.577298	-0.0688477	0.321006	0.0208774	0.445162	0.0961928		-0.0210018	-0.136666	-0.256394	0.316422	0.0482774	0.581589
0.266682	0.320284	-0.0376167	0.0738983	0.214104	0.477057	0.49926	0	-0.269283	0.148388	0.306456	0.102098	0.27993	0.0689373	-0.21909	0.165499	-0.088974	-0.196306	-0.33025	0.089983	-0.337698	-0.172979	-0.359936	-0.290453	0.322224	0.142572	-0.0533218	0.36459	-0.105389	-0.0861931	-0.0867367	0.0709496	-0.20405	-0.319933	-0.215988	-0.0190029	-0.0628071	-0.235313	-0.0724373	-0.0302505	-0.0912876	0.0323792	0.0720711	-0.209326	-0.059845	0.0637512	0.177389	-0.128271	-0.0197067	-0.0548019
-0.431521		0.0498552	0.0997057	-0.0802431	0.0713148	0.325521	0.0921087	-0.346832	-0.146092	-0.0152073	0.623324	-0.27937	0.640925	-0.0738573	-0.203104	0.147922	0.063036	-0.246451	-0.0854063		-0.119733	-0.569087	0.0535555	-0.0952845	0.0268717	-0.456763	-0.137761	-0.4997	0.122523	-0.115777	-0.222266	-0.472697	-0.631621	0.0755396	0.117838	0.23117	-0.14075		-0.175097	0.00101376	0.123681	-0.137709	-0.0373964	0.0416803	-0.112594	0.392043	-0.0332289	0.451772	-0.22656
0.76304	0.922278	0.796582	0.334727	0.720128	0.618312	0.736547	0.416636	0.41549	0.768285	0.841498	0.137694	0.480718	0.497773	-0.514812	0.165448	-0.525207	-0.208983	0.144845	0.397724	-0.591449	0.29511	0.0311193	-0.205914	-0.625043	-0.770713	-0.278306	-0.640803	0.211278	0.276134	0.366347	0.192006	-0.240273	-1.13954	-0.731141	0.506692	-0.189227	-0.0895166	0.0379858	-0.129951	-0.380303	-0.223205	-0.477088	-0.369481	-0.0887728	-0.104068	-0.216313	-0.0783319	0.0894718	-0.0400324
0.76304	0.922278	0.796582	0.334727	0.720128	0.618312	0.736547	0.416636	0.41549	0.768285	0.841498	0.137694	0.480718	0.497773	-0.514812	0.165448	-0.525207	-0.208983	0.144845	0.397724	-0.591449	0.29511	0.0311193	-0.205914	-0.625043	-0.770713	-0.278306	-0.640803	0.211278	0.276134	0.366347	0.192006	-0.240273	-1.13954	-0.731141	0.506692	-0.189227	-0.0895166	0.0379858	-0.129951	-0.380303	-0.223205	-0.477088	-0.369481	-0.0887728	-0.104068	-0.216313	-0.0783319	0.0894718	-0.0400324
0.0965977		-0.138255	-0.348521	0.278538	0.191905	0.0351648	-0.121766	-0.0919352	0.384793	-0.184949	0.0618286	0.176597	0.480439	-0.0732794	-0.12639	-0.263472	-0.00858593	-0.0362329	-0.175117	-0.181874	-0.176278	0.180329	-0.283427	0.957262	0.797725	-0.373975	0.176622	-0.187236	0.00481892	-0.184104	-0.448076	-0.410279		-0.209539	-0.296252	0.427222	0.201873	-0.406805	0.0288296	0.0154657		0.0128746		-0.432876	-0.0526962	-0.0845766	0.017436	-0.0210638	-0.180457
-0.362679	0.0894241	-0.0618572	0.0559578	-0.181021	-0.184919	-0.198452	-0.309082	-0.0278559	0.167261	-0.0375996	0.215773	0.10247	0.162416	-0.053112	0.0300636	-0.258024	0.0252647	0.594059	-0.127914	-0.236181	-0.27846	0.0923643	0.155931	-0.417305	-1.12596	-1.07566	-0.774643	0.53891	0.0135784	0.133621	0.147797	0.31529	0.366135	0.177433	0.259199	-0.135962	0.598988	0.472767	0.386251	0.0624657	0.452219	-0.141249	0.108591	0.396347	-0.0699234	0.123303	-0.041811	-0.0477791	0.0798244
-0.435234	0.098093	0.596479	0.19095	0.523155	0.247708	-0.176121	-0.212313	-0.770464	-0.521338	-0.536577	0.0558777	0.173649	0.686337	0.541479	0.101143	-0.287766	0.131788	0.533092	0.119467	0.273111	-0.368805	-0.0815697	0.269729	-0.595201	-0.00378418	-0.554734	-0.354177	-0.0900211	0.0142136	-0.0379772	-0.0685844	-0.125675	0.241951	0.304659	-0.332777	0.379936	0.123304	0.100348	0.174225	0.170725	0.905714	0.311348	0.181499	-0.0938473	0.202118	0.125145	-0.35998	0.251057	-0.0617981
-0.420122	-0.767093	-0.256282	-0.747848	-0.30132	-0.328227	-0.854497	-0.818631		-1.02113	-0.897523	-0.496583	-0.0566339	-0.189588	0.160516	0.0895224	-0.316489	0.156732	0.478365	-0.665601		0.179606	-0.152989	0.374243	0.0544806	0.0413208	-1.39858	0.871175	0.370214	0.337852	0.00124836	-0.130797	0.169751	0.727239	0.737409	-0.122365	0.164706	0.724121	0.285205	0.228604	0.473874	0.27856	0.256429	0.135324	0.643754	-0.0179081	-0.0707426	0.137197	-0.174897	-0.28699
-0.526192	-0.355328	-0.000520706	-0.659595	0.179352	-0.266918	-0.837332	-0.908607	-1.15984	-1.07654	-1.06415	-0.263561	0.28315	0.664169	0.298748	0.165436	0.108418	0.269293	0.0376663	0.283142	0.054081	-0.159475	-0.198753	-0.0563812	0.22818	0.62916	0.199286	0.702137	0.0709171	0.141294	0.0433559	-0.446022	-0.099617	-0.0938625	0.0328159	-0.417782	0.282621	-0.0915279	-0.074461	0.0107059	0.24201	0.0489101	0.245087	0.0276527	-0.102541	-0.0435009	0.3431	-0.0231705	0.145937	-0.00774956
-0.320473	-0.061554	0.23177	0.0888901	-0.554169	-0.0448093	-0.154854	-0.118668	0.100279	0.267254	0.0933132	0.244074	0.101894	0.199045	0.00512123	0.0629978	-0.101501	0.0765781	0.626993	-0.353518	-0.203249	-0.233124	0.108061	0.188604	-0.384371	-1.10915	-1.04273	-0.741709	0.584391	0.0430374	0.208456	0.0404701	0.34903	0.561217	0.28474	0.267581	-0.0824757	0.644043	0.554636	0.394726	-0.309801	0.134798	0.102965	0.143055	0.440094	-0.0366859	0.166686	0.095726	-0.117962	0.120981
-0.081008	-0.159331	-0.115903	-0.261701	0.284019	0.726207		-0.361586	-0.936791			-0.103879		0.536508	0.252069	-0.248511	-0.175916		0.396216	0.129884			0.0705481	0.21411		0.958705	0.0757294		0.281468	0.00819397		-0.138291	-0.139997	-0.430901	-0.163883		-0.107184	-0.0555468	0.415624	-0.27418			0.0827608	0.0490637	0.00557613		0.356164	-0.274175
-0.226686	-0.0647526	0.0592613	-0.227804	-0.337406	-0.655848	0.647074	0.527079	0.582085	0.562513	0.90477	0.152029	-0.516743	-0.365025	-0.408028	-0.630455	-0.373253	-0.28414	-0.312935	-3.1145	-1.63588	-1.17693	-0.00946999	0.127251	-1.34665	-1.09441	-3.05192	-0.236103	-1.62437	-1.01603	-0.991446	0.329121	0.468338	0.30759	0.134058	0.681889	-0.229855	0.403547	0.528702	0.376358	0.0707359	0.0914173	-0.195641	-0.152878	0.409103	0.168226	0.150244	0.402487	-0.220282	0.0634918
-0.217215	-0.0663338	0.0563145	-0.224638	-0.322681	-0.636827	0.649942	0.518751	0.55891	0.562574	0.89366	0.154499	-0.497612	-0.357826	-0.472723	-0.632542	-0.375824	-0.280104	-0.606508	-3.12283	-1.62553	-1.17539	-0.0102634	0.173212	-1.33925	-1.09349	-3.06026	-0.227365	-1.62051	-0.987726	-0.967852	0.320784	0.453243	0.308853	0.126553	0.685135	-0.242893	0.386391	0.509962	0.370771	0.0628452	0.282003	-0.211267	-0.405916	0.406891	0.173086	0.162811	0.377094	-0.22139	0.0888271
0.0476322	0.197738	-0.244	0.413952	0.273554	0.970314		-1.05392		-1.10733	-0.921881		0.292725	0.299366	-0.122359	-0.0343533	-0.306396	-0.792526	0.263787	1.82315	0.899107	0.854279	-0.100992	-0.741318	1.03454	0.976824	1.49555		1.0647	1.11237	0.805841	-0.741778			-0.86442	-1.12283	-0.67101	-0.900805	-1.10249	-0.821945			-0.773645			-1.03172	-0.920467	-0.990091		-0.717157
1.38587	0.886133	0.87575	0.930773	1.111	1.24253	0.815001	1.05739	0.864468	1.15651	1.22363		0.134298		-0.37046			-0.372044	-0.418451	0.0637197	0.0545483	0.684862	-0.394784	-0.661912				-0.40571	-0.0563507	-0.344499		-0.207517		-0.830645			-0.840321	-0.780657	-0.802506	-0.141282	-0.694009	-0.246295	-0.540243	-0.338654	-0.42838		-0.480738			-0.137286
0.0612593	0.16466	-0.188407	-0.205461	0.0910082	-0.102113	0.318099	0.248601	-0.199517	0.10049	0.314128	0.221585	0.170011	0.22173	-0.0415659	-0.107699	-0.000901222	0.0543451	-0.478278	0.193723	0.0636911	0.12884	0.00901699	-0.435782	0.458325	0.220609	0.123538	0.674013	-0.047761	0.179322	0.427232	-0.145413	-0.273053	-0.418895	-0.291343	0.0994101	0.255057	-0.289605	-0.330983	0.256648	-0.409535	-0.163234	-0.0310812	-0.299102	0.0842752	-0.134625	0.206687	-0.0882463	-0.101865	0.185054
0.167982	0.154285	0.0485096	0.00339699	0.313839	0.449635	0.0232868	0.0439377	-0.165686	0.00854302	0.0522957	-0.0836449	0.0529957	0.0472908	0.0228939	-0.0726337	0.0273628	0.00366211	-0.0124741	-0.152353	0.00792885	-0.0278168	-0.201656	-0.0521908	-0.103931	0.122396	-0.222111	0.408173	-0.0673485	-0.0626526	-0.081192	-0.0915718	-0.239164	-0.203096	-0.279476	0.0988846	-0.0920105	-0.243685	-0.195242	0.200592	-0.0861797	0.0726624	-0.000417709	-0.0390968	-0.123421	-0.055048	0.0468903	0	-0.0303822	-0.0102386
0.178416	0.203371	-0.333014	-0.44465	-0.241454	0.708897	0.333661	-0.259309	0.251686	0.675598	0.575102	-0.236338	0.0135975	0.175112	0.220288	0.237764	-0.288351	0.227239	0.0394516	0.347279	-0.00799751	0.369537	0.0170593	0.289665	-0.609847	0.137355	0.103958	0.0493725	0.695908	0.0185909	-0.141217	-0.107866	0.049284	-0.0227795	-0.106258	-0.106117	-0.474508	0.292048	0.217638	0.248346	-0.541866	-0.430716	0.10681	-0.143118	0.301622	0.0898666	-0.495438	-0.183889	-0.223143	0.0603428
0.0885887	0.161943	-0.1406	-0.418001	-0.197892	0.667469	0.247477	0.0483227	0.127102	0.0588894	0.31555	-0.17293	-0.0278301	0.133684	0.418941	0.190788	-0.329779	0.0973454	0.0916977	0.189517	-0.0378551	0.234457	0.120806	0.0480938	-0.429157	-0.169235	0.0625305	0.0159523	0.596653	-0.0228367	0.0618191	0.0103035	0.0247746	-0.0419998	-0.303669	-0.300627	-0.515936	0.176033	0.357718	0.206917	-0.356565	-0.456287	0.065382	-0.212706	0.239744	0.0216331	-0.510338	-0.366705	-0.373989	-0.0713501
-0.75612	-0.464906	-0.347349	-1.31377	-0.797367	-0.653061	-0.14797	-0.311708	-0.31992	-0.100141	-0.565933	0.272961	-0.169422	-0.335508	-0.667072	-0.0751152	0.0135078	0.02386	0	-0.211979	0.00730514	-0.374084	-0.0763063	0.262209	0.0867119	-0.624352	0.319171	0.135208	0.0608311	0.0243359	-0.0479088	0.321985	0.195072	0.491959	0.361443	0.610888	-0.158141	0.327616	0.598265	-0.0231647	-0.192545	0.116516	0.12818	-0.0182285	0.486837	0.0855064	-0.113411	0.246069	0.0059185	0.309654
-1.00195	-0.942541	-0.544188	-0.59752	-0.48219	-1.14451	0.260119	-0.0394115	-0.15379	-0.513445	0.00920582	0.305165	-0.285893	0.156919	0.0570536	-0.290432	0.12086	-0.0694332	-0.129311	-0.728217	-0.7537	-0.676145	-0.310071	0.0851879	-0.471726	-0.956939	-0.582365	0.40231	-0.730104	-0.74697	-0.984827	-0.143703	0.145498	-0.279618	0.0541868	0.150321	0.321265	0.0236478	-0.105895	0.194085	0.163371	0.569524	0	0.115222	0.138961	0.207433	0.444705	0.226434	-0.0241566	0.300363
-0.724073	-0.860739	-0.861694	-1.07734	-1.00472	-0.513622	-1.1352	-1.01911	-0.881191	-0.795313	-0.701731	-0.155369	0.340458	0.193897	-0.188883	0.230312	-0.14871	0.0464077	0.154966	0.0654259	-0.229849	0.0806141	0.0793934	0.107738	0.414995	0.0295143	-0.204296	0.0803743	0.47559	0.489813	0.550802	-0.167015	0.395317	0.302151	0.0534	0.136002	-0.0860043	0.26429	0.295563	0.320866	0	-0.266262	-0.392952	-0.167238	0.226936	0.19429	-0.0240784	0.444258	-0.162672	0.100233
-0.766071	-0.901827	-0.881916	-1.11253	-1.05185	-0.552731	-1.10277	-0.979744	-0.897709	-0.841467	-0.748468	-0.170357	0.386343	0.22035	-0.231245	0.238798	-0.175756	-0.0191765	0.0863152	0.075861	-0.274693	0.106293	-0.00160408	0.112501	0.374527	0.0858879	-0.0832558	0.044632	0.465277	0.448948	0.538532	-0.18084	0.378571	0.369682	0.0470219	0.110838	-0.0850544	0.277336	0.309719	0.287384	-0.0871944	-0.484554	-0.368755	-0.17083	0.203753	0.172464	-0.0410824	0.427071	-0.204138	0.0878353
1.04015	0.504702	0.620333	0.66785	1.12687	1.0682	1.17479	1.07381	0.956802	1.21919	1.02291	0.335145	0.0473347	0.119078	-0.987933	-0.267822	-0.423307	-0.162033	-0.251726	0.0317526	0.110088	0.283908	0.0387754	-0.458471	-0.589086	-0.693463		-0.240244	-0.392502	-0.0777264	-0.740656	-0.411055	-0.471916		-0.64719	0.228186	-0.162981	-0.861729	-0.726229	0.0583439	-1.18711				-0.248367	-0.304474	-0.161816	-0.331911
0.188124	0.527433	0.462391	0.193235	0.35062	0.66024	0.332319	0.445997	0.362455	0.630514	0.731981	0.0859241	0.11376	0.0426121	-0.517002	0.155464	-0.17519	-0.0932426	-0.0899773	-0.0298767	-0.645273	0.230907	0.0946941	0.00305939	0.0696106	0.153233	-0.0422459	0.0684904	0.355091	0.063612	0.0980129	0.104427	-0.024189	-0.581734	-0.383406	0.354115	-0.00345421	-0.162628	-0.0110264	-0.184469	-0.27825	-0.344099	-0.396303	-0.442036	-0.105225	-0.0650463	-0.174234	0.212944	-0.268024	0.0867958
0.191837	0.538258	0.478819	0.204426	0.362267	0.671566	0.249063	0.451521	0.375519	0.642241	0.743429	0.0517845	0.12734	0.056633	-0.501186	0.166336	-0.15435	-0.104748	-0.0819111	-0.0172749	-0.766666	0.0648346	-0.0715275	0.0137157	0.0785007	0.176571	-0.0508671	0.0815683	0.367989	0.0689106	0.0531807	-0.0515823	-0.0155716	-0.681271	-0.373564	0.311981	0.00386047	-0.183172	0.000801086	-0.261723	-0.273874	-0.335354	-0.399122	-0.44013	-0.0887661	-0.0479012	-0.15571	0.221172	-0.269615	0.0946007
-0.430639	-0.390726	-0.653356	-0.0527267	-0.045639	0.184914	-1.27587	-0.947906	-0.425228	-0.545303	0.686729	-0.0320597	0.203198	0.113751	0.244217	-0.0360394	0.0540123	0.15681	-0.103858	0.600594	0.258972	-0.455003	-0.404398	-0.243031		0.360898	-0.299879	0.265914	-0.668632	0.261848	-0.38871	-0.925972	0.152932	-0.25894	0.0310173	-0.737201	0.107994	-0.807123	-0.806282	-0.866804	0.188835	0.465498	-0.350232	0.211648	-0.623632	-0.0935507	-0.212788	0.38526	-0.613703	-0.618933
-0.720617	-0.657192	-0.52021	-1.08115	-0.260168	-0.879925	0.623638	0.262394	-0.134483	-0.0574341	0.134905	0.459882	-0.849452	0.109261	-0.898844	0.247299	0.0178347	-0.417843	-0.783455	-0.434412	-1.2284	-1.24649	-0.650444	-0.16939	0.085453	0.251421		0.158089	-0.965784	0.155722	-0.18512	-0.302608	-0.148134	-0.330566	-0.0978889	-0.0438156	0.143983	-0.0615044	-0.131359	-0.211816	0.234829	0.260368	0.0265675	-0.0498133	-0.275763	0.109068	0.142738	-0.0828781	-0.0661182	0.189268
0.309092	0.791895	0.794958	0.243349	0.531969	0.749546	0.251991	-0.109167	-0.0704556	0.600191	0.523857				-0.492849					-0.207769	-1.17924	-0.00782299	-0.437315						-0.648079	0	-0.230559	-0.702813				-0.850305			-0.774853		-1.5007	-1.03048	-0.643063
0.643627	1.162	1.16507	0.613457	0.902077	1.11965	0.6221	0.0329704	0.299653	0.970299	0.893965			-0.428745	-0.362772	-0.955662		-0.0505753	0.153894	0.162338	-0.809134	0.362285	-0.251503	-0.701164					-0.291023	0.37011	0.139548	-0.356609	-0.519767	-0.123129	-0.609745	-0.480196	-1.02733	-0.257915	-0.404743	-0.665413	-1.13059	-0.921463	-0.272955		-0.41256		-0.940548	0.141659		-0.696997
-0.567297	0.270283	-0.562714	-0.666281	-0.409889	-0.980093	-0.314674	-0.274975	-0.625942	-0.901657	-0.40818	0.222744	0.440567	0.160654	-0.260098	0.167182	-0.0219746	0.198151	-0.170803	-0.025526	-0.395287	-0.143864	-0.147085	0.59597	0.0547695	-0.981134	0.0615902	-0.798994	-0.0396233	-0.0128002	0.542953	0.0670013	0.123163	0.505436	0.00130653	0.30938	0.0631905	0.318621	0.285814	0.297752	0.377516	0.416159	0.303341	-0.247208	0.219992	-0.0426846	0.12146	0.0367775	0.00209045	-0.240356
-0.498966	0.306761	-0.532064	-0.647614	-0.412664	-0.999529	-0.310135	-0.260834	-0.627508	-0.889452	-0.385427	0.201202	0.466204	0.178822	-0.258333	0.16779	-0.027503	0.186125	-0.150623	-0.00395393	-0.410831	-0.157068	-0.108948	0.581047	0.0418491	-0.973428	0.0449734	-0.793305	-0.0207882	-0.0244656	0.539463	0.0648174	0.123049	0.524918	-0.00779152	0.334431	0.0993977	0.305527	0.266565	0.303045	0.373554	0.401007	0.297911	-0.246109	0.239531	-0.0527058	0.099884	0.0483742	-0.0257339	-0.210024
0.111283	0.419168	-0.0222034	0.0604401	0.317356	0.562933	0.309376	0.148253	0.365237	-0.0464592	-0.217583	0.179224	-0.316929	-0.0484276	0.279823	-0.190452	-0.51873	-0.441094	-0.22963	-0.0996265	0.485508	-0.0776558	-0.618	0.0589008	0.282047	0.464304	0.33642	0.886282	-0.347549	-0.0833549	-0.164154	-0.0178032	-0.0214367	-0.517798	-0.116365	0.222141	0.364719	-0.455312	-0.523615	0.106842	-0.0895519	0.343504	-0.129807	0.166283	-0.293804	-0.319656	-0.448299	-0.274317	-0.110701	-0.290518
0.425868	0.473391	0.283086	0.488612	0.428355	0.416879	1.20803	0.602044	0.716785	0.58549	0.876832	0.348045	-0.457904	-0.53181	0.0596981	-0.44848	0.00734615	0.15539	-0.476168	0.322691	-0.0731211	-0.64018	-0.0783453	-0.375566		0.0357018	-0.00734615	0.319362	-0.379799	-0.148316	-0.240921	-0.0276651		-0.0722342	-0.29853	0.154834	0.113408			-0.403977	-0.224068	0.380023		-0.204785	-0.121335	-0.20528	0.129895	-0.117248	-0.0890598	-0.0276556
0.0359077	0.0699081	0.332941	-0.13843	0.422546	0.00591278	-0.315793	-0.0991535	-0.157011	-0.220415	0.117576	-0.218361	0.180138	0.685406	-0.0455627	-0.186278	-0.0254335	0.0935955	0.336336	0.066946	-0.187088	-0.137276	-0.219113	-0.0474224	0.266118	0.401056	-0.0659132	0.0745895	-0.151543	-0.0679779	-0.0437202	-0.240616	-0.207342	-0.611562	-0.174362	-0.22682	0.137037	-0.298506	-0.201103	-0.18727	0.0113869	0.174236	0.00056839	0.127155	-0.102419	-0.00698471	-0.111599	0.0499706	0.186419	-0.0785904
0.0073986	0.297319	0.0466385	0.14134	0.443098	0.919323	0.0151615	-0.0606003	-0.173532	0.0931225	0.17984	-0.0905628	0.105476	0.101826	-0.0224838	-0.0163364	-0.135498	-0.0314598	0.193754	-0.179605	-0.0594196	0.144522	-0.392752	0.018198	-0.339828	0.218975	-0.0252018	0.289578	0.072958	-0.0645828	-0.100117	-0.186588	-0.231762	-0.115108	-0.421074	-0.259445	0.0325127	-0.141338	-0.0702286	0.0640926	0.0373268	-0.0788155	0.00248337	-0.0379162	-0.119625	0.0668678	-0.0116615	-0.0385513	-0.0420322	0.0425034
-0.591635	-0.456911	-0.284849	-0.3088	-0.511896	-0.593979	-0.384007	-0.384472	-0.957521	-0.576179	-0.712158	0.215036	-0.019289	-0.0128918	-0.121351	-0.115939	0.314466	0.136293	0.0529442	-0.0125103	0.309477	0.0878353	-0.270838	-0.0863924	0.3766	0.414197	0.539251	0.639633	0.100677	-0.123892	-0.0224915	-0.142525	0.00667095	0.29333	0.0478849	-0.5107	0.360346	-0.0563202	-0.306404	0.0260735	0.0661879	0.231801	0.226377	0.169327	0.133331	-0.0251408	0.0795956	0.23806	0.311196	-0.0584412
0.17639	0.601049	0.637104	0.174891	0.196249	0.413187	0.0831776	0.336077	0.185154	0.28141	0.0829048	-0.102747	0.216242	0.0654602	-0.326488	-0.0198193	-0.17318	-0.0954819	0.0884762	0.274946	-0.233105	0.205923	0.549099	0.356913	0.186184	-0.137514	0.18936	-0.322262	0.350817	0.290674	0.362675	0.342352	-0.00143623	-0.375742	-0.28636	0.58412	-0.0931225	0.0667534	0.45863	0.266611	-0.194254	-0.272692	-0.321587	-0.231056	0.409416	0.114708	0	0.184011	-0.155657	-0.0249557
0.208084	0.598593	0.629929	0.167709	0.198034	0.406174	0.084446	0.296953	0.177691	0.283966	0.080368	-0.109833	0.20484	0.0654392	-0.33271	-0.0301991	-0.172287	-0.103159	0.0813713	0.27076	-0.236435	0.198372	0.537706	0.358181	0.177488	-0.153767	0.185072	-0.334854	0.344961	0.286875	0.357328	0.33522	-0.00470352	-0.363106	-0.286558	0.577627	-0.0981865	0.109192	0.451942	0.264177	-0.202705	-0.271423	-0.312233	-0.237751	0.402893	0.107449	0.00127029	0.176579	-0.162294	-0.03759
-0.771944	-0.447834	-0.559216	-0.889364	-0.505725	-0.986645	0.59985	0.0423832	-0.12504	0.0993137	0.255133	0.146786	-0.685119	-0.0445986	-0.132739	0.242783	0.130981	-0.225756	-0.27179	-0.678156	-0.919455	-1.4797	-0.347088	-0.0471687	-0.0869083	-0.0255566	-0.00452805	-0.0925272	-0.360056	0.337345	0.186392	-0.136423	-0.0153599	-0.166151	-0.0380936	-0.0230885	0.0323849	-0.0770817	-0.183342	0.092514	0.0977039	0.233376	0.0295811	-0.055563	0.00676918	-0.0176601	0.173367	0.0813217	0.0877171	0.0757771
-1.4039	-1.28911	-1.30825	-1.77182	-1.58249	-0.560303	-1.91786	-2.15852	-1.76356	-1.57846	-1.45999	-0.72251	-0.114393	-0.404503	-0.302332	0.0236588	-0.0206871	-0.0511532	0.214058	0.184756	-0.565228	0.0437717	-1.19193	0.510347	-0.261148	0.736324	0.429426	0.809112	0.364771	0.0652905	0.978779	0.068943	0.944965	1.04651	0.307547	0.905634	-0.0231152	0.598085	0.94903	0.458033	0.0241642	0.470665	-0.0486803	-0.120584	1.18092	0.341257	-0.363466	0.417934	-0.399027	-0.158443
-1.4039	-1.28911	-1.30825	-1.77182	-1.58249	-0.560303	-1.91786	-2.15852	-1.76356	-1.57846	-1.45999	-0.72251	-0.114393	-0.404503	-0.302332	0.0236588	-0.0206871	-0.0511532	0.214058	0.184756	-0.565228	0.0437717	-1.19193	0.510347	-0.261148	0.736324	0.429426	0.809112	0.364771	0.0652905	0.978779	0.068943	0.944965	1.04651	0.307547	0.905634	-0.0231152	0.598085	0.94903	0.458033	0.0241642	0.470665	-0.0486803	-0.120584	1.18092	0.341257	-0.363466	0.417934	-0.399027	-0.158443
0.319697	0.663831	0.78159	0.412864	1.54524	0.703761	1.05105	0.461043	0.0177374	0.422631	0.521791	-0.184861	0.11819	1.0064	-0.172181	-0.572536	-0.368987	0.00661564	0.00413132	0.763949	-0.288131	-0.341413	-0.44847	-0.179236	1.01972	0.339295	-0.0789061	0.103335	-0.251016	-0.0749216	0.217011	0.000552177	0.0157576	-0.213078	-0.388585	0.225085	0.405231	-0.293046	0.0237589	-0.308131	-0.219417	-0.303968	-0.179091	-0.492141	-0.189481	-0.154532	-0.178693	-0.502732	-0.00957394	-0.550015
0.339312	0.396461	0.648743	0.62569	0.210384	0.456825	0.26412	-0.0746803	0.0408268	0.452888	0.480848	0.0469036	0.301252	0.291353	-0.250917	0.357046	-0.327742	-0.143286	0.456087	0.442225	-0.02565	0.187904	1.08738	0.0157661	0.448952	0.36404	0.4587	-0.491088	0.766848	0.705027	0.621645	0.0891094	-0.637512	-1.34678	-0.561237	0.236897	-0.405378	-0.100636	0.00748634	0.165136	-0.141258	-0.539658	-0.34374	-0.402683	-0.0864868	-0.203403	-0.286552	0.100691	-0.469721	-0.317905
0.512617	0.359875	0.0315933	0.470873	0.5098	0.0514603	0.128681	0.0426064	0.0586777	0.0475731	0.325607	0.0517254	0.264002	0.0455198	0.110746	0.0358295	-0.199612	0.109087	-0.258641	0.0894775	0.00831985	-0.113962	-0.24353	-0.194263	0.984497	0.25076	0.359188	-0.314253	0.0908432	0.222881	0.333441	0.37962	-0.219044	-0.568689	-0.590546	-0.0766315	-0.115412	-0.355526	-0.285597	-0.180519	-0.155381	-0.118174	0.471338	-0.302647	-0.122534	-0.0722828	-0.138378	0.412177	0.145689	0.27248
	0.343013	0.0313549	-0.158043	0.24365	0.421574	0.61058	-0.0854044		0.215096		0.0806332	-0.370304	0.074789		0.228922	-0.175705		-0.206917	0.375278		0.0214958	-0.272901	-0.490357	0.229942	0.378373	0.196733	0.829246	-0.0535488	-0.0719604	-0.153852	-0.361676	-0.359241	-0.114511	-0.0767641	-0.173958		-0.485806	-0.364248	-0.146974	-0.699798	-0.106125	-0.0606766	-0.1106	-0.148287	-0.123173	0.152725	-0.290615	-0.00596905
-0.454123	-0.297731	-0.138641	-0.240877	-0.438805	0.519842	0.00989914	0.00122643	0.517174	0.294865	0.496338	-0.0826836	0.597919	0.112909	-0.016119	-0.064476	-0.21454	-0.127674	0.160202	-0.188728	-0.443823	-0.302176	-0.727909	0.0328827	0.595049	0.69286	0.112017	0.966891	-0.114035	0.135672	0.194969	-0.531248	0.00941467	-0.0232716	0.442202	-0.831942	-0.0346241	0.178179	0.271999	-0.326941	0.18631	-0.0249081	0.338734	0.458925	0.199013	0.0958595	0.114277	-0.194242	0.0379314	-0.480749
						0.491167	0.170592	0.0903425	0.0921383	-0.0160112		0.247597	0.00681734	-0.00234604	-0.204323		-0.19091	-0.509409	-0.209826	-0.795801				0.999188	0.612851		-0.177303	-0.066123	0.145485	0.604023		-0.769553		-0.731911	-0.403242	-0.148877	-0.463533		-0.159632				-0.371401	-0.0759163	-0.161287	0.15342			-0.413987
0.0354118	-0.351301	0.451183	-0.00674248	0.3589	0.375195	-0.141518	0.119921	-0.11273	0.16707	-0.176783	-0.0212002	-0.771049	-0.541853	0.108917	-0.3536	-0.068264	-0.0264683	0.00282097	-0.560661	0.0537949	-0.303249	-0.2316	0.145878	-0.582127	0.241495	-0.65823	-0.021912	-0.356695	-0.106243	-0.0602951	0.287422	0.387442	0.414999	0.268631	0.0677452	0.076149	0.308935	0.175486	-0.112734	0.266846	0.308659	0.124437	0.264126	0.196238	0.257603	0.243465	0.226641	-0.225767	-0.345591
-0.250923	0.259664	0.108038	0.05548	0.612802	0.576961	-0.0209141	0.079134	-0.0647106	0.00134277	0.238091	-0.01651	-0.069932	-0.3458	0.153247	-0.185776	0.0479698	-0.0267773	0.0856476	-0.0474906	0.302317	0.170012	-0.192472	-0.00786877	0.0396986	0.603558		1.09758	-0.0757465	0.107828	-0.112281	-0.191573	-0.0182614	-0.424962	-0.103661	-0.0680933	0.36768	0.177309	0.0714879	0	0.0827618	0.171651	-0.12926	0.122524	-0.230419	-0.0918665	0.383416	-0.00805092	0.0463891	-0.426022
-0.321271	-0.428876	-1.18574	-0.892166	-1.34417	-0.228216	0.846162	-0.135853	0.319038	0.994126	0.717285	0.836693	-0.199601	-0.413224	-0.36492	0.2325	0.252349	-0.378914	-0.666673	-0.455832	-0.986006	-0.751128	-0.565512	-0.0466189	0.318509	0.366863	0.0487089	-0.183454	-0.158991	0.311351	0.209019	-0.0476208	-0.0891685	-0.31652	-0.454761	0.0249896	-0.719801	-0.46237	0.527379	-0.0877452	-0.0452943	-0.166926	-0.16036	-0.103981	0.0823898	0.27462	0.33145	0.0939827	-1.18101	0.61916
-0.838826	0.099267	-0.509512	-0.648764	-0.224315	-0.697044	-0.103969	0.0981617	0.081326	-0.264735	0.0163097	-0.183121	-0.380711	-0.204439	-0.0357399	-0.466896	0.227604	0.116567	-0.297873		-0.483552	-0.992363	-0.621905	-0.00444603	-0.131939	-0.403945		1.07995	-0.48045	-0.425873	-0.217155	0.0923066	0.472637	0.350245	-0.0171652	0.636457	0.356511	0.439384	0.318974	0.0999002	0.218109	0.355123	0.334253	0.305587	0.623812	0.711649	0.0971212	0.624681	0.461365	-0.0841455
0.304436	0.660059	-0.10215	0.0331001	0.91065	0.0456352	2.04885	1.05768	0	0.683577	0.798094	0.357483	-0.613436	-0.509594	-0.616302	0.0283327	-0.0399971	-0.34621	-0.487411	0.130808	-0.800184	-0.165521	-0.461554	-0.172796	0.674395	1.16768	-0.473209	0.369555	-0.332726	0.571436	0.603392	0.650658	0.770483	-0.223566	-0.334793	0.505405	0.262123	-0.481529	-0.321901	0.209646	-0.259863	-0.131723	0.144978	-0.358009	0.715464	0.242489	-0.0702019	-0.0108185	0.0751381	0.331579
-0.0274181	0.466021	0.00432015	-0.126768	0.50079	0.660019	0.218086	0.156238	0.0497608	-0.329432	0.129382	-0.0795937	-0.0255346	0.177052	0.339277	-0.269336	-0.378149	-0.307157	-0.942591	-0.225238	0.703613	0.219995	-0.306329	0.0272951		0.281023	0.136524	0.950983	-0.202289	-0.263682	-0.165783	-0.090826	0.0929508	-0.29721	-0.384776	0.146421	0.0489635	-0.513024	-0.689366	-0.00238228	-0.149583	-0.0750809	-0.468037	0.00349808	-0.288882	-0.0649824	0.125542	-0.0523434	0.00586843	0.193388
-0.165039	-0.203224	0.338749	0.423475	-1.02207	-1.7302	-0.020052	-0.204071	-0.556543	-1.54099	-1.03339	-0.262154	-0.354708	-0.383362	0.298559	-0.123802	0.112671	0.139875	0.426256	-0.118204	0.135267	-0.0806313	-0.17148	0.271671	-0.454912	-0.881105	-0.981812	-1.86791	0.321764	0.302738	-0.19906	-0.0830612	0.313013	0.516315	0.151642	-0.271923	-0.0770435	0.533682	0.621256	-0.140146	0.695955	0.430082	0.0500164	0.463366	0.388643	0.152891	0.307995	-0.630232	-0.599943	-0.338486
-1.5368	-1.04963	-2.6551	-2.1201	-2.81377	-1.72955	-3.23127		-3.55798	-2.09191	-2.1608	-0.448694	0.183308	0.19359	0.409592	0.104856	0.291655	0.087719	0.451843	-0.0962982	0.281288	-0.127678	-0.396536	0.505455	-0.169552	0.0468483	-0.100731	0.199254	0.312078	-0.0276089	0.0130081	-0.582975	0.159683	0.451504	0.311178	-0.308586	0.150904	0.352022	0.168119	0.326439	0.278687	0.134365	0.511415	0.44734	-0.01404	0.0642738	0.225618	0.118011	0.204939	0.031786
0.104857	0.292027	0.382924	0.222543	-0.914258	-1.23635	0.449527	0.099412	-0.210721	-1.39905	-0.789048	0.0641775	0.0160246	-0.00349331	0.263907	-0.266879	0.157439	0.133224	-0.451318	0.128049	-0.290763	0.0517607	-0.317166	-0.344487	-3.98732	-2.47139	-0.73993	-2.40316	-0.0344057	-0.32727	-0.343459	0.176293	-0.23519	0.368846	0.391816	-0.112695	0.252072	0.383702	0.113021	-0.0801153	-0.0497847	0.166842	0.567779	0.0301695	0.193084	0.16764	0.241233	0.078229	0.1809	-0.462106
-1.48821	-0.4447	-1.3137	-1.47995	-1.69537		0.0291862	0.065588	-0.0933628	0.251011	0.0639267	0.0768003	0.246288	0.133648	0.276169	0.0613708	0.170864	0.182574	-0.223857	-0.32763	-0.181591	-0.767941	-0.253345	-0.462942	0.604818	0.814982		-0.126904	0.314411	0.29385	0.531384	-1.17268	-0.482378	0.0267191	0.118197	-0.035141	0.105747	-0.110813	-0.107363	0.581318	-0.186998	-0.174623	0.0325584	0.0603886	0.0294838	-0.215736	0.138477	-0.211999	0.368812	-0.388802
-1.15345	-1.21948	-1.00299	-0.999389	-1.11386	-0.832246	-0.0124369	-0.0991182	-0.285964	-0.484071	-0.257154	0.172053	0.0962591	-0.155021	0.0510721	0.398854	0.100694	0.0995703	-0.345342	-0.337638	-0.466865	-0.0665693	-0.405726	0.00625515	0.175239	0.599137	0.849483	0.399226	0.0120764	0.501983	0.499043	-0.136352	0.122479	-0.0694017	0.0669451	-0.577973	0.490972	0.172042	0.122634	0.20197	-0.239182	-0.701102	-0.464803	-0.122001	0.208375	0.182034	-0.200229	-0.514468	-0.617242	-0.788913
-0.307958	-0.35631	0.181965	0.462251	-0.0637598	0.355012	-0.0460849	0.099237		-0.405683	-0.635675	-0.305338	-0.760792	-0.202803	0.310082		0.155344	0.348722	0.227019	-0.675651	0.0726151	-0.57513	-0.448931	0.231476		0.0829639		-0.395632	-0.350985	0.00859165	-0.232847	0.0444489	0.434869	0.134371	0.0134554	0.237777	0.319425	0.155574	0.281626	0.363667	-0.0746412	0.139899	0.75528	0.609344	0.593187	0.148187	0.49303	0.115124	-0.0768337	-0.187824
-0.695777	-0.61906	0.333005	-0.0297575	-0.0742388	-1.28484	-0.189542	0.28239	-0.551617	0.260488	0.358994	0.304124	-0.129653	-0.274104	0.679326	-0.71275	0.451409	0.0796099	-0.132503	-2.0656	-0.0556059	-0.939353	-0.0717897	0.257253	-1.10942	-0.44436	-3.38751	-0.745242	-0.831717	-0.391496	-1.64848	0.0886488	-0.139619	0.0596552	0.700295	-0.659202	0.51521	-0.018466	0.878261	-0.262849	0.97792	0.457058	0.412185	0.226375	0.24615	0.392482	1.04479	0.116187	-0.233697	0.248713
-0.324444	-0.286207	0.234819	0.0338783	-0.79813	-0.612782	0.155783	0.0701923	0.252882	-0.492538	-0.0461559	-0.0676384	-0.388041	-0.669226	0.567308	0.380196	0.189014	-0.169779	0.515797	0.0408878	-0.0566883	0.0752239	0.44985	0.430161	-2.44348	-0.438211	-1.97461	-1.97975	0.788321	-0.230841	0.34869	0.671545	0.392452	1.04705	0.70825	-0.126305	-0.856501	0.715143	0.989761	-0.00724983	0.128599	-0.955574	0	0.661068	0.638086	0.136871	-0.204916	-0.507967	-0.359987	-0.325575
-0.324444	-0.286207	0.234819	0.0338783	-0.79813	-0.612782	0.155783	0.0701923	0.252882	-0.492538	-0.0461559	-0.0676384	-0.388041	-0.669226	0.567308	0.380196	0.189014	-0.169779	0.515797	0.0408878	-0.0566883	0.0752239	0.44985	0.430161	-2.44348	-0.438211	-1.97461	-1.97975	0.788321	-0.230841	0.34869	0.671545	0.392452	1.04705	0.70825	-0.126305	-0.856501	0.715143	0.989761	-0.00724983	0.128599	-0.955574	0	0.661068	0.638086	0.136871	-0.204916	-0.507967	-0.359987	-0.325575
-0.723151			-0.694602	-0.0153866	-0.48606	0.0333591	0.0160093	-0.329419	-0.276908	0.366533	0.951787	-0.555561	-0.25841	0.142865	-0.0290723	-0.16088	-0.234872	-0.617793	-0.334199	-0.49861	-0.581582		0.122823	0.381781	0.147158		0.405303	-0.713372	0.0964236	0.0114331	-0.279842	-0.0353112	-0.0202208	0.12734	-0.0992022	0.279595	-0.164482	-0.0636721	-0.186213	0.21253	-0.042881	0.193156	0.0387125	0.229972	0.00908184	-0.341387		0.313455	0.139207
-0.447712	-0.104929	-0.0904717	0.139381	-0.234762	-0.400901	-0.323282	-0.317023	-0.0294194	-0.343626	-0.861895	0.0771117	0.182953	0.0669799	0.223361	0.155524	0.161397	-0.021524	0.134411	-0.323187	0.0658689	0.340743	-0.110752	0.0847602	1.18246	0.034554	0.337041	0.0348904	-0.265277	-0.226584	-0.0554271	-0.200366	0.0144401	0.165737	0.105691	-0.113476	0.013988	0.0954452	-0.192886	-0.0461946	0.213816	0.282638	0.312315	0.354589	0.105762	-0.166708	0.0560346	-0.0721345	0.74842	-0.0641522
-0.101532	-0.0880933	-0.322641	-0.442684	-0.0187593	-0.209867	-0.0990901	-0.13	-0.175052	-0.20166	-0.109536	-0.104852	0.0250726	-0.271367	-0.12787	0.0883245	0.0047574	0.0262961	-0.0315113	-0.0998712	-0.0961509	-0.25348	-0.254677	0.111903	-0.362325	0.0718646	-0.478837	0.316076	-0.226642	0.0670867	0.208787	-0.150345	0.14344	-0.115281	0.052	0.0406079	0.182444	0.191936	0.0356889	0.186789	-0.0849795	0.142695	0.0631824	-0.0922656	0.147615	-0.101446	-0.0290103	0.170014	0.138427	-0.0881114
-0.595942	-0.375305	-0.529334	-0.807602	-0.863935	-0.91724	0.743171	0.170213	-0.078505	0.130274	0.319781	0.387123	-0.622396	-0.363416	-0.25948	-0.43046	0.130291	-0.313923	-0.805031		-1.12564	-1.09253	-0.84184	0.019619	-2.09628	-0.6846	-1.00436	-0.259493	-0.978126	-0.562599	-0.44098	0.0951667	-0.0342922	0.26591	0	0.062727	0.173303	0.122493	0.057312	0.25827	-0.00841141	0.0734062	0.423002	0.0758724	0.252992	0.187319	0.209552	0.205062	0.0273352	0.128117
-0.0813131	-0.195807	-1.00869	-0.933681	-0.390746	-0.885525	0.558475	0.672936	0.563123	0.64133	0.821416	-0.0217733	0.934789	0.732615	0.270783	0.739264	0.134469	0.11633	-0.484019	0.125764	-0.364142	-0.026988	0.00446796	-0.0763311	1.68414	0.804788	1.04579	0.121531	0.551736	0.721181	0.917529	-0.783381	-0.660975	-0.115727	-0.603913	-0.0457239	0.150924	-0.350513	-0.61098	0.247514	-0.24513	-0.33183	0.419911	-0.229501	-0.213513	-0.060483	-0.0597849	0.164193	0.432393	0.0430727
-0.338511	-0.411967	-0.445656	-0.788425	1.73687	0.987851	-0.258078	-0.622293	0.181367	0.26863	1.84656	-0.138035	0.291623	0.217571	-0.294415	-0.0633392	-0.264903	-0.173552	-0.551933	0.277401	-0.196424	-0.0285244	-0.173056	0.0232468	1.36725	2.14014	0.519945	2.51848	-0.0939865	-0.541088	0.0280256	-0.327085	0.244352	0.0852928	0.0942936	-0.780048	0.0862808	-0.978353	0.114529	0.0524406	-0.0177727	-0.106307	-0.801106	-0.405937	-0.317593	0.131189	-0.119133	0.608427	0.99481	0.171556
-0.254369	-0.168654	0.0210505	0.0184412	-1.21576	-1.58682	-0.690215	-1.16609	-1.96852	-2.24735	-1.82948	0.273341	-0.140134	-0.0419188	0.132964	-0.1429	0.28262	-0.0187216	0.109633	0.387786	0.239429	0.240436	-0.0457869	0.0447721	-3.07689	-2.03614	-0.498654	-2.1627	0.0562887	0.267253	-0.0728979	0.302815	0.194327	0.14325	0.143168	-0.0349741	-0.0690336	0.125852	0.119626	-0.205306	0.298079	0.352605	0.257344	0.18949	0.324039	0.356311	0.156095	0.133832	-0.171992	-0.139184
-1.51471	-0.446749	-0.249039	-0.440029	-2.38437	-3.18699	-0.836565	-1.58489	-2.20813	-2.56789	-2.97122	-0.400995	-0.129265	-0.898542	0.604347	-0.488632	0.666651	0.360811	-0.270498	0.615194	0.360739	-0.128954	0.323879	0.258648	-1.47446	-0.689697	-0.287391	-2.98155	0.361198	0.576584	-0.34874	0.415821	0.23653	0.914061	0.961988	-0.6078	-0.0663033	0.813362	0.879015	0	0.444296	0.830402	0.933331	0.542017	0.568096	0.568604	0.419689	-0.101309	-0.0927143	-0.535673
-0.0125713	0.105907	0.336349	0.0674763		0.789478						-0.136261		-0.18443	-0.0421638	-0.227201	-0.713943	-0.652623	0.253186	0.726767	0.411595	0.504865	-0.545843	-0.39778		-0.164289	0.38578		0.674334	0.623335	0.206889	-0.0613565	0.378447	-0.731899	-0.882841				-0.903784		-0.244202			-0.317347			-0.180966	-0.833224		-0.405499
0.85125	0.869452	0.737598	0.700942		0.016943	0.671707	0.626583	0.156191			0.319246	-0.0229187	-0.427748		-0.102015	-0.356458	-0.296993	-0.58918		0.158758	0.312374	-0.142168	-0.24873		-0.606354					-0.674313	0.10067			-0.849386	0.0238895	0.00957489		0.0734711			-0.0129433	-0.0371437			-0.195738	-0.0290852		0.021347	-0.107325
																																	-0.575083
-0.665339	0.319742	0.346708	0.337959	-1.71947	-2.0894	0.0605278	-0.383673	-0.833773	-1.53215	-1.21171	0.505781	-0.236452	-0.351631	0.765274	-0.0684643	0.0241776	-0.109852	0.140736	0.301279	0.334749	0.398254	0.0693207	0.135067	-3.50796	-1.01138	-1.16188	-2.47116	-0.0272884	0.164265	-0.13221	0.322966	0.0572414	0.3932	0.523663	-0.171825	-0.254644	0.014143	-0.0222816	-0.193745	0.662928	0.520151	0.564604	0.0700665	0.0897217	0.330914	0.439905	0.059145	0.0136433	0.0144424
0.0537586			0.218445			0.0793486	0.26976					-0.423792	0.0193558	0.0462551	-0.143404	-0.2467		-0.479258	-0.337145	0		-0.0814457	-0.436205	-0.460888	0.546436			-0.0737514	0.283034	-0.680854	-0.0381556	-0.295918	-0.158781	-0.191671	0.142078	-0.163887	-0.196488	0.0137224	0.13624	0.0126562		-0.00368118	-0.0483055	0.039711	0.0267773	-0.000999451			-0.241768
-2.05009	-1.32634	-1.25982	-1.34499	-0.869586	-1.49006	-0.903842	-1.79115	-2.3441	-2.11544	-2.02107	-0.352439	-0.19159	-0.348289	0.480983	0.328094	0.46699	0.123658	0.0435724	0.572463	0.256412	-0.0718031	0.183906	0.133218	1.25959	2.14671	-0.0734653	-2.2916	0.40025	0.435464	-0.266259	0.133946	0.253884	0.603326	0.645993	-0.327539	-0.0114641	0.810868	0.730515	-0.0877886	0.269052	0.619914	0.638701	0.306434	0.561767	0.265096	0.122746	-0.231236	-0.27262	-0.65731
-0.530111	-0.328081	-0.378159	-0.519604	-0.268293	-0.685867	0.163605	0.169691	0.0159721	0.0773869	0.327709	0.0254498	-0.283497	-0.160662	-0.0740967	-0.540758	-0.00177956	-0.0809307	-0.575268	-3.989	-0.776615	-1.12084	-0.233477	-0.0794163				0.217802	-1.37533			-0.0578785	0.0639019	-0.0385056	0.0991497	0.0142555	0.23752	-0.0374889	-0.0856361	0.0135689	0.0544052	0.0169849	0.10507	-0.0148125	-0.01614	0.164265	0.231863	0.236814	0.106436	0.0973797
		-0.96333	-1.12583	-0.61092	-0.396791	-1.4614	-1.13292				-0.395442	0.291452	0.487934	0.373756	-0.10382	0.0881476	0.175226	-0.0346894	-0.0131364	0.0393825	-0.735548	-0.0141463	-0.0609469	0.196172	-0.179294	0.539318	-0.532038	-0.194266	0.0200763	0.0768046	-0.184917	-0.0268989	0.210917	0.280503	-0.20743	-0.214474	0.0684037	-0.118686	-0.314814	0.0997701	0.0986357	0.0582509	-0.111244	0.382092	0.225766	0.150664	-0.296195	-0.100555	-0.0417066
-0.860844	-0.969554	-0.791501	-0.45215	-1.00483	-0.720741	-0.810107	-0.770249	-1.25143		-0.484584	0.0219107	0.186383	-0.0423861	0.238938	-0.0169458	0.0257502	0.0912123	-0.0857801	0.0180864	0.396089	0.0167246	1.00658	0.308776	0.16277	0.157818	0.00514221	-0.610181	0.0161142	0.232028	0.0396223	-0.306245	0.0598364	0.344409	0.310496	-0.337348	-0.184173	0.206346	0.311261	-0.154769	0.251353	0.133284	0.0204153	0.165334	0.227082	0.212773	-0.00241184	-0.0966368	-0.208079	-0.230441
-0.617298	-0.0446377	-0.497284	-0.519833		-0.132276	0.277092	0.118361	0.640195	0.562112	0.146898	0.350018	0.558418	0.338458	0.405746	0.629918	-0.147499	0.171316	-0.407996	-0.414218	-0.594927	0.287871	0.507261	-0.172985		0.607393	0.554049		0.224343	0.373159	0.254852	-0.438584	-0.197718	-0.397556	-0.186517	-0.178781	0.0153694	-0.26203	-0.149672	-0.195093	-0.0277157		-0.293822	0.0825348	-0.0134277	0.131911	0.146832	-0.13332	0.170126	-0.0433111
-1.74425	-1.57145	-2.78884		-1.92715	-1.62308	0.496782	0.172737	-0.127043	0.309954	0.502214	0.682835	-2.4813	-1.58939	-1.08672	0.204613	0.173742	-0.377556	-0.933075		-2.36999	-2.6043	-0.139315	0.109383	0.365347	0.594057	-1.61486	-0.215385	-0.992643	-0.0975742	0.253571	-0.325504	-0.374014	0.00231743	0.152775	0.149363	-1.40275	-0.434345	-0.115454	-0.0945129	0.0242233	-0.0103216	0.290915	0.0851564	-0.617765	-1.08834	-2.01604	0.279662	0.151464	0.230163
-0.221623	-0.366519	-0.155499	-0.509763	0.131514	-0.556436	-0.0577078	-0.195426	0.160551	-0.219707	0.0525455	0.278049	0.16432	0.108067	0.707468	-0.138535		0.634825	-0.196084	0.00572491	-0.135393			-0.397171		-0.298847	0.0667591		-0.170847	0.253418	-0.134155	-0.424877	-0.431809		0.144526	-0.246542		0.30352			0.107169		0.421574	-0.215134	0.391241	-0.150882	0.697989	0.212421		-0.161695
-0.295002	-0.358222	0.204372	-0.199123	-1.21186	-0.910544	1.36989	0.649878	0.0345678	-2.00112	-1.29126	0.0298624	-1.42685	-1.47732	-0.199531	-0.0447674	0.599216	0.133053	-0.900354	-0.611377	-0.603714	-1.20729	-0.299785	0.052186		2.23439	-1.98862	-2.69289	-0.837595	0.0852489	-0.668905	0.233918	0.0819664	0.803624	0.450223	-0.384485	-0.115416	0.913654	0.652035	0.0419254	0.259393	0.394375	0.848959	0.326719	1.04642	0.887347	0.254202	-0.660585	-0.232578	-0.595806
-0.938077	-0.85957			-0.835546		1.03166	0.774177		0.349782	-0.216081	0.21114		-0.700603	-0.125073	0.148388	0.0192766	-0.322789	-0.938394		-0.0976791					1.05921			-0.311038	0.0831461	0.531128		0.411245		-0.123269	-0.406499	0.455677			0.475666					0.824297	0.218763	-0.553347	-0.398317	0.224776
0.365287	0.369157	0.473306	0.351058	0.449332	0.276988	0.374255	0.19523	-0.468047	0.0498552	-0.0692034	-0.0933275	-1.04299	-0.630361	-0.221427	-0.12596	0.055995	-0.133292	-0.554118	-1.0537	-0.521932	-0.543437	-0.478097	0.193936	-0.266248	-0.0598021	-2.03631	-0.029136	-0.476293	-0.20601	0.336793	0.878528	0.591126	-0.119496	-0.0847101	0.777114	0.0609255	0.304967	-0.0188017	0.0387545	0.0393152	0.338569	0.219403	0.0843134	0.361569	0.406363	0.125766	0.205922	-0.135583	0.0394526
0.316028	0.156818	0.328261	0.560239	-0.555779	-0.367288	0.123626	-0.136022	-0.334429	-0.506897	-0.585659	0.0628691	0.0361719	-0.299283	0.253411	-0.100535	0.239135	-0.0155592	0.081727	0.476478	-0.261361	-0.636065	0.132352	-0.0274801		0.273908	-0.428536		0.211255	0.0187063	-0.392354	0.0547571	-0.0551615	0.0672922	-0.161021	0.139293	-0.982901	-0.0052824	0.00579166	-0.292291	0.109456	0.123902	0.208627	0.0848513	0.142188	0.21565	0.271194	-0.212781	-0.238595	-0.431418
0.315363	0.0874777	0.234558	0.00707912	0.112572	0.303407	-0.168047	-0.0490494	-0.10635	-0.0542297	0.0270939	0.0855923	0.185822	0.191559	0.196684	0.0457239	-0.547607	-0.239216	0.250586	0.536945	1.03185	1.10485	0.222275	-0.109558	-0.973104	0.0260544	0.104996		0.576799	-0.0149479	-0.0874462	-0.00352097	-0.0967836	-0.556989	-0.0770802	-0.0560112	-0.16938	-0.105915	-0.0572643	-0.156176	0.287254	-0.0932202	-0.287937	-0.142082	-0.16341	-0.0550747	0.0238342	-0.25687	-0.11739	-0.141054
-1.42255	-1.20909	-0.125442	-0.559522	-0.727191	-0.813781	-0.416456	-1.06139		-1.02432		0.235315	-0.185665	0.522196	-0.0171299	-0.0369568	0.460281	0.0729303	0.30569	-0.0140686	-0.0740485	-0.146696	-0.452281	0.44737	-0.0482979	0.373487	-0.259686	-0.0513644	-0.218375	0.292367	0.151251	-0.028482	0.339642	0.495623	0.509241	-0.180195	0.381893	0.26365	0.501611	0.155041	-0.269871	0.53213	0.414291	0.130847	0.378436	0.293218	0.178071	0.0970659	0.0549698	-0.359363
0.228191	0.0338135	0.199411	-0.10797	-0.384876	0.228239	0.189899	0.460678	0.665529	0.528221	0.447304	-0.137442	-0.398567	-0.897982	0.255228	-0.182658	0.222282	-0.458919	-1.08462		-0.124748	-0.0950289	0.250804	0.304578	-0.390984	0.0460129		-0.271275	-0.130807	-0.477073	-0.364296	-0.0462685	0.249136	0.56058	-0.101624	-0.0558825	-0.747161	-0.286814	0.0356121	0.0347958	-0.393137	0.160704	0.626316	-1.07575	-0.056179	-0.392731	-0.380481	-0.0743732	-0.340775	-1.07503
-0.876913		-0.00667572	-0.535801	0.273413	0.0230255	-0.24824	-0.685013	-0.948434	-0.584319		-0.112736	-0.0305681	0.783522	0.0480452	0.0745792	0.122224	0.137972	0.147295	-0.0663872	-0.390149	-0.288068	-0.327597	0.265493	0.511946	0.164156	-0.0309086	0.277021	-0.0865803	0.0723057	0.218454	0.111315	-0.0582495	0.239378	0.149076	0.0527401	0.108782	-0.290774	0.16987	0.145107	0.181545	0.187551	0.380362	-0.0336494	-0.258361	-0.169706	0.252081	0.0203924	0.289839	0.0900841
	-1.15012		-1.48596		-1.38137	-1.12848					0.432918	-0.434435		-0.173398	-0.311635	0.240847	-0.486187	-0.137418	0.130864	-0.0728126	-0.231742	-0.495811	-0.106456		-0.347338	0.408748	1.086	0.0215812	-0.12254	0.0556459	-0.265839	-0.0597758		0.159388	-0.32314	0.11748	0.114258	-0.357761	0.179992	-0.255898	-0.0802841	0.00482512	-0.346208	0.0887351	-0.068152	0.414888	-0.0831971	-0.0685716	-0.330848
-0.0405169	-0.0161018		0.50512		0.0786591		0.306103		0.0982323	-0.334583	0.468115	0.0152607	-0.106495	0.399583	-0.121296	-0.00815201	-0.164206	-0.0680962	-0.604876	0.128433	0.00964928	-0.796234	0.00211525		-0.612825	-0.69556			0.239044		-0.0731297	0.112412		-0.018343	0.186985	0.291462			-0.132982	-0.314863		0.481532		-0.194954	0.190643	0.432144	-0.148518	-0.426512
-0.60981	-0.777975	-0.464706	-0.504774	-0.17004	0.181904	0.78466	0.560453	-0.00408173	0.273779	0.403749	0.44758	-0.185343	0	-0.0370293	-0.128288	0.117599	-0.0983982	-0.415571	-0.359568	-0.10898	-0.318066	-0.363995	0.0348873	0.000236511	-0.00286484	-0.524919	0.286269	-0.189854	-0.23485	-0.11813	-0.627281	0.0829735	0.168945	-0.125467	0.339975	0.199009	-0.110413	-0.0760269	-0.463907	0.0580883	0.235989	0.149162	0.0249748	0.0755901	0.129271	0.013319	0.0238304	-0.25481	-0.294678
						-0.119551	-0.145435	-0.680523	-0.379189	0.0587311	0.3957			-0.213427		-0.393888	-0.690683						-0.340534				0.0596787				-0.389654	0.0524006	0.0714092	0.366109	-0.122726	0.0536461	-0.194776			-0.0718632	-0.0163212	-0.201906	-0.189107	-0.358442	-0.282694	-0.12886			-0.522612
						-0.601931			-0.329525		0.0476913			-0.856834													-0.41679	-0.106262				0.427917	1.10359	0.00969505	-0.170594	-0.13444		-0.028307	-0.442862	-0.18162			-0.238045	-0.0472965	-0.0801754	-0.697069			-0.459774
-0.462273	-1.03267	-0.774931	-1.03228	-1.26521		-0.311693	-0.116322	0.133291	-0.122219	-0.138569	-0.0935287	-1.09576	-0.583912	-0.596191	-0.8016	-0.277246	-0.320467	-0.949278		-1.49104	-1.79519	0.660032	0.135376		-2.60578		-0.458739	-1.34717	-2.31648		-0.179277	0.547012	0.978506	0.232203	0.293686	-0.363253	0.195951	0.559566	-0.00260925	-0.079113	0.607655	-0.538454	-0.37727	0.359207	0.111917	0.177965	0.413246	-0.272518	0.0614471
0.37838	0.208616	-0.174864	-0.0512524	0.308105	0.519009	0.250412	-0.0851097	-0.318052	-0.0526562	0.34721	0.0773926	0.290154	-0.099287	0.0561275	-0.20001	-0.207073	-0.080925	0.00860405	0.27532	0.0695915	0.374077	-0.236328	-0.215338	0.0828991	-0.000421524	0.0794334	0.38771	0.0847301	0.137514	-0.202904	-0.238739	-0.308403	-0.29241	-0.266893	-0.0500317	0.0559254	-0.398741	-0.249798	-0.0285187	-0.155821	-0.105227	-0.057045	-0.276642	-0.0958672	-0.0399685	0.0245781	-0.0112	-0.112841	-0.0814686
-1.31879	-1.22473	-1.37822		-1.14048	-1.33083	0.46658	-0.159904		0.0480919	0.225083	0.136796	-0.76947		-0.321642	0.107665	0.0972681	-0.275295	-0.590384		-1.54895	-1.47128	-0.300052	0.115518				0.138896	-0.512025	0.0788469		-0.399953	-0.172281	0.0888147	0.194964	-0.255109	0.0608282		-0.309417	0.150638	-0.0920973	0.0589094	0.0733824	-0.00207043	-0.055068	-0.0687799	-0.269687	-0.320932	0.0877905	0.0059042
-0.458332	-0.302496	-0.276533	-0.450546	0.273634	-0.565571	0.831701	0.178116	-0.180426	0.277279	0.335299	0.212023	-0.378359	-0.0239849	-0.229342	-0.0881443	0.194983	0.0292759	-0.314009	-0.11791	-0.996925	-1.13092	-0.543459	-0.310427	0.464531	0.351704	-0.336546	0.420133	-0.557091	0.157518	0.1989	-0.160803	0.162022	-0.131649	0.0462589	0.0887775	0.364182	-0.07831	-0.0127697	-0.0714874	-0.0451088	0.172235	0.174997	-0.0521259	-0.0316181	0.0906086	0.114145	0.114666	0.0358772	-0.127964
0.323814	-0.460253	0.230231	-0.293661	0.294481	-0.0646791	0.535986	0.249706	0.307281	-0.441689	0.589529	-0.222578	0.211244	0.353415	-1.33141	-0.60205	-0.577177	-0.896396	-0.596501	0.915104	0.340242	0.182263	-0.790359	-0.755718	1.67876	1.64868	1.79857	1.51242	-0.614355	-0.546695	0.0869255	-0.0894356	-0.160179	-0.00791359		-1.80715	-0.388687	-1.16162	-0.84781	-2.04682	0.661097		-0.223616		0.779177	-0.123459	-1.03825	-0.946573	0.666353	-0.457642
		-0.243074				1.21884	0.188765	0.464418	0.542774	0.869578	0.241641					-0.341469		-0.600282					-0.296473				0.293807		0.173241	0.287101	-0.171358		-0.0406156		-0.535246	0.0610271	-1.39475			-0.0229564	-0.187332	-0.538162	-0.115039	-0.580376		0.350376	-0.0291781	0.332218	0.0306644
[truncated: 395 more rows]
[truncated: 45 more columns]
