# Supplementary material for: Rapid and site-specific deep phosphoproteome profiling by data-independent acquisition without the need for spectral libraries
Source: Nat Commun. 2020 Feb 7;11:787. doi: 10.1038/s41467-020-14609-1 (PMC7005859; doi:10.1038/s41467-020-14609-1)
Supplement: Supplementary file 10 — Supplementary Data 7 [file 41467_2020_14609_MOESM10_ESM.xlsx]

## Sheet: Known kinase substrates
Supplementary Data 7
Known kinase substrates
PI3Ki_LY294002_0-1	PI3Ki_PI3-kinase-alpha-inhibitor2_0-1	PI3Ki_LY294002_1	PI3Ki_Wortmannin_1	PI3Ki_PI3-kinase-alpha-inhibitor2_1	PI3Ki_Wortmannin_0-1	Akti_Akt-1-2_0-1	Akti_Perifosine_0-1	Akti_Akt-1-2_1	Akti_MK-2206_1	Akti_MK-2206_0-1	Akti_Perifosine_1	EGF	mTORi_Temsirolimus_0-1	mTORi_Torkinib_0-1	mTORi_Everolimus_0-1	mTORi_Torkinib_1	mTORi_Everolimus_1	mTORi_Temsirolimus_1	GSK3i_SB216763_0-1	GSK3i_BIO_1	GSK3i_CHIR-99021_1	GSK3i_BIO_0-1	GSK3i_SB216763_1	GSK3i_CHIR-99021_0-1	p38i_BIRB-796_0-1	p38i_SB-239063_0-1	p38i_BIRB-796_1	p38i_SB-203580_0-1	p38i_SB-203580_1	p38i_SB-239063_1	JNKi_JNK-IN-8_0-1	JNKi_SP-600125_0-1	JNKi_Tanziternib_1	JNKi_SP-600125_1	JNKi_JNK-IN-8_1	JNKi_Tanziternib_0-1	PKCi_BisindolylmaleimideI_1	PKCi_Enzastaurin_1	PKCi_Go-6983_1	PKCi_BisindolylmaleimideI_0-1	PKCi_Go-6983_0-1	PKCi_Enzastaurin_0-1	EGFRi_Erlotinib_0-1	EGFRi_AG1478_0-1	EGFRi_Lapatinib_0-1	EGFRi_AG1478_1	EGFRi_Erlotinib_1	EGFRi_Lapatinib_1	NoSerum
0.114595	-0.739231	-0.192708	-2.0761	-1.58467	-1.65024	-0.762324	0.0153275	-1.24486	-1.56754	-1.24751	0.108263		0.530474	-0.23671	0.499912	-1.02751	-0.118546	0.172283	-0.284723	0.535538	0.185814	-0.188715	0.291149	0.31736	-0.09548	-0.21531	0.520985	-0.426044	0.524063	0.25742	-0.11618	-0.194432	0.69968	0.527567	0.721458	-0.602431	-0.0637465	0.130894	0.107937	0.720171	0.955729	0.392358	-0.0491142			-1.5145	-2.61067		-2.65822
-0.0471668	-0.664739	-0.247856	-1.33623	-0.85259	-1.12513	-0.257265	0.456099	-1.03136	-1.10089	-0.117598	-0.0780773	0.273222	-0.424355	-0.632519	0.451195		0.284788	0.424675	0.451321	-0.130417	0.52068	0.261925	0.0254345	-0.250853	0.703753	0.548815	0.257624	0.110638	-0.0851917	0.0343513	0.378235	0.235138	-0.0889444	-0.130131	0.435981	0.443569	-0.0453682	-0.125578	-0.0493412	0.0445976	0.335649	1.26367	0.115078	-1.56954	-1.75733
-0.310427	-0.314009	-0.543459	-1.13092	-0.11791	-0.996925	0.0292759	0.194983	-0.0239849	-0.378359	-0.229342	-0.0881443	0.420133	0.1989	-0.557091	0.157518	-0.336546	0.351704	0.464531	0.0462589	0.232519	-0.0548744	-0.131649	-0.0152454	0.162022	0.174997	0.172235	0.0358772	-0.0521259	0.114666	-0.127964	-0.0127697	-0.07831	0.0887775	-0.0714874	0.364182	-0.0451088	0.390627	0.0136013	0.233988	0.46109	0.192766	0.0483475	-0.160803	-0.450546	-0.276533	-0.302496	-0.458332	0.273634	-0.565571
0.019619	-0.805031	-0.84184	-1.09253		-1.12564	-0.313923	0.130291	-0.363416	-0.622396	-0.25948	-0.43046	-0.259493	-0.44098	-0.978126	-0.562599	-1.00436	-0.6846	-2.09628	0	0.0458517	0.273876	0.26591	0.100684	-0.0342922	0.423002	0.0734062	0.0273352	0.0758724	0.205062	0.128117	0.057312	0.122493	0.062727	0.25827	0.173303	-0.00841141	-1.11923	-0.505046	-0.260958	0.262778	0.0888586	0.235921	0.0951667	-0.807602	-0.529334	-0.375305	-0.595942	-0.863935	-0.91724
-0.111486	-0.0135574	-0.411068	-0.232204	-0.0448608	-0.130234	0.0622025	0.0602856	0.355042	0.299006	0.16758	0.157785	0.890488	0.576817	0.195065	0.422953	0.469915	0.576855	1.08994	0.0372353	-0.989222	-0.381193	-0.367825	-0.132933	0.0846004	0.0960159	-0.0900688	-0.0756149	-0.221075	-0.388039	-0.280275	0.0538464	-0.0488071	-0.38061	0.283966	0.162895	-0.196524	-0.489269	-0.191006	0.362066	0.269464	-0.0903683	0.0176086	-0.878666	-0.881386	-0.905157	-0.800135	-0.830725	-0.677742	-0.706837
0.0809593	0.0606394	-0.0780315	-0.179045	0.0578728	0.152536	0.180749	0.267755	0.0192394	0.0318356	0.111134	0.015995	0.0754961	-0.0384388	-0.0607681	0.153313	0.189231	0.260295	-0.126377	0.127489	0.228512	-0.0445938	0.196397	0.227236	0.0416603	0.091959	0.212711	-0.171925	-0.0427856	0.109505	0.0295258	-0.0842609	-0.232967	-0.0478935	0.0769615	0.166739	0.0165958	-0.35726	-0.230793	-0.0176926	0.39292	0.318165	0.287539	-0.161377	-0.466597	-0.443959	-0.235191	-0.561228	-0.393726	-0.735727
0.0523233	0.0593224	-0.664031	-0.163422	-0.187368	-0.262155	-0.0274372	-0.250215	-0.179438	0.228584	-0.14316		0.717967	0.230717	0.151489	0.467085	0.933701	0.500488	0.0691547	0.173954	-0.670777	0.155319	0.45396	0.105051	-0.0721073				-1.0689			0.0237331	0.0947342		-0.433879	0.0783348	-0.213752		0.222795	0.181223	-0.00671482	-0.177652	0.0518169	-0.8908
-0.306705	-0.897446	-0.197216		-1.94931	-2.67276	-0.486803	-0.101847	-1.26515	-1.66659	0.0079174	-0.149937	0.502718	-0.247507	-0.475527	0.151167	-0.839743	0.200951	0.125101	-0.0956097	0.179615	0.222754	-0.0310631	0.196625	-0.16835	0.225161	0.512032	-0.205462	0.0262833	0.123121	-0.00355148	-0.143152	0.0682068	0.101873	0.0582218	0.527287	0.0741215	0.276241	0.3402	0.395615	0.266666	0.103662	0.367212	-0.267277	-1.06994	-1.33624	-1.09653	-0.869654	-1.09412	-0.867754
-0.26564	-1.67972	-0.545		-1.8277		-0.60478	0.0102444	-1.40063		-0.862232	-0.00300789	0.686537	-0.0115452	-0.674239	-0.0927277	-1.79688	0.0996361	0.0649223	-0.341461	0.205606	0.0754871	-0.813374	0.0892296	-0.330763	-0.586592	0.231567	0.131704	-0.283831	0.0619087	0.0529747	-0.0930042	-0.379108	-0.103506	0.111074	0.295073	-0.165943	0.685675	0.321335	0.275919	0.274221	0.294159	0.248758	-0.338284				-1.4421	-1.80831	-1.85692
-0.265268	-1.18778	-0.264872	-1.26125	-0.843309	-1.22213	-0.478924	0.235615	-1.15295	-1.33916	-0.934835	-0.0754452	0.534478	0.360338	-0.806252	0.460464	-0.797768	0.316071	0.495523	-0.18932	0.584034	0.249891	-0.141815	0.244465	0.120989	0.0125217	-0.0391884	-0.188168	-0.262062	0.119246	0.205545	-0.165199	-0.2418	0.331367	0.239067	0.319513	-0.125601	0.831236	0.267679	0.393948	0.792419	0.325073	0.0983315	-0.0582123	-1.78683	-2.31281	-1.68864	-1.60255	-2.42988	-1.57473
0.0116644	-0.757963	-0.886483	-2.28961	-2.27083	-1.89593	-0.527968	-0.0683947	-0.971702		-0.687463	0.0201693	0.33765	0.094842	-0.983762	0.0847998		0.0757837	-0.0533209	0.0140524	0.265042	-0.210917	-0.00487423	-0.0400839	-0.207629	0.452737	0.456754	-0.0427237	0.0512419	-0.104695	0.000172615	-0.227639	-0.273801	0.0292864	0.234145	0.285253	-0.339658	0.4828	-0.119569	-0.0645075	0.408589	0.1736	0.46351	-0.223729	-2.11486	-2.25816		-2.20843	-2.38057
-0.126858	-0.303123	-0.155714	-0.118872	-0.181837	-0.179552	0.0105648	0.136267	-0.032198	-0.261347	0.077589	-0.0954456	0.736688	0.268934	-0.0764809	0.329224	0.0728836	0.378397	0.425745	-0.0470467	0.421242	0.30164	0.0371876	0.0558395	-0.21492	0.125881	-0.0311127	0	-0.137798	0.238306	0.0546436	-0.0243416	-0.228893	0.334276	0.314295	0.0363903	-0.330444	0.348186	0.0297756	0.120531	0.0519791	0.225348	0.139151	0.102423	-2.33348	-2.46609	-1.67403	-1.89417	-2.02844	-1.39276
-0.11229	-0.901834	-0.193736	-4.26317	-3.66652	-3.71605	-0.248357	0.0814619	-1.7095	-3.50533	-0.810269	-0.0730391	0.413948	-0.126771	-1.22384	0.0185347	-2.71854	-0.107917	0.0180807	0.114257	0.176299	0.0786619	-0.0645761	0.0819254	-0.0100603	0.2256	0.156686	-0.0386915	-0.0830812	0.120572	0.0299101	0.063199	-0.178868	0.0504198	0.142911	0.0659742	-0.0575285	0.442683	0.162345	0.229674	0.20296	0.10057	0.217032	-0.19819	-1.60228	-2.25173	-1.53612	-1.50704	-2.42957	-1.96084
0.0831738	-0.0476494	-0.375986	-0.472939	-0.174608	-0.489393	0.00205994	0.316031	0.145138	-0.198767	0.286928	-0.0801392	0.600939	0.0202522	0.00598908	0.0235367	0.151791	0.111425	0.276098	0.207319	0.220787	0.297054	0.416943	0.0725613	0.294756	-0.165161	-0.185047	-0.202246	-0.148853	-0.338488	-0.358986	0.132324	0.194363	-0.438116	0.190897	0.297874	-0.00535011	0.111326	0.128756	-0.0461369	0.161634	-0.0696754	0.142736	-0.272551		-2.22073	-2.23285	-2.05995	-2.49571	-1.66701
0.0952492	0.0520916	0.0252476	-0.509052	-0.2197	-0.111258	0.0556889	-0.0159645	0.254864	0.125046	0.366768	-0.0541077	0.473537	-0.250608	-0.108572	-0.0217381	-0.0603333	-0.0843925	-0.261881	0	0.360386	0.145636	-0.0282631	0.102022	0.0199413	0.135956	0.127449	0.160641	0.116016	0.199533	0.23831	0.0974464	-0.0902958	0.273293	0.224857	0.276857	0.338171	-0.862812	-0.0783367	-0.388847	0.12636	0.182415	0.304825	-0.0779552	-1.01641	-0.913784	-0.793669	-1.06183	-0.881931	-1.13095
0.165469	0.0920029	-0.101897	-0.253694	-0.06985	0.135196	0.130599	0.322188	-0.0763273	0.205924	0.117448	-0.0618782	0.721031	0.16678	0.274404	0.249131	-0.196901	0.0185862	0.547839	-0.0798578	0.350837	0.0932817	-0.0251284	-0.0459099	-0.191092	-0.0161352	-0.149927	0.0616369	-0.172381	0.116525	-0.0533571	-0.0361643	-0.248324	0.123708	0.445022	0.0284147	-0.42331	-1.77884	-1.2067	-0.982343	0.00667858	0.074441	0.2907	-0.300551	-1.81301	-1.43017	-1.11541	-1.63807	-1.35149	-1.15746
-0.168098	0.14591	-0.487526	-0.0215311	0.231794	0.314516	-0.581463	0.206245	0.444557	-0.00393677	0.372267	-0.048975	0.61977	0.212587	0.0892849	0.0957394	0.420269	0.811747	0.278391	-0.100464	0.251637	-0.089716	-0.516766	0.113491	-0.346565	-0.690365	0.519943	-0.427904	-0.397356	0.266878	-0.48885	-0.305588	-0.225271	0.0399313	0	0.335365	0.166176	-2.25984	-0.790159	-2.60104	0.228018	-0.581017	0.503059	-0.320768	-2.2138	-1.02415		-2.44541	-0.483379	-1.46259
0.159561	-0.499882	-0.736153	-1.75861	-0.968208	-1.1551	-0.865749	0.243837	-1.35182	-0.834366	-1.46923	0.0221806	1.01113	0.322435	-1.45882	0.364681	-1.38997	0.560282	0.307827	0.436131	0.0183887	0.135967	-0.120573	0.131744	0.355757	0.482103	-0.398636	0.28969	0.0488567	0.00382805	0.284498	0.00290871	0.183908	-0.154301	-0.133589	0.295961	0.19569	0.408049	0.218201	0.146231	0.519941	-0.0126801	0.540178	-0.542189	-1.02534	-1.444	-1.251	-1.55874	-1.86266	-1.67523
0.251048	0.295638	-0.671494	-0.141574	0.0451479	-0.16006	0.285131	0.258452	0.195683	0.266995	0.336589	-0.188365	0.597239	-0.197743	0.215922	-0.00983906	-0.0476618	0.329767	0.296317	0.0915079	0.614097	0.717881	0.550179	0.690114	0.297158	0.249272	0.213737	-0.0901842	0.320336	0.246573	0.10389	0.308917	-0.0906916	-0.352799	-0.186215	-0.0554094	0.19556	-1.2845	-0.746791	-0.90631	-0.122521	-0.0136156	0.217504	-0.313832	-1.22201	-1.22548	-1.2366	-1.07477	-1.42003	-0.452917
-0.138197	-0.0982456	-0.00870132	0.298786	0.0739803	0.494513	0.127588	0.175919	-0.228035	-0.000677109	0.250486	-0.192204	0.44768	-0.185152	0.018383	0	-0.331583	-0.157591	-0.216434	-0.151903	0.414986	-0.152651	-0.139593	-0.163227	0.0888386	-0.192484	-0.0738544	-0.0965405	-0.00408745	0.074831	0.439857	-0.033392	-0.0206032	0.418613	0.30681	-0.0157547	0.00199699	0.211257	-0.169844	0.0974388	-0.346651	0.0860901	0.00713348	-2.3178		-3.43004	-3.69442	-3.589
-0.345213	-0.285076	-0.275644	0.360546	0.476412	0.022707	-0.0173244	0.068037	0.0506306	0.0813866	-0.0975571	-0.102406	0.368088	0.155962	-0.0582085	0.0434418	-0.00650024	-0.065382	0.632627	-0.309151	0.464277	-0.0523491	-0.306078	-0.199993	-0.229216	0.11199	-0.227047	-0.243166	-0.115442	-0.0405235	0.125137	-0.306583	-0.199558	0.230722	0.356581	0.156431	-0.263945	0.242607	0	-0.00341225	0.186548	0.24873	0.239429	-2.01187	-4.21546	-3.55915	-3.97218	-3.20527	-4.28948	-3.98478
-0.231075	-0.306866	-0.213066	-0.0470371	-0.267578	-0.227182	0.0732269	0.0881081	0.25876	0.160294	0.156515	0.0653648	0.156984	0.0435047	-0.110804	-0.104586	0.169378	0.177624	-0.0863819	-0.297155	0.13233	-0.134933	-0.148174	-0.0349312	-0.0740032	0.0678673	0.128927	0.0172558	-0.194332	0.0538082	-0.00992775	-0.242136	-0.20026	0.133635	0.219532	0.0474014	-0.0695782	0.366549	0.0314331	0.123854	0.258511	0.179037	0.574797	-0.739935
0.0232468	-0.551933	-0.173056	-0.0285244	0.277401	-0.196424	-0.173552	-0.264903	0.217571	0.291623	-0.294415	-0.0633392	2.51848	0.0280256	-0.0939865	-0.541088	0.519945	2.14014	1.36725	0.0942936	0.639805	0.375006	0.0852928	0.432123	0.244352	-0.801106	-0.106307	0.99481	-0.405937	0.608427	0.171556	0.114529	-0.978353	-0.780048	0.0524406	0.0862808	-0.0177727	1.40547	0.847881	1.7117	0.216446	-0.161188	-0.22438	-0.327085	-0.788425	-0.445656	-0.411967	-0.338511	1.73687	0.987851
-0.0991564	0.467984	0.406264	0.483048	0.812371	0.0343504	-0.12114	-0.300134	0.575856	0.547996	-0.115628	0.716512	-0.145929	1.38702	1.13978	1.41394	1.57067	1.50993	1.59083	-0.23183	-0.338717	-0.225539	0.108617	0.134154	-0.361444	-0.580521	-0.646346	-0.466676	-0.448112	0.120572	-0.041091	-0.0760508	-0.0475435	-0.239472	-0.208125	-0.354392	-0.415471	-0.126506	-0.485026	-0.100343	-0.295915	-0.569913	-0.674932	-0.626765		-1.99629	-1.64186	0.370452	-0.374404	-1.87836
-0.0639305	0.510273	0.427637	0.570635	0.847597	0.0695763	-0.0859146	-0.264908	0.60957	0.535648	-0.0823936	0.731307	-0.205623	1.42146	1.15822	1.39232	1.60589	1.45182	1.62606	-0.196604	-0.303492	-0.190313	0.143843	0.18626	-0.335906	-0.545295	-0.611122	-0.43145	-0.413816	0.159157	-0.005867	-0.0818596	-0.0607986	-0.204248	-0.172899	-0.268452	-0.382351	-0.320242	-0.4498	0.0358124	-0.0443096	-0.534687	-0.641068	-0.188194		-1.96107	-1.60664			-1.39158
-0.199963	-0.00853062	-0.350479	0.170774	0.205078	0.380781	0.0723534	0.177071	-0.299908	-0.336899	0.144125	-0.298599	0.646849	-0.240171	-0.291616	-0.0167923	-0.254374	0.0111179	0.00769424	-0.13876	-0.0626621	0.170401	-0.153019	-0.0621853	-0.150974	-0.0987434	0.425777	-0.350531	-0.0827885	-0.275097	-0.34071	-0.262276	-0.233822	-0.234478	-0.0978909	0.192739	0.0938988	0.254126	0.156857	-0.156071	0.165548	0.24124	0.545515	-0.173815	0.0912495	0.14974	0.106533	0.239357	0.520134	0.406254
0.0118771	0.161816	-0.320154	0.0324917	0.194586	0.502102	0.241112	0.347902	-0.0122795	-0.0132332	0.498257	-0.20262	0.720933	-0.0770912	0.213137	0.201097	0.617922	0.179384	0.0480881	0.139862	0.302614	0.163918	0.0538158	0.0231915	0.0871906	-0.344572	-0.652431	-0.62089	-0.397263	-0.493532	-0.799427	-0.0971088	0.0545673	-0.832245	-0.0482616	0.325905	0.152752	0.258353	-0.0619564	0.345671	0.360069	0.29866	0.391552	-0.362644	-0.568876	-0.510767	-0.65996	-0.417044	0	0.236475
0.338861	0.270058			-0.05338	0.480573	0.0264072	-0.138644	-0.0384302	0.371404	0.509919		1.07258	-0.0108004	0.0797987	0.171153		0.307488		-0.069581	0.14308	0.0818052	-0.052886	-0.526599	-0.15732	0.204835	0.117566	0.031004	-0.0923719	-0.26464	-0.0101671	-0.14239	-0.168785	-0.688194	0.00777435	0.0739069	0.031333	-0.0715189	-0.181035	-0.36465	-0.234298	-0.609456	0.193373	-0.723548
0.162691	0.121773	0.489754	0.036171	-0.0399876	0.225632	0.322025	0.340687	0.0209064		-0.261257	0.17923	0.149463	0.103294	0.548758	0.11361	0.521804	0.737204	0.597353	-0.0138731	-0.177154	-0.573828	0.248886	0.456669	-0.157101	-0.954002	0.0584812	0.325689	0.139107	0.652376	-0.0119381	0.393091	0.463734	-0.149063	0.480714	-0.0457153	-0.21839		0.0741482	0.410424		-0.740083	-0.751113	-0.366014	-1.21328	-1.04847	-0.795078	-0.84948		-0.925762
-0.175037	0.154186	-0.193062	0.0875492	0.320034	0.113131	0.384497	0.122272	-0.0979366	0.179405	0.00408745	-0.215504	1.36461	0.739511	0.295219	0.362772	0.381615	0.264988	1.19248	-0.232542	0.821032	0.125618	0.0888195	-0.299202	0.164442	-0.0295696	-0.0862751	0.135525	-0.0641365	0.216455	-0.197117	0.204018	0.128557	0.0254192	0.719221	0.160364	-0.366938	-0.020401	-0.187826	-0.0715218	0.179777	0.613487	0.0215855	-0.419235	-1.39121	-1.28543	-0.31431	-0.76092	-0.186069	-0.450708
-1.82088	-0.121556		-0.654214		-1.69527		0.564174								-0.747443					1.02039	0.633307	0.094182	0.108113	-1.13574			-2.54946	-1.82505					0.56176					0.124225	-0.740996	1.29845	-1.3349	0.507536	0.46882						-1.44051
0.075201	0.5301	-0.155294	0.283438	0.377491	0.443676	0.0285511	0.12211	-0.271765	0.0967388	0.165648	-0.295444	-0.66873	-0.480612	-0.210581	-0.12553	-0.88068	-0.562243	-0.376804	0.289816	-0.151127	-0.0253773	0.200092	-0.0425205	0.0189972	0.299517	0.0141354	-0.208317	0.306519	-0.677496	-0.218273	0.0483971	0.348459	-0.232348	-0.165291	-0.110146	-0.155519	0.31662	0.0291977	0.152382	0.0534592	0.302689	0.480026	0.302979	-0.112844	-0.145775	-0.0692749	-0.104061	-0.157532	0.161989
0.526604	-0.381872	0.152004	-0.793535	-0.4226	-1.03671	0.230888	0.260427	0.0856056	0.24036	-0.141535	0.488979	0.416739	1.01544	1.32874	0.947754	1.04424	1.06548	0.339638	0.206909	0.21818	1.08447	0.630051	0.290628	1.46472	-0.25782	-0.429598	-0.574036	0.141663	0.371021	1.27373	0.624119	0.454836	0.292761	0.436064	-0.0811005	-0.437757	0.193958	0.319155	0.481354	-0.679005	-0.202765	-0.869156	0.407309	-2.29355	-1.7772	-1.62612	-1.68673	-2.10934	-1.99169
-0.208302	0.0946426	-0.3438	-0.446983	-0.0260391	-0.202114	0.00947762	0.47298	0.0185947	0.197969	-0.210613	-0.248343	0.31769	0.582376	0.328514	0.837328	0.898136	0.225658	1.3973	0.304136	0.923138	0.265671	0.30328	0.310726	-0.00408173	0.159613	-0.496471	-0.223364	0.0377388	0.0170937	0.0283089	0.0183697	0.177635	-0.72621	0.400509	0.511351	-0.733194	0.364	-0.0327339	0.0967808	0.678907	0.050539	-0.0235062	-0.52099	-3.2414	-3.09578	-2.52661	-3.39406	-3.2236	-2.71177
0.0597763	-0.340166	-0.222895	0.0165577	0.176584	0.240028	0.123182	0.116783	0.0920696	-0.088274	0.125231	-0.0804195	0.394832	-0.00766945	-0.131817	-0.0667477	0.110918	-0.0303116	0.170103	-0.216979	0.0752525	-0.13031	-0.279984	-0.407148	-0.204952	0.0780334	0.200563	0.070303	-0.0426979	-0.0267982	-0.0290985	-0.315052	-0.239972	0.0951538	0.226868	0.105707	-0.262125	0.367186	-0.191757	-0.092617	0.109982	0.153254	-0.00723457	-0.0709534	-0.0162449	0.000799179	0.321358	-0.107441	0.314167	0.324709
-0.49295	-0.441574	0.446039	0.392147	0.594183	-0.232964	0.0584965	0.188578	-0.138401	0.505533	-0.305725	0.0105553	0.519708	0.45282	0.380051	0.483828	-0.124802	-0.475899	0.541334	-1.17334	-0.488722	-1.48713	-1.37334	-0.614725	-0.272547	-0.23455	-0.108568	-0.255245	-0.542572	-0.120029	0.0377522	0.177423	-0.29192	0.451591	0.504686	0	-0.826199	-0.610658	-0.844579	-0.154667	0.616114	0.573469	-0.903584	0.232447	0.520712	0.00960922	0.565838	0.27784	0.980484	0.331093
-0.27805	-0.11416	-0.390971	-0.0459146	0.302867	-0.637067	-0.0432653	0.00640583	0.102469	0.419459	-0.552325	0.444493	-0.762366	0.27282	0.20345	0.31704	0.468335	-0.31923	-0.0699797	-0.797315	-2.08578	-1.34545	-1.23693	-1.01897	-0.673793	-0.372624	-0.744195	-0.542586	-0.635104	0.264695	0.0482206	0.0840502	-0.155238	0.593507	0.145427	-0.318101	-0.449761	-1.01944	0.713908	-0.376998	-0.0213194	0.233859	-1.39894	0.0273466	0.592576	0.631774	0.883323	0.721585	0.4584	0.854959
0.122379	0.473127	0.709934	0.229818	-0.227308	-0.505976	-0.0585251	-0.296276	0.152342	0.253963	-0.0791225	0.130974	-0.752752	0.269049	0.624805	-0.216789	0.0647392	-0.82202	-0.565201	-0.236526	-2.35961	-2.03485	-0.723736	-1.19652	-0.413159	-0.418526	-0.727909	-0.0810986	0.325563	-0.0981216	1.04815	0.408941	0.358841	0.17787	0.280243	-0.386559	-0.310308	-1.52829	-1.44015	-0.188412	-0.416067	-0.418707	-1.28101	0.279722	0.422962	0.725733	0.401423	-0.0391407	0.258831	0.774454
0.122379	0.473127	0.709934	0.229818	-0.227308	-0.505976	-0.0585251	-0.296276	0.152342	0.253963	-0.0791225	0.130974	-0.752752	0.269049	0.624805	-0.216789	0.0647392	-0.82202	-0.565201	-0.236526	-2.35961	-2.03485	-0.723736	-1.19652	-0.413159	-0.418526	-0.727909	-0.0810986	0.325563	-0.0981216	1.04815	0.408941	0.358841	0.17787	0.280243	-0.386559	-0.310308	-1.52829	-1.44015	-0.188412	-0.416067	-0.418707	-1.28101	0.279722	0.422962	0.725733	0.401423	-0.0391407	0.258831	0.774454
-0.358089	-0.520239	0.0493279	0.146011	0.209385	0.224016	-0.230991	-0.0247173	0.0484123	-0.110485	-0.0919628	-0.148571	0.416313	-0.112499	-0.0577183	-0.120489	0.391685	0.385725	0.572811	-0.763723	0.427097	0.171503	-0.461891	0.194414	-0.262918	-0.290752	-0.144291	-0.248722	-0.447105	-0.0535221	-0.110924	-0.378757	-0.676834	-0.280134	-0.446793	0.0451603	-0.476088	0.575148	0.174421	-0.0213795	0.0551262	-0.263767	-0.10993	-0.189394	0.115641	0.0679798	0.110567	0.323208	0.558445	-0.0418892
0.0886765	-0.123085	-0.0797062	0.187864	0.246647	0.3743	0.413967	0.473446	-0.00470352	-0.0153732	0.0896454	-0.567106	0.783682	-0.0212708	-0.116171	-0.209146	0.243639	-0.0150509	0.00714302	-1.0025	-1.21048	-1.36002	-1.17685	-1.38573	-0.61064	0.195311	0.132185	-0.20731	0.0923481	-0.243237	0.125584	-0.0899696	-0.109129	0.250614	0.176373	-0.0887012	-0.260971	-1.1989	-1.3738	-1.25542	0.00489044	0.188807	-0.695158	-0.0230389	0.260164	0.364298	0.518127	0.0289459	0.454514	0.944763
-0.0518017	0.00752831	-0.0232668	0.257992	-0.14679	-0.130274	0.168789	0.0372095	0.678211	-0.205873	0.912466	0.760422	1.01845	-0.172508	0.0976219		2.48546	1.18302	2.16472							0.636438	1.00563	-0.489201	-0.526644	0.168787	0.87782	0.166677	-0.0606194	-0.483765		-0.731805	-0.13982	0.304189	0.240215	-0.80213	-0.320925	-0.529673	-1.21996	0.143124	0.276954	-0.415676	-0.291897	0.555145	-0.233369	0.122881
-0.74662	-0.338978	-0.227125	-0.275091	-0.0814323	-0.0119629	-0.0781193	-0.0228434	-0.0523243		-0.246748	0.0667439	-0.350574	-0.481815	-0.340937	-0.461336	-0.0527687	0.407606	0.241705	-0.0841846	-0.138229	0.00599098	-0.428662	-0.0104675	-0.512953	-0.127632		0.0249472	-0.256706	-0.187473	-0.127563	-0.509997	-0.595523	-0.183903	-0.441051	-0.175577	-0.296715	0.51411	0.335255	0.508541	0.380327	0.0513802	0.0553493	-0.169876	0.602491	0.446276	0.620827	0.475952	0.613939	0.643841
0.0497684	0.199686	0.281321	0.099247	0.116711	-0.627474	-0.385134	-0.58688	0.0973759	0.257092	-0.515341	0.161711	-0.372079	0.108648	0.0129356	0.133579	0.187057	0.330055	0.0145359	-0.67338		-2.09327	-0.958957	-1.61609	-0.620167	-0.0478544	0.124155	-0.220014	-0.319328	0.545937	0.158046	0.218288	0.0159245	0.405048	0.165272	-0.543715	-0.292492	-0.967762	-1.71605	-0.626703	-0.547009	-0.10877	-1.11361	0.358252	-0.0586662	0.451101	0.276064	0.671293	0.270359	0.198156
-0.0160007	-0.236456	-0.396479	-0.471426	-0.545933	-0.186342	-0.0697174	0.0679245	0.168388	-0.130117	-0.0287762	-0.105204	0.567355	-0.245895	-0.251995	-0.313026	-0.221039	-0.0596523	0.0513039	0.109396	0.722279	0.531055	0.157885	0.50923	0.159105	-0.0971889	0.0778751	-0.18458	-0.0542011	0.101694	-0.00663948	-0.31637	-0.0912533	0.0864906	0.146082	0.148798	0.0927029	0.585471	0.421631	0.412991	0.394041	0.284958	0.442228	-0.146662	-0.166216	-0.25032	-0.137495	-0.110962	0.0433483	-0.207415
0.256529	-0.470003	-0.033556	-1.6924	-3.14627	-1.06812	0.209978	0.208944	-0.574606	-0.0221291	-0.389328	-0.202114	-0.392441	-0.62546	-1.39284	-0.716728		-0.653875	-0.829983	0.085247	-0.172329	0.00731087	0.511309	0.0100803	0.231735	0.268265	0.764177	0.178686	0.415897	0.462315	0.218719	0.452023	0.539761	0.394503	0.628445	-0.0151234	0.119101	0.368414	0.206318	0.693735	-0.217459	0.280159	-0.205799	0.149666	-0.395531	-0.289972	-0.32233	-0.300379	-0.462212	-0.952633
0.184265	-0.0831528	0.192633	0.344847	-0.114498	-0.315807	0.102831	0.0309944	-0.0518055	0.0651169	-0.160719	0.180368	-0.655944	0.0491943	0.365309	0.269962	-0.343874	-0.575926	-0.484249	-0.236477	-2.53634	-1.38083	-0.0784931	-1.05152	-0.243649	0.419239	0.162283	-0.242004	0.305868	0.577164	0.227211	0.148335	0.390917	0.632504	0.430418	0.0461864	0.0715008	-0.960283	-0.961899	-0.219217	0.26029	0.404007	-0.164974	0.236403	-0.0211697	-0.0293617	0.67197	0.381872	0.503548	0.263088
0.18391	-0.083353	0.192345	0.344528	-0.114719	-0.316172	0.10231	0.0305729	-0.0526066	0.0641193	-0.161196	0.180401	-0.656268	0.0485439	0.364801	0.269709	-0.344128	-0.57653	-0.484398	-0.237051	-2.53668	-1.38108	-0.0786114	-1.05182	-0.243902	0.418627	0.16247	-0.24226	0.305513	0.576614	0.227003	0.148308	0.390663	0.63229	0.430086	0.0457706	0.0716743	-0.960537	-0.96258	-0.219795	0.260036	0.403563	-0.165041	0.235807	-0.021534	-0.0298862	0.671434	0.380955	0.502346	0.262991
0.302887	-1.45633	0.0070343	-1.52178		-1.91434	0.0478201	-0.0997639	-0.699821	-0.272083	-0.863586	0.152506	-0.170294	-1.02664	-0.622449	-1.54878		-0.621088	-1.86567	0.188257	0.0436497	0.122541	0.224792		0.0854969	-0.341627	0.320132	-0.430531	-0.494904	0.257225	0.462372	0.182571	0.224966	0.989	0.449629	0.212545	-0.773424	0.397634	-0.0743647	0.787453	0.138353	0.63485	-0.71174	0.45513	-0.594383	0.125456	0.253485	-0.141441	-0.160193	-0.654428
0.237913	-0.522982	-0.0233631	-1.47984	-1.88662	-1.13324	0.172235	0.200823	-0.505703	-0.0759869	-0.372381	0.0189667	-0.427834	-0.594122	-1.3624	-0.737974	-0.737654	-0.700127	-0.852825	0.0926456	-0.25318	0.0443287	0.480942	0.0015049	0.179419	0.420725	0.706787	0.0852432	0.362976	0.687555	0.244171	0.471533	0.528122	0.350447	0.552366	-0.01684	0.0724316	0.333939	0.177437	0.667978	-0.182964	0.307356	-0.188955	0.126085	-0.45783	-0.280809	-0.376297	-0.324549	-0.539089	-0.948019
0.127251	-0.312935	-0.00946999	-1.17693	-3.1145	-1.63588	-0.28414	-0.373253	-0.365025	-0.516743	-0.408028	-0.630455	-0.236103	-0.991446	-1.62437	-1.01603	-3.05192	-1.09441	-1.34665	0.134058	-0.252569	0.116486	0.30759	0.513561	0.468338	-0.195641	0.0914173	-0.220282	-0.152878	0.402487	0.0634918	0.528702	0.403547	0.681889	0.376358	-0.229855	0.0707359	0.342882	0.36846	0.677265	0.173244	0.334785	-0.236212	0.329121	-0.227804	0.0592613	-0.0647526	-0.226686	-0.337406	-0.655848
0.173212	-0.606508	-0.0102634	-1.17539	-3.12283	-1.62553	-0.280104	-0.375824	-0.357826	-0.497612	-0.472723	-0.632542	-0.227365	-0.967852	-1.62051	-0.987726	-3.06026	-1.09349	-1.33925	0.126553	-0.257616	0.1166	0.308853	0.520805	0.453243	-0.211267	0.282003	-0.22139	-0.405916	0.377094	0.0888271	0.509962	0.386391	0.685135	0.370771	-0.242893	0.0628452	0.342222	0.362165	0.662891	0.175943	0.325201	-0.212984	0.320784	-0.224638	0.0563145	-0.0663338	-0.217215	-0.322681	-0.636827
0.293696	0.289678	-0.156474	-0.228	-0.82783	-0.0550623	0.304101	0.320109	0.0687342	-0.173928	0.472812	0.116838	-1.21132	0.335982	0.216382	-0.0363245	-0.434718	-0.865731	-0.809876	0.397119	-1.03184	-0.641839	0.903871	-0.532096	-0.0463362	0.326365	0.245946	-0.15204	0.592748	0.0231295	0.222013	0.252248	0.468949	0.448949	0.437648	-0.0313387	0.337928	-0.396015	-0.616799	-0.373736	0.0785646	0.21943	0.755288	-0.0437536	0.213773	-0.278598	0.0179911	-0.90809	-0.333051	0.262059
0.293696	0.289678	-0.156474	-0.228	-0.82783	-0.0550623	0.304101	0.320109	0.0687342	-0.173928	0.472812	0.116838	-1.21132	0.335982	0.216382	-0.0363245	-0.434718	-0.865731	-0.809876	0.397119	-1.03184	-0.641839	0.903871	-0.532096	-0.0463362	0.326365	0.245946	-0.15204	0.592748	0.0231295	0.222013	0.252248	0.468949	0.448949	0.437648	-0.0313387	0.337928	-0.396015	-0.616799	-0.373736	0.0785646	0.21943	0.755288	-0.0437536	0.213773	-0.278598	0.0179911	-0.90809	-0.333051	0.262059
0.257253	-0.132503	-0.0717897	-0.939353	-2.0656	-0.0556059	0.0796099	0.451409	-0.274104	-0.129653	0.679326	-0.71275	-0.745242	-1.64848	-0.831717	-0.391496	-3.38751	-0.44436	-1.10942	0.700295	-0.00264072	-0.146092	0.0596552	-0.0914507	-0.139619	0.412185	0.457058	-0.233697	0.226375	0.116187	0.248713	0.878261	-0.018466	-0.659202	-0.262849	0.51521	0.97792	0.472452	0.495315	0.217847	0.239255	0.388553	0.608493	0.0886488	-0.0297575	0.333005	-0.61906	-0.695777	-0.0742388	-1.28484
-0.0794163	-0.575268	-0.233477	-1.12084	-3.989	-0.776615	-0.0809307	-0.00177956	-0.160662	-0.283497	-0.0740967	-0.540758	0.217802		-1.37533					0.0991497	0.236687	-0.0326557	-0.0385056	0.0267353	0.0639019	0.10507	0.0169849	0.106436	-0.0148125	0.236814	0.0973797	-0.0856361	-0.0374889	0.0142555	0.0135689	0.23752	0.0544052	0.0819569	-0.161726	0.361008	-0.00824356	0.219795	0.0614891	-0.0578785	-0.519604	-0.378159	-0.328081	-0.530111	-0.268293	-0.685867
-0.497226					-0.17959							0.000299406	-0.146083		-0.152793		0.15101		-0.182254	0.982852	1.01994	0.420342	0.876013	0.231111	-0.108113			-0.414381			-0.44148	-0.705586			0.209228		-0.000285149		-0.216344	0.0797644	-0.328919	0.75845	-0.561643
	0.224877	-0.0148821	0.443226	0.85262	0.565874	-0.110099	-0.239642	0.14247	0.753462	-0.37141	0.477664		-0.273704	0.30173	-0.150163	0.0162868	0.207023		-0.493438	0.127758	0.0550871	-0.322844	-0.154469	-0.519168	0.108079	0.119163	0.503789		-0.285291	-0.577931	-1.00422	-0.384477		-0.0361223	-0.0280733	-0.415507	-0.0327864	-0.376248	-0.251597		0.0131845	-0.0131845	-0.0291071	0.557002	0.684999	0.640674	0.800381	1.0505	0.80585
-0.741318	0.263787	-0.100992	0.854279	1.82315	0.899107	-0.792526	-0.306396	0.299366	0.292725	-0.122359	-0.0343533		0.805841	1.0647	1.11237	1.49555	0.976824	1.03454	-0.86442	-0.00830269	-1.05971		-0.4695		-0.773645				-0.990091	-0.717157	-1.10249	-0.900805	-1.12283	-0.821945	-0.67101		-0.598412					-0.915415	-0.741778	0.413952	-0.244	0.197738	0.0476322	0.273554	0.970314
0.0547237	-0.707456	-0.382968	-1.29616	-0.963029	-1.31739	-0.04	0.0710478	-0.587644	-0.97259	-0.412602	0.124505	-0.850394	0.320685	-0.447239	0.339087	-0.643872	-0.175655	0.56496	0.0786486	0.195695	0.387515	0.221427	0.326293	0.121099	0.190917	0.193654	-0.192107	0.166183	0.170396	0.199298	0.00376606	0.127614	-0.120896	-0.0257215	0.279693	0.291863	0.231649	0.103528	-0.126283	0.389701	0.149175	0.129758	0.00222492	-1.40206	-1.73647	-1.54038	-1.32325	-1.97546	-1.67104
0.781696	-1.43262	-1.5967			-1.36853	0.220734	-0.510124	-0.706165	-1.73914	-1.01254	-1.51447	0.925805							0.0986423	-0.179281	0.166992	0.273376	0.30224	1.30226	0.156879	-0.520515	-0.424747	0	1.19999	0.741072	0.565866	0.385733	0.922947	0.284056	0.771712	0.420698	-0.892151	0.906488	0.211823	-0.563632	0.123863	-0.819477	0.43037	-1.32358	-1.36183	-1.73858	-1.38083	-1.05399	-1.71625
0.474964	-1.13789	-0.318718	-2.3798	-4.81229	-1.68167	0.374462	0.665274	-0.203758	-0.382065	-0.512777	-0.696867	-0.33675	-2.81207	-2.37483	-4.04814	-3.96584	-4.83072	-4.06175	0.392769	-0.0322533	0.550484	0.758085	0.375774	0.709684	0.388781	0.199469	0.444328	-0.00200272	0.830482	0.414095	0.633835	0.529806	0.815641	0.628204	0.0100956	-0.0202332	-0.942898	0.374191	0.280573	0.345852	0.386753	-0.219965	0.335733	-0.724857	-0.585514	-0.657583	-0.863585	-0.51815	-2.08517
-0.146599	-0.0996485	0.178722	-0.466208	-0.783115	-0.162064	-0.0631371	0.0495052	0.0969944	-0.0877876	0.295191	-0.113987	0.10532	-0.876938	-0.771593	-0.656799	-0.697887	-0.552484	-0.440382	0.066905	0.154095	0.0938358	-0.137783	0.283403	0.145349	-0.0506783	0.0029335	-0.320713	-0.271479	-0.221182	0.131325	-0.121119	-0.19929	-0.256701	-0.164907	-0.0871696	-0.252129	0.387995	0.285149	0.0367203	0.421862	0.0746517	0.0682087	-0.105536	0.243752	0.307543	0.25913	0.374439	0.218206	-0.10038
0.463689	0.715923	-0.148083	0.218876	0.034647	0.635332	0.124418	0.251465	-0.15727	0.00922775	0.414095	0.175213	-0.201174	0.507233	0.371271	0.174135	-0.23469	-0.277323	-1.03863	0.388617	0.55097	-0.110914	0.304995	-0.639643	0.449541	0.131584	0.206263	0.144503	0.204575	-0.000846863	0.0701466	0.100349	0.320492	0.0802174	0.231201	-0.0259247	0.165239	-1.68226	-1.43427	-1.02082	-0.767553	0	-0.11797	-0.234035	-1.29727	-1.12816	-1.16411	-1.03578	-1.10321	-0.855755
1.1962	-1.23482	-1.1953			-1.5007	0.481979	0.781872	-1.05791	-1.37665	0.494652	-1.38099	-0.646616	-2.97912	-2.49076					1.21247	-0.608294	-0.433558	1.7781	1.08001	1.09005	1.32448	0.42732	0.352543	1.36598	0.0612907	0.541658	1.60844	2.20927	0.636639	-0.123211	-0.117193	1.27618	-1.16237	-0.559851	-0.249173	0.139836	0.428692	0.494158	0.834929	-0.7726	-0.225853	-1.46974	-1.56929	-2.14548	-2.01257
0.863847	0.296781	-0.140897	-1.74242	-2.47814	-0.773562	0.516269	0.455203	-0.565452	-0.594117	0.0399885	-0.183848	0.243122	-1.17307	-0.495244	-1.35462	-2.25123	-1.90304	-1.76552	0.805419	-0.567929	0.506936	1.26684	-0.199092	0.972451	0.511664	0.0404043	0.252027	0.628762	0.280456	0.323415	1.2567	1.22802	0.747947	0.143691	0.144797	0.893977	-1.28181	-0.128976	-0.243787	0.12885	0.158093	0.255795	0.894311	-0.535436	-0.113601	-1.64768	-1.39123	-1.64411	-1.56039
0.476347	-1.09851	-0.322456	-2.3751	-4.71736	-1.67103	0.360401	0.655962	-0.219862	-0.391798	-0.508795	-0.704603	-0.339954	-2.79677	-2.31491	-3.92163	-3.9259	-4.63489	-3.9864	0.391512	-0.0488682	0.532732	0.763008	0.382912	0.715981	0.383554	0.185549	0.433125	0	0.812868	0.414059	0.643034	0.535704	0.815866	0.608768	0.00565529	-0.0127659	-0.947376	0.320131	0.268631	0.342812	0.397131	-0.210588	0.328253	-0.728714	-0.581558	-0.667511	-0.877945	-0.539177	-2.10268
0.042614	-0.499804	-0.450394	-0.669397	-0.991222	-0.481329	-0.000459671	0.0521164	-0.266159	-0.338581	-0.11134	-0.480101	-0.19202	-1.03752	-0.961233	-0.963097	-0.950142	-1.12552	-0.909201	0.0682697	0.554787	0.283123	0.340498	-0.00456619	0.127928	0.398178	-0.0692005	0.102671	0.405909	0.271564	0.200039	-0.0867786	0.0275707	0.142706	0.0140152	0.402081	0.225594	-0.575205	0.0415287	-0.194181	0.241781	0.212807	0.503241	0.170795	-0.0813999	-0.0424786	0.11375	-0.116707	0.173372	-0.574522
-0.163754	0.312704				-0.0434389	-0.306469	-0.0383549	-0.102897		0.455971	-0.933585			-0.0102005					-0.0976448					-0.949842	0.269653	0.0533733	-0.142883	0.449413		0.0614433	-0.325563	-0.732801	0.240376	0.39558		0.570868				-0.153666	0.366512	1.12838		-0.157238			-0.150177		0.259929
0.00593567	-0.011797	-0.162401	0.0561333	0.0445232	-0.0327053	0.225327	0.281759	-0.151148	-0.000293732	0.113325	-0.118252	0.46356	0.0716496	0.235636	0.252747	0.587877	0.115858	0.57592	-0.157421	-0.0368481	0.271219	0.0772305	0.0595913	-0.0305882	0.232931	0.103777	-0.355532	-0.0337162	0.246952	0.181358	-0.0448093	0.234371	-0.37978	0.0707054	-0.33219	-0.118269	0.362757	0	-0.10498	0.311623	0.0399895	0.176258	0.0382919	-0.349287	-0.271553	-0.33374	-0.253271	-0.084137	-0.625467
0.0838699	0.221596	0.319036	0.138313	0.147633	-0.592243	-0.35717	-0.551823	0.127886	0.284878	-0.483078	0.194023	-0.341112	0.124186	0.0473709	0.147503	0.332182	0.353449	0.0258675	-0.647915		-2.06907	-0.927484	-1.58976	-0.583027	-0.0141363	0.148348	-0.185365	-0.293509	0.572493	0.0416222	0.237276	0.0503178	0.44574	0.200773	-0.502537	-0.267433	-1.11431	-1.69186	-0.598452	-0.515678	-0.0741768	-1.0763	0.392754	-0.0332355	0.481365	0.301392	0.713064	0.31566	0.217197
0.00978374	0.105519	-0.116122	-0.0402956	0.403642	-0.521823	-0.288466	-0.0143003	0.143281	0.147731	-0.533351	-0.0542479		0.557557	0.51323	0.68793	-0.100599	-0.177797	0.294137	-0.0481825				-1.29321	-0.244044	-0.0191441	-0.258316	-0.121734		0.018487	-0.388597	0.0547457	0.0651464	-0.264062	-0.138072		0.171155	-0.800076	-1.29142	-0.42389	-0.378524	-0.258307	-0.55726	0.0678396	0.182579	0.0246019	0.341546	0.211362	0.0502253	0.391718
0.172774	-0.188899	-0.058836	0.135747	-0.121408	-0.19361	0.215815	-0.0636492	-0.172554	-0.133185	0.0179644	-0.0379772	0.443107	0.476523	0.467385	-0.0373755	0.464371	0.686955	0.0226183	0.206317	0.119189	-0.0247736	0.497484	0.486329	0.165881				-0.816253			0.186397	0.509755	-0.264995	0.422095	0.134923	-0.0953512	0.233819	0.114203	0.63235	-0.034605	0.282091	-0.25277	-0.326556		-0.74477		-0.621774	-0.402696	0.306409
0.172774	-0.188899	-0.058836	0.135747	-0.121408	-0.19361	0.215815	-0.0636492	-0.172554	-0.133185	0.0179644	-0.0379772	0.443107	0.476523	0.467385	-0.0373755	0.464371	0.686955	0.0226183	0.206317	0.119189	-0.0247736	0.497484	0.486329	0.165881				-0.816253			0.186397	0.509755	-0.264995	0.422095	0.134923	-0.0953512	0.233819	0.114203	0.63235	-0.034605	0.282091	-0.25277	-0.326556		-0.74477		-0.621774	-0.402696	0.306409
0.204209	0.0196066	0.260442	0.372918	0.0185404	-0.264895	-0.296008	-0.243405	-0.0826235	-0.00305462	-0.50106	0.167144	0.0413329	0.505717	0.551154	0.450309	0.93098	0.427825	-0.0196714	-0.0505323	-0.514396	0.543513	0.282081	0.283597	0.219569	0.22099	-0.477152	-0.594836	-0.796193	-0.773116	-0.34813	0.253139	0.138888	-0.309024	-0.103833	-0.0400629	0.0236807	0.551511	0.197665	0.402644	-0.464965	0.0236559	-1.06396	0.0105085	-0.380836	-0.216012	-0.147161	-0.271031	-0.529359	-0.433253
-0.364641	-0.00937271	-0.590231	-0.53944	-0.697079	-0.0865965	-0.258831	-0.547998	-0.391934	-0.591636	-0.140158	-0.120028	0.0484888	-0.0941339	-0.2571	0.110902	-0.246154			-0.0928159	-0.313739	-0.904561		-0.549885	-0.108738	0.306	0.317904	0.252016	0.354961	0.313605	0.273392	-0.380246	-0.149563	0.436607	-0.441518	-0.470361	0.0290461	-0.193082	0.413103	-0.0173702	-0.0602508	0.315588	-0.118374	-0.213515	0.226387	0.150844	0.146086	0.114244	0.174505	0.476957
0.207781	0.214216	-0.278767	-0.177881	-0.0710125	0.0982666	0.0193024	0.301994	-0.022871	-0.4198	0.0989971	-0.0990543	0.0600565	0.458448	0.00634384	0.18384	0.40468	0.157213	-0.0134335	0.395063	0.520157	0.30003	0.191505	0.217237	0.650249	-0.719057	-0.975698	-0.921251	-0.403526	-0.386799	-0.924809	0.357456	0.451782	-0.481358	0.238237	0.0803795	0.0244446	0.0623569	0.361176	0.366673	0.185076	0.116072	0.10552	0.0375671	-0.577877	-0.369205	-0.823908	-0.593227	-0.184978	-0.487991
0.233596	-0.157963	-0.084579	0.297513	0.198415	0.0563474	0.314735	0.231422	0.0869393	0.332603	0.119737	-0.170867	0.89912	0.241432	0.0707917	0.208404	0.830104	0.684045	0.412878	0.136865	0.0357099	0.200395	0.0773053	0.399024	0.00862074	-0.0360789	-0.42772	-0.382825	0.0480599	-0.239141	-0.462006	0.053925	-0.0669332	-0.664665	0.139993	0.278539	0.0516953	0.206188	-0.0446181	-0.0160575	0.172298	0.0721011	0.0929532	-0.314065	-0.425463	-0.452734	-0.350447	-0.481842	-0.305746	-0.0147367
-0.15417	-0.350329	-0.0545893	0.21301	-0.0141554	-0.0185556	0.144414	0.0624495	0.00521183	-0.0277643	0.144256	-0.350439	0.97066	0.187699	0.192576	0.184176	0.835166	0.588052	0.338872	-0.12581	-0.0718756	0.248282	0.0901423	0.299144	-0.0728273				-0.809965			0.0496225	-0.390551		0.162938	0.281238	-0.317711	0.332728	0.145785	0.242547	0.102054	-0.0897074	0.150022	-0.453804		-1.27927		-1.46384		-0.627803
0.049963	0.0220966	-0.24638	0.325935	-0.625246	0.35795	0.353697	0.6457	-0.0415421	0.0288601	0.448683	-0.571987	1.44774	1.13766	0.538286	0.706455	1.09603	0.16172	1.03086	0.285505	-0.132374	0.579672	0.348469	0.0882511	1.12807	-2.11824	-1.91643	-2.34189	-0.68681	-2.28773	-2.27346	0.370024	0.523893	-0.869617	1.17263	0.836876	-0.316776	-0.00465012	-0.101566	0.366766	0.515604	1.15272	1.16497	-0.229696	-1.87247	-1.34124	-1.30374	-1.36093	-0.302362	-0.898357
-0.291637	-0.245684	-0.182028	0.253843	0.559832	0.0821819	0.0104046	0.281639	-0.0612354	0.0853882	0.150967	-0.403854	1.39291	0.649084	0.35681	0.541309	0.602837	0.799187	0.273527	0.0322781	0.0857162	0.400919	-0.0795288	0.00942421	0.245266	-1.15943	-1.19219	-1.17466	-0.920725	-1.50269	-1.55665	-0.135214	-0.294907	-1.15448	0.520325	0.705793	-0.210394	0.40403	0.0576096	0.521906	0.0728512	0.0230179	-0.039156	-0.653906	-1.33519	-1.05439	-0.757017	-1.26435	-0.761885	-0.771353
0.0404472	-0.171087	-0.526837	-0.487807	0.239359	-0.326574	0.0802269	-0.0574322	0.983536	0.176344	-0.52035	-0.399123	0.623022	0.411291	-0.339304	-0.156448	-0.318346	0.192877	0.411148	-0.492422	0.474968	-0.325495	-0.345406	0.0533848	-0.491606	-0.118029	-0.23554	0.227083	-0.220964	-0.165237	-0.175198	-0.365755	-0.526277	0.214815	0.0569096	0.339146	-0.702326	0.0172863	-0.34445	-0.207628	0.352837	0.103506	0.154892	-0.198601	-0.141337	0.233416	0.0452671	-0.29834	0.619219	-0.149286
0.304578	-1.08462	0.250804	-0.0950289		-0.124748	-0.458919	0.222282	-0.897982	-0.398567	0.255228	-0.182658	-0.271275	-0.364296	-0.130807	-0.477073		0.0460129	-0.390984	-0.101624	-0.290452	0.193464	0.56058	0.756357	0.249136	0.626316	0.160704	-0.340775	-1.07575	-0.0743732	-1.07503	0.0356121	-0.286814	-0.0558825	0.0347958	-0.747161	-0.393137	0.382864	0.628002	0.455282	-1.06028	-0.192814	-0.391872	-0.0462685	-0.10797	0.199411	0.0338135	0.228191	-0.384876	0.228239
-0.488649	-0.632805	0.414219	0.778587	0.933126	0.134047	-0.193808	-0.500021	1.5261	1.32089	-0.323059	-0.131941	2.10644	-0.162355	-0.387753	-0.620737	1.96067	1.44068	1.82195	-0.951097	1.10928	0.178093	-0.72526	0.484209	-0.699722	-1.08439	-0.98452	0.601105	-0.959129	0.666739	0.276527	-1.31992	-1.17526	0.740923	0.400267	0.703362	-1.05791	0.46998	-0.0198727	0.28961	-0.867336	-0.624771	-0.704464	-0.41061	-0.0271683	-0.322437	1.28663	1.63176	1.69088	2.03491
-0.475574	-1.26187	-0.78076	-1.15452	-1.13935	-1.43741	-0.0830288	0.210129	-0.477052	-1.13319	-0.775738	-0.247467	0.398549	0.242247		-0.166231		0.084753	0.428522	-0.0405617	0.309462	0.452887	0.174694	0.0855675	-0.222275	0.153718	0.262846	-0.159233	-0.209814	-0.238794	-0.0714149	-0.0503616	-0.0528345	-0.0684175	0.20344	0.164017	-0.117357	0.346031	0.322512	0.112864	0.00135899	0.222157	0.193497		-1.07794	-0.626272	-0.719143	-1.04244	-0.718151	-0.804291
0.533099	0.55605	0.282918	-0.44873	-0.546003	-0.0657701	0.086422	-0.112717	-0.716885	-0.363277	0.0069685	-0.0636368	-0.419775	0.148944	0.455394	0.0406313	-0.696771	0.196114	0.00022316	0.542552	-0.733977	-0.416432	0.983606	0.0940313	0.69176	0.370282	0.452441	-0.239311	0.0313101	0.324932	-1.20844	0.734981	0.51707	0.357541	-0.295491	-0.13254	-0.11066	0.138478	0.300767	0.372172	-0.305442	0.0598774	-0.547614	0.117337	-0.272824	0.359052	-0.789251	-0.520185	-0.46182	0.0828047
0.161835	0.297798	-0.359289	0.0275078	0.276173	0.176971	0.090126	0.183689	0.021225	-0.0354652	0.0197487	0.0101852	0.170498	-0.164635	-0.146688	0.0648441	-0.478426	0.136909	0.20219	-0.0189362	0.138832	0.15028	-0.0348396	0.350231	0.139097	0.109816	0.223171	-0.332207	0.0384369	0.160995	-0.526529	-6.68e-05	-0.210796	0.100405	0.0240707	0.203279	-0.148758	-0.450331	0.0463715	-0.116859	0.194086	0.0167408	0.256224	-0.362951	-0.127909	0.0799751	-0.340933	-0.337746	-0.131357	0.115738
-0.178246	-0.372873	-0.000249863	-0.251451	0.0176392	-0.681669	-0.31785	-0.112524	-0.110291	-0.0874004	-0.973618	-0.0869541	-0.693047	0.0884056	0.043354	0.326069	0.569765	-0.555761	0	-0.301085	-0.441538	0.218916	0.0582771	0.413216	0.0767498	-0.82695	-1.10458	-0.327705	-0.820984	-0.0810833	-0.110224	0.119089	-0.0734348	0.364294	-0.254332	-0.638626	-0.737389	0.199114	0.309826	0.317526	-0.341257	-0.288315	-1.49682	0.0378113	0.0373421	0.151731	0.286419	0.557749	-0.338013	0.111341
-0.341505	-0.410492	0.0863953	0.031599	0.136058	-0.0374699	0.200924	0.0789757	0.112598	0.533531	0.427263	0.359165	0.508795	-0.160933	0.144252	0.360359	0.0982342	0.954872	0.826719	-0.204945	0.504103	-0.0961552	0.184874	-0.0282536	-0.456215	0.137255	0.0816269	-0.0156212	0.054471	-0.361856	0.211395	-0.236565	-0.273979	-0.325426	0.174847	0.146332	-0.195988	-0.676501	-0.504201	-0.915558	-0.307081	-0.322609	0.383068	-0.687423	-0.807358	-0.716903	-0.0720387	-0.479059	-0.0481739	-1.02031
-0.647717	-0.336163	-0.26318	-0.389905	0.467058	-0.327124	-0.157541	-0.308995	0.331373	0.902637	0.044198	0.0240445	0.189448	1.06885	0.726793	0.742592	1.13816	1.1409	1.76977	-0.527339	0.310727	0.165728	-0.328909	0.00107622	-0.491252	-0.236923	-0.568592	0.301322	-0.269835	-0.303533	-0.100044	-0.274254	-0.133479	-0.192717	0.259548	-0.069953	-0.861424	-0.164794	-0.963427	-1.14273	-1.1305	-1.2784	-0.54759	-0.878085	-1.45739	-1.1024	-0.196131	-0.735442		-1.00615
0.276214	0.25974	-0.10353		0.0297499	-1.19977	0.0174875	0.079215	-0.133584	-0.159696	0.0262632	-0.0342779	0.208711	-0.108029	0.055644	0.0456495	-0.343264	0.18538	0.0341883	0.0188303	-0.00770092	-0.0765638	0.0201607	-0.04039	0.0969801	0.0660048	0.292453	-0.0408525	0.0408583	0.147855	-0.0245848	-0.0849581	-0.148542	-0.0894423	-0.061202	0.175689	-0.0200872	-0.0992823		-0.03127	0.0975504	0.0872355	0.220073	0.0285788	0.16384	-0.104403	0.126346	0.0877981	-0.0590105	0.115764
[truncated: 28 more columns]
