# Supplementary material for: Rapid and site-specific deep phosphoproteome profiling by data-independent acquisition without the need for spectral libraries
Source: Nat Commun. 2020 Feb 7;11:787. doi: 10.1038/s41467-020-14609-1 (PMC7005859; doi:10.1038/s41467-020-14609-1)
Supplement: Supplementary file 11 — Supplementary Data 8 [file 41467_2020_14609_MOESM11_ESM.xlsx]

## Sheet: PRIDE archive files
Supplementary Data 8
Roadmap to PRIDE archive files
Raw file	Associated with figure	Spectral library used for analysis	Spectronaut search files	Spectronaut result file	Max Quant result file
20171001_QE3_nLC7_DBJ_SA_DIAphos_2s_15k_15min_01.raw
20171001_QE3_nLC7_DBJ_SA_DIAphos_2s_15k_15min_02.raw
20171001_QE3_nLC7_DBJ_SA_DIAphos_2s_30k_15min_01.raw
20171001_QE3_nLC7_DBJ_SA_DIAphos_2s_30k_15min_02.raw
20171001_QE3_nLC7_DBJ_SA_DIAphos_3s_15k_15min_01.raw
20171001_QE3_nLC7_DBJ_SA_DIAphos_3s_15k_15min_02.raw	Figure 1a, 1b, 1d, 1f, 1g, 1h, S1c, S1d	HeLa 15min phospho library.kit	20190501_163321_DIAoptimization-HeLa-CycleTime-LocProb-075-Score-1.sne	20190501_161834_DIAoptimization-HeLa-CycleTime-LocProb-0-75-Score-1_Report.txt
20171001_QE3_nLC7_DBJ_SA_DIAphos_3s_30k_15min_01.raw
20171001_QE3_nLC7_DBJ_SA_DIAphos_3s_30k_15min_02.raw
20171001_QE3_nLC7_DBJ_SA_DIAphos_4s_15k_15min_01.raw
20171001_QE3_nLC7_DBJ_SA_DIAphos_4s_15k_15min_02.raw
20171001_QE3_nLC7_DBJ_SA_DIAphos_4s_30k_15min_01.raw
20171001_QE3_nLC7_DBJ_SA_DIAphos_4s_30k_15min_02.raw
20171001_QE3_nLC7_DBJ_SA_LFQphos_LCMS_Rep_01.raw
20171001_QE3_nLC7_DBJ_SA_LFQphos_LCMS_Rep_02.raw
20171001_QE3_nLC7_DBJ_SA_LFQphos_LCMS_Rep_03.raw
20171001_QE3_nLC7_DBJ_SA_LFQphos_LCMS_Rep_04.raw
20171001_QE3_nLC7_DBJ_SA_LFQphos_LCMS_Rep_05.raw					Phospho (STY)Sites.txt
20171001_QE3_nLC7_DBJ_SA_LFQphos_LCMS_Rep_06.raw	Figure 1a, 1b, 1c, 1e, 1g, 1h	N/A			modificationSpecificPeptides.txt
20171001_QE3_nLC7_DBJ_SA_LFQphos_Tech_Rep_01.raw					evidence.txt
20171001_QE3_nLC7_DBJ_SA_LFQphos_Tech_Rep_02.raw
20171001_QE3_nLC7_DBJ_SA_LFQphos_Tech_Rep_03.raw
20171001_QE3_nLC7_DBJ_SA_LFQphos_Tech_Rep_04.raw
20171001_QE3_nLC7_DBJ_SA_LFQphos_Tech_Rep_05.raw
20171001_QE3_nLC7_DBJ_SA_LFQphos_Tech_Rep_06.raw
20180810_QE3_nLC3_AH_DDA_H100_Y100_01.raw
20180810_QE3_nLC3_AH_DDA_H100_Y100_02.raw
20180810_QE3_nLC3_AH_DDA_H100_Y100_03.raw
20180810_QE3_nLC3_AH_DDA_H100_Y100_04.raw
20180810_QE3_nLC3_AH_DDA_H100_Y100_05.raw
20180810_QE3_nLC3_AH_DDA_H100_Y100_06.raw
20180810_QE3_nLC3_AH_DDA_H100_Y150_01.raw
20180810_QE3_nLC3_AH_DDA_H100_Y150_02.raw
20180810_QE3_nLC3_AH_DDA_H100_Y150_03.raw
20180810_QE3_nLC3_AH_DDA_H100_Y150_04.raw
20180810_QE3_nLC3_AH_DDA_H100_Y150_05.raw
20180810_QE3_nLC3_AH_DDA_H100_Y150_06.raw
20180810_QE3_nLC3_AH_DDA_H100_Y200_01.raw
20180810_QE3_nLC3_AH_DDA_H100_Y200_02.raw
20180810_QE3_nLC3_AH_DDA_H100_Y200_03.raw
20180810_QE3_nLC3_AH_DDA_H100_Y200_04.raw
20180810_QE3_nLC3_AH_DDA_H100_Y200_05.raw
20180810_QE3_nLC3_AH_DDA_H100_Y200_06.raw	Figure 1i, 1j, 1k, 1l, S1e, S1f
20180810_QE3_nLC3_AH_DDA_H100_Y25_01.raw
20180810_QE3_nLC3_AH_DDA_H100_Y25_02.raw
20180810_QE3_nLC3_AH_DDA_H100_Y25_03.raw
20180810_QE3_nLC3_AH_DDA_H100_Y25_04.raw
20180810_QE3_nLC3_AH_DDA_H100_Y25_05.raw
20180810_QE3_nLC3_AH_DDA_H100_Y25_06.raw
20180810_QE3_nLC3_AH_DDA_H100_Y50_01.raw
20180810_QE3_nLC3_AH_DDA_H100_Y50_02.raw
20180810_QE3_nLC3_AH_DDA_H100_Y50_03.raw
20180810_QE3_nLC3_AH_DDA_H100_Y50_04.raw
20180810_QE3_nLC3_AH_DDA_H100_Y50_05.raw
20180810_QE3_nLC3_AH_DDA_H100_Y50_06.raw
20180810_QE3_nLC3_AH_DDA_Honly_ind_01.raw
20180810_QE3_nLC3_AH_DDA_Honly_ind_02.raw
20180810_QE3_nLC3_AH_DDA_Honly_ind_03.raw
20180810_QE3_nLC3_AH_DDA_Yonly_ind_01.raw
20180810_QE3_nLC3_AH_DDA_Yonly_ind_02.raw
20180810_QE3_nLC3_AH_DDA_Yonly_ind_03.raw
20180815_QE3_nLC3_AH_DIA_Honly_ind_01.raw
20180815_QE3_nLC3_AH_DIA_Honly_ind_02.raw
20180815_QE3_nLC3_AH_DIA_Honly_ind_03.raw
20180815_QE3_nLC3_AH_DIA_Yonly_ind_01.raw
20180815_QE3_nLC3_AH_DIA_Yonly_ind_02.raw
20180815_QE3_nLC3_AH_DIA_Yonly_ind_03.raw
20180816_QE3_nLC3_AH_DIA_H100_Y100_01.raw
20180816_QE3_nLC3_AH_DIA_H100_Y100_02.raw
20180816_QE3_nLC3_AH_DIA_H100_Y100_03.raw
20180816_QE3_nLC3_AH_DIA_H100_Y100_04.raw
20180816_QE3_nLC3_AH_DIA_H100_Y100_05.raw
20180816_QE3_nLC3_AH_DIA_H100_Y100_06.raw
20180816_QE3_nLC3_AH_DIA_H100_Y150_01.raw
20180816_QE3_nLC3_AH_DIA_H100_Y150_02.raw
20180816_QE3_nLC3_AH_DIA_H100_Y150_03.raw
20180816_QE3_nLC3_AH_DIA_H100_Y150_04.raw
20180816_QE3_nLC3_AH_DIA_H100_Y150_05.raw	Figure 1i, 1j, 1k, 1l, S1e, S1f	RPE1-phospho-library-15min.kit	20190523_232449_DIA_dilution_benchmark_nLClib_5PTMs_20190523.sne	20190523_232956_DIA_dilution_benchmark_nLClib_5PTMs_20190523_Report.xls
20180816_QE3_nLC3_AH_DIA_H100_Y150_06.raw		Yeast-phospho-library-15min.kit	20190511_213828_dDIA.sne	20190515_153557_dDIA_Report_Qvalue_noimput_LocNorm.xls
20180816_QE3_nLC3_AH_DIA_H100_Y200_01.raw
20180816_QE3_nLC3_AH_DIA_H100_Y200_02.raw
20180816_QE3_nLC3_AH_DIA_H100_Y200_03.raw
20180816_QE3_nLC3_AH_DIA_H100_Y200_04.raw
20180816_QE3_nLC3_AH_DIA_H100_Y200_05.raw
20180816_QE3_nLC3_AH_DIA_H100_Y200_06.raw
20180816_QE3_nLC3_AH_DIA_H100_Y25_01.raw
20180816_QE3_nLC3_AH_DIA_H100_Y25_02.raw
20180816_QE3_nLC3_AH_DIA_H100_Y25_03.raw
20180816_QE3_nLC3_AH_DIA_H100_Y25_04.raw
20180816_QE3_nLC3_AH_DIA_H100_Y25_05.raw
20180816_QE3_nLC3_AH_DIA_H100_Y25_06.raw
20180816_QE3_nLC3_AH_DIA_H100_Y50_01.raw
20180816_QE3_nLC3_AH_DIA_H100_Y50_02.raw
20180816_QE3_nLC3_AH_DIA_H100_Y50_03.raw
20180816_QE3_nLC3_AH_DIA_H100_Y50_04.raw
20180816_QE3_nLC3_AH_DIA_H100_Y50_05.raw
20180816_QE3_nLC3_AH_DIA_H100_Y50_06.raw
20181116_QE3_nLC3_AH_SA_PhosTest_DDA_1000xYeast-JPTstySig123_1.raw
20181116_QE3_nLC3_AH_SA_PhosTest_DDA_1000xYeast-JPTstySig123_2.raw
20181116_QE3_nLC3_AH_SA_PhosTest_DDA_1000xYeast-JPTstySig123_3.raw
20181116_QE3_nLC3_AH_SA_PhosTest_DDA_100xYeast-JPTstySig123_1.raw
20181116_QE3_nLC3_AH_SA_PhosTest_DDA_100xYeast-JPTstySig123_2.raw
20181116_QE3_nLC3_AH_SA_PhosTest_DDA_100xYeast-JPTstySig123_3.raw
20181116_QE3_nLC3_AH_SA_PhosTest_DDA_10xYeast-JPTstySig123_1.raw
20181116_QE3_nLC3_AH_SA_PhosTest_DDA_10xYeast-JPTstySig123_2.raw
20181116_QE3_nLC3_AH_SA_PhosTest_DDA_10xYeast-JPTstySig123_3.raw
20181116_QE3_nLC3_AH_SA_PhosTest_DDA_1xYeast-JPTstySig123_1.raw
20181116_QE3_nLC3_AH_SA_PhosTest_DDA_1xYeast-JPTstySig123_2.raw
20181116_QE3_nLC3_AH_SA_PhosTest_DDA_1xYeast-JPTstySig123_3.raw
20181116_QE3_nLC3_AH_SA_PhosTest_DIA_1000xYeast-JPTstySig123_1.raw
20181116_QE3_nLC3_AH_SA_PhosTest_DIA_1000xYeast-JPTstySig123_2.raw
20181116_QE3_nLC3_AH_SA_PhosTest_DIA_1000xYeast-JPTstySig123_3.raw
20181116_QE3_nLC3_AH_SA_PhosTest_DIA_100xYeast-JPTstySig123_1.raw
20181116_QE3_nLC3_AH_SA_PhosTest_DIA_100xYeast-JPTstySig123_2.raw
20181116_QE3_nLC3_AH_SA_PhosTest_DIA_100xYeast-JPTstySig123_3.raw				DirectDIA-JPTMix5-8_0.75cutoff_1scaling_report.xls
20181116_QE3_nLC3_AH_SA_PhosTest_DIA_10xYeast-JPTstySig123_1.raw	Figure 2c, 2d, 2e, S2a	JPT.kit		DirectDIA-SigmaMix5-8_0.75cutoff_1scaling_report.xls
20181116_QE3_nLC3_AH_SA_PhosTest_DIA_10xYeast-JPTstySig123_2.raw		Sigma.kit		20190327_JPT_1scaling_0cutoff_Report.xls
20181116_QE3_nLC3_AH_SA_PhosTest_DIA_10xYeast-JPTstySig123_3.raw				20190327_Sigma_1scaling_0cutoff_Report.xls
20181116_QE3_nLC3_AH_SA_PhosTest_DIA_1xYeast-JPTstySig123_1.raw
20181116_QE3_nLC3_AH_SA_PhosTest_DIA_1xYeast-JPTstySig123_2.raw
20181116_QE3_nLC3_AH_SA_PhosTest_DIA_1xYeast-JPTstySig123_3.raw
20190215_QE7_nLC3_ChKe_SA_SigmaMix5_DDA_1.raw
20190215_QE7_nLC3_ChKe_SA_SigmaMix5_DDA_2.raw
20190215_QE7_nLC3_ChKe_SA_SigmaMix5_DIA_1.raw
20190215_QE7_nLC3_ChKe_SA_SigmaMix5_DIA_2.raw
20190215_QE7_nLC3_ChKe_SA_SigmaMix6_DDA_1.raw
20190215_QE7_nLC3_ChKe_SA_SigmaMix6_DDA_2.raw
20190215_QE7_nLC3_ChKe_SA_SigmaMix6_DIA_1.raw
20190215_QE7_nLC3_ChKe_SA_SigmaMix6_DIA_2.raw
20190215_QE7_nLC3_ChKe_SA_SigmaMix7_DDA_1.raw
20190215_QE7_nLC3_ChKe_SA_SigmaMix7_DDA_2.raw
20190215_QE7_nLC3_ChKe_SA_SigmaMix7_DIA_1.raw
20190215_QE7_nLC3_ChKe_SA_SigmaMix7_DIA_2.raw
20190215_QE7_nLC3_ChKe_SA_SigmaMix8_DDA_1.raw
20190215_QE7_nLC3_ChKe_SA_SigmaMix8_DDA_2.raw
20190215_QE7_nLC3_ChKe_SA_SigmaMix8_DIA_1.raw
20190215_QE7_nLC3_ChKe_SA_SigmaMix8_DIA_2.raw
20171024_QE5_nLC3_DBJ_SA_LFQphos_RPE1_Pilot2_Cobimetinib_0-5uM_01.raw
20171024_QE5_nLC3_DBJ_SA_LFQphos_RPE1_Pilot2_Cobimetinib_0-5uM_02.raw
20171024_QE5_nLC3_DBJ_SA_LFQphos_RPE1_Pilot2_Cobimetinib_0-5uM_03.raw
20171024_QE5_nLC3_DBJ_SA_LFQphos_RPE1_Pilot2_Cobimetinib_5uM_01.raw
20171024_QE5_nLC3_DBJ_SA_LFQphos_RPE1_Pilot2_Cobimetinib_5uM_02.raw
20171024_QE5_nLC3_DBJ_SA_LFQphos_RPE1_Pilot2_Cobimetinib_5uM_03.raw
20171024_QE5_nLC3_DBJ_SA_LFQphos_RPE1_Pilot2_EGF_01.raw
20171024_QE5_nLC3_DBJ_SA_LFQphos_RPE1_Pilot2_EGF_02.raw					Phospho (STY)Sites.txt
20171024_QE5_nLC3_DBJ_SA_LFQphos_RPE1_Pilot2_EGF_03.raw	Figure 3a, 3b, 3c	N/A			modificationSpecificPeptides.txt
20171024_QE5_nLC3_DBJ_SA_LFQphos_RPE1_Pilot2_NoSerum_01.raw					evidence.txt
20171024_QE5_nLC3_DBJ_SA_LFQphos_RPE1_Pilot2_NoSerum_02.raw
20171024_QE5_nLC3_DBJ_SA_LFQphos_RPE1_Pilot2_NoSerum_03.raw
20171024_QE5_nLC3_DBJ_SA_LFQphos_RPE1_Pilot2_PD0325901_0-5uM_01.raw
20171024_QE5_nLC3_DBJ_SA_LFQphos_RPE1_Pilot2_PD0325901_0-5uM_02.raw
20171024_QE5_nLC3_DBJ_SA_LFQphos_RPE1_Pilot2_PD0325901_0-5uM_03.raw
20171024_QE5_nLC3_DBJ_SA_LFQphos_RPE1_Pilot2_PD0325901_5uM_02.raw
20171024_QE5_nLC3_DBJ_SA_LFQphos_RPE1_Pilot2_PD0325901_5uM_03.raw
20171125_QE7_nLC14_DBJ_SA_DIAphos_RPE1_pilot2_Cobimetinib_0-5uM_01.raw
20171125_QE7_nLC14_DBJ_SA_DIAphos_RPE1_pilot2_Cobimetinib_0-5uM_02.raw
20171125_QE7_nLC14_DBJ_SA_DIAphos_RPE1_pilot2_Cobimetinib_0-5uM_03.raw
20171125_QE7_nLC14_DBJ_SA_DIAphos_RPE1_pilot2_Cobimetinib_5uM_01.raw
20171125_QE7_nLC14_DBJ_SA_DIAphos_RPE1_pilot2_Cobimetinib_5uM_02.raw
20171125_QE7_nLC14_DBJ_SA_DIAphos_RPE1_pilot2_Cobimetinib_5uM_03.raw
20171125_QE7_nLC14_DBJ_SA_DIAphos_RPE1_pilot2_EGF_01.raw			20100113_125451_pilotExp-directDIA-LocProb-0-75.sne	20100113_092014_pilotExp-directDIA-LocProb-0-75_Report.txt
20171125_QE7_nLC14_DBJ_SA_DIAphos_RPE1_pilot2_EGF_02.raw		RPE1-phospho-library-15min.kit	20190331_142702_PilotExp-STYversion13-RPE-library-0-75cutoff-score-1.sne	20190329_235321_PilotExp-STYversion13-RPE-library-0-75cutoff-score-1_Report.txt
20171125_QE7_nLC14_DBJ_SA_DIAphos_RPE1_pilot2_EGF_03.raw	Figure 3a, 3b, 3d, 3e, 4d, S3c, S4a, S4b	Sharma-Bekker-Jensen-phospho-library.kit	20190331_143946_PilotExp-STYversion-13-Combined-library-0-75cutoff-score-1.sne	20190331_133821_PilotExp-STYversion-13-Combined-library-0-75cutoff-score-1_Report.txt
20171125_QE7_nLC14_DBJ_SA_DIAphos_RPE1_pilot2_NoSerum_01.raw			20190331_145328_PilotExp-STYversion-13-Sharma-library-0-75cutoff-score-1.sne	20190330_211330_PilotExp-STYversion-13-Sharma-library-0-75cutoff-score-1_Report.txt
20171125_QE7_nLC14_DBJ_SA_DIAphos_RPE1_pilot2_NoSerum_02.raw
20171125_QE7_nLC14_DBJ_SA_DIAphos_RPE1_pilot2_NoSerum_03.raw
20171125_QE7_nLC14_DBJ_SA_DIAphos_RPE1_pilot2_PD0325901_0-5uM_01.raw
20171125_QE7_nLC14_DBJ_SA_DIAphos_RPE1_pilot2_PD0325901_0-5uM_02.raw
20171125_QE7_nLC14_DBJ_SA_DIAphos_RPE1_pilot2_PD0325901_0-5uM_03.raw
20171125_QE7_nLC14_DBJ_SA_DIAphos_RPE1_pilot2_PD0325901_5uM_01.raw
20171125_QE7_nLC14_DBJ_SA_DIAphos_RPE1_pilot2_PD0325901_5uM_02.raw
20171125_QE7_nLC14_DBJ_SA_DIAphos_RPE1_pilot2_PD0325901_5uM_03.raw
20190122_QE5_nLC5_AH_LFQstoich_DDA_A_01.raw
20190122_QE5_nLC5_AH_LFQstoich_DDA_A_02.raw
20190122_QE5_nLC5_AH_LFQstoich_DDA_A_03.raw
20190122_QE5_nLC5_AH_LFQstoich_DDA_A_04.raw
20190122_QE5_nLC5_AH_LFQstoich_DDA_A_05.raw
20190122_QE5_nLC5_AH_LFQstoich_DDA_B_01.raw
20190122_QE5_nLC5_AH_LFQstoich_DDA_B_02.raw
20190122_QE5_nLC5_AH_LFQstoich_DDA_B_03.raw
20190122_QE5_nLC5_AH_LFQstoich_DDA_B_04.raw
20190122_QE5_nLC5_AH_LFQstoich_DDA_B_05.raw
20190122_QE5_nLC5_AH_LFQstoich_DDA_C_01.raw
20190122_QE5_nLC5_AH_LFQstoich_DDA_C_02.raw
20190122_QE5_nLC5_AH_LFQstoich_DDA_C_03.raw
20190122_QE5_nLC5_AH_LFQstoich_DDA_C_04.raw
20190122_QE5_nLC5_AH_LFQstoich_DDA_C_05.raw
20190122_QE5_nLC5_AH_LFQstoich_DDA_D_01.raw
20190122_QE5_nLC5_AH_LFQstoich_DDA_D_02.raw	Figure 4a, 4b, 4c
20190122_QE5_nLC5_AH_LFQstoich_DDA_D_03.raw
20190122_QE5_nLC5_AH_LFQstoich_DDA_D_04.raw
20190122_QE5_nLC5_AH_LFQstoich_DDA_D_05.raw
20190122_QE5_nLC5_AH_LFQstoich_DDA_E_01.raw
20190122_QE5_nLC5_AH_LFQstoich_DDA_E_02.raw
20190122_QE5_nLC5_AH_LFQstoich_DDA_E_03.raw
20190122_QE5_nLC5_AH_LFQstoich_DDA_E_04.raw
20190122_QE5_nLC5_AH_LFQstoich_DDA_E_05.raw
20190122_QE5_nLC5_AH_LFQstoich_DDA_F_01.raw
20190122_QE5_nLC5_AH_LFQstoich_DDA_F_02.raw
20190122_QE5_nLC5_AH_LFQstoich_DDA_F_03.raw
20190122_QE5_nLC5_AH_LFQstoich_DDA_F_04.raw
20190122_QE5_nLC5_AH_LFQstoich_DDA_F_05.raw
20190122_QE5_nLC5_AH_LFQstoich_DDA_G_01.raw
20190122_QE5_nLC5_AH_LFQstoich_DDA_G_02.raw
20190122_QE5_nLC5_AH_LFQstoich_DDA_G_03.raw
20190122_QE5_nLC5_AH_LFQstoich_DDA_G_04.raw
20190122_QE5_nLC5_AH_LFQstoich_DDA_G_05.raw
20190122_QE5_nLC5_AH_LFQstoich_DIA_A_01.raw
20190122_QE5_nLC5_AH_LFQstoich_DIA_A_02.raw
20190122_QE5_nLC5_AH_LFQstoich_DIA_A_03.raw
20190122_QE5_nLC5_AH_LFQstoich_DIA_A_04.raw
20190122_QE5_nLC5_AH_LFQstoich_DIA_A_05.raw
20190122_QE5_nLC5_AH_LFQstoich_DIA_B_01.raw
20190122_QE5_nLC5_AH_LFQstoich_DIA_B_02.raw
20190122_QE5_nLC5_AH_LFQstoich_DIA_B_03.raw
20190122_QE5_nLC5_AH_LFQstoich_DIA_B_04.raw
20190122_QE5_nLC5_AH_LFQstoich_DIA_B_05.raw
20190122_QE5_nLC5_AH_LFQstoich_DIA_C_01.raw
20190122_QE5_nLC5_AH_LFQstoich_DIA_C_02.raw
20190122_QE5_nLC5_AH_LFQstoich_DIA_C_03.raw
20190122_QE5_nLC5_AH_LFQstoich_DIA_C_04.raw
20190122_QE5_nLC5_AH_LFQstoich_DIA_C_05.raw		RPE1-phospho-library-15min.kit
20190122_QE5_nLC5_AH_LFQstoich_DIA_D_01.raw		LFQ_stoichiometry_benchmark.kit	20190526_020444_DIA_stoichiometry_benchmark_3libs.sne	20190526_012717_DIA_stoichiometry_benchmark_3libs_Report_cut0d75.xls
20190122_QE5_nLC5_AH_LFQstoich_DIA_D_02.raw	Figure 4a, 4b, 4c	Yeast-phospho-library-15min.kit
20190122_QE5_nLC5_AH_LFQstoich_DIA_D_03.raw
20190122_QE5_nLC5_AH_LFQstoich_DIA_D_04.raw
20190122_QE5_nLC5_AH_LFQstoich_DIA_D_05.raw
20190122_QE5_nLC5_AH_LFQstoich_DIA_E_01.raw
20190122_QE5_nLC5_AH_LFQstoich_DIA_E_02.raw
20190122_QE5_nLC5_AH_LFQstoich_DIA_E_03.raw
20190122_QE5_nLC5_AH_LFQstoich_DIA_E_04.raw
20190122_QE5_nLC5_AH_LFQstoich_DIA_E_05.raw
20190122_QE5_nLC5_AH_LFQstoich_DIA_F_01.raw
20190122_QE5_nLC5_AH_LFQstoich_DIA_F_02.raw
20190122_QE5_nLC5_AH_LFQstoich_DIA_F_03.raw
20190122_QE5_nLC5_AH_LFQstoich_DIA_F_04.raw
20190122_QE5_nLC5_AH_LFQstoich_DIA_F_05.raw
20190122_QE5_nLC5_AH_LFQstoich_DIA_G_01.raw
20190122_QE5_nLC5_AH_LFQstoich_DIA_G_02.raw
20190122_QE5_nLC5_AH_LFQstoich_DIA_G_03.raw
20190122_QE5_nLC5_AH_LFQstoich_DIA_G_04.raw
20190122_QE5_nLC5_AH_LFQstoich_DIA_G_05.raw
20180202_QE7_nLC7_DBJ_SA_DIAphos_RPE1_Akti_Akt-1-2_0-1_rep4_01.raw
20180202_QE7_nLC7_DBJ_SA_DIAphos_RPE1_Akti_Akt-1-2_0-1_rep5_01.raw
20180202_QE7_nLC7_DBJ_SA_DIAphos_RPE1_Akti_Akt-1-2_0-1_rep6_01.raw
20180202_QE7_nLC7_DBJ_SA_DIAphos_RPE1_Akti_Akt-1-2_1_rep4_01.raw
20180202_QE7_nLC7_DBJ_SA_DIAphos_RPE1_Akti_Akt-1-2_1_rep5_01.raw
20180202_QE7_nLC7_DBJ_SA_DIAphos_RPE1_Akti_Akt-1-2_1_rep6_01.raw
20180202_QE7_nLC7_DBJ_SA_DIAphos_RPE1_Akti_MK-2206_0-1_rep4_01.raw
20180202_QE7_nLC7_DBJ_SA_DIAphos_RPE1_Akti_MK-2206_0-1_rep5_01.raw
20180202_QE7_nLC7_DBJ_SA_DIAphos_RPE1_Akti_MK-2206_0-1_rep6_01.raw
20180202_QE7_nLC7_DBJ_SA_DIAphos_RPE1_Akti_MK-2206_1_rep4_01.raw
20180202_QE7_nLC7_DBJ_SA_DIAphos_RPE1_Akti_MK-2206_1_rep5_01.raw
20180202_QE7_nLC7_DBJ_SA_DIAphos_RPE1_Akti_MK-2206_1_rep6_01.raw
20180202_QE7_nLC7_DBJ_SA_DIAphos_RPE1_Akti_Perifosine_0-1_rep4_01.raw
20180202_QE7_nLC7_DBJ_SA_DIAphos_RPE1_Akti_Perifosine_0-1_rep5_01.raw
20180202_QE7_nLC7_DBJ_SA_DIAphos_RPE1_Akti_Perifosine_0-1_rep6_01.raw
20180202_QE7_nLC7_DBJ_SA_DIAphos_RPE1_Akti_Perifosine_1_rep4_01.raw
20180202_QE7_nLC7_DBJ_SA_DIAphos_RPE1_Akti_Perifosine_1_rep5_01.raw
20180202_QE7_nLC7_DBJ_SA_DIAphos_RPE1_Akti_Perifosine_1_rep6_01.raw
20180202_QE7_nLC7_DBJ_SA_DIAphos_RPE1_EGFRi_AG1478_0-1_rep4_01.raw
20180202_QE7_nLC7_DBJ_SA_DIAphos_RPE1_EGFRi_AG1478_0-1_rep5_01.raw
20180202_QE7_nLC7_DBJ_SA_DIAphos_RPE1_EGFRi_AG1478_0-1_rep6_01.raw
20180202_QE7_nLC7_DBJ_SA_DIAphos_RPE1_EGFRi_AG1478_1_rep4_01.raw
20180202_QE7_nLC7_DBJ_SA_DIAphos_RPE1_EGFRi_AG1478_1_rep5_01.raw
20180202_QE7_nLC7_DBJ_SA_DIAphos_RPE1_EGFRi_AG1478_1_rep6_01.raw
20180202_QE7_nLC7_DBJ_SA_DIAphos_RPE1_EGFRi_Erlotinib_0-1_rep4_01.raw
20180202_QE7_nLC7_DBJ_SA_DIAphos_RPE1_EGFRi_Erlotinib_0-1_rep5_01.raw
20180202_QE7_nLC7_DBJ_SA_DIAphos_RPE1_EGFRi_Erlotinib_0-1_rep6_01.raw
20180202_QE7_nLC7_DBJ_SA_DIAphos_RPE1_EGFRi_Erlotinib_1_rep4_01.raw
20180202_QE7_nLC7_DBJ_SA_DIAphos_RPE1_EGFRi_Erlotinib_1_rep5_01.raw
20180202_QE7_nLC7_DBJ_SA_DIAphos_RPE1_EGFRi_Erlotinib_1_rep6_01.raw
20180202_QE7_nLC7_DBJ_SA_DIAphos_RPE1_EGFRi_Lapatinib_0-1_rep4_01.raw
20180202_QE7_nLC7_DBJ_SA_DIAphos_RPE1_EGFRi_Lapatinib_0-1_rep5_01.raw
20180202_QE7_nLC7_DBJ_SA_DIAphos_RPE1_EGFRi_Lapatinib_0-1_rep6_01.raw
20180202_QE7_nLC7_DBJ_SA_DIAphos_RPE1_EGFRi_Lapatinib_1_rep4_01.raw
20180202_QE7_nLC7_DBJ_SA_DIAphos_RPE1_EGFRi_Lapatinib_1_rep5_01.raw
20180202_QE7_nLC7_DBJ_SA_DIAphos_RPE1_EGFRi_Lapatinib_1_rep6_01.raw
20180202_QE7_nLC7_DBJ_SA_DIAphos_RPE1_EGF_rep4_01.raw
20180202_QE7_nLC7_DBJ_SA_DIAphos_RPE1_EGF_rep6_01_20180207153522.raw
20180202_QE7_nLC7_DBJ_SA_DIAphos_RPE1_GSK3i_BIO_0-1_rep4_01.raw
20180202_QE7_nLC7_DBJ_SA_DIAphos_RPE1_GSK3i_BIO_0-1_rep5_01.raw
20180202_QE7_nLC7_DBJ_SA_DIAphos_RPE1_GSK3i_BIO_0-1_rep6_01.raw
20180202_QE7_nLC7_DBJ_SA_DIAphos_RPE1_GSK3i_BIO_1_rep4_01.raw
20180202_QE7_nLC7_DBJ_SA_DIAphos_RPE1_GSK3i_BIO_1_rep5_01.raw
20180202_QE7_nLC7_DBJ_SA_DIAphos_RPE1_GSK3i_BIO_1_rep6_01.raw
20180202_QE7_nLC7_DBJ_SA_DIAphos_RPE1_GSK3i_CHIR-99021_0-1_rep4_01.raw
20180202_QE7_nLC7_DBJ_SA_DIAphos_RPE1_GSK3i_CHIR-99021_0-1_rep5_01.raw
20180202_QE7_nLC7_DBJ_SA_DIAphos_RPE1_GSK3i_CHIR-99021_0-1_rep6_01.raw
20180202_QE7_nLC7_DBJ_SA_DIAphos_RPE1_GSK3i_CHIR-99021_1_rep4_01.raw
20180202_QE7_nLC7_DBJ_SA_DIAphos_RPE1_GSK3i_CHIR-99021_1_rep5_01.raw
20180202_QE7_nLC7_DBJ_SA_DIAphos_RPE1_GSK3i_CHIR-99021_1_rep6_01.raw
20180202_QE7_nLC7_DBJ_SA_DIAphos_RPE1_GSK3i_SB216763_0-1_rep4_01.raw
20180202_QE7_nLC7_DBJ_SA_DIAphos_RPE1_GSK3i_SB216763_0-1_rep5_01.raw
20180202_QE7_nLC7_DBJ_SA_DIAphos_RPE1_GSK3i_SB216763_0-1_rep6_01.raw
20180202_QE7_nLC7_DBJ_SA_DIAphos_RPE1_GSK3i_SB216763_1_rep4_01.raw
20180202_QE7_nLC7_DBJ_SA_DIAphos_RPE1_GSK3i_SB216763_1_rep5_01.raw
20180202_QE7_nLC7_DBJ_SA_DIAphos_RPE1_GSK3i_SB216763_1_rep6_01.raw
20180202_QE7_nLC7_DBJ_SA_DIAphos_RPE1_JNKi_JNK-IN-8_0-1_rep4_01.raw
20180202_QE7_nLC7_DBJ_SA_DIAphos_RPE1_JNKi_JNK-IN-8_0-1_rep5_01.raw
20180202_QE7_nLC7_DBJ_SA_DIAphos_RPE1_JNKi_JNK-IN-8_0-1_rep6_01.raw
20180202_QE7_nLC7_DBJ_SA_DIAphos_RPE1_JNKi_JNK-IN-8_1_rep4_01.raw
20180202_QE7_nLC7_DBJ_SA_DIAphos_RPE1_JNKi_JNK-IN-8_1_rep5_01.raw
20180202_QE7_nLC7_DBJ_SA_DIAphos_RPE1_JNKi_JNK-IN-8_1_rep6_01.raw
20180202_QE7_nLC7_DBJ_SA_DIAphos_RPE1_JNKi_SP-600125_0-1_rep4_01.raw
20180202_QE7_nLC7_DBJ_SA_DIAphos_RPE1_JNKi_SP-600125_0-1_rep5_01.raw
20180202_QE7_nLC7_DBJ_SA_DIAphos_RPE1_JNKi_SP-600125_0-1_rep6_01.raw
20180202_QE7_nLC7_DBJ_SA_DIAphos_RPE1_JNKi_SP-600125_1_rep4_01.raw
20180202_QE7_nLC7_DBJ_SA_DIAphos_RPE1_JNKi_SP-600125_1_rep5_01.raw
20180202_QE7_nLC7_DBJ_SA_DIAphos_RPE1_JNKi_SP-600125_1_rep6_01.raw
20180202_QE7_nLC7_DBJ_SA_DIAphos_RPE1_JNKi_Tanziternib_0-1_rep4_01.raw
20180202_QE7_nLC7_DBJ_SA_DIAphos_RPE1_JNKi_Tanziternib_0-1_rep5_01.raw
20180202_QE7_nLC7_DBJ_SA_DIAphos_RPE1_JNKi_Tanziternib_0-1_rep6_01.raw
20180202_QE7_nLC7_DBJ_SA_DIAphos_RPE1_JNKi_Tanziternib_1_rep4_01.raw
20180202_QE7_nLC7_DBJ_SA_DIAphos_RPE1_JNKi_Tanziternib_1_rep5_01.raw
20180202_QE7_nLC7_DBJ_SA_DIAphos_RPE1_JNKi_Tanziternib_1_rep6_01.raw	Figure 5a, 5b, 5c, 5d	RPE1-phospho-library-15min.kit	20190416_223157_Kinase-inhibitor-screen-3reps-STY-version13-LocProb-075-Score-1.sne	20190416_214744_Kinase-inhibitor-screen-3reps-STY-version13-LocProb-075-Score-1_Report.txt
20180202_QE7_nLC7_DBJ_SA_DIAphos_RPE1_MEKi_Cobimetinib_0-1_rep4_01.raw
20180202_QE7_nLC7_DBJ_SA_DIAphos_RPE1_MEKi_Cobimetinib_0-1_rep5_01.raw
20180202_QE7_nLC7_DBJ_SA_DIAphos_RPE1_MEKi_Cobimetinib_0-1_rep6_01.raw
20180202_QE7_nLC7_DBJ_SA_DIAphos_RPE1_MEKi_Cobimetinib_1_rep4_01.raw
20180202_QE7_nLC7_DBJ_SA_DIAphos_RPE1_MEKi_Cobimetinib_1_rep5_01.raw
20180202_QE7_nLC7_DBJ_SA_DIAphos_RPE1_MEKi_Cobimetinib_1_rep6_01.raw
20180202_QE7_nLC7_DBJ_SA_DIAphos_RPE1_MEKi_PD0325901_0-1_rep4_01.raw
20180202_QE7_nLC7_DBJ_SA_DIAphos_RPE1_MEKi_PD0325901_0-1_rep5_01.raw
20180202_QE7_nLC7_DBJ_SA_DIAphos_RPE1_MEKi_PD0325901_0-1_rep6_01.raw
20180202_QE7_nLC7_DBJ_SA_DIAphos_RPE1_MEKi_PD0325901_1_rep4_01.raw
20180202_QE7_nLC7_DBJ_SA_DIAphos_RPE1_MEKi_PD0325901_1_rep5_01.raw
20180202_QE7_nLC7_DBJ_SA_DIAphos_RPE1_MEKi_PD0325901_1_rep6_01.raw
20180202_QE7_nLC7_DBJ_SA_DIAphos_RPE1_MEKi_U0126_0-1_rep4_01.raw
20180202_QE7_nLC7_DBJ_SA_DIAphos_RPE1_MEKi_U0126_0-1_rep5_01.raw
20180202_QE7_nLC7_DBJ_SA_DIAphos_RPE1_MEKi_U0126_0-1_rep6_01.raw
20180202_QE7_nLC7_DBJ_SA_DIAphos_RPE1_MEKi_U0126_1_rep4_01.raw
20180202_QE7_nLC7_DBJ_SA_DIAphos_RPE1_MEKi_U0126_1_rep5_01.raw
20180202_QE7_nLC7_DBJ_SA_DIAphos_RPE1_MEKi_U0126_1_rep6_01.raw
20180202_QE7_nLC7_DBJ_SA_DIAphos_RPE1_NoSerum_rep2_01.raw
20180202_QE7_nLC7_DBJ_SA_DIAphos_RPE1_NoSerum_rep4_01.raw
20180202_QE7_nLC7_DBJ_SA_DIAphos_RPE1_NoSerum_rep6_01_2nd.raw
20180202_QE7_nLC7_DBJ_SA_DIAphos_RPE1_PI3Ki_LY294002_0-1_rep4_01.raw
20180202_QE7_nLC7_DBJ_SA_DIAphos_RPE1_PI3Ki_LY294002_0-1_rep5_01.raw
20180202_QE7_nLC7_DBJ_SA_DIAphos_RPE1_PI3Ki_LY294002_0-1_rep6_01.raw
20180202_QE7_nLC7_DBJ_SA_DIAphos_RPE1_PI3Ki_LY294002_1_rep4_01.raw
20180202_QE7_nLC7_DBJ_SA_DIAphos_RPE1_PI3Ki_LY294002_1_rep5_01.raw
20180202_QE7_nLC7_DBJ_SA_DIAphos_RPE1_PI3Ki_LY294002_1_rep6_01.raw
20180202_QE7_nLC7_DBJ_SA_DIAphos_RPE1_PI3Ki_PI3-kinase-alpha-inhibitor2_0-1_rep4_01.raw
20180202_QE7_nLC7_DBJ_SA_DIAphos_RPE1_PI3Ki_PI3-kinase-alpha-inhibitor2_0-1_rep5_01.raw
20180202_QE7_nLC7_DBJ_SA_DIAphos_RPE1_PI3Ki_PI3-kinase-alpha-inhibitor2_0-1_rep6_01.raw
20180202_QE7_nLC7_DBJ_SA_DIAphos_RPE1_PI3Ki_PI3-kinase-alpha-inhibitor2_1_rep4_01.raw
20180202_QE7_nLC7_DBJ_SA_DIAphos_RPE1_PI3Ki_PI3-kinase-alpha-inhibitor2_1_rep5_01.raw
20180202_QE7_nLC7_DBJ_SA_DIAphos_RPE1_PI3Ki_PI3-kinase-alpha-inhibitor2_1_rep6_01.raw
20180202_QE7_nLC7_DBJ_SA_DIAphos_RPE1_PI3Ki_Wortmannin_0-1_rep4_01.raw
20180202_QE7_nLC7_DBJ_SA_DIAphos_RPE1_PI3Ki_Wortmannin_0-1_rep5_01.raw
20180202_QE7_nLC7_DBJ_SA_DIAphos_RPE1_PI3Ki_Wortmannin_0-1_rep6_01.raw
20180202_QE7_nLC7_DBJ_SA_DIAphos_RPE1_PI3Ki_Wortmannin_1_rep4_01.raw
20180202_QE7_nLC7_DBJ_SA_DIAphos_RPE1_PI3Ki_Wortmannin_1_rep5_01.raw
20180202_QE7_nLC7_DBJ_SA_DIAphos_RPE1_PI3Ki_Wortmannin_1_rep6_01.raw
20180202_QE7_nLC7_DBJ_SA_DIAphos_RPE1_PKCi_BisindolylmaleimideI_0-1_rep4_01.raw
20180202_QE7_nLC7_DBJ_SA_DIAphos_RPE1_PKCi_BisindolylmaleimideI_0-1_rep5_01.raw
20180202_QE7_nLC7_DBJ_SA_DIAphos_RPE1_PKCi_BisindolylmaleimideI_0-1_rep6_01.raw
20180202_QE7_nLC7_DBJ_SA_DIAphos_RPE1_PKCi_BisindolylmaleimideI_1_rep4_01.raw
20180202_QE7_nLC7_DBJ_SA_DIAphos_RPE1_PKCi_BisindolylmaleimideI_1_rep5_01.raw
20180202_QE7_nLC7_DBJ_SA_DIAphos_RPE1_PKCi_BisindolylmaleimideI_1_rep6_01.raw
20180202_QE7_nLC7_DBJ_SA_DIAphos_RPE1_PKCi_Enzastaurin_0-1_rep4_01.raw
20180202_QE7_nLC7_DBJ_SA_DIAphos_RPE1_PKCi_Enzastaurin_0-1_rep5_01.raw
20180202_QE7_nLC7_DBJ_SA_DIAphos_RPE1_PKCi_Enzastaurin_0-1_rep6_01.raw
20180202_QE7_nLC7_DBJ_SA_DIAphos_RPE1_PKCi_Enzastaurin_1_rep4_01.raw
20180202_QE7_nLC7_DBJ_SA_DIAphos_RPE1_PKCi_Enzastaurin_1_rep5_01.raw
20180202_QE7_nLC7_DBJ_SA_DIAphos_RPE1_PKCi_Enzastaurin_1_rep6_01.raw
20180202_QE7_nLC7_DBJ_SA_DIAphos_RPE1_PKCi_Go-6983_0-1_rep4_01.raw
20180202_QE7_nLC7_DBJ_SA_DIAphos_RPE1_PKCi_Go-6983_0-1_rep5_01.raw
20180202_QE7_nLC7_DBJ_SA_DIAphos_RPE1_PKCi_Go-6983_0-1_rep6_01.raw
20180202_QE7_nLC7_DBJ_SA_DIAphos_RPE1_PKCi_Go-6983_1_rep4_01.raw
20180202_QE7_nLC7_DBJ_SA_DIAphos_RPE1_PKCi_Go-6983_1_rep5_01.raw
20180202_QE7_nLC7_DBJ_SA_DIAphos_RPE1_PKCi_Go-6983_1_rep6_01.raw
20180202_QE7_nLC7_DBJ_SA_DIAphos_RPE1_RAFi_LY-3009120_0-1_rep4_01.raw
20180202_QE7_nLC7_DBJ_SA_DIAphos_RPE1_RAFi_LY-3009120_0-1_rep5_01.raw
20180202_QE7_nLC7_DBJ_SA_DIAphos_RPE1_RAFi_LY-3009120_0-1_rep6_01.raw
20180202_QE7_nLC7_DBJ_SA_DIAphos_RPE1_RAFi_LY-3009120_1_rep4_01.raw
20180202_QE7_nLC7_DBJ_SA_DIAphos_RPE1_RAFi_LY-3009120_1_rep5_01.raw
20180202_QE7_nLC7_DBJ_SA_DIAphos_RPE1_RAFi_LY-3009120_1_rep6_01.raw
20180202_QE7_nLC7_DBJ_SA_DIAphos_RPE1_RAFi_SB-590885_0-1_rep4_01.raw
20180202_QE7_nLC7_DBJ_SA_DIAphos_RPE1_RAFi_SB-590885_0-1_rep5_01.raw
20180202_QE7_nLC7_DBJ_SA_DIAphos_RPE1_RAFi_SB-590885_0-1_rep6_01.raw
20180202_QE7_nLC7_DBJ_SA_DIAphos_RPE1_RAFi_SB-590885_1_rep4_01.raw
20180202_QE7_nLC7_DBJ_SA_DIAphos_RPE1_RAFi_SB-590885_1_rep5_01.raw
20180202_QE7_nLC7_DBJ_SA_DIAphos_RPE1_RAFi_SB-590885_1_rep6_01.raw
20180202_QE7_nLC7_DBJ_SA_DIAphos_RPE1_RAFi_Sorafenib_0-1_rep4_01.raw
20180202_QE7_nLC7_DBJ_SA_DIAphos_RPE1_RAFi_Sorafenib_0-1_rep5_01.raw
20180202_QE7_nLC7_DBJ_SA_DIAphos_RPE1_RAFi_Sorafenib_0-1_rep6_01.raw
20180202_QE7_nLC7_DBJ_SA_DIAphos_RPE1_RAFi_Sorafenib_1_rep4_01.raw
20180202_QE7_nLC7_DBJ_SA_DIAphos_RPE1_RAFi_Sorafenib_1_rep5_01.raw
20180202_QE7_nLC7_DBJ_SA_DIAphos_RPE1_RAFi_Sorafenib_1_rep6_01.raw
20180202_QE7_nLC7_DBJ_SA_DIAphos_RPE1_mTORi_Everolimus_0-1_rep4_01.raw
20180202_QE7_nLC7_DBJ_SA_DIAphos_RPE1_mTORi_Everolimus_0-1_rep5_01.raw
20180202_QE7_nLC7_DBJ_SA_DIAphos_RPE1_mTORi_Everolimus_0-1_rep6_01.raw
20180202_QE7_nLC7_DBJ_SA_DIAphos_RPE1_mTORi_Everolimus_1_rep4_01.raw
20180202_QE7_nLC7_DBJ_SA_DIAphos_RPE1_mTORi_Everolimus_1_rep5_01.raw
20180202_QE7_nLC7_DBJ_SA_DIAphos_RPE1_mTORi_Everolimus_1_rep6_01.raw
20180202_QE7_nLC7_DBJ_SA_DIAphos_RPE1_mTORi_Temsirolimus_0-1_rep4_01.raw
20180202_QE7_nLC7_DBJ_SA_DIAphos_RPE1_mTORi_Temsirolimus_0-1_rep5_01.raw
20180202_QE7_nLC7_DBJ_SA_DIAphos_RPE1_mTORi_Temsirolimus_0-1_rep6_01.raw
20180202_QE7_nLC7_DBJ_SA_DIAphos_RPE1_mTORi_Temsirolimus_1_rep4_01.raw
20180202_QE7_nLC7_DBJ_SA_DIAphos_RPE1_mTORi_Temsirolimus_1_rep5_01.raw
20180202_QE7_nLC7_DBJ_SA_DIAphos_RPE1_mTORi_Temsirolimus_1_rep6_01.raw
20180202_QE7_nLC7_DBJ_SA_DIAphos_RPE1_mTORi_Torkinib_0-1_rep4_01.raw
20180202_QE7_nLC7_DBJ_SA_DIAphos_RPE1_mTORi_Torkinib_0-1_rep5_01.raw
20180202_QE7_nLC7_DBJ_SA_DIAphos_RPE1_mTORi_Torkinib_0-1_rep6_01.raw
20180202_QE7_nLC7_DBJ_SA_DIAphos_RPE1_mTORi_Torkinib_1_rep4_01.raw
20180202_QE7_nLC7_DBJ_SA_DIAphos_RPE1_mTORi_Torkinib_1_rep5_01.raw
20180202_QE7_nLC7_DBJ_SA_DIAphos_RPE1_mTORi_Torkinib_1_rep6_01.raw
20180202_QE7_nLC7_DBJ_SA_DIAphos_RPE1_p38i_BIRB-796_0-1_rep4_01.raw
20180202_QE7_nLC7_DBJ_SA_DIAphos_RPE1_p38i_BIRB-796_0-1_rep5_01.raw
20180202_QE7_nLC7_DBJ_SA_DIAphos_RPE1_p38i_BIRB-796_0-1_rep6_01.raw
20180202_QE7_nLC7_DBJ_SA_DIAphos_RPE1_p38i_BIRB-796_1_rep4_01.raw
20180202_QE7_nLC7_DBJ_SA_DIAphos_RPE1_p38i_BIRB-796_1_rep5_01.raw
20180202_QE7_nLC7_DBJ_SA_DIAphos_RPE1_p38i_BIRB-796_1_rep6_01.raw
20180202_QE7_nLC7_DBJ_SA_DIAphos_RPE1_p38i_SB-203580_0-1_rep4_01.raw
20180202_QE7_nLC7_DBJ_SA_DIAphos_RPE1_p38i_SB-203580_0-1_rep5_01.raw
20180202_QE7_nLC7_DBJ_SA_DIAphos_RPE1_p38i_SB-203580_0-1_rep6_01.raw
20180202_QE7_nLC7_DBJ_SA_DIAphos_RPE1_p38i_SB-203580_1_rep4_01.raw
20180202_QE7_nLC7_DBJ_SA_DIAphos_RPE1_p38i_SB-203580_1_rep5_01.raw
20180202_QE7_nLC7_DBJ_SA_DIAphos_RPE1_p38i_SB-203580_1_rep6_01.raw
20180202_QE7_nLC7_DBJ_SA_DIAphos_RPE1_p38i_SB-239063_0-1_rep4_01.raw
20180202_QE7_nLC7_DBJ_SA_DIAphos_RPE1_p38i_SB-239063_0-1_rep5_01.raw
20180202_QE7_nLC7_DBJ_SA_DIAphos_RPE1_p38i_SB-239063_0-1_rep6_01.raw
20180202_QE7_nLC7_DBJ_SA_DIAphos_RPE1_p38i_SB-239063_1_rep4_01.raw
20180202_QE7_nLC7_DBJ_SA_DIAphos_RPE1_p38i_SB-239063_1_rep5_01.raw
20180202_QE7_nLC7_DBJ_SA_DIAphos_RPE1_p38i_SB-239063_1_rep6_01.raw
