# Supplementary material for: Rapid and site-specific deep phosphoproteome profiling by data-independent acquisition without the need for spectral libraries
Source: Nat Commun. 2020 Feb 7;11:787. doi: 10.1038/s41467-020-14609-1 (PMC7005859; doi:10.1038/s41467-020-14609-1)
Supplement: Supplementary file 13 — Source Data [file 41467_2020_14609_MOESM13_ESM.xlsx]

## Sheet: Figure 1c
Figure 1c
DDA Rep 1	DDA Rep 2	Modified-phospho
1	1	IMNMIEEIKTPASTPVSGTPQASPMIER_4 Phospho (STY)
1	1	RGSPGQEEELPQGQPQSPNAPPSPSVGETLGDGINSSQTKPGGSSPPAHPSLPGDGLTAK_4 Phospho (STY)
1	1	VSSQPKLYTAQGR_4 Phospho (STY)
1	1	AGMSSNQSISSPVLDAVPRTPSR_3 Phospho (STY)
1	1	AHSSPASLQLGAVSPGTLTPTGVVSGPAATPTAQHLR_3 Phospho (STY)
1	1	ASLGSLEGEAEAEASSPK_3 Phospho (STY)
1	1	AVSPPHLDGPPSPRSPVIGSEVFLPNSNHVASGAGEAEER_3 Phospho (STY)
1	1	EDALDDSVSSSSVHASPLASSPVRK_3 Phospho (STY)
1	1	ELSNSPLRENSFGSPLEFR_3 Phospho (STY)
1	1	ELSPLISLPSPVPPLSPIHSNQQTLPR_3 Phospho (STY)
1	1	ESAAPASPAPSPAPSPTPAPPQK_3 Phospho (STY)
1	1	ETESAPGSPRAVTPVPTK_3 Phospho (STY)
1	1	GRTASETRSEGSEYEEIPK_3 Phospho (STY)
1	1	GSVSQPSTPSPPKPTGIFQTSANSSFEPVK_3 Phospho (STY)
1	1	KPGPPLSPEIRSPAGSPELR_3 Phospho (STY)
1	1	LLHNSEDEQSLKSEIEEEELK_3 Phospho (STY)
1	1	LSTTPSPTSSLHEDGVEDFRR_3 Phospho (STY)
1	1	LTATPTPLGGMTGFHMQTEDR_3 Phospho (STY)
1	1	MPGMSPANPSLHSPVPDASHSPR_3 Phospho (STY)
1	1	NHSGSRTPPVALNSSR_3 Phospho (STY)
1	1	NVAKPSPVVGQLIDLSSPLIQLSPEADK_3 Phospho (STY)
1	1	PAPAPGSHREISSSPTSK_3 Phospho (STY)
1	1	PNSQGPPNPMALPSEHGLEQPSHTPPQTPTPPSTPPLGK_3 Phospho (STY)
1	1	PRSTSPAGQHHSPISSR_3 Phospho (STY)
1	1	QFIAAQNLGPASGHGTPASSPSSSSLPSPMSPTPR_3 Phospho (STY);Gln->pyro-Glu
1	1	RGLRDSHSSEEDEASSQTDLSQTISK_3 Phospho (STY)
1	1	RGSPGQEEELPQGQPQSPNAPPSPSVGETLGDGINSSQTK_3 Phospho (STY)
1	1	RLSSLRASTSK_3 Phospho (STY)
1	1	RPPSPDVIVLSDNEQPSSPR_3 Phospho (STY)
1	1	RPPSPDVIVLSDNEQPSSPRVNGLTTVALK_3 Phospho (STY)
1	1	RTSSTCSNESLSVGGTSVTPR_3 Phospho (STY)
1	1	SAPPSPPFPPPPAFPELAACTPPASPEPMSALASR_3 Phospho (STY)
1	1	SCDEPLTPPPHSPTSMLQLIHDPVSPR_3 Phospho (STY)
1	1	SLPTTVPESPNYRNTRTPR_3 Phospho (STY)
1	1	SMVSPVPSPTGTISVPNSCPASPR_3 Phospho (STY)
1	1	SPLRTSLASLRSEQSNGSVLHDAAAAADSPAGTR_3 Phospho (STY);Deamidation (NQ)
1	1	SPQVLGSSLSVRSPTGSPSRLK_3 Phospho (STY)
1	1	SRDATPPVSPINMEDQER_3 Phospho (STY)
1	1	SRSPSPAPEK_3 Phospho (STY)
1	1	SSTPLHSPSPIRVHTVVDRPQQPMTHR_3 Phospho (STY)
1	1	TASESISNLSEAGSIK_3 Phospho (STY)
1	1	TASETRSEGSEYEEIPK_3 Phospho (STY)
1	1	TASISSSPSEGTPTVGSYGCTPQSLPK_3 Phospho (STY)
1	1	TDHGAEIVYKSPVVSGDTSPR_3 Phospho (STY)
1	1	TRRLSPSASPPR_3 Phospho (STY)
1	1	VADPRSPSAGILRTPIQVESSPQPGLPAGEQLEGLK_3 Phospho (STY)
1	1	VEVSPVLRPPITTSPPVPQEPAPVPSPPRAPTPPSTPVPLPEK_3 Phospho (STY)
1	1	VSEEQTQPPSPAGAGMSTAMGRSPSPK_3 Phospho (STY)
1	1	WGQPPSPTPVPRPPDADPNTPSPK_3 Phospho (STY)
1	1	AAAAGPGAALSPRPCDSDPATPGAQSPK_Acetyl (Protein N-term);2 Phospho (STY)
1	1	AAAGPLDMSLPSTPDIK_2 Phospho (STY)
1	1	AASPSPQSVR_2 Phospho (STY)
1	1	AAVLSDSEDEEK_2 Phospho (STY)
1	1	AAVQELSSSILAGEDPEER_2 Phospho (STY)
1	1	ADRDSGSEQGGAALGSGGSLGHPGSGSGSGGGGGGGGGGGGSGGGGGGAPGGLQHETQELASK_Acetyl (Protein N-term);2 Phospho (STY)
1	1	ADVTPPPDGSTTHNLEVSPK_2 Phospho (STY)
1	1	ADYDTLSLRSLR_2 Phospho (STY)
1	1	AEAPSSPDVAPAGK_2 Phospho (STY)
1	1	AEASSPVPYLSPETNPASSTSAVNHNVNLTNVR_2 Phospho (STY)
1	1	AEDSDSEPEPEDNVR_2 Phospho (STY)
1	1	AEDSDSEPEPEDNVRLWEAGWK_2 Phospho (STY)
1	1	AEEQQLPPPLSPPSPSTPNHR_2 Phospho (STY)
1	1	AEEQQLPPPLSPPSPSTPNHRR_2 Phospho (STY)
1	1	AEPPKPEVVDSTESIPVSDEDSDAMVDDPNDEDFVPFRPR_2 Phospho (STY)
1	1	AFGSSQPSLNGDIK_2 Phospho (STY)
1	1	AGGLGAEETPPTSVSESLPTLSDSDPVPLAPGAADSDEDTEGFGVPR_2 Phospho (STY)
1	1	AGLESGAEPGDGDSDTTK_2 Phospho (STY)
1	1	AGMSSNQSISSPVLDAVPRTPSRER_2 Phospho (STY)
1	1	AGPDLPSLPSHALEDEGWAAAAPSPGSAR_2 Phospho (STY)
1	1	AGSPLCNSNLQDSEEDIEPSYSLFR_2 Phospho (STY)
1	1	AGSSPAQGAQNEPPRLNASPAAR_2 Phospho (STY)
1	1	AHRSPASPRVPPVPDYVAHPER_2 Phospho (STY)
1	1	AIGSSPLGSGEGLLGLSPGPNGHSHLLK_2 Phospho (STY)
1	1	AKSPMFPALGEASSDDDLFQSAK_2 Phospho (STY)
1	1	ALAEEASEEELPSDVDLNDPYFAEEVK_2 Phospho (STY)
1	1	ALEEALSIQTPPSSPPTAFGSPEGAGALLRK_2 Phospho (STY)
1	1	ALHSFITPPTTPQLR_2 Phospho (STY)
1	1	ALPRRSTSPIIGSPPVR_2 Phospho (STY)
1	1	ALPTSKPEGSLHSSPVGPSSSK_2 Phospho (STY)
1	1	ALSGRASPVPAPSSGLHAAVR_2 Phospho (STY)
1	1	ALSSAVQASPTSPGGSPSSPSSGQR_2 Phospho (STY)
1	1	ALSSDSILSPAPDAR_2 Phospho (STY)
1	1	ALSSLHGDDQDSEDEVLTIPEVK_2 Phospho (STY)
1	1	ANSGGVDLDSSGEFASIEK_2 Phospho (STY)
1	1	APEPLGPADQSELGPEQLEAEVGESSDEEPVESR_2 Phospho (STY)
1	1	APESDTGDEDQDQERDTVFLK_2 Phospho (STY)
1	1	APSPTGPALISGASPVHCAADGTVELK_2 Phospho (STY)
1	1	APTAALPQGVVMAASPGSLHSPQQLAEEATRK_Oxidation (M);2 Phospho (STY)
1	1	APVATNNPAWAVQEETRDR_2 Phospho (STY);2 Deamidation (NQ)
1	1	APVPEPGLDLSLSPRPDSPQPR_2 Phospho (STY)
1	1	AQPSSSEDELDNVFFK_2 Phospho (STY)
1	1	AQSTDSLGTSGSLQSK_2 Phospho (STY)
1	1	AQTPPGPSLSGSKSPCPQEK_2 Phospho (STY)
1	1	ARSLPSSPERR_2 Phospho (STY)
1	1	ARSQSREEQAVLLVR_2 Phospho (STY)
1	1	ARSTPSPVLQPR_2 Phospho (STY)
1	1	ARVAEPGAEATSSTGEESGSEHPPAVPMHNK_2 Phospho (STY)
1	1	ASALLFSSDEEDQWNIPASQTHLASDSR_2 Phospho (STY)
1	1	ASASGSGAQVGGPISSGSSASSVTVTR_2 Phospho (STY)
1	1	ASESDTEEFYDAPEDVHLGGGYPVGSPGK_Acetyl (Protein N-term);2 Phospho (STY)
1	1	ASGGGGCSASERLPPPFPGLEPESEGAAGGSEPEAGDSDTEGEDIFTGAAVVSK_Acetyl (Protein N-term);2 Phospho (STY)
1	1	ASLVALPEQTASEEETPPPLLTK_2 Phospho (STY)
1	1	ASPPASPPIAFPPAFEAAQVEAKPDELK_2 Phospho (STY)
1	1	ASRVPSSDEEVVEEPQSRR_2 Phospho (STY)
1	1	ASVRGSSEEDEDARTPDR_2 Phospho (STY)
1	1	ATDDDMQSLASLMSVK_2 Phospho (STY)
1	1	ATDEDMQSLASLMSMK_2 Phospho (STY)
1	1	ATGPPSQNSNIGTGRGSEGDCSPEDK_2 Phospho (STY)
1	1	ATSSSNPSSPAPDWYK_2 Phospho (STY)
1	1	ATVTPSPVK_2 Phospho (STY)
1	1	AVPIAVADEGESESEDDDLKPR_2 Phospho (STY)
1	1	AVSPPHLDGPPSPRSPVIGSEVFLPNSNHVASGAGEAEER_2 Phospho (STY)
1	1	CFRSVSPER_2 Phospho (STY)
1	1	DDDLVEFSDLESEDDERPR_2 Phospho (STY)
1	1	DELAELSEAESEGDEK_2 Phospho (STY)
1	1	DEPQTVPDVPSFGESPPLSPIDMDTQER_2 Phospho (STY)
1	1	DGGSGNSTIIVSR_2 Phospho (STY)
1	1	DGLHFLPHASSSAQSPCGSPGMK_2 Phospho (STY)
1	1	DHNVGSPPKSPTHASPQHTQTEK_2 Phospho (STY)
1	1	DHSDSDDQMLVAK_2 Phospho (STY)
1	1	DHSPTPSVFNSDEERYR_2 Phospho (STY)
1	1	DIEVLSEDTDYEEDEVTK_2 Phospho (STY)
1	1	DIQRPDSEHGLSPDSENFDWK_2 Phospho (STY)
1	1	DLFDLNSSEEDDTEGFSER_2 Phospho (STY)
1	1	DLSTSPKPSPIPSPVLGR_2 Phospho (STY)
1	1	DMSPLSETEMALGK_2 Phospho (STY)
1	1	DNDDDQSDKGTYTIELENPNSEEVEARK_2 Phospho (STY)
1	1	DNQESSDAELSSSEYIK_2 Phospho (STY)
1	1	DPTSLLGVLQAEADSTSEGLEDAVHSR_2 Phospho (STY)
1	1	DQSPPPSPPPSYHPPPPPTK_2 Phospho (STY)
1	1	DREGPTDHLESACPLNLPLQNNHTAADMYLSPVRSPK_2 Phospho (STY)
1	1	DRTTSFFLNSPEK_2 Phospho (STY)
1	1	DSAIPVESDTDDEGAPR_2 Phospho (STY)
1	1	DSALQDTDDSDDDPVLIPGAR_2 Phospho (STY)
1	1	DSAPELNVSSSETEEDK_2 Phospho (STY)
1	1	DSFDDRGPSLNPVLDYDHGSRSQESGYYDR_2 Phospho (STY)
1	1	DSGSDTASAIIPSTTPSVDSDDESVVK_2 Phospho (STY)
1	1	DSHSSEEDEASSQTDLSQTISK_2 Phospho (STY)
1	1	DSMVMHNSDPNLHLLAEGAPIDWGEEYSNSGGGGSPSPSTPESATLSEK_Oxidation (M);2 Phospho (STY)
1	1	DSMVMHNSDPNLHLLAEGAPIDWGEEYSNSGGGGSPSPSTPESATLSEK_2 Phospho (STY)
1	1	DSSFTEVPRSPK_2 Phospho (STY)
1	1	DTDVEEGSEVEDERPAWNSK_2 Phospho (STY)
1	1	DTGSEVPSGSGHGPCTPPPAPANFEDVAPTGSGEPGATRESPK_2 Phospho (STY)
1	1	DTVIIVSEPSEDEESQGLPTMAR_2 Phospho (STY)
1	1	DVLDIEQFSTVK_2 Phospho (STY)
1	1	DYSEADGLSERTTPSK_2 Phospho (STY)
1	1	EAARSPDKPGGSPSASR_2 Phospho (STY)
1	1	EAATQEDPEQLPELEAHGVSESEGEERPVAEEEILLR_2 Phospho (STY)
1	1	EDEVSIGSAPLAK_2 Phospho (STY)
1	1	EDHLVYADEESSNITDGRITPEPAVSNTEEPSTTSTASNYPDVLTRPSLHR_2 Phospho (STY)
1	1	EDVTPPLSPDDLK_2 Phospho (STY)
1	1	EEATMANEALMRSEETADLLAEK_2 Phospho (STY);Deamidation (NQ)
1	1	EEHLDVASPDKASSPELPVSVENIK_2 Phospho (STY)
1	1	EEISSPDMCPRPESPVFGASGQEELAK_2 Phospho (STY)
1	1	EENIKDSSGQEDETQSSNDDPSQSVASQDAQEIIRPR_2 Phospho (STY)
1	1	EEQTDTSDGESVTHHIR_2 Phospho (STY)
1	1	EESETRSESSDFEVVPK_2 Phospho (STY)
1	1	EFGYDSPHDLDSD_2 Phospho (STY)
1	1	EGAGVWHQDGALPQQCPGTPSSEMEQLDRPGLSQPGALGIANPLLAVPAPSPEHSSPSVR_2 Phospho (STY)
1	1	EGALTPPPFPSSFELAQENGPGMQPPVSSPPLGALK_Oxidation (M);2 Phospho (STY)
1	1	EGDVDVSDSDDEDDNLPANFDTCHR_2 Phospho (STY);Deamidation (NQ)
1	1	EGETQGVAFEHESPADFQNSQSPVQDQDK_2 Phospho (STY)
1	1	EGHSLEMENENLVENGADSDEDDNSFLK_2 Phospho (STY);Deamidation (NQ)
1	1	EGSEFSFSDGEVAEK_2 Phospho (STY)
1	1	EHYPVSSPSSPSPPAQPGGVSR_2 Phospho (STY)
1	1	EIPSATQSPISK_2 Phospho (STY)
1	1	EKTPSPKEEDEEPESPPEK_2 Phospho (STY)
1	1	ELLSPLSEPDDRYPLIVK_2 Phospho (STY)
1	1	ELPPAAAIGATSLVAAPHSSSSSPSK_2 Phospho (STY)
1	1	ELSEESEDEELQLEEFPMLK_Oxidation (M);2 Phospho (STY)
1	1	ELSPLISLPSPVPPLSPIHSNQQTLPR_2 Phospho (STY)
1	1	EMPQDLRSPARTPPSEEDSAEAER_2 Phospho (STY)
1	1	ENNTHPEWSFTTVRK_2 Phospho (STY)
1	1	ENSREALAEAALESPRPALVR_2 Phospho (STY)
1	1	EPPRASPPGGLAEPPGSAGPQAGPTVVPGSATPMETGIAETPEGR_2 Phospho (STY)
1	1	EPSAYQSSTRSPSPYSRR_2 Phospho (STY)
1	1	EQHNVSPRDSAEGNDSYPSGIHLELQR_2 Phospho (STY)
1	1	ERDHSPTPSVFNSDEER_2 Phospho (STY)
1	1	ERERDHSPTPSVFNSDEER_2 Phospho (STY)
1	1	ERLMRSSTDSLPGPISR_2 Phospho (STY)
1	1	ERPISLGIFPLPAGDGLLTPDAQK_2 Phospho (STY)
1	1	ERREEQTDTSDGESVTHHIR_2 Phospho (STY)
1	1	ERRTPSDDEEDNLFAPPK_2 Phospho (STY)
1	1	ERSLSRER_2 Phospho (STY)
1	1	ERSPALKSPLQSVVVR_2 Phospho (STY)
1	1	ERSPSPSFRWPFSGK_2 Phospho (STY)
1	1	ESEQESEEEILAQK_2 Phospho (STY)
1	1	ESLSTHTSPSQSPNSVHGSR_2 Phospho (STY)
1	1	ETINNLDTSSSDFTILQEIEEPSLEPENEK_2 Phospho (STY)
1	1	EVAATEEDVTRLPSPTSPFSSLSQDQAATSK_2 Phospho (STY)
1	1	EVDDILGEGSDDSDSEK_2 Phospho (STY)
1	1	EVDPSTGELQSLQMPESEGPSSLDPSQEGPTGLK_2 Phospho (STY)
1	1	EVGDVIALSDITSSGAADRSQEPSPVGSR_2 Phospho (STY)
1	1	EWNGVVSESDSPVK_2 Phospho (STY)
1	1	EYPSPPPSPLRR_2 Phospho (STY)
1	1	FAAHISPAQGSPKPPPAASPGVR_2 Phospho (STY)
1	1	FAQSAPGSPLSSQPVLITVQR_2 Phospho (STY)
1	1	FDSSLLSSDDETK_2 Phospho (STY)
1	1	FGSTGSTPPVSPTPSER_2 Phospho (STY)
1	1	FLNRSPEESFDIK_2 Phospho (STY)
1	1	FLSHSTDSLNK_2 Phospho (STY)
1	1	FMEQSRSPSVSPSK_Oxidation (M);2 Phospho (STY)
1	1	FPSPHPSPAK_2 Phospho (STY)
1	1	FSQGPTPAAAVPEGTAAEGAPRQENCGAQQVPAGPGTSTPPSSPVR_2 Phospho (STY)
1	1	FSQGPTPAAAVPEGTAAEGAPRQENCGAQQVPAGPGTSTPPSSPVRTCGPLTDEDVVR_2 Phospho (STY)
1	1	FTSGAFLSPSVSVQECRTPR_2 Phospho (STY)
1	1	GAAEEEQQDSGSEPRGDEDDIPLGPQSNVSLLDQHQHLK_2 Phospho (STY)
1	1	GEGDAPFSEPGTTSTQRPSSPETATK_2 Phospho (STY)
1	1	GFGLVAYAADSSDEEEEHGGHK_2 Phospho (STY)
1	1	GFLRSPSSDLDTDAEGDDFELLDQSELSQLDPASSR_2 Phospho (STY)
1	1	GHHVTDSENDEPLNLNASDSESEELHR_2 Phospho (STY)
1	1	GIGLDESELDSEAELMR_2 Phospho (STY)
1	1	GIGTPPNTTPIK_2 Phospho (STY)
1	1	GIPLATGDTSPEPELLPGAPLPPPK_2 Phospho (STY)
1	1	GISRSLESVLSLGPRPTGGGSSPPEIR_2 Phospho (STY)
1	1	GLEFPMTDLDMLSPIHTPQR_2 Phospho (STY)
1	1	GLGPPSPPAPPRGPAGEAGASPPVRR_2 Phospho (STY)
1	1	GLLSNHTGSPRSPSTTYLHTPTPSEDAAIPSK_2 Phospho (STY)
1	1	GLNPDGTPALSTLGGFSPASKPSSPR_2 Phospho (STY)
1	1	GLNTSQESDDDILDESSSPEGTQK_2 Phospho (STY)
1	1	GLPSPYNMSSAPGSR_Oxidation (M);2 Phospho (STY)
1	1	GLPSPYNMSSAPGSR_2 Phospho (STY)
1	1	GLRDSHSSEEDEASSQTDLSQTISK_2 Phospho (STY)
1	1	GLSLSPQSPPERR_2 Phospho (STY)
1	1	GLSPAMSPALQR_2 Phospho (STY)
1	1	GNSRPGTPSAEGGSTSSTLR_2 Phospho (STY)
1	1	GPGSPPRTPPAPGPPSFEEQLR_2 Phospho (STY)
1	1	GPLPAAPPVAPERQPSWDPSPVSSTVPAPSPLSAAAVSPSK_2 Phospho (STY)
1	1	GPPSPPAPVMHSPSR_2 Phospho (STY)
1	1	GPTTGEGALDLSDVHSPPKSPEGK_2 Phospho (STY)
1	1	GQASSPTPEPGVGAGDLPGPTSAPVPSGSQSGGRGSPVSPR_2 Phospho (STY)
1	1	GQESSSDQEQVDVESIDFSK_2 Phospho (STY)
1	1	GQTPLTEGSEDLDGHSDPEESFAR_2 Phospho (STY)
1	1	GRAEGEWEDQEALDYFSDKESGK_2 Phospho (STY)
1	1	GRLTPSPDIIVLSDNEASSPR_2 Phospho (STY)
1	1	GRSPSPIGVGSEMCR_2 Phospho (STY)
1	1	GRSPSPIGVGSEMCREEGGEGTPVK_2 Phospho (STY)
1	1	GSDALSETSSVSHIEDLEK_2 Phospho (STY)
1	1	GSESATYVPVAPPTPAWQPEIKPEPAWHDQDETSSVKSDGAGGAR_2 Phospho (STY)
1	1	GSLASLDSLRK_2 Phospho (STY)
1	1	GSPSVAASSPPAIPK_2 Phospho (STY)
1	1	GSQSSDSSSSLSSHRYETPSDAIEVISPASSPAPPQEK_2 Phospho (STY)
1	1	GVSMSLPSSPLLPR_Oxidation (M);2 Phospho (STY)
1	1	GVSMSLPSSPLLPR_2 Phospho (STY)
1	1	HAPTYTIPLSPVLSPTLPAEAPTAQVPPSLPR_2 Phospho (STY)
1	1	HEAPSSPISGQPCGDDQNASPSK_2 Phospho (STY)
1	1	HGSFHEDEDPIGSPR_2 Phospho (STY)
1	1	HKSESPCESPYPNEK_2 Phospho (STY)
1	1	HLDGEEDGSSDQSQASGTTGGRR_2 Phospho (STY)
1	1	HLLTDLPLPPELPGGDLSPPDSPEPK_2 Phospho (STY)
1	1	HLSPGITNTEDDDTLSTSSAEVK_2 Phospho (STY)
1	1	HNLYRDSMVMHNSDPNLHLLAEGAPIDWGEEYSNSGGGGSPSPSTPESATLSEK_2 Phospho (STY)
1	1	HPNYSPPGSPIEK_2 Phospho (STY)
1	1	HQDGLPYIDDSPSSSPHLSSK_2 Phospho (STY)
1	1	HRSLSPVPR_2 Phospho (STY)
1	1	HSDSGTSEASLSPPSSPPSRPR_2 Phospho (STY)
1	1	HSLPQEPVMPMDQSSMHSDHAQTVIPYNPSSHESLDQVGEEK_2 Phospho (STY)
1	1	HSNSNSVDDTIVALNMR_2 Phospho (STY)
1	1	HSPNLSFEPNFCQDNPRSPTSSKESPQEAK_2 Phospho (STY)
1	1	HSPSPPPPTPTESRK_2 Phospho (STY)
1	1	HSPTSEPTPPGDALPPVSSPHTHR_2 Phospho (STY)
1	1	HSQPSPEPHSPTEPPAWGSSIVK_2 Phospho (STY)
1	1	HSSETFSSTTTVTPVSPSFAHNPK_2 Phospho (STY)
1	1	HTEQLLESEPQTVTLVPEQFSNANIDRSPQNDDHSDTDSEENRDNQQFLTTVK_2 Phospho (STY)
1	1	HTPLYERSSPINPAQSGSPNHVDSAYFPGSSTSSSSDNDEGSGGATNHISGNK_2 Phospho (STY)
1	1	HTPSPGLPAEGAPEAPRPSSPPPEVLEPHSLDQPPATSPRPLIEVGELLDLTR_2 Phospho (STY)
1	1	HVSPVTPPREVPIYANR_2 Phospho (STY)
1	1	IACRSPQPDPVGTPTIFK_2 Phospho (STY)
1	1	IADPEHDHTGFLTEYVATR_2 Phospho (STY)
1	1	IAISPLKSPNK_2 Phospho (STY)
1	1	IDEDGENTQIEDTEPMSPVLNSK_2 Phospho (STY)
1	1	IEDSEPHIPLIDDTDAEDDAPTK_2 Phospho (STY)
1	1	IEEQELSENTSLPAEEANGSLSEEEANGPELGSGK_2 Phospho (STY)
1	1	IEIPVTPTGQSVPSSPSIPGTPTLK_2 Phospho (STY)
1	1	IESDVQEPTEPEDDLDIMLGNK_2 Phospho (STY)
1	1	IGEGTYGVVYK_2 Phospho (STY)
1	1	IISPGSSTPSSTRSPPPGRDESYPR_2 Phospho (STY)
1	1	IPGTPGAGGRLSPENNQVLTK_2 Phospho (STY)
1	1	IPMTPTSSFVSPPPPTASPHSNRTTPPEAAQNGQSPMAALILVADNAGGSHASK_2 Phospho (STY)
1	1	IPPMLSPVHVQDSTDLAPPSPEPPMLAPVAK_Oxidation (M);2 Phospho (STY)
1	1	IPRGPPSPPAPVMHSPSR_2 Phospho (STY)
1	1	IPRGPPSPPAPVMHSPSRK_2 Phospho (STY)
1	1	ISRQDPVTYISETDEEDDFMCK_2 Phospho (STY)
1	1	IYRSQSPHYFR_2 Phospho (STY)
1	1	KAENAEGQTPAIGPDGEPLDETSQMSDLPVK_2 Phospho (STY);Deamidation (NQ)
1	1	KAPAGQEEPGTPPSSPLSAEQLDR_2 Phospho (STY)
1	1	KFDHESSPGTDEDK_2 Phospho (STY)
1	1	KGPRTPSPPPPIPEDIALGK_2 Phospho (STY)
1	1	KLSSWDQAETPGHTPSLR_2 Phospho (STY)
1	1	KLSVPTSDEEDEVPAPK_2 Phospho (STY)
1	1	KPSLVSDLPWEGAAPQSPSFSGSEDSGSPK_2 Phospho (STY)
1	1	KPSPSESPEPWK_2 Phospho (STY)
1	1	KPSTDEQTSSAEEDVPTCGYLNVLSNSR_2 Phospho (STY)
1	1	KQSFDDNDSEELEDK_2 Phospho (STY)
1	1	KRESESESDETPPAAPQLIK_2 Phospho (STY)
1	1	KRPSLPSSPSPGLPK_2 Phospho (STY)
1	1	KRSIGASPNPFSVHTATAVPSGK_2 Phospho (STY)
1	1	KSPPTTMLLPASPAK_2 Phospho (STY)
1	1	LARVDSEGDFSENDDAAGDFR_2 Phospho (STY)
1	1	LASPSGSTSSGLEVVAPEGTSAPGGGPGTLDDSATICR_2 Phospho (STY)
1	1	LDDAHSLGSGAGEGYEPISDDELDEILAGDAEK_2 Phospho (STY)
1	1	LDDGHLNNSLSSPVQADVYFPR_2 Phospho (STY)
1	1	LDQPVSAPPSPR_2 Phospho (STY)
1	1	LDSPPPSPITEASEAAEAAEAGNLAVSSR_2 Phospho (STY)
1	1	LEDEDDSDSELDLSK_2 Phospho (STY)
1	1	LEDILMDDTLSPVGVTDPLLSSVSPGASK_Oxidation (M);2 Phospho (STY)
1	1	LEDSEVRSVASNQSEMEFSSLQDMPK_2 Phospho (STY)
1	1	LEGDSDVDSELEDR_2 Phospho (STY)
1	1	LEPVSPPSPPHTDPELELVPPR_2 Phospho (STY)
1	1	LERSPVDESGDEVQYGDVPVENGMAPFFEMK_2 Phospho (STY)
1	1	LETGAPRPPATVTNAVSWR_2 Phospho (STY)
1	1	LFDEEEDSSEK_2 Phospho (STY)
1	1	LFGAPEPSTIARSLPTTVPESPNYRNTR_2 Phospho (STY)
1	1	LGAGGGSPEKSPSAQELK_2 Phospho (STY)
1	1	LGSLSARSDSEATISR_2 Phospho (STY)
1	1	LHQLSGSDQLESTAHSR_2 Phospho (STY)
1	1	LISDFEDTDGEGGAYTDNELDEPAEEPLVSSITR_2 Phospho (STY)
1	1	LISPLASPADGVK_2 Phospho (STY)
1	1	LKLSPSPSSR_2 Phospho (STY)
1	1	LKNGFPHPEPDCNPSEAASEESNSEIEQEIPVEQK_2 Phospho (STY);Deamidation (NQ)
1	1	LKSPVLSNTTTEPASTMSPPPAK_2 Phospho (STY)
1	1	LLEDSDSEDEAAPSPLQPALRPNPTAILDEAPKPK_2 Phospho (STY)
1	1	LLPYPTLASPASD_2 Phospho (STY)
1	1	LMHNASDSEVDQDDVVEWK_Oxidation (M);2 Phospho (STY)
1	1	LPEPEELDLEPENMESVPLDPSASSSSLPLPDRHSGHK_2 Phospho (STY)
1	1	LPGRFNGGHSPTHSPEK_2 Phospho (STY);Deamidation (NQ)
1	1	LPPPFPGLEPESEGAAGGSEPEAGDSDTEGEDIFTGAAVVSK_2 Phospho (STY)
1	1	LPQQDHTTTTDSEMEEPYLQESK_2 Phospho (STY)
1	1	LQALRSLSGTPK_2 Phospho (STY)
1	1	LQLQGLDLSSRSLLGIDTEDAIQGR_2 Phospho (STY)
1	1	LQTPNTFPK_2 Phospho (STY)
1	1	LREQGTESRSSTPLPTISSSAENTR_2 Phospho (STY)
1	1	LRSPRGSPDGSLQTGK_2 Phospho (STY)
1	1	LSFDSSPTSSTDGHSSYGLDSGFCTISR_2 Phospho (STY)
1	1	LSLTRSPVSPLAAQGIPLPAQLTK_2 Phospho (STY)
1	1	LSSDENSNPDLSGDENDDAVSIESGTNTERPDTPTNTPNAPGRK_2 Phospho (STY)
1	1	LSSERPSSDGEGVVENGITTCNGK_2 Phospho (STY)
1	1	LSVGSVTSRPSTPTLGTPTPQTMSVSTK_2 Phospho (STY)
1	1	LVGSGFPLPSSDLDDSLTEEIDEK_2 Phospho (STY)
1	1	LYKVYTFNSVRK_2 Phospho (STY)
1	1	LYSLLGIDLTAPSNNSSPRDSPCK_2 Phospho (STY)
1	1	MADHLEGLSSDDEETSTDITNFNLEK_Oxidation (M);2 Phospho (STY)
1	1	MAPTPIPTRSPSDSSTASTPVAEQIER_2 Phospho (STY)
1	1	MDRTPPPPTLSPAAITVGR_Oxidation (M);2 Phospho (STY)
1	1	MDRTPPPPTLSPAAITVGR_2 Phospho (STY)
1	1	MEDLDQSPLVSSSDSPPRPQPAFK_Acetyl (Protein N-term);Oxidation (M);2 Phospho (STY)
1	1	MEDLDQSPLVSSSDSPPRPQPAFK_Acetyl (Protein N-term);2 Phospho (STY)
1	1	MEDPTLYIVERPLPGYPDAEAPEPSSAGAQAAEEPSGAGSEELIK_Acetyl (Protein N-term);Oxidation (M);2 Phospho (STY)
1	1	MEDPTLYIVERPLPGYPDAEAPEPSSAGAQAAEEPSGAGSEELIK_Acetyl (Protein N-term);2 Phospho (STY)
1	1	MFDTTPHSGRSTPSSSPSLRK_Acetyl (Protein N-term);2 Phospho (STY)
1	1	MFPAAPSPRTPGTGSR_Acetyl (Protein N-term);2 Phospho (STY)
1	1	MGSDGESDQASATSSDEVQSPVRVR_2 Phospho (STY)
1	1	MITSELPVLQDSTNETTAHSDAGSELEETEVK_Acetyl (Protein N-term);Oxidation (M);2 Phospho (STY)
1	1	MLAESDESGDEESVSQTDK_Oxidation (M);2 Phospho (STY)
1	1	MLAESDESGDEESVSQTDK_2 Phospho (STY)
1	1	MPGMSPANPSLHSPVPDASHSPR_2 Phospho (STY)
1	1	MQNNSSPSISPNTSFTSDGSPSPLGGIK_Oxidation (M);2 Phospho (STY)
1	1	MRQLEHVMDSAAEDPQSPKTPPHFQTHLAK_2 Phospho (STY)
1	1	NAPPGGDEPLAETESESEAELAGFSPVVDVK_2 Phospho (STY)
1	1	NASASFQELEDK_2 Phospho (STY)
1	1	NDSDLFGLGLEEAGPKESSEEGK_2 Phospho (STY)
1	1	NFSSEIEDLEK_2 Phospho (STY)
1	1	NGLEGSSEETSFHDESLQDDREEIENNSYHMHPAGIILTK_2 Phospho (STY)
1	1	NHSGSRTPPVALNSSR_2 Phospho (STY);Deamidation (NQ)
1	1	NISSDDSEDGLDDSNPLLPQSGDPLIQVK_2 Phospho (STY)
1	1	NIVVDDITEQKPEPQDDGKSTESDVK_2 Phospho (STY)
1	1	NLALSRESLVV_2 Phospho (STY)
1	1	NLDPDPEPPSPDSPTETFAAPAEVR_2 Phospho (STY)
1	1	NLLPRTPTCQSSTDCSPYAR_2 Phospho (STY)
1	1	NLNNSNLFSPVNRDSENLASPSEYPENGER_2 Phospho (STY)
1	1	NMTVEQLLTGSPTSPTVEPEKPTR_2 Phospho (STY)
1	1	NPEPDSDEHTPVEDEEPKK_2 Phospho (STY)
1	1	NSITEISDNEDDLLEYHRR_2 Phospho (STY)
1	1	NSPTPATSTESLSPLHNVALR_2 Phospho (STY)
1	1	NSSTPGLQVPVSPTVPIQNQK_2 Phospho (STY)
1	1	NSVLSDPGLDSPRTSPVIMAR_Oxidation (M);2 Phospho (STY)
1	1	NTPSQHSHSIQHSPER_2 Phospho (STY)
1	1	NTSNIPVILEPETEESENEFYIK_2 Phospho (STY)
1	1	NVRSDISDQEEDEESEGCPVSINLSK_2 Phospho (STY)
1	1	NWGAVVRSPEGTPQK_2 Phospho (STY)
1	1	NYQSSSPLPTVGSSYSSPDYSLQHFSSSPESQAR_2 Phospho (STY)
1	1	PALDCSQVSPPRPATSPENNASLSDTSPMDSSPSGIPK_2 Phospho (STY)
1	1	PETPPRQSHSGSISPYPK_2 Phospho (STY)
1	1	PFKLSGLSFK_2 Phospho (STY)
1	1	PGLGSPGRYSPVHGSQLRR_2 Phospho (STY)
1	1	PGSPEAAETSPPSNIIDHCEK_2 Phospho (STY)
1	1	PGSVVSPELQTPLPSPEPSK_2 Phospho (STY)
1	1	PIQSKPQSPVIQAAAVSPK_2 Phospho (STY)
1	1	PISDNSFSSDEEQSTGPIK_2 Phospho (STY)
1	1	PLAERTPELVELSSDSEDLGSYEK_2 Phospho (STY)
1	1	PLDDETVNEDASNENSENDITMQSLPK_2 Phospho (STY)
1	1	PLFSSASPQDSSPR_2 Phospho (STY)
1	1	PLHGVLKTPTSSPASSPLVAK_2 Phospho (STY)
1	1	PLPGSRSTPSPTPVESSDPK_2 Phospho (STY)
1	1	PNSQGPPNPMALPSEHGLEQPSHTPPQTPTPPSTPPLGK_2 Phospho (STY)
1	1	PNSQGPPNPMALPSEHGLEQPSHTPPQTPTPPSTPPLGK_Oxidation (M);2 Phospho (STY)
1	1	PQVAAQSQPQSNVQGQSPVRVQSPSQTR_2 Phospho (STY)
1	1	PRAGAASPLNSPLSSAVPSLGK_2 Phospho (STY)
1	1	PRSTSPAGQHHSPISSR_2 Phospho (STY)
1	1	PRTASRPDDIPDSPSSPK_2 Phospho (STY)
1	1	PSSPEPAPPSEAMDADRPGTPVPPVEVPELMDTASLEPGALDAK_2 Oxidation (M);2 Phospho (STY)
1	1	PSSPEPAPPSEAMDADRPGTPVPPVEVPELMDTASLEPGALDAK_2 Phospho (STY)
1	1	PVDENHQQDGDEDSLVSHFYTNPIAKPIPQTPESAGNK_2 Phospho (STY)
1	1	QAPGVGAVGGGSPEREEVGAGYNSEDEYEAAAAR_2 Phospho (STY)
1	1	QAPGVGAVGGGSPEREEVGAGYNSEDEYEAAAAR_2 Phospho (STY);Gln->pyro-Glu
1	1	QDEYHMVHLVCTSRTPPSSPK_2 Phospho (STY);Gln->pyro-Glu
1	1	QEAIPDLEDSPPVSDSEEQQESAR_2 Phospho (STY)
1	1	QEESESPVERPLK_2 Phospho (STY)
1	1	QEESESPVERPLK_2 Phospho (STY);Gln->pyro-Glu
1	1	QENCGAQQVPAGPGTSTPPSSPVR_2 Phospho (STY)
1	1	QENCGAQQVPAGPGTSTPPSSPVRTCGPLTDEDVVR_2 Phospho (STY);Gln->pyro-Glu
1	1	QESCSPHHPQVLAQQGSGSSPK_2 Phospho (STY);Gln->pyro-Glu
1	1	QFCQEGQPHVLEALSPPQTSGLSPSR_2 Phospho (STY);Gln->pyro-Glu
1	1	QGGRCSPVPGLSSSPSGSPLHGK_2 Phospho (STY);Gln->pyro-Glu
1	1	QGPPCSDSEEEVERK_2 Phospho (STY);Gln->pyro-Glu
1	1	QHSSDSFDDAFK_2 Phospho (STY);Gln->pyro-Glu
1	1	QLESIGIPQFHSPVGSPLK_2 Phospho (STY);Gln->pyro-Glu
1	1	QLHLEGASLELSDDDTESK_2 Phospho (STY)
1	1	QLPALDGSLMGPESPPAQEEEAPVSPHK_2 Phospho (STY)
1	1	QLPALDGSLMGPESPPAQEEEAPVSPHK_Oxidation (M);2 Phospho (STY);Gln->pyro-Glu
1	1	QLPALDGSLMGPESPPAQEEEAPVSPHK_2 Phospho (STY);Gln->pyro-Glu
1	1	QLPLEPESPSGQVGPRPAPPQEESPSSEAK_2 Phospho (STY);Gln->pyro-Glu
1	1	QNETTAMK_2 Phospho (STY);2 Deamidation (NQ)
1	1	QQDLHLESPQRQPEYSPESPR_2 Phospho (STY)
1	1	QQDLHLESPQRQPEYSPESPRCQPK_2 Phospho (STY)
1	1	QQSTSSDRVSQTPESLDFLK_2 Phospho (STY);Gln->pyro-Glu
1	1	QRPSYDIFEDSDDSEPGGPPAPR_2 Phospho (STY)
1	1	QRQPSEGSSSREEEGPSTSCILESLFR_2 Phospho (STY);Gln->pyro-Glu
1	1	QRSLSPVAAPPLREPR_2 Phospho (STY)
1	1	QRSPAPGSPDEEGGAEAPAAGIR_2 Phospho (STY);Gln->pyro-Glu
1	1	QRSPSPAPAPAPAAAAGPPTRK_2 Phospho (STY);Gln->pyro-Glu
1	1	QSVVYGGKSTIRDR_2 Phospho (STY)
1	1	QTELFAHFIQPAAQKTPTSPLK_2 Phospho (STY);Gln->pyro-Glu
1	1	QVLTAPGSAGQPRSEDEDSLEEAGSPAPGPCPR_2 Phospho (STY)
1	1	RALASNTSFFSGCSPIEEEAH_2 Phospho (STY)
1	1	RASPPVSPIPVSEYCESENK_2 Phospho (STY)
1	1	RASQGLLSSIENSESDSSEAK_2 Phospho (STY)
1	1	RDANSSFFDNSSSPHLLDQLK_2 Phospho (STY)
1	1	REEDEPEERSGDETPGSEVPGDK_2 Phospho (STY)
1	1	REPAEQPGDGERTDCEPVGLEPAVEQSSAASELAEASSEELAEAPTEAPSPEAR_2 Phospho (STY)
1	1	RFSSLSYK_2 Phospho (STY)
1	1	RFTPPSTALSPGK_2 Phospho (STY)
1	1	RGAPSSPATGVLPSPQGK_2 Phospho (STY)
1	1	RGASPSRHSISEWR_2 Phospho (STY)
1	1	RGDSESEEDEQDSEEVRLK_2 Phospho (STY)
1	1	RGSDASDFDISEIQSVCSDVETVPQTHRPTPR_2 Phospho (STY)
1	1	RGSLLGSMK_2 Phospho (STY)
1	1	RGSLPDTQPSQGPSTPK_2 Phospho (STY)
1	1	RGSPGQEEELPQGQPQSPNAPPSPSVGETLGDGINSSQTK_2 Phospho (STY)
1	1	RGSTASQYDNVPGPELDSGASVEEALER_2 Phospho (STY)
1	1	RHGSSRSVVDMDLDDTDDGDDNAPLFYQPGK_Oxidation (M);2 Phospho (STY)
1	1	RKASISLTDDEVDDEEETIEEEEANEGVVDHQTELSNLAK_2 Phospho (STY)
1	1	RKLSSSSEPYEEDEFNDDQSIK_2 Phospho (STY)
1	1	RLEISPDSSPER_2 Phospho (STY)
1	1	RLSPPTLLPNSPSHLSELTSLK_2 Phospho (STY)
1	1	RLSSLRASTSK_2 Phospho (STY)
1	1	RNLSPSQEEAGLEDGVSGEISDTELEQTDSCAEPLSEGRK_2 Phospho (STY)
1	1	RNSPMAQTPPCHLPNIPGVTSPGTLIEDSK_2 Phospho (STY)
1	1	RNSTDSRPVSVTYR_2 Phospho (STY)
1	1	RNVPQEESLEDSDVDADFK_2 Phospho (STY)
1	1	RPASVSSSAAVEHEQR_2 Phospho (STY)
1	1	RPPSPDVIVLSDNEQPSSPRVNGLTTVALK_2 Phospho (STY);Deamidation (NQ)
1	1	RPQSPGASPSQAERLPSDSER_2 Phospho (STY)
1	1	RPQTPPKIDYLLPGPGPAHSPQPSK_2 Phospho (STY)
1	1	RPTPPPSPNTQTPVQPPPPPPPPPMQPTVPSAATSQPTPSQHSAHPSSQP_2 Phospho (STY)
1	1	RQPVSPPPPPRPISPPHTYGYISGPLVSDMDTDAPEEEEDEADMEVAK_2 Oxidation (M);2 Phospho (STY)
1	1	RQQPPLGPSSSLLSLPGLK_2 Phospho (STY)
1	1	RQSPSPSTRPIR_2 Phospho (STY)
1	1	RQSSTPSAPELGQQPDVNISEWK_2 Phospho (STY)
1	1	RQSVSPPYK_2 Phospho (STY)
1	1	RRATGDGSSPELPSLER_2 Phospho (STY)
1	1	RREEGPPPPSPDGASSDAEPEPPSGR_2 Phospho (STY)
1	1	RRGNDPLTSSPGR_2 Phospho (STY)
1	1	RRLEDAFIVISDSDGEEPK_2 Phospho (STY)
1	1	RRQQPPLGPSSSLLSLPGLK_2 Phospho (STY)
1	1	RRSIQDLTVTGTEPGQVSSR_2 Phospho (STY)
1	1	RRSMSIDDTPR_2 Phospho (STY)
1	1	RRSPSLSSK_2 Phospho (STY)
1	1	RRSPSPAPPPR_2 Phospho (STY)
1	1	RRSPSPPPTR_2 Phospho (STY)
1	1	RRSSTVAPAQPDGAESEWTDVETR_2 Phospho (STY)
1	1	RRTPSPPPR_2 Phospho (STY)
1	1	RRWDQTADQTPGATPK_2 Phospho (STY)
1	1	RSASPDDDLGSSNWEAADLGNEERK_2 Phospho (STY)
1	1	RSDSLLSFR_2 Phospho (STY)
1	1	RSETPPHWR_2 Phospho (STY)
1	1	RSPQQTVPYVVPLSPK_2 Phospho (STY)
1	1	RSRPTSFADELAAR_2 Phospho (STY)
1	1	RSRSIEDDEEGHLICQSGDVLR_2 Phospho (STY)
1	1	RSRSPLELEPEAK_2 Phospho (STY)
1	1	RTDALTSSPGRDLPPFEDESEGLLGTEGPLEEEEDGEELIGDGMER_Oxidation (M);2 Phospho (STY)
1	1	RTDALTSSPGRDLPPFEDESEGLLGTEGPLEEEEDGEELIGDGMER_2 Phospho (STY)
1	1	RTEARSSDEENGPPSSPDLDR_2 Phospho (STY)
1	1	RTLSDPPSPLPHGPPNK_2 Phospho (STY)
1	1	RTPNNVVSTPAPSPDASQLASSLSSQK_2 Phospho (STY)
1	1	RTPSLSSLNSQDSSIEISK_2 Phospho (STY)
1	1	RTQGTSLRSPVSFSPTDHSLSTSSGSSIFTPEYDDSR_2 Phospho (STY)
1	1	RTSSPRSPPSSSEIFTPAHEENVR_2 Phospho (STY)
1	1	RTSSTCSNESLSVGGTSVTPR_2 Phospho (STY)
1	1	RTVSQQSFDGVSLDSSGPEDR_2 Phospho (STY)
1	1	RVSPSPPRAR_2 Phospho (STY)
1	1	RYGLLANTEDPTEMASLDSDEETVFESR_Oxidation (M);2 Phospho (STY)
1	1	SAASREDLVGPEVGASPQSGRK_2 Phospho (STY)
1	1	SAEPSANTTLVSETEEEGSVPAFGAAAK_2 Phospho (STY)
1	1	SAGGRPGSGPQLGTGRGTLR_2 Phospho (STY)
1	1	SARSSTPSSPTGTSSSDSGGHHIGWGER_2 Phospho (STY)
1	1	SAYQEYDSDSDVPEELK_2 Phospho (STY)
1	1	SCNGGSHPRINTLGR_Acetyl (Protein N-term);2 Phospho (STY)
1	1	SCSSPAVSAVSQLPLSPK_2 Phospho (STY)
1	1	SCTPSPDQISHRASLEDAPVDDLTRK_2 Phospho (STY)
1	1	SDEFSLADALPEHSPAK_Acetyl (Protein N-term);2 Phospho (STY)
1	1	SDLSSSSGSLSLSHGSSSLEHR_2 Phospho (STY)
1	1	SDSLLSFR_2 Phospho (STY)
1	1	SDSSSPQRVQRPHSSPPR_2 Phospho (STY)
1	1	SEAEDLAEPLSSTEGVAPLSQAPSPLAIPAIK_2 Phospho (STY)
1	1	SEAESASPEETPDGSASPVEMQDEGAEEPHEAGEQLPPFLLK_2 Phospho (STY)
1	1	SEDSLLRNSDEEESASESELWK_2 Phospho (STY)
1	1	SELISEGRPVETDSESEFPVFPTALTSER_2 Phospho (STY)
1	1	SESPFRETEPLVSPHQDK_2 Phospho (STY)
1	1	SESVEGFLSPSR_2 Phospho (STY)
1	1	SFSISPVR_2 Phospho (STY)
1	1	SGAQASSTPLSPTR_2 Phospho (STY)
1	1	SGDEMIFDPTMSK_Acetyl (Protein N-term);2 Phospho (STY)
1	1	SGGLQTPECLSR_2 Phospho (STY)
1	1	SGSGSVGNGSSRYSPSQNSPIHHIPSRR_2 Phospho (STY)
1	1	SGSIVELIAGGGSSCSPVLSRK_2 Phospho (STY)
1	1	SGSMDPSGAHPSVRQTPSRQPPLPHR_Oxidation (M);2 Phospho (STY)
1	1	SGSPRPTEPTDFLMLFEGSPSGK_Oxidation (M);2 Phospho (STY)
1	1	SGSSSPDSEITELK_2 Phospho (STY)
1	1	SHSESASPSALSSSPNNLSPTGWSQPK_2 Phospho (STY)
1	1	SHSESPSRLPINR_2 Phospho (STY)
1	1	SHSRQASTDAGTAGALTPQHVR_2 Phospho (STY)
1	1	SIHFSSPVFTSR_Acetyl (Protein N-term);2 Phospho (STY)
1	1	SIYDDISSPGLGSTPLTSR_2 Phospho (STY)
1	1	SKLSPSPSLRK_2 Phospho (STY)
1	1	SKSPPKVPIVIQDDSLPAGPPPQIR_2 Phospho (STY)
1	1	SKSPSPPRLTEDR_2 Phospho (STY)
1	1	SLAFDSEHSADEK_2 Phospho (STY)
1	1	SLESVLSLGPRPTGGGSSPPEIR_2 Phospho (STY)
1	1	SLFFGSILAPVRSPQGPSPVLAEDSEGEG_2 Phospho (STY)
1	1	SLGSASPGPGQPPLSSPTRGGVK_2 Phospho (STY)
1	1	SLGSVQAPSYGARPVSSAASVYAGAGGSGSR_2 Phospho (STY)
1	1	SLHPWYGITPTSSPK_2 Phospho (STY)
1	1	SLLRQPDISCILGTGGKSPR_2 Phospho (STY)
1	1	SLPELDRDKSDSDTEGLLFSR_2 Phospho (STY)
1	1	SLPTTVPESPNYR_2 Phospho (STY)
1	1	SLPTTVPESPNYRNTR_2 Phospho (STY)
1	1	SLSYSPVER_2 Phospho (STY)
1	1	SLVMHTPPVLK_Oxidation (M);2 Phospho (STY)
1	1	SMGTGDTPGLEVPSSPLRK_2 Phospho (STY)
1	1	SMVSPVPSPTGTISVPNSCPASPR_2 Phospho (STY)
1	1	SNEDSLILEK_2 Phospho (STY)
1	1	SPAAPYFLGSSFSPVR_2 Phospho (STY)
1	1	SPAYTPQNLDSESESGSSIAEK_2 Phospho (STY)
1	1	SPDEATAADQESEDDLSASRTSLER_2 Phospho (STY)
1	1	SPDLGEYDPLTQADSDESEDDLVLNLQK_2 Phospho (STY)
1	1	SPFNSPSPQDSPR_2 Phospho (STY)
1	1	SPHSTVPEHHPHPISPYEHLLR_2 Phospho (STY)
1	1	SPLDHRSPLER_2 Phospho (STY)
1	1	SPLRTSLASLR_2 Phospho (STY)
1	1	SPLRTSLASLRSEQSNGSVLHDAAAAADSPAGTR_2 Phospho (STY)
1	1	SPPTTMLLPASPAK_2 Phospho (STY)
1	1	SPQTPSQMVPLPSANPPGPLK_2 Phospho (STY)
1	1	SPQVLGSSLSVRSPTGSPSR_2 Phospho (STY)
1	1	SPRITPPAAKPGSPQAK_2 Phospho (STY)
1	1	SPRPASPASNVVVLPSGSTVYVK_2 Phospho (STY)
1	1	SPRSPLEATRK_2 Phospho (STY)
1	1	SPSPLRGNVVPSPLPTRR_2 Phospho (STY)
1	1	SPSPPDGSPAATPEIR_2 Phospho (STY)
1	1	SPSSDLDTDAEGDDFELLDQSELSQLDPASSR_2 Phospho (STY)
1	1	SPTAALNESLVECPK_2 Phospho (STY)
1	1	SPTEYHEPVYANPFYRPTTPQRETVTPGPNFQER_2 Phospho (STY)
1	1	SPVGSGAPQAAAPAPAAHVAGNPGGDAAPAATGTAAAASLATAAGSEDAEK_2 Phospho (STY)
1	1	SQAPLESSLDSLGDVFLDSGRK_2 Phospho (STY)
1	1	SQASMVINSDTDDEEEVSAALTLAHLK_Oxidation (M);2 Phospho (STY)
1	1	SQDSYPGSPSLSPR_2 Phospho (STY)
1	1	SQDSYPVSPRPFSSPSMSPSHGMNIHNLASGK_Oxidation (M);2 Phospho (STY)
1	1	SQPPGEDSDTDVDDDSRPPGRPAEVHLER_2 Phospho (STY)
1	1	SQSPAASDCSSSSSSASLPSSGRSSLGSHQLPR_2 Phospho (STY)
1	1	SQSRERGDHSHLFDSK_2 Phospho (STY)
1	1	SQSSEGVSSLSSSPSNSLETQSQSLSR_2 Phospho (STY)
1	1	SRESSPSHGLLK_2 Phospho (STY)
1	1	SRHSSISPVRLPLNSSLGAELSR_2 Phospho (STY)
1	1	SRSAMDSPVPASMFAPEPSSPGAAR_2 Phospho (STY)
1	1	SRSESDLSQPESDEEGYALSGRR_2 Phospho (STY)
1	1	SRSGSSPGLRDGSGTPSR_2 Phospho (STY)
1	1	SRSIDRGLER_2 Phospho (STY)
1	1	SRSPHEAGFCVYLK_2 Phospho (STY)
1	1	SRSPIIHSPK_2 Phospho (STY)
1	1	SRSPLGFYVHLK_2 Phospho (STY)
1	1	SRSPMHYMYRPR_2 Phospho (STY)
1	1	SRSPVDLR_2 Phospho (STY)
1	1	SRSPVDLRGK_2 Phospho (STY)
1	1	SRSRDSGDENEPIQER_2 Phospho (STY)
1	1	SRTASGSSVTSLDGTR_2 Phospho (STY)
1	1	SRVSVSPGR_2 Phospho (STY)
1	1	SRWDETPASQMGGSTPVLTPGK_2 Phospho (STY)
1	1	SRYSRSPYSR_2 Phospho (STY)
1	1	SSGLSTPVPPSAGHLAHVR_2 Phospho (STY)
1	1	SSGSSSSGLGTVSNSPASQRTPGK_2 Phospho (STY)
1	1	SSLSGDEEDELFK_2 Phospho (STY)
1	1	SSPATSLFVELDEEEVK_2 Phospho (STY)
1	1	SSSMSSLTGAYASGIPSSSR_2 Phospho (STY)
1	1	SSSMSSLTGAYTSGIPSSSR_2 Phospho (STY)
1	1	SSSPELVTHLK_2 Phospho (STY)
1	1	SSSPFLSK_2 Phospho (STY)
1	1	SSSPIPLTPSK_2 Phospho (STY)
1	1	SSSPLPTVQLHPQSPTAGK_2 Phospho (STY)
1	1	SSSPTSSLTQPIEMPTLSSSPTEERPTVGPGQQDNPLLK_2 Phospho (STY)
1	1	SSSPVQVEEEPVRLASLRK_2 Phospho (STY)
1	1	SSSTGSSSSTGGGGQESQPSPLALLAATCSR_2 Phospho (STY)
1	1	SSTPLHSPSPIR_2 Phospho (STY)
1	1	SSTPLHSPSPIRVHTVVDRPQQPMTHR_2 Phospho (STY)
1	1	SSTPLPTISSSAENTRQNGSNDSDRYSDNEEGK_2 Phospho (STY)
1	1	STLESEKPGSPEAAETSPPSNIIDHCEK_2 Phospho (STY)
1	1	STPEDHRNSSTETDQQPHSPDSSSSVHSIR_2 Phospho (STY)
1	1	STSAPQMSPGSSDNQSSSPQPAQQK_2 Phospho (STY)
1	1	STSAPQMSPGSSDNQSSSPQPAQQK_Oxidation (M);2 Phospho (STY)
1	1	SVASNQSEMEFSSLQDMPK_2 Phospho (STY)
1	1	SVASNQSEMEFSSLQDMPK_Oxidation (M);2 Phospho (STY)
1	1	SVPTFTVIPEGPRSPSPLMVVDNEEEPMEGVPLEQYR_2 Oxidation (M);2 Phospho (STY)
1	1	SVSPCSNVESR_2 Phospho (STY)
1	1	SVSRGSYQLQAQMNR_2 Phospho (STY)
1	1	SVSSLSNRSSPLSWR_2 Phospho (STY)
1	1	SVVSDLEADDVK_2 Phospho (STY)
1	1	SWDSSSPVDRPEPEAASPTTR_2 Phospho (STY)
1	1	SWLSPRVSPPASPGP_2 Phospho (STY)
1	1	SYLEGSSDNQLK_2 Phospho (STY)
1	1	SYQNSPSSDDGIRPLPEYSTEK_2 Phospho (STY)
1	1	TAPRQEAIPDLEDSPPVSDSEEQQESAR_2 Phospho (STY)
1	1	TASEGDGGAAAGAAAAGARPVSVAGSPLSPGPVRAPLSR_2 Phospho (STY)
1	1	TASETRSEGSEYEEIPK_2 Phospho (STY)
1	1	TDCEPVGLEPAVEQSSAASELAEASSEELAEAPTEAPSPEAR_2 Phospho (STY)
1	1	TDCEPVGLEPAVEQSSAASELAEASSEELAEAPTEAPSPEARDSK_2 Phospho (STY)
1	1	TDDEDFVPSDASPPK_2 Phospho (STY)
1	1	TDGSISGDRQPVTVADYISR_2 Phospho (STY)
1	1	TDHGAEIVYKSPVVSGDTSPR_2 Phospho (STY)
1	1	TDLGESTASLDSIVRDEGIQK_2 Phospho (STY)
1	1	TDSQSVRHSPIAPSSPSPQVLAQK_2 Phospho (STY)
1	1	TEELIESPKLESSEGEIIQTVDR_2 Phospho (STY)
1	1	TENSLANENQQPIKSEPESEGEEPK_2 Phospho (STY)
1	1	TERDTPGHGSGWAETPR_2 Phospho (STY)
1	1	TERDTPGHGSGWAETPRTDR_2 Phospho (STY)
1	1	TGTTVPESIHSFIGDGLVKPEALNK_2 Phospho (STY)
1	1	THSTSSSLGSGESPFSR_2 Phospho (STY)
1	1	TLDSDISCPLLESDLAYSDDDVPSVYENGLSQK_2 Phospho (STY)
1	1	TLENSPISSCDTSDTEGPVPVNSAAVLK_2 Phospho (STY)
1	1	TLLPWDSDESPEASPGPPGPR_2 Phospho (STY)
1	1	TLQRLSSGFDDIDLPSAVK_2 Phospho (STY)
1	1	TLSPTPSAEGYQDVR_2 Phospho (STY)
1	1	TLSSSSMDLSR_2 Phospho (STY)
1	1	TLVITSTPASPNRELHPQLLSPTK_2 Phospho (STY)
1	1	TNLTSQSSTTNLPGSPGSPGSPGSPGSPGSVPK_2 Phospho (STY)
1	1	TNPPTQKPPSPPMSGRGTLGR_2 Phospho (STY)
1	1	TPADRGPSPAPAPAASPQPGSRGPR_2 Phospho (STY)
1	1	TPFGPLSSRSAPASPTHPGLMSPR_2 Phospho (STY)
1	1	TPHTFPHSR_2 Phospho (STY)
1	1	TPLSFTNPLHSDDSDSDERNSDGAVTQNK_2 Phospho (STY)
1	1	TPPRDLPTIPGVTSPSSDEPPMEASQSHLR_2 Phospho (STY)
1	1	TPSHLSSNSQRTPIRR_2 Phospho (STY)
1	1	TQEISRPNSPSEGEGESSDSR_2 Phospho (STY)
1	1	TQSPGGCSAEAVLARK_2 Phospho (STY)
1	1	TRLDHGEESNESAESSSNWEK_2 Phospho (STY)
1	1	TRSPSPDDILER_2 Phospho (STY)
1	1	TRSWDSSSPVDRPEPEAASPTTR_2 Phospho (STY)
1	1	TSPVVAPTSEPSSPLHTQLLK_2 Phospho (STY)
1	1	TSSAFVGKTPEASPEPK_2 Phospho (STY)
1	1	TSSSSPANSDVEIDGIGR_2 Phospho (STY)
1	1	TSSVPEYVYNLHLVENDFVGGRSPVPK_2 Phospho (STY)
1	1	TSTEPSTAKPSSPEPAPPSEAMDADRPGTPVPPVEVPELMDTASLEPGALDAK_2 Phospho (STY)
1	1	TTPLRRPTETNPVTSNSDEECNETVK_2 Phospho (STY)
1	1	TTSPEPQESPTLPSTEGQVVNK_2 Phospho (STY)
1	1	TVLSLFDEEEDK_2 Phospho (STY)
1	1	TVPSTPTLVVPHRTDGFAEAIHSPQVAGVPR_2 Phospho (STY)
1	1	TVSGPGTPEPRPATPGASSVEQLRK_2 Phospho (STY)
1	1	TVSLTPSPTTQVETPDLVDHDNTSPLFR_2 Phospho (STY)
1	1	TVSPGSVSPIHGQGQVVENLK_2 Phospho (STY)
1	1	TYVDPHTYEDPNQAVLK_2 Phospho (STY)
1	1	VAAAAGSGPSPPGSPGHDR_2 Phospho (STY)
1	1	VAAAAGSGPSPPGSPGHDRER_2 Phospho (STY)
1	1	VATTPGSPSLGRHPGAHQGNLASGLHSNAIASPGSPSLGR_2 Phospho (STY)
1	1	VAVVRTPPKSPSSAK_2 Phospho (STY)
1	1	VDGPRSPSYGR_2 Phospho (STY)
1	1	VDSPSHGLVTSSLCIPSPAR_2 Phospho (STY)
1	1	VEEASPGRPSSVDTLLSPTALIDSILR_2 Phospho (STY)
1	1	VEETSPLGNARLDTPDINIVLK_2 Phospho (STY)
1	1	VELSESEEDK_2 Phospho (STY)
1	1	VERKPSVSEEVQATPNK_2 Phospho (STY)
1	1	VGDPPQPLPEEPMEVQGAERASPEPQRENASPAPGTTAEEAMSR_2 Phospho (STY)
1	1	VISPPPFAPSPTLPPTFHPEEFLDEDLK_2 Phospho (STY)
1	1	VLGRSPLTILQDDNSPGTLTLR_2 Phospho (STY)
1	1	VLLNEYNGIDLPVENPADGTRSPSPCK_2 Phospho (STY)
1	1	VLQDMGLPTGAEGRDSSK_2 Phospho (STY)
1	1	VLTQMGSPHNPISSVS_2 Phospho (STY)
1	1	VLTQMGSPHNPISSVS_Oxidation (M);2 Phospho (STY)
1	1	VMVTDADRSILSPGGSCGPIK_2 Phospho (STY)
1	1	VNSNGKESPGSSEFFQEAVSHGK_2 Phospho (STY)
1	1	VQMTSPSSTGSPMFK_2 Phospho (STY)
1	1	VQSGMGLILQGYESGSEEEGEIHEK_Oxidation (M);2 Phospho (STY)
1	1	VSAGEPGSHPSPAPRRSPAGNK_2 Phospho (STY)
1	1	VSEEQTQPPSPAGAGMSTAMGRSPSPK_Oxidation (M);2 Phospho (STY)
1	1	VSPASPAGSPSADFAVHGESLGDR_2 Phospho (STY)
1	1	VTRSPSPVPQEEHSDPEMTEEEK_2 Phospho (STY)
1	1	VTVSRASSSRSVR_2 Phospho (STY)
1	1	WGREDKSDQSDDEK_2 Phospho (STY)
1	1	YGLLANTEDPTEMASLDSDEETVFESR_Oxidation (M);2 Phospho (STY)
1	1	YGLLANTEDPTEMASLDSDEETVFESR_2 Phospho (STY)
1	1	YGPADVEDTTGSGATDSK_2 Phospho (STY)
1	1	YLCEGTESPYQTGQLHPAIR_2 Phospho (STY)
1	1	YLSFTPPEK_2 Phospho (STY)
1	1	YNVSTTPYLQSVK_2 Phospho (STY)
1	1	YSPTSPTYSPTTPK_2 Phospho (STY)
1	1	YSPVGNLKGRWQQWADEHIQSQK_2 Phospho (STY);2 Deamidation (NQ)
1	1	YSQSAPGSPVSAQPVIMAVPPRPSSLVAK_Oxidation (M);2 Phospho (STY)
1	1	YSSSGSPANSFHFK_2 Phospho (STY)
1	1	YSTPPYLLEAASHLSPENFVEDEAK_2 Phospho (STY)
1	1	YYDDIYFDSDSEDEDRAVQVTK_2 Phospho (STY)
1	1	YYSDSDDELTVEQR_2 Phospho (STY)
1	1	AAAAAAAGDSDSWDADAFSVEDPVR_Acetyl (Protein N-term);Phospho (STY)
1	1	AAAAAAGPSPGSGPGDSPEGPEGEAPER_Acetyl (Protein N-term);Phospho (STY)
1	1	AAAAAALSGAGTPPAGGGAGGGGAGGGGSPPGGWAVAR_Acetyl (Protein N-term);Phospho (STY)
1	1	AAAETQSLREQPEMEDANSEK_Acetyl (Protein N-term);Oxidation (M);Phospho (STY)
1	1	AAALQALQAQAPTSPPPPPPPLK_Phospho (STY)
1	1	AAAVAAPLAAGGEEAAATTSVPGSPGLPGRR_Acetyl (Protein N-term);Phospho (STY)
1	1	AAAYDISEDEED_Phospho (STY)
1	1	AADDDNGDGTSLFDVFSASPLK_Acetyl (Protein N-term);Phospho (STY)
1	1	AADISLDNLVEGK_Phospho (STY)
1	1	AADRLPNLSSPSAEGPPGPPSGPAPR_Phospho (STY)
1	1	AADSQNSGEGNTGAAESSFSQEVSR_Phospho (STY)
1	1	AAESLTAIPEPASPQLLETPIHASQIQK_Phospho (STY)
1	1	AAGGDHGSPDSYRSPLASR_Acetyl (Protein N-term);Phospho (STY)
1	1	AAGISLIVPGKSPTRK_Phospho (STY)
1	1	AAHVPENSDTEQDVLTVK_Phospho (STY)
1	1	AAIELPSLEVLSDQEEDREQCGVK_Phospho (STY)
1	1	AALGHLAGEAAAAPGPGTPCASR_Acetyl (Protein N-term);Phospho (STY)
1	1	AAMYDIISSPSK_Oxidation (M);Phospho (STY)
1	1	AAPAQVRPPSPGNIRPVK_Phospho (STY)
1	1	AAPQSPSVPK_Phospho (STY)
1	1	AAPSTAPAEATPPKPGEAEAPPK_Phospho (STY)
1	1	AASDPLLSSVSPAVSK_Phospho (STY)
1	1	AASEAAVVSSPSLK_Acetyl (Protein N-term);Phospho (STY)
1	1	AASEELLEK_Phospho (STY)
1	1	AASIFGGAK_Phospho (STY)
1	1	AASLMNLENI_Phospho (STY)
1	1	AASLTEDRDRGR_Phospho (STY)
1	1	AASPPSYTLDLGESQLAPPPSK_Phospho (STY)
1	1	AASPSPQSVR_Phospho (STY)
1	1	AASPYSQRPASPTAIRR_Phospho (STY)
1	1	AAVVTSPPPTTAPHK_Phospho (STY)
1	1	ADDQGCIEEQGVEDSANEDSVDAKPDR_Acetyl (Protein N-term);Phospho (STY)
1	1	ADEDLIFRLEGVDGGQSPR_Acetyl (Protein N-term);Phospho (STY)
1	1	ADEPSSEESDLEIDK_Phospho (STY)
1	1	ADFDDRVSDEEK_Acetyl (Protein N-term);Phospho (STY)
1	1	ADGYEPPVQESV_Phospho (STY)
1	1	ADISLDELIRK_Acetyl (Protein N-term);Phospho (STY)
1	1	ADQEQQDPLEYLQSDEEDDEK_Phospho (STY)
1	1	ADRPSSLPLDFNDEFSDLDGVVQQR_Phospho (STY)
1	1	ADSLLAVVK_Phospho (STY)
1	1	ADSLLEDITDIPK_Phospho (STY)
1	1	ADSSPALSLR_Acetyl (Protein N-term);Phospho (STY)
1	1	ADVLDLHEAGGEDFAMDEDGDESIHK_Acetyl (Protein N-term);Phospho (STY)
1	1	ADYDTLSLR_Phospho (STY)
1	1	AEAPLPSPK_Phospho (STY)
1	1	AEAQQVEALPGPSLDQWHRSAGEEEDGPVLTDEQK_Phospho (STY)
1	1	AEDVSSAAPSPR_Acetyl (Protein N-term);Phospho (STY)
1	1	AEEDEILNRSPRNR_Phospho (STY)
1	1	AEEGKSPFRESSGDGMK_Phospho (STY)
1	1	AEEIIAEAEPPSEVVSTPVLWTPGTAQIGEGVENSWGDLEDSEK_Phospho (STY)
1	1	AEESRKPSAPSPPDQTPEEDLVIVK_Acetyl (Protein N-term);Phospho (STY)
1	1	AEEYTEETEEREESTTGFDK_Phospho (STY)
1	1	AEFTSPPSLFK_Phospho (STY)
1	1	AEGEPQEESPLK_Phospho (STY)
1	1	AEGEWEDQEALDYFSDK_Phospho (STY)
1	1	AELGMGDSTSQSPPIK_Phospho (STY)
1	1	AENGERSDLEEDNER_Phospho (STY)
1	1	AENNSEVGASGYGVPGPTWDR_Phospho (STY)
1	1	AEPSEVDMNSPK_Phospho (STY)
1	1	AEPYVASEYK_Phospho (STY)
1	1	AEQDVENDLLDYDEEEEPQAPQESTPAPPK_Acetyl (Protein N-term);Phospho (STY)
1	1	AEQEPTAEQLAQIAAENEEDEHSVNYKPPAQK_Acetyl (Protein N-term);Phospho (STY)
1	1	AESGPDLR_Phospho (STY)
1	1	AESPSPAPPPGLR_Phospho (STY)
1	1	AESSESFTMASSPAQR_Acetyl (Protein N-term);Oxidation (M);Phospho (STY)
1	1	AESSESFTMASSPAQRR_Acetyl (Protein N-term);Oxidation (M);Phospho (STY)
1	1	AETNSRVSGVDGYETEGIR_Phospho (STY)
1	1	AFAAVPTSHPPEDAPAQPPTPGPAASPEQLSFRER_Phospho (STY)
1	1	AFGPGLQGGSAGSPARFTIDTK_Phospho (STY)
1	1	AFGSGYR_Phospho (STY)
1	1	AFHAALRNSPVNTK_Phospho (STY)
1	1	AFLSPPTLLEGPLR_Phospho (STY)
1	1	AFMESPK_Oxidation (M);Phospho (STY)
1	1	AFMGTPVQK_Phospho (STY)
1	1	AFSDPFVEAEK_Phospho (STY)
1	1	AFSQVQCLDDNHVNWR_Acetyl (Protein N-term);Phospho (STY)
1	1	AFTGREFDELNPSAQR_Phospho (STY)
1	1	AGAGPTMLLREENGCCSR_Acetyl (Protein N-term);Phospho (STY)
1	1	AGEPDGESLDEQPSSSSSK_Phospho (STY)
1	1	AGGDLSLSPGR_Phospho (STY)
1	1	AGGGGGLGAGSPALSGGQGR_Phospho (STY)
1	1	AGGLDWPEATEVSPSR_Phospho (STY)
1	1	AGGPTTPLSPTR_Phospho (STY)
1	1	AGGSPAPGPETPAISPSK_Phospho (STY)
1	1	AGKLSPLK_Phospho (STY)
1	1	AGLASPEEEDAVGK_Phospho (STY)
1	1	AGLESGAEPGDGDSDTTK_Phospho (STY)
1	1	AGLGSPERPPK_Phospho (STY)
1	1	AGLSDLELRR_Acetyl (Protein N-term);Phospho (STY)
1	1	AGLSPAEPLLSR_Phospho (STY)
1	1	AGMSSNQSISSPVLDAVPR_Oxidation (M);Phospho (STY)
1	1	AGPDLPSLPSHALEDEGWAAAAPSPGSAR_Phospho (STY)
1	1	AGPEEPGDSPPLRHRPR_Phospho (STY)
1	1	AGPPAPAPPAPIPPPAPSQSSPPEQPQSMEMR_Phospho (STY)
1	1	AGPTLTDENGDDLGLPPSPGDTSYYQDQVDDFHEAR_Phospho (STY)
1	1	AGSATVLSGSIAGLEGGSQLALRR_Phospho (STY)
1	1	AGSEECVFYTDETASPLAPDLAK_Phospho (STY)
1	1	AGSPDVLR_Phospho (STY)
1	1	AGSPELVVLDPPWDK_Acetyl (Protein N-term);Phospho (STY)
1	1	AGTDSPVSCASVTEER_Phospho (STY)
1	1	AGTGYASPDRTHVLAAGK_Phospho (STY)
1	1	AGTLSITEFADMLSGNAGGFRSR_Oxidation (M);Phospho (STY)
1	1	AGTPVSELTK_Phospho (STY)
1	1	AGTRTDSREDEISPPPPNPVVK_Phospho (STY)
1	1	AGVEEVAASGSHLNGDLDPDDREEGAASTAEEAAK_Acetyl (Protein N-term);Phospho (STY)
1	1	AGVEEVAASGSHLNGDLDPDDREEGAASTAEEAAK_Acetyl (Protein N-term);Phospho (STY);Deamidation (NQ)
1	1	AGYSTDESSSSSLHATR_Phospho (STY)
1	1	AHAWPSPYK_Phospho (STY)
1	1	AHEEQDEESQDNLFSSDR_Phospho (STY)
1	1	AHGLSLIPSTGLCSPDLVNR_Phospho (STY)
1	1	AHLSENELEALEK_Phospho (STY)
1	1	AHLTVGQAAAGGSGNLLTER_Phospho (STY)
1	1	AHPPRSPPPRPQR_Phospho (STY)
1	1	AHTFSHPPSSTK_Phospho (STY)
1	1	AHTVEEVNTDEDQK_Phospho (STY)
1	1	AIGGIILTASHNPGGPNGDFGIK_Phospho (STY);Deamidation (NQ)
1	1	AILGSYDSELTPAEYSPQLTRR_Phospho (STY)
1	1	AIMEMPSFYSHGLPRCSPYK_Phospho (STY)
1	1	AISSANLLVR_Phospho (STY)
1	1	AISSDMFFGR_Phospho (STY)
1	1	AITGASLADIMAK_Phospho (STY)
1	1	AKPAMPQDSVPSPR_Oxidation (M);Phospho (STY)
1	1	AKSPISSGSGGSHMSGTSSSSGMK_Phospho (STY)
1	1	AKSPQPPVEEEDEHFDDTVVCLDTYNCDLHFK_Phospho (STY)
1	1	ALAEEASEEELPSDVDLNDPYFAEEVK_Phospho (STY)
1	1	ALDVSASDDEIAR_Phospho (STY)
1	1	ALEEGDGSVSGSSPR_Phospho (STY)
1	1	ALENDFFNSPPRK_Phospho (STY)
1	1	ALEYSNGIFDCQSPTSPFMGSLR_Phospho (STY)
1	1	ALEYSNGIFDCQSPTSPFMGSLR_Oxidation (M);Phospho (STY)
1	1	ALGGEDSENEEELGDEAMMALDQSLASLFAEQK_Oxidation (M);Phospho (STY)
1	1	ALGLTANARSPQGQLDTSESK_Phospho (STY)
1	1	ALLQSSASRK_Phospho (STY)
1	1	ALLSLRSPK_Phospho (STY)
1	1	ALMTSHGSVEGRSPSSNDK_Phospho (STY)
1	1	ALPRGSPHSDLK_Phospho (STY)
1	1	ALPSLNTGSSSPR_Phospho (STY)
1	1	ALQLSNSPGASSAFLK_Phospho (STY)
1	1	ALSAAVADSLTNSPR_Phospho (STY)
1	1	ALSDREEEEEDDEEEEEEVEAAAQR_Phospho (STY)
1	1	ALSGRASPVPAPSSGLHAAVR_Phospho (STY)
1	1	ALSLGTIPSLTR_Phospho (STY)
1	1	ALSPAELR_Phospho (STY)
1	1	ALSPEGALRR_Phospho (STY)
1	1	ALSPGLEESGLGLLAR_Phospho (STY)
1	1	ALSPVIPLIPR_Phospho (STY)
1	1	ALSPVTSR_Phospho (STY)
1	1	ALSQTVPSSGTNGVSLPADCTGAVPAASPDTAAWR_Phospho (STY);Deamidation (NQ)
1	1	ALSYASLDK_Phospho (STY)
1	1	ALTQPSPVSTPSSVQFFLQEDDSADRK_Phospho (STY)
1	1	ALTSFLPAPTQLSQDQLEAEEK_Acetyl (Protein N-term);Phospho (STY)
1	1	ALVATPGK_Phospho (STY)
1	1	ALVTVSRSPPGSGASTPVGPWDQAVQR_Acetyl (Protein N-term);Phospho (STY)
1	1	ALYDYAGQEADELSFR_Phospho (STY)
1	1	AMADELSEK_Phospho (STY)
1	1	AMKPPGGESSNLFGSPEEATPSSRPNR_Phospho (STY)
1	1	AMLDQLMGTSR_Phospho (STY)
1	1	AMLDQLMGTSRDGDTTR_Phospho (STY)
1	1	ANEAGGQVGPEAPRPPETSPEMR_Phospho (STY)
1	1	ANLLDSMFGSPGGLR_Phospho (STY)
1	1	ANNLHSGDNFQLNDSEIER_Phospho (STY)
1	1	ANSDTDLVTSESR_Phospho (STY)
1	1	ANSLGDLYAQK_Phospho (STY)
1	1	APAGPSLEETSVSSPK_Phospho (STY)
1	1	APAPLGTVADSLRASDGQLQAK_Phospho (STY)
1	1	APEAAVSEDGKSDDELLSSK_Phospho (STY)
1	1	APIDTSDVEEK_Phospho (STY)
1	1	APLATGEDDDDEVPDLVENFDEASK_Phospho (STY)
1	1	APLVPPPPPPPPPPPPPLPDPTPPEPEEEILGSDDEEQEDPADYCK_Phospho (STY)
1	1	APPAPLAASEVTNSNSAER_Phospho (STY)
1	1	APPGAPGPGPGSGAPGSQEEEEEPGLVEGDPGDGAIEDPELEAIK_Phospho (STY)
1	1	APPQTHLPSGASSGTGSASATHGGGSPPGTR_Phospho (STY)
1	1	APQSPRRPPHPLPPR_Phospho (STY)
1	1	APQTSSSPPPVRR_Phospho (STY)
1	1	APSDSSLGTPSDGRPELR_Phospho (STY)
1	1	APSEEELHGDQTDFGQGSQSPQK_Phospho (STY)
1	1	APSLTDLVK_Phospho (STY)
1	1	APSPPLSQVFQTR_Phospho (STY)
1	1	APSRDEPCSSTSRPALEEDVIYHVK_Phospho (STY)
1	1	APSRQDVYGPQPQVR_Phospho (STY)
1	1	APVPSTCSSTFPEELSPPSHQAK_Phospho (STY)
1	1	AQAVSEEEEEEEGK_Phospho (STY)
1	1	AQDIIGHHQSEDRETSDR_Phospho (STY)
1	1	AQGEPVAGHESPK_Phospho (STY)
1	1	AQGPAASAEEPKPVEAPAANSDQTVTVK_Phospho (STY)
1	1	AQISSPNLR_Phospho (STY)
1	1	AQLEPVASPAK_Phospho (STY)
1	1	AQLSPGIYDDTSAR_Phospho (STY)
1	1	AQLYLPSTSPPHEGLDGFAQELSR_Phospho (STY)
1	1	AQPSSSEDELDNVFFK_Phospho (STY)
1	1	AQSLQLSLADSPLK_Phospho (STY)
1	1	AQSLVISPPAPSPR_Phospho (STY)
1	1	AQSPGAVEEILDRENK_Phospho (STY)
1	1	AQSPVSGPNVAHLTDGATLNDR_Phospho (STY)
1	1	AQTLPTSVVTITSESSPGKR_Phospho (STY)
1	1	AQYEDIANRSR_Phospho (STY)
1	1	ARAVSPLDPSK_Phospho (STY)
1	1	ARHDSPDLAPNVTYSLPR_Phospho (STY)
1	1	ARLSYSDK_Phospho (STY)
1	1	ARQEEGADASEEDPTPAGEEDVK_Phospho (STY)
1	1	ARTSSFAEPGGGGGGGGGGPGGSASGPGGTGGGK_Phospho (STY)
1	1	ARVAEPGAEATSSTGEESGSEHPPAVPMHNK_Phospho (STY)
1	1	ARVALENDDRSEEEK_Phospho (STY)
1	1	ARVVITQSPGK_Phospho (STY)
1	1	ASAGHAVSIAQDDAGADDWETDPDFVNDVSEK_Phospho (STY)
1	1	ASAILPGVLGSETLSNEVFQESEEEK_Phospho (STY)
1	1	ASALLFSSDEEDQWNIPASQTHLASDSR_Phospho (STY)
1	1	ASALSEHISPVVVIPAEASSPDSEPVLEK_Phospho (STY)
1	1	ASASPDRIPSLPQETVDQEPK_Phospho (STY)
1	1	ASATCSSATAAASSGLEEWTSRSPR_Phospho (STY)
1	1	ASAVSELSPR_Phospho (STY)
1	1	ASDPGLPAEEPK_Phospho (STY)
1	1	ASEENLLSSSSVPSADRDSSPTTNSK_Phospho (STY)
1	1	ASEIDQVVPAAQSSPINCEK_Phospho (STY)
1	1	ASESDTEEFYDAPEDVHLGGGYPVGSPGK_Acetyl (Protein N-term);Phospho (STY)
1	1	ASEVAIEEEK_Phospho (STY)
1	1	ASGPPQPPAFFSFSPPTGPSPSLAQSPLK_Phospho (STY)
1	1	ASGVAVSDGVIK_Phospho (STY)
1	1	ASGVQVADEVCR_Acetyl (Protein N-term);Phospho (STY)
1	1	ASGVTVNDEVIK_Acetyl (Protein N-term);Phospho (STY)
1	1	ASGVTVNDEVIK_Acetyl (Protein N-term);Phospho (STY);Deamidation (NQ)
1	1	ASHWSRSPPRPPR_Phospho (STY)
1	1	ASLGPAAAGEQASGAEAEPGPAGPPPPPSPSSLGPLLPLQR_Acetyl (Protein N-term);Phospho (STY)
1	1	ASLLTDEEDVDMALDQR_Phospho (STY)
1	1	ASLVALPEQTASEEETPPPLLTK_Phospho (STY)
1	1	ASLVSEEEEDEEEDK_Phospho (STY)
1	1	ASPAPGSGHPEGPGAHLDMNSLDR_Oxidation (M);Phospho (STY)
1	1	ASPATQPPPLLPPSATGPDATVGGPAPTPLLPPSATASVK_Phospho (STY)
1	1	ASPEPQRENASPAPGTTAEEAMSR_Phospho (STY)
1	1	ASPFEEDQNR_Phospho (STY)
1	1	ASPGAGRAPPELPER_Acetyl (Protein N-term);Phospho (STY)
1	1	ASPGHSDLGEVAPEIK_Acetyl (Protein N-term);Phospho (STY)
1	1	ASPGIEVELLGK_Acetyl (Protein N-term);Phospho (STY)
1	1	ASPPGDLQNPK_Phospho (STY)
1	1	ASPPPQGPLPGPPGALHR_Phospho (STY)
1	1	ASPQGGQIAIAMR_Acetyl (Protein N-term);Phospho (STY)
1	1	ASPSCSSPTRDSSGVPVSK_Phospho (STY)
1	1	ASPVGDGNFR_Phospho (STY)
1	1	ASPVTSPAAAFPTASPANK_Phospho (STY)
1	1	ASRSSWHQSSFHSTR_Phospho (STY)
1	1	ASSFADMMGILK_Phospho (STY)
1	1	ASSLGEIDESSELR_Phospho (STY)
1	1	ASSPAQCVTPVQTVV_Phospho (STY)
1	1	ASSVGVLSPQK_Phospho (STY)
1	1	ASTPDWVSEGPQPGLR_Phospho (STY)
1	1	ASVLDTSMSAGSGSPSK_Phospho (STY)
1	1	ASYHFSPEELDENTSPLLGDAR_Phospho (STY)
1	1	ATANSIIVLDDDDEDEAAAQPGPSHPLPNAASPGAEAPSSSEPHGAR_Acetyl (Protein N-term);Phospho (STY)
1	1	ATEIGSPPR_Acetyl (Protein N-term);Phospho (STY)
1	1	ATEIGSPPRFFHMPR_Acetyl (Protein N-term);Oxidation (M);Phospho (STY)
1	1	ATEIGSPPRFFHMPR_Acetyl (Protein N-term);Phospho (STY)
1	1	ATISDEEIER_Phospho (STY)
1	1	ATLSSTSGLDLMSESGEGEISPQR_Phospho (STY)
1	1	ATLSSTSGLDLMSESGEGEISPQREVSR_Phospho (STY)
1	1	ATNESEDEIPQLVPIGK_Phospho (STY);Deamidation (NQ)
1	1	ATPDSLEPAGPSSPASVTVTVGDEGADTPVGATPLIGDESENLEGDGDLRGGR_Phospho (STY)
1	1	ATSPLCTSTASMVSSSPSTPSNIPQK_Phospho (STY)
1	1	ATSPLVSLYPALECR_Phospho (STY)
1	1	ATSVALPGWSPSETR_Phospho (STY)
1	1	ATTATMATSGSAR_Acetyl (Protein N-term);Phospho (STY)
1	1	ATTATMATSGSARK_Acetyl (Protein N-term);Oxidation (M);Phospho (STY)
1	1	ATTATMATSGSARK_Acetyl (Protein N-term);Phospho (STY)
1	1	ATTPADGEEPAPEAEALAAAR_Phospho (STY)
1	1	ATVTPSPVK_Phospho (STY)
1	1	AVAEEDNGSIGEETDSSPGRK_Phospho (STY);Deamidation (NQ)
1	1	AVAGVMITASHNRK_Oxidation (M);Phospho (STY)
1	1	AVALDSDNISLK_Phospho (STY)
1	1	AVASPEATVSQTDENK_Phospho (STY)
1	1	AVCSTYLQSR_Phospho (STY)
1	1	AVDLGPPKPSDQETGEQVSSPSSHPALHTTTEDSAGVQTEF_Phospho (STY)
1	1	AVDSSSEEIEVEVPVVDRR_Phospho (STY)
1	1	AVGRLEAVSHTSDMHRGYADSPSK_Phospho (STY)
1	1	AVGSPLCVPAR_Phospho (STY)
1	1	AVIVSSPK_Phospho (STY)
1	1	AVNTQALSGAGILR_Phospho (STY)
1	1	AVPALGKSPPHHSGFQQYQQADASK_Phospho (STY)
1	1	AVPIAVADEGESESEDDDLKPR_Phospho (STY)
1	1	AVPIGTPPK_Phospho (STY)
1	1	AVPVESPVQK_Phospho (STY)
1	1	AVQQHQHGYDSDEEVDSELGTWEHQLR_Phospho (STY)
1	1	AVQQHQHGYDSDEEVDSELGTWEHQLRR_Phospho (STY)
1	1	AVRPEVNTVASSDEVCDGDREK_Phospho (STY)
1	1	AVSETPAVPPVSEDEDDDDDDATPPPVIAPRPEHTK_Phospho (STY)
1	1	AVSLDSPVSVGSSPPVK_Phospho (STY)
1	1	AVSPPHLDGPPSPR_Phospho (STY)
1	1	AVSTVVVTTAPSPK_Phospho (STY)
1	1	AVTIANSPSKPSEK_Phospho (STY)
1	1	AVVQSPQVTEVL_Phospho (STY)
1	1	AWPLPSSSRPQRSPK_Phospho (STY)
1	1	AYILVTPLK_Phospho (STY)
1	1	AYQHGGVTGLSQY_Phospho (STY)
1	1	AYSPEYR_Phospho (STY)
1	1	AYSQEEITQGFEETGDTLYAPYSTHFQLQNQPPQK_Phospho (STY)
1	1	AYTPVVVTLWYR_Phospho (STY)
1	1	CDSSPDSAEDVR_Phospho (STY)
1	1	CIFMSETQSSPTK_Phospho (STY)
1	1	CLVAGLLSPR_Phospho (STY)
1	1	CPSPTMSLPSSWK_Phospho (STY)
1	1	CRDDSFFGETSHNYHK_Phospho (STY)
1	1	CRSPGMLEPLGSSR_Oxidation (M);Phospho (STY)
1	1	CSDAAGYPHATHDLEGPPLDAYSIQGQHTISPLDLAK_Phospho (STY)
1	1	CSGPGLSPGMVR_Oxidation (M);Phospho (STY)
1	1	CSGPGLSPGMVR_Phospho (STY)
1	1	DAAAHLQTSHKPSAEDAEGQSPLSQK_Phospho (STY)
1	1	DADLSPVNASIIK_Phospho (STY)
1	1	DAEYIYPSLESDDDDPALK_Phospho (STY)
1	1	DAHDVSPTSTDTEAQLTVER_Phospho (STY)
1	1	DAPTSPASVASSSSTPSSK_Phospho (STY)
1	1	DASTSPPNRETIGSAQCK_Phospho (STY)
1	1	DAVSPFSFSLLK_Phospho (STY)
1	1	DCRTPLGASLDEQSSSTLK_Phospho (STY)
1	1	DCSYGAVTSPTSTLESR_Phospho (STY)
1	1	DDDDSIADFLNSDEEEDRVSLQNLK_Phospho (STY)
1	1	DDDLVEFSDLESEDDERPR_Phospho (STY)
1	1	DDDSLPAETGQNHPFFR_Phospho (STY)
1	1	DDFESEEEDVK_Phospho (STY)
1	1	DDHDDFFSTTPLQHQR_Phospho (STY)
1	1	DDKEEEEDGTGSPQLNNR_Phospho (STY)
1	1	DDSIISSLDVTDIAPSRK_Phospho (STY)
1	1	DDSPDEVPSTFTVQQPPPSRR_Phospho (STY)
1	1	DEALSDGDDLR_Phospho (STY)
1	1	DEDEDEDVASPDGLGR_Phospho (STY)
1	1	DEDMLYSPELAQR_Phospho (STY)
1	1	DEETEDVLASNGYESDEQEK_Phospho (STY)
1	1	DEGIGSPDIWEDEK_Phospho (STY)
1	1	DEIDEFANSPSEDK_Phospho (STY)
1	1	DEILPTTPISEQK_Phospho (STY)
1	1	DELADEIANSSGK_Phospho (STY)
1	1	DELSDYAEK_Phospho (STY)
1	1	DENIHTSHITQDEFQR_Phospho (STY)
1	1	DEPQTVPDVPSFGESPPLSPIDMDTQER_Phospho (STY)
1	1	DEYTFSPGK_Phospho (STY)
1	1	DFQDYMEPEEGCQGSPQRR_Oxidation (M);Phospho (STY)
1	1	DFQHLISSPLK_Phospho (STY)
1	1	DFQPSRSTAQQELDGKPASPTPVIVASHTANK_Phospho (STY)
1	1	DFSASYFSGEQEVTPSR_Phospho (STY)
1	1	DFSPEALK_Phospho (STY)
1	1	DGEQSPNVSLMQR_Phospho (STY)
1	1	DGFAEEAPSTSRGPGGSQGSQGPSPQGAR_Phospho (STY)
1	1	DGFPSGTPALNAK_Phospho (STY)
1	1	DGGRSSPGGQDEGGFMAQGK_Oxidation (M);Phospho (STY)
1	1	DGGTSYSPQENSHNHSALHSSNSHSSNPSNNPSK_Phospho (STY)
1	1	DGHRISLPSDFQHK_Phospho (STY)
1	1	DGIPVSSEAER_Phospho (STY)
1	1	DGLNQTTIPVSPPSTTKPSR_Phospho (STY)
1	1	DGNASGTTLLEALDCILPPTRPTDK_Phospho (STY)
1	1	DGSFGEGLTMK_Phospho (STY)
1	1	DGTAPPPQSPGSPGTGQDEEWSDEESPRK_Phospho (STY)
1	1	DGTSPEEEIEIER_Phospho (STY)
1	1	DGVADVSIEDSVISLSGDHCIIGR_Phospho (STY)
1	1	DGVLTLANNVTPAK_Phospho (STY)
1	1	DGYGGSRDSYSSSR_Phospho (STY)
1	1	DGYGSPHHTPPYGPR_Phospho (STY)
1	1	DHFGLEGDEESTMLEDSVSPK_Oxidation (M);Phospho (STY)
1	1	DIDISSPEFK_Phospho (STY)
1	1	DIFGVSESPPRDTCGNHTNQLDGTK_Phospho (STY)
1	1	DIFYYEDDSEGEDIEK_Phospho (STY)
1	1	DIIIFVGTPVQK_Phospho (STY)
1	1	DIKEESDEEEEDDEESGRLR_Phospho (STY)
1	1	DINTFLGTPVQK_Phospho (STY)
1	1	DINTFVGTPVEK_Phospho (STY)
1	1	DISMEIDSPENMMR_Phospho (STY)
1	1	DKPEIEDVGSDEEEEK_Phospho (STY)
1	1	DKPTYDEIFYTLSPVNGK_Phospho (STY)
1	1	DKPVYDELFYTLSPINGK_Phospho (STY)
1	1	DLATVNSNPFDDPDAAELNPFGDPDSEEPITETASPRK_Phospho (STY)
1	1	DLDLLASVPSPSSSGSRK_Phospho (STY)
1	1	DLFETGLEDENNSPLEDEESLESIR_Phospho (STY)
1	1	DLFNGLDSEEEK_Phospho (STY)
1	1	DLGQSNSDLDMPFAK_Phospho (STY)
1	1	DLGSQTPQALTFNDGMSEVK_Phospho (STY)
1	1	DLGSTEDGDGTDDFLTDK_Phospho (STY)
1	1	DLGSTEDGDGTDDFLTDKEDEK_Phospho (STY)
1	1	DLHQGIEAASDEEDLR_Phospho (STY)
1	1	DLLPSPAGPVPSK_Phospho (STY)
1	1	DLLVGPGVELLLTPREPALPLEPDSGGNTSPGVTANGEAR_Phospho (STY)
1	1	DLQQSIAREPSAPSIPTPAYQSSPAGGHAPTPPTPAPR_Phospho (STY)
1	1	DLQYITVSK_Phospho (STY)
1	1	DLVMGSSPQLK_Phospho (STY)
1	1	DMLGSLR_Phospho (STY)
1	1	DMNSPTDRHPDGYLAR_Phospho (STY)
1	1	DMPGGFLFEGLSDDEDDFHPNTR_Oxidation (M);Phospho (STY)
1	1	DNARSSLSASHPMVGK_Oxidation (M);Phospho (STY)
1	1	DNELLPPPSPSLGSFDPLAELTGK_Phospho (STY)
1	1	DNIQMWSLHNIVPEIDNATKKPIK_Phospho (STY);3 Deamidation (NQ)
1	1	DNLLDTYSADQGDSSEGGTLARGEEEEK_Phospho (STY)
1	1	DNLTLWTSDSAGEECDAAEGAEN_Phospho (STY)
1	1	DNLTSATLPR_Phospho (STY)
1	1	DNPFSLGESFGSR_Phospho (STY)
1	1	DNQESSDAELSSSEYIK_Phospho (STY)
1	1	DNYGLNQDLESESVNPILSPNQFLK_Phospho (STY)
1	1	DPAEPETVPDGETPEDENPTEEGADNSSAK_Phospho (STY)
1	1	DPAQPMSPGEATQSGARPADR_Phospho (STY)
1	1	DPAQPMSPGEATQSGARPADR_Oxidation (M);Phospho (STY)
1	1	DPDSNPYSLLDNTESDQTADTDASESHHSTNR_Phospho (STY)
1	1	DPGMSQSHNDLVFLEQPEGSR_Phospho (STY)
1	1	DQLIYNLLK_Phospho (STY)
1	1	DQNESLDEEMFYK_Phospho (STY)
1	1	DQPDGSSLSPAQSPSQSQPPAASSLREPGLESK_Phospho (STY)
1	1	DQPPSPSPPPQSEALSSTSR_Phospho (STY)
1	1	DQQNLPYGVTPASPSGHSQGR_Phospho (STY)
1	1	DRELQQAELPNRSPGFGIK_Phospho (STY)
1	1	DRGRSSDAHSSWYNGR_Phospho (STY)
1	1	DRLGSPLAVDEALRR_Phospho (STY)
1	1	DRLLASTLVHSVK_Phospho (STY)
1	1	DRLSDSTTGADSLLDISSEADQQDLLSLLQAK_Phospho (STY)
1	1	DRPGSPESPLLDAPFSR_Phospho (STY)
1	1	DRPVSQPSLVGSK_Phospho (STY)
1	1	DRQRSPIALPVK_Phospho (STY)
1	1	DRRPSVDAPVTDVGFLR_Phospho (STY)
1	1	DRTPPHLLYSDRDR_Phospho (STY)
1	1	DRTPPLLYR_Phospho (STY)
1	1	DRTPPLLYRDR_Phospho (STY)
1	1	DSAGVPAPAPDSALDSAPTPASAPAPAPALAQAPALSPSLASAPEEAK_Phospho (STY)
1	1	DSASFNPELLTHILDGSPEK_Phospho (STY)
1	1	DSAYISSSPLGSHQVFDFR_Phospho (STY)
1	1	DSDFFTEHTQPPAWDAPATEPSGTQQPAPSTESSGLAQPEHGPNTDLLGTSPK_Phospho (STY)
1	1	DSDQVAQSDGEESPAAEEQLLGEHIK_Phospho (STY)
1	1	DSFDDRGPSLNPVLDYDHGSR_Phospho (STY)
1	1	DSFEMEEVQSTEGEAPHVPATYQLGLTK_Phospho (STY)
1	1	DSFIENSSSNCTSGSSK_Phospho (STY)
1	1	DSGSISLQETR_Phospho (STY)
1	1	DSGSQEVLSELR_Phospho (STY)
1	1	DSGVVGARPRASPPPQGPLPGPPGALHR_Phospho (STY)
1	1	DSITPDIATKPGQPLFLDSISPK_Phospho (STY)
1	1	DSLGDFIEHYAQLGPSSPEQLAAGAEEGGGPRR_Phospho (STY)
1	1	DSLITPHVSR_Phospho (STY)
1	1	DSLTQAQEQGNLLN_Phospho (STY)
1	1	DSMVMHNSDPNLHLLAEGAPIDWGEEYSNSGGGGSPSPSTPESATLSEK_Phospho (STY)
1	1	DSMVMHNSDPNLHLLAEGAPIDWGEEYSNSGGGGSPSPSTPESATLSEK_2 Oxidation (M);Phospho (STY)
1	1	DSPGIPPSAGAHQLFR_Phospho (STY)
1	1	DSPHMQDPNQADEEAMTQIIR_Phospho (STY)
1	1	DSPLRTLK_Phospho (STY)
1	1	DSQDASAEQSDHDDEVASLASASGGFGTK_Phospho (STY)
1	1	DSSSLSSCTSGILEERSPAFRGPDR_Phospho (STY)
1	1	DSSTCPGDYVLSVSENSR_Phospho (STY)
1	1	DSYSSRDYPSSR_Phospho (STY)
1	1	DTDVEEGSEVEDERPAWNSK_Phospho (STY)
1	1	DTHEDHDTSTENTDESNHDPQFEPIVSLPEQEIK_Phospho (STY)
1	1	DTLRTPPRER_Phospho (STY)
1	1	DTPRPDHPPHDGHSPASR_Phospho (STY)
1	1	DTREEDGADASEEDLTR_Phospho (STY)
1	1	DTTSPMELAALEK_Phospho (STY)
1	1	DVDASPSPLSVQDLK_Phospho (STY)
1	1	DVDVSEDSPPPLPERTPESFVLASEHNTPVR_Phospho (STY)
1	1	DVEDMELSDVEDDGSK_Phospho (STY)
1	1	DVFLSAISSGADSPNSK_Phospho (STY)
1	1	DVLDIEQFSTVK_Phospho (STY)
1	1	DVNSSSPVMLAFK_Phospho (STY)
1	1	DVSGFSDPYCLLGIEQGVGVPGGSPGSR_Phospho (STY)
1	1	DVSGLRDVK_Phospho (STY)
1	1	DVTLSPVK_Phospho (STY)
1	1	DVVLSTSPK_Phospho (STY)
1	1	DVYLSPR_Phospho (STY)
1	1	DYDDMSPR_Oxidation (M);Phospho (STY)
1	1	DYDDMSPR_Phospho (STY)
1	1	DYDEEEQGYDSEK_Phospho (STY)
1	1	DYGHSSSRDDYPSR_Phospho (STY)
1	1	DYGNSPLHR_Phospho (STY)
1	1	DYNDLFDGDDMSNAGDFLNDNAVEIPSFSK_Oxidation (M);Phospho (STY)
1	1	DYNDLFDGDDMSNAGDFLNDNAVEIPSFSK_Phospho (STY)
1	1	DYSEADGLSER_Phospho (STY)
1	1	DYSEADGLSERTTPSK_Phospho (STY)
1	1	EAAGPAPSPMR_Oxidation (M);Phospho (STY)
1	1	EAAGPAPSPMR_Phospho (STY)
1	1	EAAVSASDILQESAIHSPGTVEK_Phospho (STY)
1	1	EAFEQPQTSSTPPRDLDSK_Phospho (STY)
1	1	EAGENAPVLSDDELVSMSVR_Phospho (STY)
1	1	EAGSPAQEFK_Phospho (STY)
1	1	EALSNLTALTSDSDTDSSSDSDSDTSEGK_Phospho (STY)
1	1	EARGSPNTASAEATLPR_Phospho (STY)
1	1	EASENETDMEDPREIQTDSWRK_Phospho (STY)
1	1	EASRSSPVEFECINEK_Phospho (STY)
1	1	EAYSGCSGPVDSECPPPPSSPVHK_Phospho (STY)
1	1	EAYVNANQARVSPSTSYTPSR_Phospho (STY)
1	1	ECINAAPDSPSK_Phospho (STY)
1	1	EDEISPPPPNPVVK_Phospho (STY)
1	1	EDHLVYADEESSNITDGRITPEPAVSNTEEPSTTSTASNYPDVLTRPSLHR_Phospho (STY)
1	1	EDLSPAFDHSPNK_Phospho (STY)
1	1	EDLTDLEQPGSPGYSTATEPGSSELGVPEQPDLQEGTHVEK_Phospho (STY)
1	1	EDNDTINDSLIVSETK_Phospho (STY)
1	1	EDNSSEEEEEIEPFPEERENFLQQLYK_Phospho (STY)
1	1	EDQEAAELLSEPEEESER_Phospho (STY)
1	1	EDQFNGSPPRPQPR_Phospho (STY)
1	1	EDSFLQR_Phospho (STY)
1	1	EDSGTFSLGK_Phospho (STY)
1	1	EDSQPPTPVSQR_Phospho (STY)
1	1	EDVEVAESPLR_Phospho (STY)
1	1	EEAENTLQSFRQDVDNASLAR_Phospho (STY)
1	1	EEAQSLEDLAGFK_Phospho (STY)
1	1	EEASDDDMEGDEAVVR_Oxidation (M);Phospho (STY)
1	1	EEASPVPLTSNVGSTVK_Phospho (STY)
1	1	EEDEEPESPPEK_Phospho (STY)
1	1	EEEEDGQEGSIHNLPLVTSQRPFYDGPMPTPR_Oxidation (M);Phospho (STY)
1	1	EEEEDGTGSPQLNNR_Phospho (STY)
1	1	EEENADSDDEGELQDLLSQDWR_Phospho (STY)
1	1	EEENSEEELAAATTSK_Phospho (STY)
1	1	EEEPTGWEEPSPESIR_Phospho (STY)
1	1	EEEPVFTRQDSNRSEK_Phospho (STY)
1	1	EEGAAPSPTHVAELATMEVESAR_Oxidation (M);Phospho (STY)
1	1	EEGSLSDTEADAVSGQLPDPTTNPSAGK_Phospho (STY)
1	1	EEIQETQTPTHSRK_Phospho (STY)
1	1	EEISEAEPGGGSLGDGRPPEESAHEMMEEEEEIPKPK_Phospho (STY)
1	1	EELLLGRTSPSK_Phospho (STY)
1	1	EEPSQNDISPK_Phospho (STY)
1	1	EEQTDTSDGESVTHHIRR_Phospho (STY)
1	1	EESAEELQAAEHPDEVEDPK_Phospho (STY);Deamidation (NQ)
1	1	EESDGEYDEFGR_Phospho (STY)
1	1	EESLVEELSPASEK_Phospho (STY)
1	1	EESPLRIK_Phospho (STY)
1	1	EESSEDENEVSNILR_Phospho (STY)
1	1	EESWVSIK_Phospho (STY)
1	1	EETDTDLEVVLEK_Phospho (STY)
1	1	EETVNDPEEAGHRSGSK_Phospho (STY)
1	1	EEVLSESEAENQQAGAAALAPEIVIK_Phospho (STY)
1	1	EFAGEDTSDLFLEER_Phospho (STY)
1	1	EFITGDVEPTDAESEWHSENEEEEK_Phospho (STY)
1	1	EGDIIPPLTGATPPLIGHLK_Phospho (STY)
1	1	EGDPVSLSTPLETEFGSPSELSPR_Phospho (STY)
1	1	EGDVEEPTDDSLPTTGDAGGREPMEEK_Phospho (STY)
1	1	EGEEPTVYSDEEEPK_Phospho (STY)
1	1	EGGPRAPRPSAPSPPPR_Phospho (STY)
1	1	EGHGSSSFDRELER_Phospho (STY)
1	1	EGHGSSSFDRELEREK_Phospho (STY)
1	1	EGHSLEMENENLVENGADSDEDDNSFLK_Oxidation (M);Phospho (STY)
1	1	EGKPEIEGKPESEGEPGSETR_Phospho (STY)
1	1	EGNTTEDDFPSSPGNGNK_Phospho (STY)
1	1	EGPDLDRPGSDR_Phospho (STY)
1	1	EGPDLDRPGSDRQER_Phospho (STY)
1	1	EGPGRDHAPSIPTSPFGDSLESSTELRR_Phospho (STY)
1	1	EGPLPAARPAGATLER_Phospho (STY)
1	1	EGPPAPPPVKPPPSPVNIR_Phospho (STY)
1	1	EGPVASPPFMDLEQAVLPAVIPK_Phospho (STY)
1	1	EGPYSISVLYGDEEVPRSPFK_Phospho (STY)
1	1	EGQWDCSVCLVR_Phospho (STY)
1	1	EGRPSGEAFVELESEDEVK_Phospho (STY)
1	1	EGSAFEDDDMLVSTTTSNLLLESEQSTSNLNEK_Phospho (STY)
1	1	EGSCIFPEELSPK_Phospho (STY)
1	1	EGSEFSFSDGEVAEK_Phospho (STY)
1	1	EGSPAPLEPEPGAAQPK_Phospho (STY)
1	1	EGTLIVR_Phospho (STY)
1	1	EGTLTQVPLAPPPPGAPPSPAPAR_Phospho (STY)
1	1	EGVQGPLNVSLSEEGK_Phospho (STY)
1	1	EHQTSAYSPPRAGQEH_Phospho (STY)
1	1	EHSPDEFIK_Phospho (STY)
1	1	EIAIVHSDAEK_Phospho (STY)
1	1	EIDCLSPEAQK_Phospho (STY)
1	1	EIEMSVDDDDINSSK_Phospho (STY)
1	1	EIPSATQSPISK_Phospho (STY)
1	1	EITALAPSTMK_Phospho (STY)
1	1	EKDSPFKPK_Phospho (STY)
1	1	EKFSFEPK_Phospho (STY)
1	1	EKPELSEPSHLNGPSSDPEAAFLSR_Phospho (STY)
1	1	EKPTDTEGLEGSPEK_Phospho (STY)
1	1	EKSPPDQPAVPHPPPSTPIK_Phospho (STY)
1	1	ELDQDMVTEDEDDPGSHK_Oxidation (M);Phospho (STY)
1	1	ELEEEEENSDEDELDSHTMVK_Phospho (STY)
1	1	ELEEVSPETPVVPATTQR_Phospho (STY)
1	1	ELESPLTPGK_Phospho (STY)
1	1	ELFQTPDHTEESTTDDK_Phospho (STY)
1	1	ELFQTPGHTEELVAAGK_Phospho (STY)
1	1	ELGPLPDDDDMASPK_Phospho (STY)
1	1	ELLELGIDNEDSEHENDDDTNQSATLNDK_Phospho (STY)
1	1	ELLHSVHPESPNLK_Phospho (STY)
1	1	ELNFVTDSVEQELPSSPK_Phospho (STY)
1	1	ELNVSFINEK_Phospho (STY)
1	1	ELPPAAAIGATSLVAAPHSSSSSPSK_Phospho (STY)
1	1	ELQGDGPPSSPTNDPTVK_Phospho (STY)
1	1	ELSDQATASPIVAR_Phospho (STY)
1	1	ELSEESEDEELQLEEFPMLK_Oxidation (M);Phospho (STY)
1	1	ELSEESEDEELQLEEFPMLK_Phospho (STY)
1	1	ELSNSVSTYRPFGLGSESPYK_Phospho (STY)
1	1	ELSPAALEK_Phospho (STY)
1	1	ELSPPPGLPSK_Phospho (STY)
1	1	ELSVQDQPSLSPTSLQNSSSHTTTAK_Phospho (STY)
1	1	ELTVDPTAAGDVRPIMHHPPNQIDDLETQWGVGSSPQRDDLK_Oxidation (M);Phospho (STY)
1	1	ELVEPLTPSGEAPNQALLR_Phospho (STY)
1	1	ELVPDQAVISDSTFSLANSPGSESVTK_Phospho (STY)
1	1	ELVSSSSSGSDSDSEVDK_Phospho (STY)
1	1	EMDESLANLSEDEYYSEEER_Phospho (STY)
1	1	EMEHNTVCAAGTSPVGEIGEEK_Oxidation (M);Phospho (STY)
1	1	EMEVEESPEK_Oxidation (M);Phospho (STY)
1	1	EMGSLSIK_Phospho (STY)
1	1	EMISLLSPQK_Phospho (STY)
1	1	EMLASDDEEDVSSK_Oxidation (M);Phospho (STY)
1	1	EMLASDDEEDVSSK_Phospho (STY)
1	1	EMLWGSSTQLASDGSPK_Phospho (STY)
1	1	ENETDEENTEVMIK_Phospho (STY)
1	1	ENLATLFGDMEDLTDEEEVPASQSTENR_Phospho (STY)
1	1	ENLLIGSTSYVEEEMPQIETR_Phospho (STY)
1	1	ENLQPQSSGVQGQVPISPEPLQRPEMLK_Phospho (STY)
1	1	ENPFNRKPSPAASPATK_Phospho (STY)
1	1	ENPSPLFSIK_Phospho (STY)
1	1	ENQRSPVRVK_Phospho (STY)
1	1	ENSFGSPLEFR_Phospho (STY)
1	1	ENSGPVENGVSDQEGEEQAREPELPCGLAPAVSR_Phospho (STY)
1	1	ENSREALAEAALESPRPALVR_Phospho (STY)
1	1	ENVSALDMEK_Phospho (STY)
1	1	EPAITSQNSPEAR_Phospho (STY)
1	1	EPEAASSRGSPVRVK_Phospho (STY)
1	1	EPEQDGPAAPADGSTVESLPRPLSPTK_Phospho (STY)
1	1	EPGEQASVPLSPK_Phospho (STY)
1	1	EPGSGGPQNLSGPGGR_Phospho (STY)
1	1	EPGSGGPQNLSGPGGRER_Phospho (STY)
1	1	EPHSPADQPEQQAESTLTSAETR_Phospho (STY)
1	1	EPIIEDILNLESSPTASGSSVSPGLYSK_Phospho (STY)
1	1	EPLATLVDQSPESLK_Phospho (STY)
1	1	EPLIPASPK_Phospho (STY)
1	1	EPSAAAPTGAGGVAPGSGNNSGGPSLLVPLPVNPPSSPTPSFSDAK_Phospho (STY)
1	1	EPSEVPTPK_Phospho (STY)
1	1	EPTPSIASDISLPIATQELR_Phospho (STY)
1	1	EPVNLEGDDTSLIHGK_Phospho (STY)
1	1	EQAPDISPK_Phospho (STY)
1	1	EQGLTLPLYQSPVK_Phospho (STY)
1	1	EQISDIDDAVR_Phospho (STY)
1	1	EQNSALPTSSQDEELMEVVEK_Oxidation (M);Phospho (STY)
1	1	EQQLLSTLK_Phospho (STY)
1	1	EQSSDLTPSGDVSPVK_Phospho (STY)
1	1	EQYSDAPEEIRDAR_Phospho (STY)
1	1	ERAASPHQVTPQADEK_Phospho (STY)
1	1	ERDSASFNPELLTHILDGSPEK_Phospho (STY)
1	1	EREDSGDAEAHAFK_Phospho (STY)
1	1	ERFARSDDEQSSADK_Phospho (STY)
1	1	ERHPSWR_Phospho (STY)
1	1	ERLGGSVLGQIPFLQNCEDEDSDEDDELDSVQHK_Phospho (STY)
1	1	ERPLQQVSPVASVPWR_Phospho (STY)
1	1	ERPRSAVLLVDETATTPIFANR_Phospho (STY)
1	1	ERPSSAIYPSDSFR_Phospho (STY)
1	1	ERPVQSLKTSR_Phospho (STY)
1	1	ERRPSPGEMR_Phospho (STY)
1	1	ERRTPSDDEEDNLFAPPK_Phospho (STY)
1	1	ERSPALK_Phospho (STY)
1	1	ERVDDSTGTVISDVEEDAGELSR_Phospho (STY)
1	1	ESAAPAAAPTAEAPPPSVVTRPEPQALPSPAIR_Phospho (STY)
1	1	ESAWSPPPIEIR_Phospho (STY)
1	1	ESDFSDTLSPSK_Phospho (STY)
1	1	ESELQMTSAASPHPGLLLDLK_Phospho (STY)
1	1	ESGVVAVSPEK_Phospho (STY)
1	1	ESLPPAAEPSPVSK_Phospho (STY)
1	1	ESMEASPEAMVK_Phospho (STY)
1	1	ESNRLSAPSYLAR_Phospho (STY)
1	1	ESNYFGLSPEER_Phospho (STY)
1	1	ESRRSLTNSHLEK_Phospho (STY)
1	1	ESSANNSVSPSESLR_Phospho (STY)
1	1	ESSEPTGSPAPVIQHSSATAPSNGLSVR_Phospho (STY)
1	1	ESSETPDQFMTADETR_Phospho (STY)
1	1	ESSNPSDRWRH_Phospho (STY)
1	1	ESSPSHGLLK_Phospho (STY)
1	1	ESTQLSPADLTEGK_Phospho (STY)
1	1	ESVPEFPLSPPK_Phospho (STY)
1	1	ESYTEEIVSEAESHVSGISR_Phospho (STY)
1	1	ETERASPIK_Phospho (STY)
1	1	ETGEPYRLSPEPTPLAEPILEVEVTLSK_Phospho (STY)
1	1	ETGTDGILAGSQEHDPGQGSSSPEQAGSPTEGEGVSTWESFK_Phospho (STY)
1	1	ETINNLDTSSSDFTILQEIEEPSLEPENEK_Phospho (STY)
1	1	ETLETISNEEQTPLLK_Phospho (STY)
1	1	ETLPISSTPSK_Phospho (STY)
1	1	ETLPSNNTVAQVQSNPGPVAISDVAPSASNNSPPLTNITPTQK_Phospho (STY)
1	1	ETNNSNAQNPSEEEGEGQDEDILPLTLEEK_Phospho (STY)
1	1	ETPAATEAPSSTPK_Phospho (STY)
1	1	ETPGTLSSDTNDSGVELGEESRSSPLK_Phospho (STY)
1	1	ETPPNGNLSPAPR_Phospho (STY)
1	1	ETSFGSSENITMTSLSK_Phospho (STY)
1	1	ETVNSPAIYK_Phospho (STY)
1	1	ETVQTTQSPTPVEK_Phospho (STY)
1	1	ETVSEAPPLLFSDEEEK_Phospho (STY)
1	1	EVDATSPAPSTSSTVK_Phospho (STY)
1	1	EVDKTPPPQPPLISSMDSISQK_Phospho (STY)
1	1	EVEDKESEGEEEDEDEDLSK_Phospho (STY)
1	1	EVPWSPSAEK_Phospho (STY)
1	1	EVQTPQYLNPFDEPEAFVTIKDSPPQSTK_Phospho (STY)
1	1	EVSDDEAEEK_Phospho (STY)
1	1	EVSPEVVR_Phospho (STY)
1	1	EYAENIGDGRSPEFRENEQK_Phospho (STY)
1	1	EYEEDDILASDDPSSIEQYENTR_Phospho (STY)
1	1	EYFDDSTEER_Phospho (STY)
1	1	EYGSPLK_Phospho (STY)
1	1	EYVSNDAAQSDDEEK_Phospho (STY)
1	1	FALVTPK_Phospho (STY)
1	1	FASENDLPEWK_Phospho (STY)
1	1	FDFQAQSPK_Phospho (STY)
1	1	FDGSENRPFSPSPLNNISSTVTVK_Phospho (STY)
1	1	FDIYDPFHPTDEAYSPPPAPEQK_Phospho (STY)
1	1	FDLSHGSPQMVR_Phospho (STY)
1	1	FDLSHGSPQMVRR_Phospho (STY)
1	1	FDQLFDDESDPFEVLK_Phospho (STY)
1	1	FEPESPGFESR_Phospho (STY)
1	1	FESPATGILSPR_Phospho (STY)
1	1	FESPESQASAEQPEM_Phospho (STY)
1	1	FFTTPSK_Phospho (STY)
1	1	FGESTTGFNFSFK_Phospho (STY)
1	1	FGIHVYQFPECDSDEDEDFK_Phospho (STY)
1	1	FGLGTPEK_Phospho (STY)
1	1	FGQAATMEGIGAIGGTPPAFNR_Phospho (STY)
1	1	FGSNINLEADES_Phospho (STY)
1	1	FGTFGGLGSK_Phospho (STY)
1	1	FICVTPTTCSNTIDLPMSPR_Oxidation (M);Phospho (STY)
1	1	FISDRESRR_Phospho (STY)
1	1	FLEQSMDIEDLK_Phospho (STY)
1	1	FLESAAADFSDEDEDDDVDGREK_Phospho (STY)
1	1	FLLGPPQGGSPR_Phospho (STY)
1	1	FLSHSTDSLNK_Phospho (STY)
1	1	FNDSEGDDTEETEDYR_Phospho (STY)
1	1	FNGEDIDTISPTLGFNIK_Phospho (STY)
1	1	FNGSTEALDK_Phospho (STY)
1	1	FNSLPQYSPVTFDRK_Phospho (STY)
1	1	FPDRLAEDEGDSEPEAVGQSR_Phospho (STY)
1	1	FPEFCSSPSPPVEVK_Phospho (STY)
1	1	FPSPHPSPAK_Phospho (STY)
1	1	FQETEFLSPPRK_Phospho (STY)
1	1	FQSLGVAFYR_Phospho (STY)
1	1	FRNQVEEDAEDSGEADDEEKPEIHK_Phospho (STY)
1	1	FRTEAAAAAPQRSQSPLR_Phospho (STY)
1	1	FRTQPITSAERK_Phospho (STY)
1	1	FSAVLVEPPPMSLPGAGLSSQELSGGPGDGP_Phospho (STY)
1	1	FSDDEEEEEVVK_Phospho (STY)
1	1	FSEGVLQSPSQDQEK_Phospho (STY)
1	1	FSGGFGAR_Phospho (STY)
1	1	FSGWYDADLSPAGHEEAK_Phospho (STY)
1	1	FSLSDDQR_Phospho (STY)
1	1	FSLSPSLGPQASR_Phospho (STY)
1	1	FSPFLQTAEDNTQDEVAGAPADHHGPSDEEQGSPPEDK_Phospho (STY)
1	1	FSPFPVQDRPESSLVFK_Phospho (STY)
1	1	FSPGAPGGSGSQPNQK_Phospho (STY)
1	1	FSPGDFWGR_Phospho (STY)
1	1	FSPTMGR_Phospho (STY)
1	1	FSPVLGR_Phospho (STY)
1	1	FSPVTPK_Phospho (STY)
1	1	FSRSSEEREVK_Phospho (STY)
1	1	FSSVSSPQPR_Phospho (STY)
1	1	FTPPAESGSPSK_Phospho (STY)
1	1	FTYLGSQDR_Phospho (STY)
1	1	FVHGPSPR_Phospho (STY)
1	1	FVLMATPNLSR_Phospho (STY)
1	1	FVPAENDSILMNPAQDGEVQLSQNDDK_Oxidation (M);Phospho (STY)
1	1	FVPAENDSILMNPAQDGEVQLSQNDDK_Phospho (STY)
1	1	FVQDHFDHNISPTIGASFMTK_Phospho (STY)
1	1	FYRVSQSALNPHQSPDFK_Phospho (STY)
1	1	FYSDSHHLK_Phospho (STY)
1	1	FYSQQNQPNLDTQSGPESLLNSQSPESK_Phospho (STY)
1	1	GAAEEAELEDSDDEEK_Phospho (STY)
1	1	GAASTLVPGVSETSASPGSPSVR_Phospho (STY)
1	1	GADNDGSGSESGYTTPK_Phospho (STY)
1	1	GAEAFGDSEEDGEDVFEVEK_Phospho (STY)
1	1	GAEASAASEEEAGPQATEPSTPSGPESGPTPASAEQNE_Phospho (STY)
1	1	GAEETSWSGEER_Phospho (STY)
1	1	GAEQDNPNQYSWGENYAGSSGLMSASPELGPAQR_Phospho (STY)
1	1	GAGDDTEPPAAPARPRSPR_Phospho (STY)
1	1	GAGDGSDEEVDGK_Phospho (STY)
1	1	GAILSEEELAAMSPTAAAVAK_Oxidation (M);Phospho (STY)
1	1	GAPHSSPARGTPAGTTPGASQAPK_Phospho (STY)
1	1	GAPPGSPEPPALLAAPLAAGACPGGR_Phospho (STY)
1	1	GAPSSPATGVLPSPQGK_Phospho (STY)
1	1	GARPPAAGPGGDEDEDEEDTAPESALDTSLDK_Phospho (STY)
1	1	GASPPISAIEEFSIIPEAPMR_Phospho (STY)
1	1	GASQAGMTGYGMPR_Phospho (STY)
1	1	GCDSPDPDTSYVLTPHTEEK_Phospho (STY)
1	1	GDEISLRRSPR_Phospho (STY)
1	1	GDEPQASGYHSEGETLK_Phospho (STY)
1	1	GDLSDVEEEEEEEMDVDEATGAVK_Oxidation (M);Phospho (STY)
1	1	GDMSAVNDESF_Phospho (STY)
1	1	GDPQQQSITHIAIPQEAYNAVHVSGSPTALAAVK_Phospho (STY)
1	1	GDSDDEYDRR_Acetyl (Protein N-term);Phospho (STY)
1	1	GEDAEESLEEEEALDPLGIMR_Phospho (STY)
1	1	GEDVPSEEEEEEENGFEDRK_Phospho (STY);Deamidation (NQ)
1	1	GEFSASPMLK_Phospho (STY)
1	1	GEIPSPQLTRPK_Phospho (STY)
1	1	GENLENIEPLQVSFAVLSSPNK_Phospho (STY)
1	1	GENPFEIQDHSQDQQIEGDEEDEEK_Phospho (STY)
1	1	GEPAAAAAPEAGASPVEK_Phospho (STY)
1	1	GEPNVSYICSR_Phospho (STY)
1	1	GESLSLPGPSPPPDGTEQVIISR_Phospho (STY)
1	1	GEVPGGSAHYGGPSPEK_Phospho (STY)
1	1	GFDPTASPFCQ_Phospho (STY)
1	1	GFGEYSRSPTF_Phospho (STY)
1	1	GFGFGQGAGALVHSE_Phospho (STY)
1	1	GFGFVDFNSEEDAK_Phospho (STY)
1	1	GFNGCDSPEPDGEDSLEQSPLLEDK_Phospho (STY)
1	1	GFSVVADTPELQR_Phospho (STY)
1	1	GGAAGGALPTSPGPALGAK_Phospho (STY)
1	1	GGAPDPSPGATATPGAPAQPSSPDAR_Phospho (STY)
1	1	GGDVFGDTSFLSNHGGSSGSTHRSPR_Phospho (STY)
1	1	GGDVSPSPYSSSSWR_Phospho (STY)
1	1	GGFFSSFMK_Phospho (STY)
1	1	GGFFSSFMK_Oxidation (M);Phospho (STY)
1	1	GGGGGQDNGLEGLGNDSR_Phospho (STY)
1	1	GGGPQAQSHGEARLSDPPGR_Phospho (STY)
1	1	GGHERPPSPGLR_Phospho (STY)
1	1	GGITQPNINDSLEITK_Phospho (STY)
1	1	GGMGSGGLATGIAGGLAGMGGIQNEK_Phospho (STY)
1	1	GGPASPGGLQGLETR_Phospho (STY)
1	1	GGPASVPSSSPGTSVK_Phospho (STY)
1	1	GGPGSAVSPYPTFNPSSDVAALHK_Phospho (STY)
1	1	GGSGSGPTIEEVD_Phospho (STY)
1	1	GGSISVQVNSIK_Phospho (STY)
1	1	GGSPDLWK_Phospho (STY)
1	1	GGSTTGSQFLEQFK_Phospho (STY)
1	1	GGVTGSPEASISGSK_Phospho (STY)
1	1	GGWDHGDTQSIQSSR_Phospho (STY)
1	1	GHLSEGLVTK_Phospho (STY)
1	1	GHLSRPEAQSLSPYTTSANR_Phospho (STY)
1	1	GHTDTEGRPPSPPPTSTPEK_Phospho (STY)
1	1	GIAPASPMLGNASNPNK_Phospho (STY)
1	1	GIAPASPMLGNASNPNK_Oxidation (M);Phospho (STY)
1	1	GIEYSRVSPQPMISR_Phospho (STY)
1	1	GIGLDESELDSEAELMR_Phospho (STY)
1	1	GIHNFRASGDYDNDCTNPITPLCTQPDQVIK_Phospho (STY)
1	1	GIINDDEDDEDLMMASGRPR_Phospho (STY)
1	1	GIITDSFGR_Phospho (STY)
1	1	GIMEEDEACGRQYTLK_Phospho (STY)
1	1	GIPNMLLSEEETES_Phospho (STY)
1	1	GIQYIDLSSDSEDVVSPNCSNTVQEK_Phospho (STY)
1	1	GISHASSSIVSLAR_Phospho (STY)
1	1	GISPIVFDR_Phospho (STY)
1	1	GISPVVSEHRK_Phospho (STY)
1	1	GISSLPR_Phospho (STY)
1	1	GKASPFEEDQNR_Phospho (STY)
1	1	GKASPFEEDQNRDLK_Phospho (STY)
1	1	GKLSAEENPDDSEVPSSSGINSTK_Phospho (STY)
1	1	GLAGPPASPGK_Phospho (STY)
1	1	GLDIESYDSLERPLRK_Phospho (STY)
1	1	GLECSDWKPEAGLSPPRK_Phospho (STY)
1	1	GLFSDEEDSEDLFSSQSASK_Phospho (STY)
1	1	GLGDQSASRTSPGRVDLPGSSTTLTK_Phospho (STY)
1	1	GLGTDEDSLIEIICSR_Phospho (STY)
1	1	GLIVYCVTSPK_Phospho (STY)
1	1	GLLAQGLRPESPPPAGPLLNGAPAGESPQPK_Phospho (STY);Deamidation (NQ)
1	1	GLLSDSMTDVPVDTGVAAR_Oxidation (M);Phospho (STY)
1	1	GLLSNHTGSPRSPSTTYLHTPTPSEDAAIPSK_Phospho (STY)
1	1	GLPSPYNMSSAPGSR_Oxidation (M);Phospho (STY)
1	1	GLSASLPDLDSENWIEVK_Phospho (STY)
1	1	GLSASTMDLSSSS_Phospho (STY)
1	1	GLSGPCRPPPPPQAR_Phospho (STY)
1	1	GLSHSPWAVK_Phospho (STY)
1	1	GLSSAGGGSPHREDAQPEHSASARK_Phospho (STY)
1	1	GLWSTDSAEEDK_Phospho (STY)
1	1	GLYDGPVCEVSVTPK_Phospho (STY)
1	1	GMDSEDDLRDEVEDAVQK_Phospho (STY)
1	1	GNDPLTSSPGR_Phospho (STY)
1	1	GNEDLSNNGSLHSANSTTNLAAIEPQPSPPHSEPPSVEQPPKPK_Phospho (STY)
1	1	GNFGGSFAGSFGGAGGHAPGVAR_Phospho (STY)
1	1	GNIWSAEK_Phospho (STY)
1	1	GNPGLHSPMLDLDNDTRPSVLGHLSQTASLK_Phospho (STY)
1	1	GNRESDGFREEK_Phospho (STY)
1	1	GNSGSEACTSSFLR_Phospho (STY)
1	1	GPAGEAGASPPVRR_Phospho (STY)
1	1	GPGEGVLTLR_Phospho (STY)
1	1	GPKPEPPGSGSPAPPR_Phospho (STY)
1	1	GPLSPFNSR_Phospho (STY)
1	1	GPPRNYQQNYQNSESGEK_Phospho (STY)
1	1	GPPSPPAPVMHSPSRK_Phospho (STY)
1	1	GPQGSPLLSR_Phospho (STY)
1	1	GPQPPTVSPIR_Phospho (STY)
1	1	GPSPSSPTPPAAAAPAEQAPR_Phospho (STY)
1	1	GPSPTPEDVSMK_Phospho (STY)
1	1	GPSSEGPEEEDGEGFSFK_Phospho (STY)
1	1	GPSSEGPEEEDGEGFSFKYSPGK_Phospho (STY)
1	1	GPTPPLPSAPLAPEK_Phospho (STY)
1	1	GPTSTSIDNIDGTPVRDER_Phospho (STY)
1	1	GPTTGEGALDLSDVHSPPK_Phospho (STY)
1	1	GQDPERVTLQDYRLPDSDDDEDEETAIQR_Phospho (STY)
1	1	GQEEISGALPVASPASSR_Phospho (STY)
1	1	GQEVETSVTYYR_Phospho (STY)
1	1	GQRASLEAAIADAEQR_Phospho (STY)
1	1	GQRASLEAAIADAEQRGELAIK_Phospho (STY)
1	1	GQSIAASLSHSAGNISALADK_Phospho (STY)
1	1	GQSQTSPDHRSDTSSPEVR_Phospho (STY)
1	1	GQTPLTEGSEDLDGHSDPEESFAR_Phospho (STY)
1	1	GQVSESEDSITK_Phospho (STY)
1	1	GRDYCSEEEDIT_Phospho (STY)
1	1	GRENYSSYSSFSSPHMK_Phospho (STY)
1	1	GRGFGSEEGSR_Phospho (STY)
1	1	GRGPSPEGSSSTESSPEHPPK_Phospho (STY)
1	1	GRGSPHLSGAGDTSISDRK_Phospho (STY)
1	1	GRLLIDPNCSGHSPR_Phospho (STY)
1	1	GRNDSGEENVPLDLTREPSDNLR_Phospho (STY)
1	1	GRPGSGTSGVDSLSNFIESVK_Phospho (STY)
1	1	GRRSPILLPK_Phospho (STY)
1	1	GRSIDQDYER_Phospho (STY)
1	1	GRSPPERPVPGTPK_Phospho (STY)
1	1	GRSPSQYHDFAEK_Phospho (STY)
1	1	GRSSDPGPDIGVVEESPEK_Phospho (STY)
1	1	GRWESQQDVSQTTVSR_Phospho (STY)
1	1	GSDALSETSSVSHIEDLEK_Phospho (STY)
1	1	GSFSALVGR_Phospho (STY)
1	1	GSFSDTGLGDGK_Phospho (STY)
1	1	GSGTASDDEFENLR_Phospho (STY)
1	1	GSHQISLDNPDYQQDFFPK_Phospho (STY)
1	1	GSHSPQRPQLHSPAQSEGPSSLCGK_Phospho (STY)
1	1	GSIGLLLGK_Phospho (STY)
1	1	GSKPSPLSVK_Phospho (STY)
1	1	GSNRSSLMDTADGVPVSSR_Phospho (STY)
1	1	GSNYHLSDNDASDVE_Phospho (STY)
1	1	GSPDEYHLR_Phospho (STY)
1	1	GSPDGSLQTGKPSAPK_Phospho (STY)
1	1	GSPGEDGFVPSALGTR_Phospho (STY)
1	1	GSPGGYLGAK_Phospho (STY)
1	1	GSPLVLK_Phospho (STY)
1	1	GSPQAGVDLSFATR_Phospho (STY)
1	1	GSPRPQAPK_Phospho (STY)
1	1	GSPTPGFSTR_Phospho (STY)
1	1	GSPVFLPR_Phospho (STY)
1	1	GSPVFLPRK_Phospho (STY)
1	1	GSQAQPDSPSAQLALIAASQSFLQPGGK_Phospho (STY)
1	1	GSQEDDPAATQRPPSNGGAK_Phospho (STY)
1	1	GSSHSPDHPGCLMEN_Phospho (STY)
1	1	GSSPGPRPVEGTPASR_Phospho (STY)
1	1	GSTEGSESYEEDPYLVVNPNYLLED_Phospho (STY)
1	1	GSTFRPHDSFPK_Phospho (STY)
1	1	GSTYSPTSPGYSPTSPTYSLTSPAISPDDSDEEN_Phospho (STY)
1	1	GSVPLSSSPPATHFPDETEITNPVPK_Phospho (STY)
1	1	GSYGSDAEEEEYR_Phospho (STY)
1	1	GTDTQTPAVLSPSK_Phospho (STY)
1	1	GTEAPAVVTEEEDDDEETAPPVIAPRPDHTK_Phospho (STY)
1	1	GTEASSGTEAATGLEGEEK_Phospho (STY)
1	1	GTGQSDDSDIWDDTALIK_Phospho (STY)
1	1	GVEPSPSPIK_Phospho (STY)
1	1	GVHIHQAGGSPPASSTSSSSLTNDVAK_Phospho (STY)
1	1	GVISYQTLPR_Phospho (STY)
1	1	GVLHTFSPSPK_Phospho (STY)
1	1	GVNTFSPEGR_Phospho (STY)
1	1	GVPAGNSDTEGGQPGRK_Phospho (STY)
1	1	GVPHPEDDHSQVEGPESLR_Phospho (STY)
1	1	GVSASAVPFTPSSPLLSCSQEGSR_Phospho (STY)
1	1	GVSMPNMLEPK_Phospho (STY)
1	1	GVSMSLPSSPLLPR_Phospho (STY)
1	1	GVTDTREPSPGSHSALPGK_Phospho (STY)
1	1	GVVIPTWNISPIK_Phospho (STY)
1	1	GWLRDPSASPGDAGEQAIR_Phospho (STY)
1	1	GYLTDLNSMIPTHGGDINDIK_Phospho (STY)
1	1	HADNSSDTEMEDMIAEETLEEMDSELLK_Phospho (STY)
1	1	HAQDSDPRSPTLGIAR_Phospho (STY)
1	1	HASAPSHVQPSDSEK_Phospho (STY)
1	1	HDSIPAADTFEDLSDVEGGGSEPTQR_Phospho (STY)
1	1	HDSSAPDPAPDSADEVMPEAVPEVASEPGLESASHPNVDR_Phospho (STY)
1	1	HEAPSSPISGQPCGDDQNASPSK_Phospho (STY)
1	1	HEDEQALLDQNSQTPPPSPFSVQAFNK_Phospho (STY)
1	1	HEEEEWTDDDLVESL_Phospho (STY)
1	1	HELSPPQK_Phospho (STY)
1	1	HESYRGNASPGAATHDSLSDYGPQDSRPTPMR_Phospho (STY)
1	1	HEYELNSTPDKK_Phospho (STY)
1	1	HFSQSEETGNEVFGALNEEQPLPR_Phospho (STY)
1	1	HGAPSPSHPISAPQAAAAAALRR_Phospho (STY)
1	1	HGESAWNLENR_Phospho (STY)
1	1	HGLLLPASPVR_Phospho (STY)
1	1	HGLQLGAQSPGR_Phospho (STY)
1	1	HGNRNSNSYGIPEPAHAYAQPQTTTPLPAVSGSPGAAITPLPSTQNGPVFAK_Phospho (STY)
1	1	HGPPLGESVAYHSESPNSQTDVGRPLSGSGISAFVQAHPSNGQR_Phospho (STY)
1	1	HGSFHEDEDPIGSPR_Phospho (STY)
1	1	HGSGADSDYENTQSGDPLLGLEGK_Phospho (STY)
1	1	HGTDLWIDNMSSAVPNHSPEK_Oxidation (M);Phospho (STY)
1	1	HGTDLWIDNMSSAVPNHSPEK_Phospho (STY)
1	1	HGTDLWLDSCVVPPLSPPPK_Phospho (STY)
1	1	HIALSPR_Phospho (STY)
1	1	HIQSNLDFSPVNSASSEENVK_Phospho (STY)
1	1	HIVSNDSSDSDDESHEPK_Phospho (STY);Deamidation (NQ)
1	1	HKSPSYQIK_Phospho (STY)
1	1	HLAESESLLTSPPK_Phospho (STY)
1	1	HLDGEEDGSSDQSQASGTTGGRR_Phospho (STY)
1	1	HLFSSTENLAAGSWKEPAEGGGLSSDR_Phospho (STY)
1	1	HLGVFSALR_Phospho (STY)
1	1	HLLTDLPLPPELPGGDLSPPDSPEPK_Phospho (STY)
1	1	HLSQEDNDLNK_Phospho (STY)
1	1	HNGSLSPGLEAR_Phospho (STY)
1	1	HQDGLPYIDDSPSSSPHLSSK_Phospho (STY)
1	1	HQEVQDQDPVFQGSDSSGYQSDHK_Phospho (STY)
1	1	HQPWQSPERPLSR_Phospho (STY)
1	1	HQQIPLHSPPSK_Phospho (STY)
1	1	HRAEAPPLEREDSGTFSLGK_Phospho (STY)
1	1	HRATGEGGASDLPEDPDEDAIPIT_Phospho (STY)
1	1	HRGSADYSMEAK_Phospho (STY)
1	1	HRILDPEGLALGAVIASSK_Phospho (STY)
1	1	HRLLSGDSTEK_Phospho (STY)
1	1	HRNDHLTSTTSSPGVIVPESSENK_Phospho (STY)
1	1	HRPSPPATPPPK_Phospho (STY)
1	1	HSANCDRLSESSASPQPK_Phospho (STY)
1	1	HSCSGSSPPRVK_Phospho (STY)
1	1	HSCSPMGDGDPEAMEESPRK_Phospho (STY)
1	1	HSDLFSSSSPWDK_Phospho (STY)
1	1	HSPIAPSSPSPQVLAQK_Phospho (STY)
1	1	HSPTSEPTPPGDALPPVSSPHTHR_Phospho (STY)
1	1	HSSETFSSTPSATR_Phospho (STY)
1	1	HSSISPVRLPLNSSLGAELSRK_Phospho (STY)
1	1	HSSNPPLESHVGWVMDSR_Phospho (STY)
1	1	HSTVHIVPQRRPASLR_Phospho (STY)
1	1	HTIIPAKSPEK_Phospho (STY)
1	1	HTLGDSDNES_Phospho (STY)
1	1	HVDSLSQRSPK_Phospho (STY)
1	1	HVIADQEVMETNRVESVEPSENEASK_Phospho (STY)
1	1	HVSGITLLSPK_Phospho (STY)
1	1	HWVAPGGPYSAETPGVPSPIAALK_Phospho (STY)
1	1	IAASSSFR_Phospho (STY)
1	1	IAASSSFRSSDK_Phospho (STY)
1	1	IAISPLK_Phospho (STY)
1	1	ICTLPSPPSPLASLAPVADSSTR_Phospho (STY)
1	1	IDAGTMAEPSASPSK_Phospho (STY)
1	1	IDAGTMAEPSASPSK_Oxidation (M);Phospho (STY)
1	1	IDFDSVSSIMASSQ_Phospho (STY)
1	1	IDGATQSSPAEPK_Phospho (STY)
1	1	IDGTAEETEEREQATPR_Phospho (STY)
1	1	IDHYRHTAAQLGEK_Phospho (STY)
1	1	IDISPSTFR_Phospho (STY)
1	1	IDISPSTLR_Phospho (STY)
1	1	IDSPPIRR_Phospho (STY)
1	1	IDTHPSPSHSSTVK_Phospho (STY)
1	1	IDVPQDLEDDLTATPLSHATVPQSPAR_Phospho (STY)
1	1	IECPSPGELDQK_Phospho (STY)
1	1	IEDSGENLETEPLESQDRELLDTSFEDLSK_Phospho (STY)
1	1	IEDVGSDEEDDSGKDKK_Phospho (STY)
1	1	IEEAMDGSETPQLFTVLPEK_Oxidation (M);Phospho (STY)
1	1	IEEDRCSNSADITGPSFIR_Phospho (STY)
1	1	IEEPVSMEMDNHMSDK_Phospho (STY)
1	1	IEEVLSPEGSPSK_Phospho (STY)
1	1	IEIIQPLLDMAAGTSNAAPVAENVTNNEGSPPPPVK_Oxidation (M);Phospho (STY)
1	1	IEPEPFENCLLRPGSPAR_Phospho (STY)
1	1	IEPIPGESPK_Phospho (STY)
1	1	IEPSELPLPGGGNRSSSVPHPFQVTLLR_Phospho (STY)
1	1	IERPGEGSPMVDNPMR_Oxidation (M);Phospho (STY)
1	1	IESDEEEDFENVGK_Phospho (STY)
1	1	IESDVQEPTEPEDDLDIMLGNK_Oxidation (M);Phospho (STY)
1	1	IESDVQEPTEPEDDLDIMLGNK_Phospho (STY)
1	1	IESPKLER_Phospho (STY)
1	1	IETDEEESCDNAHGDANQPAR_Phospho (STY)
1	1	IFFDTDDDDDMPHSTSR_Phospho (STY)
1	1	IFPGLSPVR_Phospho (STY)
1	1	IFQGSFGGPTLYENPHYQSPNMHRR_Phospho (STY)
1	1	IFTTPLTPSQYYSGSK_Phospho (STY)
1	1	IGEEQSAEDAEDGPPELLFIHGGHTAK_Phospho (STY)
1	1	IGFPETTEEELEEIASENSDCIFPSAPDVK_Phospho (STY)
1	1	IGFPSTTPAK_Phospho (STY)
1	1	IGGDAATTVNNSTPDFGFGGQK_Phospho (STY);Deamidation (NQ)
1	1	IGNEESDLEEACILPHSPINVDK_Phospho (STY)
1	1	IGPLGLSPK_Phospho (STY)
1	1	IGQQVDREPGDVATPPRK_Phospho (STY)
1	1	IGTLHTSPDLK_Phospho (STY)
1	1	IHLGSSPK_Phospho (STY)
1	1	IHNVGSPLK_Phospho (STY)
1	1	IHPMAYQLQLQAASNFKSPVK_Oxidation (M);Phospho (STY)
1	1	IHQDSESGDELSSSSTEQIR_Phospho (STY)
1	1	IIAPSPVK_Phospho (STY)
1	1	IIEQLSPQAATSR_Phospho (STY)
1	1	IILDLISESPIK_Phospho (STY)
1	1	IISVTPVK_Phospho (STY)
1	1	IIVTDSDDDDDDVIFCSEILPTK_Phospho (STY)
1	1	IKEEVLSESEAENQQAGAAALAPEIVIK_Phospho (STY)
1	1	IKPVTENLVLSSHTGFCQSSGDEALSK_Phospho (STY)
1	1	ILAPPGGRSSGIW_Phospho (STY)
1	1	ILATPPQEDAPSVDIANIR_Phospho (STY)
1	1	ILEGDNGMDSDMEEEADDGSK_Phospho (STY)
1	1	ILENSEDSSPECLF_Phospho (STY)
1	1	ILGQSSPEK_Phospho (STY)
1	1	ILIPSDIESSK_Phospho (STY)
1	1	ILLPSFQDSEDDDDILPNMDK_Oxidation (M);Phospho (STY)
1	1	ILMDSPEDADLFHSEEIK_Phospho (STY)
1	1	ILNSLTLPNK_Phospho (STY)
1	1	ILQEAQNLMALTNVDTPLK_Oxidation (M);Phospho (STY)
1	1	ILQEAQNLMALTNVDTPLK_Phospho (STY)
1	1	ILRLSTFEK_Phospho (STY)
1	1	ILSPSMASK_Phospho (STY)
1	1	ILSQSTDSLNMR_Oxidation (M);Phospho (STY)
1	1	ILSQSTDSLNMR_Phospho (STY)
1	1	ILTFDQLALDSPK_Phospho (STY)
1	1	IMATPEQVGK_Phospho (STY)
1	1	IMEETSGMEEEEEEESIAAVPGR_Phospho (STY)
1	1	INSSPNVNTTASGVEDLNIIQVTIPDDDNER_Phospho (STY)
1	1	IPAVTLAVTSVAGSPAR_Phospho (STY)
1	1	IPESQFPEFSTSLFSGSLEPVACGSVLSEGSPLTEQEESSPSHDR_Phospho (STY)
1	1	IPGTPGAGGRLSPENNQVLTK_Phospho (STY)
1	1	IPMTPTSSFVSPPPPTASPHSNR_Phospho (STY)
1	1	IPRPLSPTK_Phospho (STY)
1	1	IPSEMPSPNFGK_Phospho (STY)
1	1	IPSFFPSPEEPPSPSAPSIAK_Phospho (STY)
1	1	IPSLGWSPSK_Phospho (STY)
1	1	IPVEGPLSPSRGDFPK_Phospho (STY)
1	1	IQIISTDSAVASPQR_Phospho (STY)
1	1	IQMTWTR_Phospho (STY)
1	1	IQPLEPDSPTGLSENPTPATEK_Phospho (STY)
1	1	IQPQPPDEDGDHSDKEDEQPQVVVLK_Phospho (STY)
1	1	IQQLLNTLK_Phospho (STY)
1	1	IQQNQSIRRPSR_Phospho (STY)
1	1	IRAEEEDLAAVPFLASDNEEEEDEK_Phospho (STY)
1	1	IRAENGTGSSPRGPGCSLR_Phospho (STY);Deamidation (NQ)
1	1	IRAENGTGSSPRGPGCSLR_Phospho (STY)
1	1	IRANSISR_Phospho (STY)
1	1	IRNPFRGSPK_Phospho (STY)
1	1	IRTSPTFR_Phospho (STY)
1	1	ISHSLYSGIEGLDESPSR_Phospho (STY)
1	1	ISIFDNLDVVSEDEEAPEEAPENGSNK_Phospho (STY)
1	1	ISINQTPGK_Phospho (STY)
1	1	ISLPGQMAGTPITPLK_Oxidation (M);Phospho (STY)
1	1	ISLPLPNFSSLNLR_Phospho (STY)
1	1	ISMPDIDLNLTGPK_Phospho (STY)
1	1	ISMSEVDLNVAAPK_Phospho (STY)
1	1	ISNLSPEEEQGLWK_Phospho (STY)
1	1	ISPDLNIK_Phospho (STY)
1	1	ISPEERRSPPAPGLQPMR_Phospho (STY)
1	1	ISPLSSPCSSPLQGTPASSLVSK_Phospho (STY)
1	1	ISPPSYAR_Phospho (STY)
1	1	ISREPEPAAGPQAEESATVSAPAPMSPTR_Oxidation (M);Phospho (STY)
1	1	ISSLLEEQFQQGK_Phospho (STY)
1	1	ISSSSFSR_Phospho (STY)
1	1	ITKPGSIDSNNQLFAPGGR_Phospho (STY)
1	1	ITSVSTGNLCTEEQTPPPRPEAYPIPTQTYTR_Phospho (STY)
1	1	ITTSLLPINNGSK_Phospho (STY)
1	1	ITVQASPNLDK_Phospho (STY)
1	1	IVEPEVVGESDSEVEGDAWR_Phospho (STY)
1	1	IVPQSQVPNPESPGK_Phospho (STY)
1	1	IVRGDQPAASGDSDDDEPPPLPR_Phospho (STY)
1	1	IVSAQSLAEDDVE_Phospho (STY)
1	1	IVSDGEDEDDSFK_Phospho (STY)
1	1	IWDPTPSHTPAGAATPGRGDTPGHATPGHGGATSSAR_Phospho (STY)
1	1	IYNISGNGSPLADSK_Phospho (STY)
1	1	IYQYIQSR_Phospho (STY)
1	1	KADRDQSPFSK_Phospho (STY)
1	1	KAPEPEEEIEEVEESEDEGEDPALDSLSQAIAFQQAK_Phospho (STY)
1	1	KDELSDYAEK_Phospho (STY)
1	1	KDNEESEQPPVPGTPTLR_Phospho (STY)
1	1	KEEPSQNDISPK_Phospho (STY)
1	1	KEESEESDDDMGFGLFD_Phospho (STY)
1	1	KEESHSNDQSPQIRASPSPQPSSQPLQIHR_Phospho (STY)
1	1	KEPAITSQNSPEAR_Phospho (STY)
1	1	KFELLPTPPLSPSRR_Phospho (STY)
1	1	KGSPVSEIGWETPPPESPR_Phospho (STY)
1	1	KGTENGVNGTLTSNVADSPR_Phospho (STY);2 Deamidation (NQ)
1	1	KHSDPHLLER_Phospho (STY)
1	1	KHSQTDLVSR_Phospho (STY)
1	1	KIDSPPIRR_Phospho (STY)
1	1	KIEEAMDGSETPQLFTVLPEK_Phospho (STY)
1	1	KIESFGSPK_Phospho (STY)
1	1	KIPDPDSDDVSEVDAR_Phospho (STY)
1	1	KIPEPSPVTR_Phospho (STY)
1	1	KISPPSYAR_Phospho (STY)
1	1	KKPFMLDEEGDTQTEETQPSETK_Phospho (STY)
1	1	KKPSTDEQTSSAEEDVPTCGYLNVLSNSR_Phospho (STY)
1	1	KKSPNELVDDLFK_Phospho (STY)
1	1	KLDVEEPDSANSSFYSTR_Phospho (STY)
1	1	KLECPSPAEQK_Phospho (STY)
1	1	KLEYDSGSLK_Phospho (STY)
1	1	KLGAGEGGEASVSPEK_Phospho (STY)
1	1	KLSFDFQ_Phospho (STY)
1	1	KLSLGQYDNDAGGQLPFSK_Phospho (STY)
1	1	KLSLPTDLKPDLDVK_Phospho (STY)
1	1	KLSPIIEDSR_Phospho (STY)
1	1	KLSPTEPK_Phospho (STY)
1	1	KLSQRPTVAELLAR_Phospho (STY)
1	1	KLSSERPSSDGEGVVENGITTCNGK_Phospho (STY)
1	1	KLSSSDAPAQDTGSSAAAVETDASR_Phospho (STY)
1	1	KLTSDEEGEPSGK_Phospho (STY)
1	1	KMSDDEDDDEEEYGK_Oxidation (M);Phospho (STY)
1	1	KNSLRVEGDNIYVR_Phospho (STY)
1	1	KPIETGSPK_Phospho (STY)
1	1	KPPAPPSPVQSQSPSTNWSPAVPVK_Phospho (STY)
1	1	KPRPSEGDEDCLPASK_Phospho (STY)
1	1	KPSGSPDLWK_Phospho (STY)
1	1	KPSLVSDLPWEGAAPQSPSFSGSEDSGSPK_Phospho (STY)
1	1	KPSVGVPPPASPSYPR_Phospho (STY)
1	1	KPTDGASSSNCVTDISHLVR_Phospho (STY)
1	1	KPYRIESDEEEDFENVGK_Phospho (STY)
1	1	KQEETAVLEEDSADWEK_Phospho (STY)
1	1	KSESPFRETEPLVSPHQDK_Phospho (STY)
1	1	KSPLSSILFSALDSDTR_Phospho (STY)
1	1	KSPNELVDDLFK_Phospho (STY)
1	1	KSPVGKSPPSTGSTYGSSQK_Phospho (STY)
1	1	KSSPSVKPAVDPAAAK_Phospho (STY)
1	1	KTEFLDLDNSPLSPPSPR_Phospho (STY)
1	1	KTPESKPTILVK_Phospho (STY)
1	1	KTPSKPPAQLSPSVPK_Phospho (STY)
1	1	KVPRLPATAAEPEAAVISNGEH_Phospho (STY);Deamidation (NQ)
1	1	KVVVSPTK_Phospho (STY)
1	1	KWDGSEEDEDNSK_Phospho (STY)
1	1	KYEQGFITDPVVLSPK_Phospho (STY)
1	1	KYVISDEEEEDDD_Phospho (STY)
1	1	LAAAEETAVSPR_Phospho (STY)
1	1	LAAGRPFNTYPR_Phospho (STY)
1	1	LAAPSVSHVSPRK_Phospho (STY)
1	1	LADSPPPQVWQLISK_Phospho (STY)
1	1	LAEDEGDSEPEAVGQSR_Phospho (STY)
1	1	LAEVGSHEK_Phospho (STY)
1	1	LAGRSFR_Phospho (STY)
1	1	LAIQGPEDSPSR_Phospho (STY)
1	1	LALDGETLGEEEQEDEQPPWASPSPTSR_Phospho (STY)
1	1	LALSPLSLGK_Phospho (STY)
1	1	LANDFPLDLSPVK_Phospho (STY)
1	1	LAPVPSPEPQK_Phospho (STY)
1	1	LAPVPSPEPQKPAPVSPESVK_Phospho (STY)
1	1	LARSSPEQPRPSTSK_Phospho (STY)
1	1	LASVPAGGAVAVSAAPGSAAPAAGSAPAAAEEK_Phospho (STY)
1	1	LCDDGPQLPTSPR_Phospho (STY)
1	1	LCDFGSASHVADNDITPYLVSR_Phospho (STY)
1	1	LCLSTVDLEVK_Phospho (STY)
1	1	LDAQSLNLSQEDFDRYMSGQTSPRK_Phospho (STY)
1	1	LDEDEDEDDADLSK_Phospho (STY)
1	1	LDFIESDSPCSSEALSK_Phospho (STY)
1	1	LDIDSPPITAR_Phospho (STY)
1	1	LDLAGTLPGSK_Phospho (STY)
1	1	LDLDHKSEEDK_Phospho (STY)
1	1	LDLDLTADSQPPVFK_Phospho (STY)
1	1	LDLLGNLPGSK_Phospho (STY)
1	1	LDLPGNLPGSK_Phospho (STY)
1	1	LDNSPNMNITQPSK_Phospho (STY)
1	1	LDNTPASPPRSPAEPNDIPIAK_Phospho (STY)
1	1	LDQPGNLPGSNRR_Phospho (STY)
1	1	LDQPVSAPPSPR_Phospho (STY)
1	1	LDRLNTVASPK_Phospho (STY)
1	1	LDSDAVNTIESQSVSPDHNK_Phospho (STY)
1	1	LDSPDPFK_Phospho (STY)
1	1	LDSQEPGRQTPDRK_Phospho (STY)
1	1	LDSSIISEGK_Phospho (STY)
1	1	LDSSPSVSSTLAAK_Phospho (STY)
1	1	LDTGPQSLSGK_Phospho (STY)
1	1	LDWESFK_Phospho (STY)
1	1	LEALSVK_Phospho (STY)
1	1	LEASDCDHQQNSPTLERPGRK_Phospho (STY)
1	1	LEAVTARSFEEEGEHLGSRK_Phospho (STY)
1	1	LEFQQQLGEAPSDASP_Phospho (STY)
1	1	LEGDSDDLLEDSDSEEHSR_Phospho (STY)
1	1	LEGDSDDLLEDSDSEEHSRSDSVTGHTSQK_Phospho (STY)
1	1	LEGDSDVDSELEDRVDGVK_Phospho (STY)
1	1	LEGPVSPDVEPGK_Phospho (STY)
1	1	LEGVDGGQSPR_Phospho (STY)
1	1	LEKPETQSSPITVQSSK_Phospho (STY)
1	1	LELSLIHSR_Phospho (STY)
1	1	LEPQELSPLSATVFPK_Phospho (STY)
1	1	LEPTNVQTVTCSPR_Phospho (STY)
1	1	LEQEILDFIGNNESPRK_Phospho (STY)
1	1	LEQTSVRDPSPEADAPVLGSPEK_Phospho (STY)
1	1	LERTPVDESDDEIQHDEIPTGK_Phospho (STY)
1	1	LERVPSPDHRR_Phospho (STY)
1	1	LESLSETPGPSSPRQPR_Phospho (STY)
1	1	LESLSETPGPSSPRQPRK_Phospho (STY)
1	1	LESLYSDEEDESAVGADK_Phospho (STY)
1	1	LEVFTTPK_Phospho (STY)
1	1	LFDDSDER_Phospho (STY)
1	1	LFDEEEDSSEK_Phospho (STY)
1	1	LFDYRGRLSPVPVPR_Phospho (STY)
1	1	LFEDDDSNEK_Phospho (STY)
1	1	LFEESDDK_Phospho (STY)
1	1	LFGGFNSSDTVTSPQR_Phospho (STY)
1	1	LFPEFDDSDYDEVPEEGPGAPAR_Phospho (STY)
1	1	LFQLGPPSPVK_Phospho (STY)
1	1	LFSDEDDRQINTRSPK_Phospho (STY)
1	1	LFSQGQDVSNK_Phospho (STY)
1	1	LFSSFLK_Phospho (STY)
1	1	LFVLLPEQSPVSYSK_Phospho (STY)
1	1	LGADESEEEGRRGSLSNAGDPEIVK_Phospho (STY)
1	1	LGAGGGSPEK_Phospho (STY)
1	1	LGAPENSGISTLER_Phospho (STY)
1	1	LGASNSPGQPNSVK_Phospho (STY)
1	1	LGDSSLSRK_Phospho (STY)
1	1	LGEASDSELADADK_Phospho (STY)
1	1	LGFSLTPSK_Phospho (STY)
1	1	LGFSSSPTK_Phospho (STY)
1	1	LGGPEGPGSPLLAT_Phospho (STY)
1	1	LGGSAVISLEGK_Phospho (STY)
1	1	LGHPEALSAGTGSPQPPSFTYAQQR_Phospho (STY)
1	1	LGHVVMGNNAVSPYQQVIEK_Phospho (STY)
1	1	LGIHEDSQNRK_Phospho (STY)
1	1	LGLGIDEDDPTADDTSAAVTEEMPPLEGDDDTSR_Phospho (STY)
1	1	LGLGIDEDEVAAEEPNAAVPDEIPPLEGDEDASRMEEVD_Phospho (STY)
1	1	LGLGTLSSSLSR_Phospho (STY)
1	1	LGLHVTPSNVDQVSTPPAAK_Phospho (STY)
1	1	LGMLSPEGTCK_Phospho (STY)
1	1	LGSALLIR_Phospho (STY)
1	1	LGSEIRDSVV_Phospho (STY)
1	1	LGSPKPER_Phospho (STY)
1	1	LGSSSNLQFK_Phospho (STY)
1	1	LGSTAPQVLSTSSPAQQAENEAK_Phospho (STY)
1	1	LGSVDSFER_Phospho (STY)
1	1	LGVSVSPSR_Phospho (STY)
1	1	LGYLVSPPQQIR_Phospho (STY)
1	1	LHQLSGSDQLESTAHSR_Phospho (STY)
1	1	LHSSSLELGPRPLEQENER_Phospho (STY)
1	1	LIDLEDSADVGDQPGEVGYSGSPAEAPPSK_Phospho (STY)
1	1	LIEDNEYTAR_Phospho (STY)
1	1	LIESLSPDFCHQNK_Phospho (STY)
1	1	LIGEPDLVVSVIPNNSNENIPR_Phospho (STY)
1	1	LINGVRSPQTR_Phospho (STY)
1	1	LIPGPLSPVAR_Phospho (STY)
1	1	LIPLDEECSMDETPYVETLEPGGSGGSPDGAGGSK_Phospho (STY)
1	1	LIRDFQEYVEPGEDFPASPQRR_Phospho (STY)
[truncated: 6,664 more rows]

## Sheet: Figure 1d
Figure 1d
DIA Rep 1	DIA Rep 2	Modified phospho
1	1	VLGLLERSSMSLTQDMLNGELK_1[Phospho (STY)]
	1	WWAASPAPARLPSSLLGPDPRPGLR_1[Phospho (STY)]
	1	MHRDSCPLDCK_1[Phospho (STY)],1[Oxidation (M)]
	1	MLGEDSDEEEEMDTSERK_1[Phospho (STY)],2[Oxidation (M)]
1	1	SLDNFFAK_1[Phospho (STY)]
	1	LEGNSPQGSNQGVK_1[Phospho (STY)]
	1	PLGESFAEFR_1[Phospho (STY)]
	1	ATENDIANFFSPLNPIR_1[Phospho (STY)]
1	1	QLSILVHPDK_1[Phospho (STY)]
	1	FSDDEEEEEVVK_1[Phospho (STY)]
	1	TVLDTSYALIGETVNNYR_1[Phospho (STY)]
	1	DEDSSSLCSQK_1[Phospho (STY)]
1	1	LRGRSFMNNWEVYK_1[Phospho (STY)]
	1	GLQLTPGIGGMQQHFFDDEDR_1[Phospho (STY)],1[Oxidation (M)]
1	1	MNSSFSVKPFEK_1[Phospho (STY)]
1	1	AQTLPTSVVTITSESSPGKR_2[Phospho (STY)]
1	1	LSLVIRSPSLLQSGAK_1[Phospho (STY)]
	1	MDDSEVESTASILASVK_1[Phospho (STY)],1[Oxidation (M)]
1	1	LLSGFGLER_1[Phospho (STY)]
	1	SESSSKSSQPLASK_1[Phospho (STY)]
	1	RDSYYDRGYDR_1[Phospho (STY)]
1	1	AGLSDLELR_1[Phospho (STY)]
	1	SPKSPFQPGVLGSR_2[Phospho (STY)]
1	1	DSPVRDLLPTVNSLTR_1[Phospho (STY)]
	1	ECLPPSTVTEILMK_1[Phospho (STY)],1[Oxidation (M)]
1	1	ASGVQVADEVCRIFYDMK_1[Phospho (STY)],1[Oxidation (M)]
1	1	SLETEILESLK_1[Phospho (STY)]
1	1	QVFGHLEFLSGEK_1[Phospho (STY)]
1	1	DEQEMRASPK_1[Phospho (STY)]
1	1	SRRASLSEIGFGK_1[Phospho (STY)]
1	1	RYSEPVSLGSAQSPPLSPLALGIK_2[Phospho (STY)]
	1	LMLPDSPLVEEGR_1[Phospho (STY)],1[Oxidation (M)]
1	1	EDLSGIAEMFKTPVK_1[Phospho (STY)],1[Oxidation (M)]
	1	PLTESPFK_1[Phospho (STY)]
1	1	SVRLPQSIDR_1[Phospho (STY)]
	1	HLEINPDHSIIETLR_1[Phospho (STY)]
1	1	ALNSALAEEITLHYAR_1[Phospho (STY)]
1	1	LEQEILDFIGNNESPRK_1[Phospho (STY)]
	1	NTESSAFGGSLPAK_1[Phospho (STY)]
	1	SINPDEAVAYGAAVQAAILMGDK_1[Phospho (STY)],1[Oxidation (M)]
	1	PVSPNSSPFGTDYR_2[Phospho (STY)]
	1	RRPGHGSLTNISR_1[Phospho (STY)]
1	1	SLTGESLNGMVTKDLTR_1[Phospho (STY)]
1	1	DDSIISSLDVTDIAPSRK_2[Phospho (STY)]
	1	AAAAELSLLEK_1[Phospho (STY)]
	1	FFGVIPSGK_1[Phospho (STY)]
1	1	AVVQSPQVTEVL_1[Phospho (STY)]
1	1	ARSQSREEQAVLLVR_2[Phospho (STY)]
1	1	LSSEDEEEDEAEDDQSEASGKK_2[Phospho (STY)]
	1	RASSPSLIER_2[Phospho (STY)]
	1	SRTPSRHSCSGSSPPR_3[Phospho (STY)]
1	1	AETLELSDLYVSDK_1[Phospho (STY)]
1	1	APNTPDILEIEFKK_1[Phospho (STY)]
	1	LESFADIFLTPNK_1[Phospho (STY)]
1	1	APTQTPTQTIILNSDDETLATLHTALQSSHGVLGPER_1[Phospho (STY)]
1	1	VPIVINPNAYDNLAIYK_2[Phospho (STY)]
1	1	RDIVEELSALK_1[Phospho (STY)]
1	1	AARDSDSEEDLVSYGTGLEPLEEGERPK_1[Phospho (STY)]
1	1	CALSSPSLAFTPPIK_1[Phospho (STY)]
1	1	NLGNYAKCESPQEQK_1[Phospho (STY)]
1	1	GGREGFESDTDSEFTFK_1[Phospho (STY)]
1	1	IRIDSLSAQLSQLQK_1[Phospho (STY)]
	1	GNFSPLELDNVLLK_1[Phospho (STY)]
	1	GRNEGLSSGTLSK_1[Phospho (STY)]
1	1	ALPLPQSSTC_1[Phospho (STY)]
	1	AGVSFSGHR_1[Phospho (STY)]
	1	LTNSQTSLCEILQEK_2[Phospho (STY)]
1	1	AGSLKDPEIAELFFK_1[Phospho (STY)]
1	1	RNTIDSTSSFSQFR_1[Phospho (STY)]
	1	WDTGENPIYK_1[Phospho (STY)]
	1	SHSDNSPNAFK_1[Phospho (STY)]
	1	EFSPFGSITSAK_1[Phospho (STY)]
1	1	NSTFSEIFK_1[Phospho (STY)]
1	1	QENGASVILR_1[Phospho (STY)]
1	1	EEMAAEAGEAVASPMDDGFVSLDSPSYVLYR_1[Phospho (STY)]
1	1	RTDANESSSSPEIRDQHADDVK_1[Phospho (STY)]
1	1	GFFSFFQRSK_1[Phospho (STY)]
	1	FSVSPVVR_1[Phospho (STY)]
1	1	VVELSPLK_1[Phospho (STY)]
1	1	VTPIDSPPVWSPEGYMALQSK_2[Phospho (STY)]
	1	QGLSVSPFPK_1[Phospho (STY)]
1	1	RVLSGEFQIVNPHLLK_1[Phospho (STY)]
1	1	PICDLISDMGNLVHATNSEEDIK_1[Phospho (STY)]
1	1	NQEDDVEQPFNDSGCLLVDK_1[Phospho (STY)]
	1	VISDSESDIGGSDVEFKPDTK_2[Phospho (STY)]
1	1	GEFSASPMLK_2[Phospho (STY)]
1	1	EREDSGDAEAHAFK_1[Phospho (STY)]
	1	IISSIEQK_1[Phospho (STY)]
1	1	TLSPEFNER_1[Phospho (STY)]
1	1	AIQEGANSIVSSLHQAAAAACLSR_1[Phospho (STY)]
1	1	LSLVIRSPSLLQSGAK_2[Phospho (STY)]
1	1	QASEDSNDLTPTLPETPVPLPR_1[Phospho (STY)]
1	1	PHMPTEFDFDDEPVTPK_1[Phospho (STY)]
	1	MAEMRPPLIETSINQPK_1[Phospho (STY)]
1	1	ATEDGEEDEEMIESIENLEDLK_1[Phospho (STY)]
1	1	TLSMIEEEIR_1[Phospho (STY)],1[Oxidation (M)]
1	1	ASPVTTSPTAATTQNPVLSK_1[Phospho (STY)]
1	1	RKSNFSNSADDIK_1[Phospho (STY)]
1	1	AQSENLELLSLK_1[Phospho (STY)]
1	1	SRSLPAFPTSSLLTQSQK_1[Phospho (STY)]
1	1	NVIGLQMGTNR_1[Phospho (STY)]
	1	PSAEDAEGQSPLSQK_1[Phospho (STY)]
1	1	KMPLDLSPLATPIIR_1[Phospho (STY)]
	1	PAPAPGSHREISSSPTSK_3[Phospho (STY)]
	1	VPFLVAETPR_1[Phospho (STY)]
1	1	VMDSDEDDDY_1[Phospho (STY)]
	1	RPSSEDFVFL_1[Phospho (STY)]
1	1	SSILLDVK_1[Phospho (STY)]
	1	SLESVLSLGPRPTGGGSSPPEIR_1[Phospho (STY)]
1	1	RTLSNESEESVK_1[Phospho (STY)]
1	1	TFSDESNVL_1[Phospho (STY)]
1	1	MHEFHSQENLVVHIPK_1[Phospho (STY)]
	1	TRRNSTTIMSR_1[Phospho (STY)]
	1	TIANMFGSSEK_2[Phospho (STY)],1[Oxidation (M)]
1	1	MLRRSDSPENK_2[Phospho (STY)]
1	1	RLGSLVDEFK_1[Phospho (STY)]
1	1	LQLRVPSVESLFR_1[Phospho (STY)]
	1	RISMEDLNK_1[Phospho (STY)],1[Oxidation (M)]
	1	AEEEDYMSDSFINVQEDIRPGLPMLR_1[Phospho (STY)],1[Oxidation (M)]
1	1	SDSGEQNYGERESRSASR_2[Phospho (STY)]
1	1	LLLDDSFETK_1[Phospho (STY)]
	1	HSLSLDDIR_1[Phospho (STY)]
	1	RGSSPDVHALLEITEESDAVLVDK_2[Phospho (STY)]
1	1	DVSLGDWEFGK_1[Phospho (STY)]
	1	IEFQVHALEDESDGETSDTEK_2[Phospho (STY)]
1	1	DHSALSTMSGLSISVIK_1[Phospho (STY)]
1	1	NASILLEELDLEK_1[Phospho (STY)]
1	1	SALAFLNR_1[Phospho (STY)]
1	1	SVICDISPLR_1[Phospho (STY)]
	1	ESLSTHTSPSQSPNSVHGSR_1[Phospho (STY)]
1	1	RSQERDNLGMLVWSPNQNLSEAK_1[Phospho (STY)]
1	1	ADVQLFMDDDSYSHHSGLEYADPEK_3[Phospho (STY)]
	1	FGESEEVEMEVESDEEDDKQEK_1[Phospho (STY)],1[Oxidation (M)]
	1	SVYATMGDHENRSPVK_1[Phospho (STY)],1[Oxidation (M)]
	1	EEEEEAGESVEDIFSEVVGR_1[Phospho (STY)]
1	1	EQQLLSTLK_1[Phospho (STY)]
1	1	LSSLRASTSKSESSQK_2[Phospho (STY)]
1	1	EVSVETVSILSK_1[Phospho (STY)]
1	1	SFSLDPLMER_1[Phospho (STY)],1[Oxidation (M)]
1	1	DNLVSSIHTDDSLEVER_2[Phospho (STY)]
1	1	LGSEIRDSVV_1[Phospho (STY)]
1	1	ALSVPGYSPGFR_1[Phospho (STY)]
1	1	GNFGGSFAGSFGGAGGHAPGVAR_1[Phospho (STY)]
	1	LYESLLVGSLPDMNK_1[Phospho (STY)],1[Oxidation (M)]
1	1	ESPFSTSASPLLSGSQHFDVPPRR_1[Phospho (STY)]
	1	MAAADSVQQRR_1[Phospho (STY)]
1	1	VRLGSEIRDSVV_1[Phospho (STY)]
1	1	PKVEMYSGSDDDDDFNK_2[Phospho (STY)]
	1	KETSFGSSENITMTSLSK_1[Phospho (STY)],1[Oxidation (M)]
	1	SAAQAAAQTNSNAAGK_1[Phospho (STY)]
	1	IACRSPQPDPVGTPTIFK_2[Phospho (STY)]
1	1	RSASPERMD_2[Phospho (STY)]
1	1	RHNSSDGFFNNGPLR_1[Phospho (STY)]
1	1	RVDVPTTPGVPMTSLER_1[Phospho (STY)]
	1	RESGSPYSVLVDTK_1[Phospho (STY)]
	1	AQSFDVASVPPVAEWAVPQSSR_1[Phospho (STY)]
1	1	LTGSLGCSIDR_1[Phospho (STY)]
1	1	RNTYVCSER_1[Phospho (STY)]
1	1	RDLIDNSFNR_1[Phospho (STY)]
1	1	KMPLDLSPLATPIIR_1[Phospho (STY)],1[Oxidation (M)]
1	1	LLEAISSLDGK_1[Phospho (STY)]
1	1	VNGDDHHEEDMDMSD_1[Phospho (STY)],1[Oxidation (M)]
1	1	ALELNMLSLK_1[Phospho (STY)]
	1	EGFGRQSMSEK_1[Phospho (STY)],1[Oxidation (M)]
1	1	TQEISRPNSPSEGEGESSDSR_2[Phospho (STY)]
1	1	TIVLVPSPLGQQQDMIFEAR_1[Phospho (STY)]
1	1	DDSNEEENKDSLVDDEEEK_1[Phospho (STY)]
	1	KDSLDLEEEAASGASSALEAGGSSGLEDVLPLLQQADELHRGDEQGK_1[Phospho (STY)]
1	1	TLSSSDTELLVLNGSDPVAEVAIR_1[Phospho (STY)]
1	1	SITHSTVGSKGEK_1[Phospho (STY)]
	1	VILSNMVSISSEPFGHLVDDDDISDQEDHR_1[Phospho (STY)]
1	1	SGTFDLLEMDR_1[Phospho (STY)]
1	1	NEHRPASALVNPLAR_1[Phospho (STY)]
	1	TPILEDFELEGVCQLPDQSPPRNSMPK_1[Phospho (STY)]
	1	LFDAPLSISK_1[Phospho (STY)]
1	1	DVQLIRSWSLATFRTLK_4[Phospho (STY)]
1	1	SPQISMSDIDLNLK_1[Phospho (STY)],1[Oxidation (M)]
1	1	ADISLDELIRK_1[Phospho (STY)]
	1	DLVAQAPLKPKTPR_1[Phospho (STY)]
1	1	LFFVDTGSK_1[Phospho (STY)]
	1	LMEEDELPSWIIK_1[Phospho (STY)]
	1	LNSGDYKTIHLSSIR_2[Phospho (STY)]
	1	EGHDKPVFNGAGKPHSSTSSPSVPK_1[Phospho (STY)]
1	1	RDLSFLLDK_1[Phospho (STY)]
	1	FTSGAFLSPSVSVQECR_1[Phospho (STY)]
1	1	CVSAPDLTIEK_1[Phospho (STY)]
1	1	FDWAARFSPK_1[Phospho (STY)]
1	1	QALDYVELSPLTQASPQRAR_1[Phospho (STY)]
	1	NRVSCHDSDDDIMRNDR_1[Phospho (STY)]
1	1	RVVDESDETENQEEK_1[Phospho (STY)]
	1	MTDDNSDDKIEDELQTFFTSDK_1[Phospho (STY)],1[Oxidation (M)]
1	1	EEEEDSTIEASDQVSDDTVEMPLPK_1[Phospho (STY)]
	1	TRWLNSPNTYMK_1[Phospho (STY)]
1	1	SNEDSLILEK_2[Phospho (STY)]
	1	RMSDPESVSSVFSDTPIVV_1[Phospho (STY)]
	1	PLAASLLEALDYDSSDDSDFK_1[Phospho (STY)]
1	1	LGGKPSSPSLSPLMGFGSNK_2[Phospho (STY)]
1	1	LIWEISGGK_1[Phospho (STY)]
1	1	LGSAHSEAENGVEEK_1[Phospho (STY)]
	1	NGAAGPHSPDPLLDEQAFGDLTDLPVVPK_1[Phospho (STY)]
1	1	RVESPVLPPVLVPR_1[Phospho (STY)]
	1	RSSLSSHSHQSQIYR_2[Phospho (STY)]
	1	RLLSFQR_1[Phospho (STY)]
1	1	SISPSALQDLLR_1[Phospho (STY)]
	1	IDVTAPDVSIEEPEGK_1[Phospho (STY)]
1	1	IVLLDSSLEYK_1[Phospho (STY)]
1	1	HLSPYATLTVGDSSHK_1[Phospho (STY)]
1	1	AGSRLSAEER_1[Phospho (STY)]
1	1	TAAGEYDSVSESEDEEMLEIR_2[Phospho (STY)]
1	1	TQTPQLHFLDTDDEVSPTSWGDSR_2[Phospho (STY)]
1	1	EEEELSSQMSSFNEAMTQIR_2[Phospho (STY)]
1	1	AHSPALGVHSFSGVQR_2[Phospho (STY)]
	1	TEFSGTIHDINSSLILEAPK_1[Phospho (STY)]
1	1	LSLNNDIFEANSDSDQQSETK_1[Phospho (STY)]
1	1	EVSPLLPK_1[Phospho (STY)]
	1	TPMYGSQTPLQDGSRTPHYGSQTPLHDGSR_2[Phospho (STY)]
1	1	SSSQSTFHIPLSPVEVKPGNVR_1[Phospho (STY)]
1	1	WEEHRSLLSGR_2[Phospho (STY)]
	1	ARQQQAELAQQEWLQMQQAAQQAQLAAASASASNQAGSSQDEEDDDDI_1[Phospho (STY)]
1	1	PVSPLLLASGMAR_1[Phospho (STY)]
1	1	ENSGPVENGVSDQEGEEQAR_1[Phospho (STY)]
	1	EHALLAYTLGVK_1[Phospho (STY)]
1	1	AILDAEPGPRPALQPSPSIRLPLDAPLPGSK_1[Phospho (STY)]
1	1	GRLGSVDSFER_2[Phospho (STY)]
1	1	VTDAPNKSEISK_1[Phospho (STY)]
1	1	SPLELGEKLSPLPGGPGAGDPR_1[Phospho (STY)]
	1	QMLATTSPALMNGSGQSPSVLK_1[Phospho (STY)]
1	1	SCESSMVLGYWDIR_1[Phospho (STY)],1[Oxidation (M)]
	1	EDSQRPGAHLTVK_1[Phospho (STY)]
1	1	SASDLSEDLFK_1[Phospho (STY)]
	1	LVSVQEDAGKSPAR_1[Phospho (STY)]
	1	SWEDSPERGRPHER_1[Phospho (STY)]
	1	RQYHESEEESEEEEAA_2[Phospho (STY)]
1	1	QASEDSNDLTPTLPETPVPLPRK_1[Phospho (STY)]
1	1	SPLSGIPVR_1[Phospho (STY)]
1	1	SNMSPHGLPAR_1[Phospho (STY)],1[Oxidation (M)]
1	1	GDEISLRRSPR_1[Phospho (STY)]
	1	HKSESPCESPYPNEK_1[Phospho (STY)]
1	1	SPVQLEEAPFSR_1[Phospho (STY)]
1	1	YMEDSTYYK_1[Phospho (STY)],1[Oxidation (M)]
1	1	GTYFPAILNPPPSPATER_1[Phospho (STY)]
	1	EADLPMTAASHSSAFTPVTAAASPVSLPR_1[Phospho (STY)]
1	1	SSLGDMFSPIRDDAVVNK_1[Phospho (STY)]
1	1	AGLSDLELRR_1[Phospho (STY)]
	1	RDSFIGTPYWMAPEVVMCETSK_1[Phospho (STY)],2[Oxidation (M)]
1	1	EQDVVTGVSPLLFR_1[Phospho (STY)]
	1	IEAFVSEIESFFNTIEENCSKNEKR_1[Phospho (STY)]
1	1	HSSISPVRLPLNSSLGAELSRK_1[Phospho (STY)]
	1	ERPVQSLKTSR_1[Phospho (STY)]
1	1	YRPCSLGR_1[Phospho (STY)]
1	1	GYLTDLNSMIPTHGGDINDIK_2[Phospho (STY)],1[Oxidation (M)]
1	1	LLGMSFMNR_1[Phospho (STY)]
	1	LLFISEPIPHPSNELR_1[Phospho (STY)]
1	1	SLDQPFLSK_1[Phospho (STY)]
1	1	SFFNFRK_1[Phospho (STY)]
1	1	AKSPTPESSTIASYVTLR_1[Phospho (STY)]
1	1	MSPNETLFLESTNK_1[Phospho (STY)],1[Oxidation (M)]
1	1	AVQERNSYAVSVWKR_2[Phospho (STY)]
1	1	VANSPTMVNLLLGK_1[Phospho (STY)],1[Oxidation (M)]
	1	DMSPLSETEMALGK_1[Phospho (STY)],2[Oxidation (M)]
1	1	WWAASPAPAR_1[Phospho (STY)]
1	1	SDQQLDCALDLMR_1[Phospho (STY)]
1	1	SNTGQKTQPDVMSQNARK_2[Phospho (STY)]
	1	IDSFSVQSLDSR_1[Phospho (STY)]
1	1	FLPSPVVIK_1[Phospho (STY)]
	1	RPSTAVDEEDEDSPSECHTPEK_1[Phospho (STY)]
1	1	AYHELLEASLLR_1[Phospho (STY)]
1	1	RRGSFSSENYWR_1[Phospho (STY)]
1	1	SESAPTLHPYSPLSPK_2[Phospho (STY)]
	1	GQSPLAPLLETLEDPSASHGGQTDAYLTLTSR_1[Phospho (STY)]
1	1	ELLTTMGDRFTDEEVDELYR_1[Phospho (STY)]
1	1	YLSFHFK_1[Phospho (STY)]
	1	LPREPSNPER_1[Phospho (STY)]
1	1	AGGGATPVSSPSR_1[Phospho (STY)]
1	1	ERIGELGAPEVWGLSPK_1[Phospho (STY)]
1	1	HPSREQLIDYLMLK_1[Phospho (STY)]
	1	SEDCILSLDSDPLLEMK_1[Phospho (STY)]
1	1	GFEEEHKDSDDDSSDDEQEK_3[Phospho (STY)]
1	1	RPSASSPNNNTAAK_1[Phospho (STY)]
1	1	STVSETFMSK_2[Phospho (STY)]
1	1	KQGPVSPGPAPPPSFIMSYK_1[Phospho (STY)]
1	1	SPLAAKSPPSLHLLEAFK_2[Phospho (STY)]
	1	ERPDLEAPAPGSPFRVR_1[Phospho (STY)]
	1	STSPSDSLPCSLAGSPAPSPAPSPAPAGL_1[Phospho (STY)]
	1	TDLLVNDNPDPAPLSPELQDFK_1[Phospho (STY)]
	1	QFEMENSLSDPENEQTVQK_1[Phospho (STY)]
1	1	SMDELNHDFQALALEGR_1[Phospho (STY)]
1	1	EEVGAGYNSEDEYEAAAAR_1[Phospho (STY)]
1	1	DEYSSSETTGEKPEQNDDDTIK_1[Phospho (STY)]
1	1	SFSASQSTDR_1[Phospho (STY)]
	1	TLSMIEEEIR_1[Phospho (STY)]
1	1	QTSHLQAR_1[Phospho (STY)]
	1	FMSSPVLSDLPR_1[Phospho (STY)],1[Oxidation (M)]
1	1	SPLELEPEAK_1[Phospho (STY)]
1	1	PFKLSGLSFK_1[Phospho (STY)]
1	1	MSFAESGWRSALRR_3[Phospho (STY)],1[Oxidation (M)]
1	1	MSGEDEQQEQTIAEDLVVTK_1[Phospho (STY)]
1	1	GAEGLGEEGGLHQDPLRHSCSPMGDGDPEAMEESPRK_2[Phospho (STY)]
1	1	LVSFHDDSDEDLLHI_2[Phospho (STY)]
1	1	MAGQMLLQTFFNIDQISPNK_1[Phospho (STY)],2[Oxidation (M)]
	1	RKLSLSEGK_1[Phospho (STY)]
1	1	QRYDENEDLSDVEEIVSVR_1[Phospho (STY)]
1	1	QAGLSSAIAPFSSDSPRPTHPSPQSSNRK_1[Phospho (STY)]
1	1	GLQLTPGIGGMQQHFFDDEDR_1[Phospho (STY)]
1	1	ESQQYYHSLAVR_1[Phospho (STY)]
1	1	NAIHTFVQSGSHLAAR_1[Phospho (STY)]
1	1	ARSMDSSDLSDGAVTLQEYLELK_1[Phospho (STY)],1[Oxidation (M)]
1	1	RHSFTSLTMANK_1[Phospho (STY)]
1	1	VPLFMSR_1[Phospho (STY)],1[Oxidation (M)]
	1	DQLIYNLLK_1[Phospho (STY)]
1	1	GRASPGGVSTSSSDGK_1[Phospho (STY)]
1	1	FGESEEVEMEVESDEEDDKQEK_1[Phospho (STY)]
1	1	PFNLSQGK_1[Phospho (STY)]
1	1	SGSFDSRDRLQER_1[Phospho (STY)]
1	1	LYTTDQSTFDILQDLEFSSGSPGK_1[Phospho (STY)]
1	1	ESVFTNERFPLRMSR_1[Phospho (STY)]
	1	SQEARTESSQASDMMDTMDVENNSTLEK_3[Phospho (STY)]
1	1	NQSHSSPSVSPSR_2[Phospho (STY)]
1	1	ESTESSNTTIEDEDVK_1[Phospho (STY)]
	1	EPGGRSPAFVQLAPLSSK_1[Phospho (STY)]
1	1	FVQKPYSR_1[Phospho (STY)]
1	1	DRCPLPCIPTLIGTPVK_1[Phospho (STY)]
1	1	EASMVITESPAALQLR_1[Phospho (STY)]
1	1	SGFSPELIDYLEGK_1[Phospho (STY)]
1	1	LLGESALEGINLNPVPSPNQK_1[Phospho (STY)]
1	1	SSHYGGSLPNVNQIGSGLAEFQSPLHSPLDSSR_1[Phospho (STY)]
	1	LTDPHRAPSDTGSLSPPWDQDRR_2[Phospho (STY)]
	1	SDGAPASDSKPGSSEAAPSSK_2[Phospho (STY)]
1	1	TSPINLGLNVNDLLK_1[Phospho (STY)]
1	1	LALSPEDKPIRLSPSK_1[Phospho (STY)]
	1	NSLADIFEER_1[Phospho (STY)]
1	1	SMGFLSIK_1[Phospho (STY)]
1	1	DRLGSPLAVDEALRR_1[Phospho (STY)]
	1	FESPATGILSPR_2[Phospho (STY)]
1	1	ASSRLENLGIPEEELLR_1[Phospho (STY)]
1	1	NSVLSDPGLDSPRTSPVIMAR_3[Phospho (STY)]
1	1	NFSSEIEDLEK_2[Phospho (STY)]
1	1	PLSLSMPVITEEEENESLSGTEFTASK_1[Phospho (STY)]
1	1	AVLIASTRSPISFLSK_1[Phospho (STY)]
1	1	MNVTPEVK_1[Phospho (STY)]
1	1	DSHSFRGAYGLAMK_1[Phospho (STY)]
1	1	SNPTPMEPTSPGEHQQNSK_1[Phospho (STY)]
1	1	VNLSPNRNQSAK_1[Phospho (STY)]
1	1	TFSDGLATR_1[Phospho (STY)]
1	1	SLESCLLDLR_1[Phospho (STY)]
1	1	QDTEMTR_1[Phospho (STY)],1[Oxidation (M)]
1	1	GKSEEELEASK_1[Phospho (STY)]
1	1	EKDENLHEPPSSDDMK_1[Phospho (STY)],1[Oxidation (M)]
1	1	MDRGVSMPNMLEPK_1[Phospho (STY)]
1	1	RKSPGVAAAVAEDGGLK_1[Phospho (STY)]
1	1	ALSPEGALRR_1[Phospho (STY)]
	1	ANHGPGMAMNWPQFEEWSADLNRTLSR_1[Phospho (STY)]
	1	YHNQPEFDVFSQSPPK_1[Phospho (STY)]
1	1	ISPDLNIK_1[Phospho (STY)]
1	1	TLAGNVIADLSDSSADSENLSPDIK_1[Phospho (STY)]
1	1	EGESPAAGPPPQELVEEEPSAPPTLLEEETEDGSDK_1[Phospho (STY)]
1	1	AGPNASIISLK_1[Phospho (STY)]
1	1	LISQRSSLETLEDIEENAPLRR_2[Phospho (STY)]
1	1	TVNSNCEINNRSAANIR_1[Phospho (STY)]
1	1	NQIPRTPENLITEIR_1[Phospho (STY)]
	1	LAERLSPFLAESK_1[Phospho (STY)]
1	1	KTPPAPSPFDLPELK_2[Phospho (STY)]
	1	AEASSGDHPTDTEMK_1[Phospho (STY)]
1	1	SRRPSGSQHSPSLQTFAPEADGTIFFPER_1[Phospho (STY)]
1	1	ASEPLLSPPPFGESRK_1[Phospho (STY)]
1	1	MDTDLYDEFGNYIGPELDSDEDDDELGRETK_1[Phospho (STY)]
	1	QGAIYHGLATLLNQPSPMMQR_1[Phospho (STY)]
1	1	LNEQASEEILK_1[Phospho (STY)]
1	1	QALVGSDSAEDEK_1[Phospho (STY)]
1	1	RDMYTICQSAGLDGLAK_3[Phospho (STY)],1[Oxidation (M)]
1	1	SMSSWLDK_1[Phospho (STY)]
1	1	MTISQQEFGR_1[Phospho (STY)]
1	1	HGSFNTVQASER_1[Phospho (STY)]
1	1	SISADDDLQESSRRPQR_1[Phospho (STY)]
1	1	MSVQPTVSLGGFEITPPVVLR_1[Phospho (STY)],1[Oxidation (M)]
1	1	EAELLTSAEK_1[Phospho (STY)]
1	1	FPLTTESAMKK_2[Phospho (STY)],1[Oxidation (M)]
1	1	PVTVVAPQSPTFQANGTDSAFHVLAK_1[Phospho (STY)]
	1	SSSFSSWDDSSDSYWK_1[Phospho (STY)]
1	1	PLISLHLVDSDSSLAK_1[Phospho (STY)]
	1	RRAADEDWDSELEDDLLGEDLLSGK_1[Phospho (STY)]
	1	KISGTTALQEALK_1[Phospho (STY)]
	1	SFSISPVR_2[Phospho (STY)]
1	1	SNEMITNLGK_1[Phospho (STY)]
1	1	EQNSLSLLEAR_1[Phospho (STY)]
	1	LLLKNSDK_1[Phospho (STY)]
1	1	LEAQDSGEEAR_1[Phospho (STY)]
	1	SFLDSGYRILGAVAK_1[Phospho (STY)]
1	1	RRFSDFLGLYEK_1[Phospho (STY)]
1	1	GSPVLLDPEELAPVTPMEVYPECK_2[Phospho (STY)]
	1	IDMSSNNGCMRDPTLYR_1[Phospho (STY)]
1	1	DNYGLNQDLESESVNPILSPNQFLK_1[Phospho (STY)]
1	1	QGAIYHGLATLLNQPSPMMQR_1[Phospho (STY)],2[Oxidation (M)]
1	1	GFTECEMTKSSPLK_2[Phospho (STY)]
1	1	SSEEHEYSDEAPQEDEGFMGMSPLLQAHHAMEK_1[Phospho (STY)]
	1	EVSDSEAGGGPQGERK_2[Phospho (STY)]
	1	GPAFNMASPESDFGINLK_1[Phospho (STY)],1[Oxidation (M)]
1	1	KRQTQSESSNYDSELEK_1[Phospho (STY)]
1	1	PGWLSSPTLGR_1[Phospho (STY)]
1	1	MQNDSILK_1[Phospho (STY)]
1	1	SISLRRSR_3[Phospho (STY)]
1	1	VTNVLITPGK_1[Phospho (STY)]
1	1	ALVADEPEDLDTEDEGLISFEEER_2[Phospho (STY)]
1	1	SGSSFVHQASFK_1[Phospho (STY)]
1	1	HADNSSDTEMEDMIAEETLEEMDSELLK_1[Phospho (STY)],2[Oxidation (M)]
1	1	SQSSSNCSNPISVPLRR_1[Phospho (STY)]
1	1	TPPGLQHEYAAPADYFR_1[Phospho (STY)]
1	1	LVSASYDGTAQVWDALR_1[Phospho (STY)]
	1	KSSISSISGRDDLMDYHR_2[Phospho (STY)]
1	1	GFSLEELR_1[Phospho (STY)]
	1	SCLLEEEEESGEEAAEAME_1[Phospho (STY)],1[Oxidation (M)]
1	1	ELHYLPFPSP_1[Phospho (STY)]
1	1	EAATLEVERPLPMEVEK_1[Phospho (STY)]
1	1	SLYPSLEDLK_1[Phospho (STY)]
1	1	ALEAELDAQHLSETFDNIDNLSPK_1[Phospho (STY)]
1	1	PSPLGPPCLPVMDPETTLEEPETAR_1[Phospho (STY)]
1	1	EEEELNDSSEELYTTIK_1[Phospho (STY)]
1	1	METPGASASSLLLPAASRPPRK_1[Phospho (STY)]
1	1	EAANEAGDSSQDEAEDDVK_1[Phospho (STY)]
1	1	SRSESETSTMAAK_1[Phospho (STY)]
	1	NRISWVGEAVK_1[Phospho (STY)]
1	1	FVLMATPNLSR_1[Phospho (STY)],1[Oxidation (M)]
1	1	TDSGGGSRRSLHLDK_1[Phospho (STY)]
1	1	MSMTGAGKSPPSVQSLAMR_1[Phospho (STY)],1[Oxidation (M)]
1	1	DPLTLSPTVPETDMDPLLQSPVSQK_2[Phospho (STY)]
	1	ISLSDMPRSPMSTNSSVHTGSDVEQDAEK_2[Phospho (STY)],1[Oxidation (M)]
1	1	VSDSLTDLALK_1[Phospho (STY)]
1	1	SSLRETTGSESDGGDSSSTK_1[Phospho (STY)]
1	1	VGALDVPASQFLGSATSPGPR_1[Phospho (STY)]
1	1	LIGEPDLVVSVIPNNSNENIPR_1[Phospho (STY)]
1	1	NLSGGVLMGFMLNR_1[Phospho (STY)],1[Oxidation (M)]
1	1	SQPSPVTVK_1[Phospho (STY)]
	1	HSLYTAELITVPFDSESPIR_1[Phospho (STY)]
1	1	NLEDDTLSECK_1[Phospho (STY)]
	1	AVQTRPVLQPQPGSLNSSIWDGSEVLR_1[Phospho (STY)]
1	1	ALSYASLDK_2[Phospho (STY)]
1	1	QNSATESADSIEIYVPEAQTRL_1[Phospho (STY)]
	1	SGSTSSLSYSTWTSSHSDK_1[Phospho (STY)]
	1	LAESPQLSK_1[Phospho (STY)]
	1	SPFSVAVSPSLDLSK_1[Phospho (STY)]
	1	LERPPETPTVDPTVK_1[Phospho (STY)]
1	1	DGVADVSIEDSVISLSGDHCIIGR_1[Phospho (STY)]
	1	THAVSVSETDDYAEIIDEEDTYTMPSTR_1[Phospho (STY)],1[Oxidation (M)]
1	1	VSLQALEAEAEAGAETEAMLQR_1[Phospho (STY)]
1	1	TVDLGISDLEDDC_1[Phospho (STY)]
	1	VSDQNSPVLPKK_1[Phospho (STY)]
1	1	LGQNSNHTFYLFK_3[Phospho (STY)]
	1	GSPDEENEEIEDLSDAAFAALHAK_1[Phospho (STY)]
1	1	IAQEIASLSK_1[Phospho (STY)]
1	1	TNSMSSSGLGSPNR_1[Phospho (STY)],1[Oxidation (M)]
1	1	SGGIVISPFR_1[Phospho (STY)]
1	1	GSLSQELSK_1[Phospho (STY)]
1	1	RLSQPESAEK_2[Phospho (STY)]
1	1	SSGNSPTPVSR_1[Phospho (STY)]
1	1	RNGAAGPHSPDPLLDEQAFGDLTDLPVVPK_1[Phospho (STY)]
1	1	RNYILDQTNVYGSAQR_1[Phospho (STY)]
1	1	LLLINNAGSLGDVSK_1[Phospho (STY)]
1	1	GVYSSTNELTTDSTPK_1[Phospho (STY)]
1	1	EIQISPSPK_1[Phospho (STY)]
	1	RHSSASFENVWLRPGELGGAPK_1[Phospho (STY)]
1	1	QGSPVEPK_1[Phospho (STY)]
1	1	SYSPYDMLESIRK_1[Phospho (STY)]
	1	PSGGFVISGVLSPDTISSK_1[Phospho (STY)]
1	1	SPGETSKPRPFAGGGYR_1[Phospho (STY)]
	1	SEAASPALPVITK_1[Phospho (STY)]
1	1	SSSPNSPLPMFRR_1[Phospho (STY)]
1	1	ARSRSFSGLIK_1[Phospho (STY)]
1	1	GPSPAPASSPK_1[Phospho (STY)]
	1	MDPQRSPLLEVK_1[Phospho (STY)],1[Oxidation (M)]
1	1	RLQLSPWESSVVNR_1[Phospho (STY)]
1	1	GAMVASFSPAAGQLATPESFIEPPSK_1[Phospho (STY)]
1	1	HVSPLWELIK_1[Phospho (STY)]
1	1	DSGNWDTSGSELSEGELEK_2[Phospho (STY)]
1	1	NQAAIQGRPPYAASAEEVAK_1[Phospho (STY)]
1	1	VPGEQGSDEEHCK_1[Phospho (STY)]
1	1	NSSYFVEWIPNNVK_1[Phospho (STY)]
1	1	APRESAQAIEDLAGFK_1[Phospho (STY)]
	1	QRSASVNKEPVSLPGIMR_1[Phospho (STY)]
	1	LSSEDEEEDEAEDDQSEASGKK_1[Phospho (STY)]
	1	LGSQHSPGRTASLNQRPR_2[Phospho (STY)]
	1	VGGSSVDLHR_2[Phospho (STY)]
1	1	GILHLSPDVYQEMEASR_1[Phospho (STY)]
1	1	VNVTTLQDGK_1[Phospho (STY)]
1	1	CTNINSDSPVGK_1[Phospho (STY)]
	1	DSNELSDSAGEEDSADLK_1[Phospho (STY)]
1	1	SLPARDGGFTLEDICMLR_1[Phospho (STY)]
1	1	MPPAPSGPKASPMPVPTESSSQK_1[Phospho (STY)],1[Oxidation (M)]
1	1	SSMSGLHLVK_1[Phospho (STY)]
1	1	RREPGGYDSSSTLMSSELETTSFFDSDEDDSTSR_1[Phospho (STY)]
	1	LREQYGLGPYEAVTPLTK_1[Phospho (STY)]
	1	YAEYSFTSLPVPESNLR_1[Phospho (STY)]
1	1	SLLPDFLQTPK_1[Phospho (STY)]
1	1	TLLLSSDDEF_1[Phospho (STY)]
1	1	ASPGHSPHYFAASSPTSPNALPPARK_1[Phospho (STY)]
	1	GCLTTPNSPSMHSR_1[Phospho (STY)],1[Oxidation (M)]
1	1	VDLVSFPSSPIMVDNDSSGTSDK_1[Phospho (STY)]
	1	GDHNRTLDRSGDLGDMEPLK_2[Phospho (STY)]
1	1	MASVVIDDLPK_1[Phospho (STY)]
1	1	AGGAGFGTDGDDQEAINEAISVK_1[Phospho (STY)]
1	1	IFLDLDTDDDLNSDDYEYEDEAK_1[Phospho (STY)]
	1	AETEEAAHSVSQEMSVNSPTAQESQR_1[Phospho (STY)],1[Oxidation (M)]
	1	LQRQFSDK_1[Phospho (STY)]
1	1	KEESEESDDDMGFGLFD_2[Phospho (STY)],1[Oxidation (M)]
1	1	FRPFTFSQSTPIGLDR_1[Phospho (STY)]
1	1	SLNLVDSPQPLLEK_1[Phospho (STY)]
1	1	RQSMAFSILNTPK_1[Phospho (STY)]
1	1	RNNQTIFEQTINDLTFDGSFVK_1[Phospho (STY)]
1	1	RHSTEGEEGDVSDVGSR_1[Phospho (STY)]
	1	MKTPVQYSQQQNSPQK_2[Phospho (STY)],1[Oxidation (M)]
1	1	PKPDPVLKSPSPVLR_1[Phospho (STY)]
1	1	EAHHSNTHSPEVSHPHPPSPVDPYLLTK_2[Phospho (STY)]
1	1	RATISSPLELEGTVSR_1[Phospho (STY)]
1	1	AVLNPTPIK_1[Phospho (STY)]
1	1	DLHQGIEAASDEEDLRWWR_1[Phospho (STY)]
1	1	DISLDSELHDLR_1[Phospho (STY)]
1	1	AEETRYPQQYQPSPLPVHYELLTDGYTR_1[Phospho (STY)]
1	1	SSSPEDPGAEV_1[Phospho (STY)]
1	1	IVNVSLADLR_1[Phospho (STY)]
	1	IEFLNEASVMK_1[Phospho (STY)]
1	1	LDADLLVPASVK_1[Phospho (STY)]
1	1	SPGLLSSDNPQLSALLMGK_1[Phospho (STY)],1[Oxidation (M)]
	1	LRLESEGSPETLTNLRK_1[Phospho (STY)]
1	1	AAAAQSRVVRVLSMSR_2[Phospho (STY)],1[Oxidation (M)]
1	1	QFSHTNAALEEVSR_1[Phospho (STY)]
1	1	RPASPALLLPPCMLK_1[Phospho (STY)]
1	1	SPGQMTVPLCIGVSTDK_1[Phospho (STY)]
1	1	IIQLLDDYPK_1[Phospho (STY)]
1	1	EMEVEESPEK_1[Phospho (STY)],1[Oxidation (M)]
1	1	RNTFVGTPFWMAPEVIK_1[Phospho (STY)],1[Oxidation (M)]
	1	HGSFVNKPTR_1[Phospho (STY)]
	1	QVVESAYEVIK_1[Phospho (STY)]
1	1	LGSSDILNYSGNLMEPPFQNQK_1[Phospho (STY)],1[Oxidation (M)]
	1	RNDDISELEDLSELEDLK_2[Phospho (STY)]
	1	NVEPQSGDL_1[Phospho (STY)]
1	1	SDTISFTQTSQF_1[Phospho (STY)]
1	1	NNRPAFFSPSLK_1[Phospho (STY)]
	1	PSSTTPTPLVSETGGNSPSDKVDNELK_1[Phospho (STY)]
	1	SPQNDDHSDTDSEENRDNQQFLTTVK_2[Phospho (STY)]
1	1	GSQITQQSTNQSR_1[Phospho (STY)]
1	1	DSASFNPELLTHILDGSPEK_1[Phospho (STY)]
1	1	TEDGGEFEEGASENNAK_1[Phospho (STY)]
1	1	AIGSSPLGSGEGLLGLSPGPNGHSHLLK_2[Phospho (STY)]
1	1	LDGNELDLSLSDLNEVPVK_1[Phospho (STY)]
	1	KFIDPIYQVWEDMSAEELQEFK_1[Phospho (STY)],1[Oxidation (M)]
1	1	ERSPALKSPLQSVVVR_1[Phospho (STY)]
	1	SIDPDSIQSALLASGLGSK_1[Phospho (STY)]
1	1	SPSLLQSGAKK_2[Phospho (STY)]
1	1	LSSERPSSDGEGVVENGITTCNGK_2[Phospho (STY)]
	1	TEIKEEEDQPSTSATQSSPAPGQSK_1[Phospho (STY)]
1	1	SSVSRVPCNVEGISPELEK_1[Phospho (STY)]
	1	IDISPSTLRK_2[Phospho (STY)]
	1	SPGDFTSAAQLASTPFHK_2[Phospho (STY)]
1	1	SRSLGGAVGSVASGAR_1[Phospho (STY)]
1	1	MDAGFFRGTSAEQDNRFSNK_1[Phospho (STY)]
	1	NSPVDQSDFFYEFSK_1[Phospho (STY)]
1	1	ILDILGETCKSEPVK_1[Phospho (STY)]
1	1	TPLSPSPMK_2[Phospho (STY)]
	1	SVPTFTVIPEGPRSPSPLMVVDNEEEPMEGVPLEQYR_2[Phospho (STY)],2[Oxidation (M)]
1	1	IYASEEDD_1[Phospho (STY)]
1	1	VTFLEEVTEYYISGDEDRK_1[Phospho (STY)]
	1	FSCPPNFTAKPPASESPR_1[Phospho (STY)]
	1	NVYATTVGTPYK_1[Phospho (STY)]
1	1	RAHLSENELEALEK_1[Phospho (STY)]
	1	EAEQAASEAAGGDTTPGSSPSSLYYEEPLGQPPRFTQK_2[Phospho (STY)]
1	1	ISQSELFDNK_1[Phospho (STY)]
1	1	AMMHDLQITCSEMQQK_1[Phospho (STY)],3[Oxidation (M)]
1	1	FSGFYSMQK_1[Phospho (STY)]
1	1	SFAESGWRSALRR_2[Phospho (STY)]
	1	SPGLYAIGYEECIERPLSPHMEQSSLDPGK_1[Phospho (STY)]
1	1	GSGTASDDEFENLRIK_1[Phospho (STY)]
	1	MAVSVTPIRDTK_2[Phospho (STY)],1[Oxidation (M)]
1	1	DYDSPERER_1[Phospho (STY)]
	1	IGPPSPGDDEEEAAAAAGAPAAAGATGDLASAQLGGAPNRWEVLSATPTTIK_1[Phospho (STY)]
	1	KTLCGTPNYIAPEVLSK_1[Phospho (STY)]
1	1	ETDLQELFRPFGSISR_1[Phospho (STY)]
1	1	AASEELLEK_1[Phospho (STY)]
	1	AASAATAAPTATPAAQESGTIPK_2[Phospho (STY)]
1	1	RDDIEDGDSMISSATSDTGSAK_1[Phospho (STY)]
1	1	SQSSGSSATHPISVPGARR_1[Phospho (STY)]
1	1	SASFAFEFPK_1[Phospho (STY)]
1	1	EDVEVAESPLRVLAETPDSFEK_1[Phospho (STY)]
	1	GPAGDATVASEK_1[Phospho (STY)]
1	1	IPSPNILK_1[Phospho (STY)]
1	1	ILSPDSFIK_1[Phospho (STY)]
	1	QPLEQNQTISPLSTYEESK_1[Phospho (STY)]
1	1	TSVLEESGPSRLNNNYLMSGK_2[Phospho (STY)]
1	1	VCAVNEVGRGQYSAETSR_1[Phospho (STY)]
1	1	RRSFLESNYFTK_1[Phospho (STY)]
1	1	AGYPLRRSQSLPTTLLSPVR_2[Phospho (STY)]
1	1	QASESEDDFIK_1[Phospho (STY)]
1	1	VARTSPINLGLNVNDLLK_1[Phospho (STY)]
1	1	KRSFVPEEEK_1[Phospho (STY)]
1	1	FGSTLQLDLEK_1[Phospho (STY)]
1	1	TPEELFHPLGADSQV_1[Phospho (STY)]
	1	SAVLLVDETATTPIFANR_1[Phospho (STY)]
1	1	VALSSETEVALAR_1[Phospho (STY)]
1	1	RGSLLGSMK_2[Phospho (STY)]
	1	RSLRGSDALSETSSVSHIEDLEK_1[Phospho (STY)]
1	1	ALQSPALGLR_1[Phospho (STY)]
1	1	SSPICSTTGDDK_1[Phospho (STY)]
1	1	QLSYFDRRSFENK_3[Phospho (STY)]
1	1	KMNSENSHSHEEEK_2[Phospho (STY)]
	1	TDHLSLDK_1[Phospho (STY)]
1	1	GYLTDLNSMIPTHGGDINDIK_1[Phospho (STY)],1[Oxidation (M)]
1	1	AVPMAPAPASPGSSNDSSARSQER_2[Phospho (STY)]
	1	GQLTNIVSPTAATTPR_1[Phospho (STY)]
1	1	ASPGIEVELLGK_1[Phospho (STY)]
1	1	MDTCSSNLNNSIYK_1[Phospho (STY)]
1	1	TSPPQPVNPPRPFK_1[Phospho (STY)]
	1	VISFIENTSTPVDR_1[Phospho (STY)]
1	1	AGTVVLDDVELR_1[Phospho (STY)]
	1	DLKEHLSASCQFR_1[Phospho (STY)]
	1	RRTTQIINITMTK_1[Phospho (STY)]
	1	NTQIELQSSPDVQNSLLEDK_1[Phospho (STY)]
1	1	FLLGPPQGGSPR_1[Phospho (STY)]
1	1	EETPGQRPAVTETHQLAELNEK_1[Phospho (STY)]
1	1	QSFTQSLK_1[Phospho (STY)]
	1	TRNSGIWESPELDRNLAEDASSTEAAGGYK_1[Phospho (STY)]
1	1	GFDPTASPFCQ_1[Phospho (STY)]
1	1	LGLVLQPDAGGLFLSHESPK_1[Phospho (STY)]
1	1	TLSMFFPMK_1[Phospho (STY)]
1	1	TATNDEESPLSVSSPEGTGTWLHYTSGVGTGRR_1[Phospho (STY)]
1	1	YEELQSLAGK_1[Phospho (STY)]
1	1	NPEDKSPQLSLSPRPASPK_3[Phospho (STY)]
1	1	GSLPILPQGCVWHPK_1[Phospho (STY)]
1	1	RSLAFEEGSQSTTISSLSEK_1[Phospho (STY)]
1	1	RGPLAGLGPGSTPR_1[Phospho (STY)]
1	1	ADTEEEFLAFRK_1[Phospho (STY)]
1	1	RSSEEREAGEI_1[Phospho (STY)]
1	1	LSGLSFKR_1[Phospho (STY)]
1	1	KQETAAVCGETDEEAGESGGEGIFRER_2[Phospho (STY)]
1	1	KVSGTLDTPEK_2[Phospho (STY)]
1	1	SNTACDGDKESEVEDVETDSGNSPEDLRK_1[Phospho (STY)]
1	1	TITGNSAAVITPFK_1[Phospho (STY)]
1	1	YNAVLGFGALTPTSPQSSHPDSPENEK_1[Phospho (STY)]
1	1	MDMSLDDIIK_1[Phospho (STY)],1[Oxidation (M)]
1	1	SLGEEIQESLK_1[Phospho (STY)]
1	1	SLDYLNLDK_1[Phospho (STY)]
1	1	GLTLAPGLSPARPLFGSDFEK_1[Phospho (STY)]
	1	LVLPAPQISDAELQEVVK_1[Phospho (STY)]
1	1	QVFPFRDIFYYEDDSEGEDIEK_1[Phospho (STY)]
	1	AMLDQLMGTSR_1[Phospho (STY)],1[Oxidation (M)]
	1	KLEGNSPQGSNQGVK_2[Phospho (STY)]
	1	PRDVTNFTVGGFAPMSPR_1[Phospho (STY)],1[Oxidation (M)]
1	1	ANSDDERPVASDNDDEK_2[Phospho (STY)]
1	1	KSSPSTGSLDSGNESK_1[Phospho (STY)]
1	1	LDHINFPVFEPSTPDPAPAK_1[Phospho (STY)]
1	1	NYSVGSRPLKPLSPLR_2[Phospho (STY)]
1	1	SQGSPMDPMVMK_1[Phospho (STY)]
	1	RRDSDGVDGFEAEGK_1[Phospho (STY)]
1	1	SMSAPVIFDR_1[Phospho (STY)]
	1	NTSSETTMEEELGLVGATADDTEAELIR_1[Phospho (STY)]
1	1	RSASPHDVDLCLVSPCEFEHR_1[Phospho (STY)]
1	1	IFDLGSDNEEVVAGPAPAHAK_1[Phospho (STY)]
1	1	RLSITSLTGK_1[Phospho (STY)]
1	1	TELNSSAESEQPLDK_2[Phospho (STY)]
1	1	KPALQSSVVATSK_1[Phospho (STY)]
1	1	GTSFFPTAGGFRSPSPGLFR_1[Phospho (STY)]
1	1	VETPSHPGGVSEEFWER_1[Phospho (STY)]
1	1	IQQALTSPLPMTPILEGSHR_2[Phospho (STY)]
1	1	YSDTTDSDPENEPFDEDQHTQITK_1[Phospho (STY)]
1	1	SMGSQEDDSGNKPSSYS_1[Phospho (STY)]
1	1	RDSFSGVK_1[Phospho (STY)]
	1	TSIDAYDNFDNISLAQR_1[Phospho (STY)]
1	1	PFFCTICGKSFSQK_1[Phospho (STY)]
	1	RFEIINAIYEPTEEECEWKPDEEDEISEELK_1[Phospho (STY)]
	1	RGSLLGSMK_1[Phospho (STY)],1[Oxidation (M)]
1	1	GELDLSLENLDLSK_2[Phospho (STY)]
1	1	AALSEEELEK_1[Phospho (STY)]
1	1	IEEPVSMEMDNHMSDK_1[Phospho (STY)]
1	1	SVSMLSLNTPNSNRK_1[Phospho (STY)]
1	1	PIGPDDAIDALSSDFTCGSPTAAGKK_1[Phospho (STY)]
1	1	MNSSFSVK_1[Phospho (STY)]
1	1	ALAPADLMEHHSGSQGPLLTTGDLGK_1[Phospho (STY)]
1	1	LNLTLSPAK_1[Phospho (STY)]
	1	MISTPSPK_1[Phospho (STY)],1[Oxidation (M)]
	1	IPRPSVSQGCSR_1[Phospho (STY)]
1	1	SVIEQVSWDT_1[Phospho (STY)]
1	1	FIVSPVPESR_1[Phospho (STY)]
1	1	VMMVALGRSPSDEYK_1[Phospho (STY)]
1	1	LSFLSWGTNK_1[Phospho (STY)]
	1	LLHQFSFSPEREIR_1[Phospho (STY)]
1	1	YATLPNIMK_1[Phospho (STY)]
1	1	ITGSPTLVK_1[Phospho (STY)]
1	1	RYSDIFR_1[Phospho (STY)]
1	1	RGPNYTSGYGTNSELSNPSETESER_1[Phospho (STY)]
	1	APIASIHSFELDLL_1[Phospho (STY)]
	1	TSALSPNAK_1[Phospho (STY)]
	1	QLEEALETLKTEREQK_1[Phospho (STY)]
1	1	SFSLDPLMER_1[Phospho (STY)]
1	1	SMSPTSTPK_2[Phospho (STY)]
1	1	DLDITSPELR_1[Phospho (STY)]
1	1	LEAQEMPSQLFTLGASEHSPLK_1[Phospho (STY)]
	1	EDPQARPLEGSSSEDSPPEGQAPPSHSPRGTK_1[Phospho (STY)]
1	1	VSLGSQIDLQK_1[Phospho (STY)]
1	1	NSITEISDNEDDLLEYHR_1[Phospho (STY)]
1	1	DLESCSDDDNQGSK_1[Phospho (STY)]
	1	VRVLEDEEGSK_1[Phospho (STY)]
1	1	SNSDVTISDIDAEDVLDQNAVNPNTGAALHREYGSTSSIDR_2[Phospho (STY)]
1	1	SAVFPGEGK_1[Phospho (STY)]
1	1	SDAEEDGGTVSQEEEDR_1[Phospho (STY)]
1	1	MTQNDSQLQPIQYQYQDNIK_1[Phospho (STY)]
1	1	RGPNYTSGYGTNSELSNPSETESERK_3[Phospho (STY)]
1	1	DSLVDDEEEK_1[Phospho (STY)]
1	1	QAPGVGAVGGGSPER_1[Phospho (STY)]
1	1	SRASLIEVDLSDLK_1[Phospho (STY)]
1	1	TVATPLNQVANPNSAIFGGARPR_1[Phospho (STY)]
1	1	ASSSGNDDDLTIPR_1[Phospho (STY)]
	1	VEAPEYIPISDDPKASAK_1[Phospho (STY)]
1	1	IQKESISSLSPK_4[Phospho (STY)]
1	1	DANIMSPGSSLPSLHVR_2[Phospho (STY)]
	1	TQEISRPNSPSEGEGESSDSR_1[Phospho (STY)]
1	1	NGTLILSPVDIK_1[Phospho (STY)]
1	1	SWVIGSPEILR_1[Phospho (STY)]
1	1	DNLTLWTADNAGEEGGEAPQEPQS_1[Phospho (STY)]
1	1	EIQNGNLHESDSESVPR_2[Phospho (STY)]
1	1	TAAILHGGSPDFVGNGK_1[Phospho (STY)]
1	1	RDSGSFEQYSENIK_1[Phospho (STY)]
1	1	RSGQGFHGNSEVNAILSPR_1[Phospho (STY)]
1	1	SPTPTLPLSTSSFDEQN_1[Phospho (STY)]
	1	HLLQEARSPDPGIVPQEAPVGNSLSELSEENFDGK_1[Phospho (STY)]
1	1	ALSVGNIDDALQCYSEAIK_1[Phospho (STY)]
1	1	TAVQYIESSDSEEIETSELPQK_2[Phospho (STY)]
1	1	TSPEMDIQNPDDGARKPIPR_1[Phospho (STY)]
1	1	EEIQETQTPTHSRK_1[Phospho (STY)]
1	1	SDVEENNFEGRESR_2[Phospho (STY)]
1	1	EAQPELQEPQPAAPGTPGGFSEVMGSALA_1[Phospho (STY)]
1	1	VSSRSHTEEDCTEELFDFLHAR_1[Phospho (STY)]
	1	ELAQRQEEEAAQQGPVVVSPASDYK_1[Phospho (STY)]
	1	SRLSPAGEMKPMPLSEGK_1[Phospho (STY)]
	1	VADPRSPSAGILRTPIQVESSPQPGLPAGEQLEGLK_2[Phospho (STY)]
1	1	AAGGDHGSPDSYRSPLASR_2[Phospho (STY)]
1	1	STVLTPMFVETQASQGTLQTR_1[Phospho (STY)]
1	1	GMGSLDAMDK_1[Phospho (STY)]
	1	ETRCSPPSFTYK_1[Phospho (STY)]
1	1	LYGSPTQIGPSYR_1[Phospho (STY)]
1	1	AGYGGSHISGYATLR_1[Phospho (STY)]
1	1	TGLLFSPDVDEK_1[Phospho (STY)]
1	1	SYPREYGSQEGK_1[Phospho (STY)]
1	1	LGGSAVISLEGKPL_1[Phospho (STY)]
1	1	VVTSENEAGK_1[Phospho (STY)]
	1	AEEEDYMSDSFINVQEDIRPGLPMLR_1[Phospho (STY)]
1	1	AESGDSLGSEDRDLLYSIDAYRSQR_1[Phospho (STY)]
	1	SCVVGFSSLSSCEVTPVGSPRPGTSGWDSCR_1[Phospho (STY)]
1	1	KNSITEISDNEDDLLEYHRR_2[Phospho (STY)]
	1	TPSNTPSAEADWSPGLELHPDYK_1[Phospho (STY)]
1	1	AVSVSSMSEFQR_2[Phospho (STY)]
	1	LASNALQEPSSFRVDGIPNDSSDSEMEDK_1[Phospho (STY)],1[Oxidation (M)]
	1	SLQEEHVAVAQLR_1[Phospho (STY)]
1	1	VENMDISDEEEGGAPPPGSPQVLEEDEAELELQK_2[Phospho (STY)]
	1	ASREESWESGR_1[Phospho (STY)]
1	1	STIFISPSSVK_1[Phospho (STY)]
1	1	HDGGSPSIK_1[Phospho (STY)]
1	1	AWAAALENSSPK_1[Phospho (STY)]
1	1	SDEPSPQWLK_1[Phospho (STY)]
	1	THELRQGDDSSDEEDK_2[Phospho (STY)]
1	1	MFGAGDEDDTDFLSPSGGAR_1[Phospho (STY)]
1	1	CPLPCIPTLIGTPVK_1[Phospho (STY)]
1	1	RVETVSQTLRK_2[Phospho (STY)]
1	1	DYFDYSRSDYEHSRR_1[Phospho (STY)]
1	1	LLYNSPEYEASFPR_1[Phospho (STY)]
1	1	DHSDSDDQMLVAK_2[Phospho (STY)]
	1	FGVSTGREGQTPK_1[Phospho (STY)]
	1	ILNVSVIEESGNK_1[Phospho (STY)]
	1	KVSVSESNVLLDEEVLTDPK_1[Phospho (STY)]
1	1	TFCGTPDYIAPEIIAYQPYGK_1[Phospho (STY)]
1	1	SAEDELAMR_1[Phospho (STY)]
1	1	VAGQDGSVVQFK_1[Phospho (STY)]
	1	HMLTHTDSQSDAETAAAAGEVLDLTSR_1[Phospho (STY)]
	1	FQTFSDQEGLGCPER_1[Phospho (STY)]
1	1	AAVPSGASTGIYEALELRDNDK_1[Phospho (STY)]
1	1	DDGELGGNFLHSFQNDNYSPSMTMSV_1[Phospho (STY)]
1	1	CGSSEDLHDSVR_1[Phospho (STY)]
	1	SVSPESNDSISEELNHFK_1[Phospho (STY)]
1	1	KQEGTPEGLYL_1[Phospho (STY)]
	1	KLSFLSWGTNK_1[Phospho (STY)]
1	1	LLNNSDER_1[Phospho (STY)]
	1	LLPNGDYLNVSPSDAVTTGTPPDFFSAALHPGGEPLR_2[Phospho (STY)]
1	1	DRPGSPESPLLDAPFSR_2[Phospho (STY)]
	1	RDSIVAELDR_1[Phospho (STY)]
	1	DVTVLSVAEEQDLLK_1[Phospho (STY)]
1	1	IHLGSSPKK_1[Phospho (STY)]
	1	YVDEENSDGETSNHRLQETSSQSYVEEQK_2[Phospho (STY)]
1	1	GDDDEESDEEAVK_1[Phospho (STY)]
1	1	HASSSPESPKPAPAPGSHREISSSPTSK_2[Phospho (STY)]
1	1	EHSLQVSPSLEK_2[Phospho (STY)]
	1	KTPESKPTILVK_1[Phospho (STY)]
1	1	GPLQTASVSPSMPFSASLLGTLPIGAR_1[Phospho (STY)],1[Oxidation (M)]
1	1	IEIIQPLLDMAAGTSNAAPVAENVTNNEGSPPPPVK_1[Phospho (STY)]
	1	TFCGTPEYLAPEVLEDNDYGR_1[Phospho (STY)]
1	1	SQSWEERGDRR_1[Phospho (STY)]
1	1	VAGEGALELVLEAAGAPTSTAAPEAGEDEGPPSPGKTEPS_1[Phospho (STY)]
1	1	AGSEPETSRPSPLGSYSPIR_1[Phospho (STY)]
	1	WVEENIPSSFTDVALPVLVDSDEEIMTR_1[Phospho (STY)]
	1	LLEDSEESSEETVSR_3[Phospho (STY)]
	1	RPGGMTSTYGRTPMYGSQTPMYGSGSR_2[Phospho (STY)]
1	1	EGSPRDNPTAQQIMQLLR_1[Phospho (STY)]
1	1	SDSGPDLAR_1[Phospho (STY)]
1	1	GYGFVDFDSPSAAQK_1[Phospho (STY)]
1	1	VHSFQQDK_1[Phospho (STY)]
	1	VNSPGTLAR_1[Phospho (STY)]
1	1	NHLLQFALESPAKSPASSSSK_2[Phospho (STY)]
1	1	GQYHTLQAGFSSR_1[Phospho (STY)]
1	1	ILTLPRSNPS_1[Phospho (STY)]
1	1	LSGGQVLSEYTGPTSADLDHFPSVSQTK_1[Phospho (STY)]
1	1	LSCSLEDLR_1[Phospho (STY)]
1	1	SASPCIADK_1[Phospho (STY)]
1	1	QADRRQSMAFSILNTPK_2[Phospho (STY)]
	1	HNLFEDNMALPSESVSSLTDLKPPTGSNQASPARR_3[Phospho (STY)]
1	1	SFPIKPVPSPSWSGSCR_1[Phospho (STY)]
1	1	MSYTSPGR_1[Phospho (STY)]
	1	LLPAPSFSLDDMDVDK_1[Phospho (STY)]
1	1	VAYHPYPEDYGDIEIGSHR_1[Phospho (STY)]
1	1	ELENWAGSM_1[Phospho (STY)]
1	1	SFSMQDLR_1[Phospho (STY)],1[Oxidation (M)]
1	1	MEQPGQDPTSDDVMDSFLEK_1[Phospho (STY)]
1	1	MIFEGPNKLSPR_1[Phospho (STY)]
1	1	MQTPVNIPVPVLR_1[Phospho (STY)],1[Oxidation (M)]
1	1	AGYLSDGDSPERPAGPPSPTSFRPYEVGPAAR_3[Phospho (STY)]
1	1	ESPAHPEADGAPK_1[Phospho (STY)]
1	1	MQFSFEGPEK_1[Phospho (STY)]
	1	LTPPESQSPLHWLADLAEQK_1[Phospho (STY)]
	1	TSSIATALNTSGAGGSRPAQAVR_1[Phospho (STY)]
1	1	YLSDSCSPR_1[Phospho (STY)]
1	1	LGDLEEAPERERLPSVDLK_1[Phospho (STY)]
	1	ISELEIINSSFENILQEK_1[Phospho (STY)]
1	1	SPFLPSMK_1[Phospho (STY)]
1	1	SAGEAPSENQSPSK_1[Phospho (STY)]
	1	DQHLNNSSSSPQR_1[Phospho (STY)]
1	1	SESLESPRGER_1[Phospho (STY)]
1	1	QGHLDRSFTCSTR_1[Phospho (STY)]
1	1	WEEHRSLLSGR_1[Phospho (STY)]
1	1	GQSQTSPDHRSDTSSPEVR_2[Phospho (STY)]
1	1	SPSDLLDASAVSATSR_2[Phospho (STY)]
1	1	VTPFNYNPSPRK_1[Phospho (STY)]
1	1	RPQSPGASPSQAER_2[Phospho (STY)]
1	1	DAFGYATLK_1[Phospho (STY)]
	1	MESRDPAQPMSPGEATQSGARPADR_1[Phospho (STY)],2[Oxidation (M)]
	1	SAEAGIAGEAQSK_1[Phospho (STY)]
1	1	AILLPDLSEPNNEPLFSPASEVPRK_1[Phospho (STY)]
1	1	IAAEEEEENDGHYQEEEEGGAHSLK_1[Phospho (STY)]
	1	QVSENLVQR_1[Phospho (STY)]
	1	RLSASSTGSTR_1[Phospho (STY)]
1	1	DLNSFLWTIR_1[Phospho (STY)]
1	1	PNISGEFGLDNFDSQFTNEPVQLTPDDDDIVRK_1[Phospho (STY)]
1	1	RGALQGSAWQVSSEDVR_1[Phospho (STY)]
	1	PCGVRLSGEAR_1[Phospho (STY)]
1	1	TLLPWDSDESPEASPGPPGPR_1[Phospho (STY)]
1	1	LYGSVCDLR_1[Phospho (STY)]
1	1	RDSVLAASR_1[Phospho (STY)]
1	1	SNSELEDEILCLEK_1[Phospho (STY)]
	1	RSSISSHESFSILDSGIYR_2[Phospho (STY)]
1	1	GSQAQPDSPSAQLALIAASQSFLQPGGK_1[Phospho (STY)]
1	1	RSSFLNAK_1[Phospho (STY)]
1	1	ALSPGLEESGLGLLAR_1[Phospho (STY)]
1	1	HRSLTAHSLLPLAEK_1[Phospho (STY)]
1	1	RVAAPQDGSPR_1[Phospho (STY)]
	1	VATSRISDAHLADTMIGK_1[Phospho (STY)]
	1	SCDSPLNLK_1[Phospho (STY)]
	1	MELILSTSPAELTLDPACQPK_1[Phospho (STY)]
1	1	IAGPGLGSGVR_1[Phospho (STY)]
	1	GVSMPNMLEPK_1[Phospho (STY)],1[Oxidation (M)]
	1	RRNSCNVGGGGGGFK_1[Phospho (STY)]
	1	KPITEIQDSK_1[Phospho (STY)]
1	1	NLLSVAYK_1[Phospho (STY)]
1	1	SSPASSPELPWRPR_2[Phospho (STY)]
1	1	HDSSGSGHSAFEPLVASGVPASFVPK_1[Phospho (STY)]
	1	DLPTIPGVTSPSSDEPPMEASQSHLR_1[Phospho (STY)]
1	1	RLSLPGLLSQVSPR_1[Phospho (STY)]
1	1	RMASPPAPSPAPPAISPIIK_1[Phospho (STY)]
1	1	YLQDQLSPLTR_1[Phospho (STY)]
1	1	IELENYRLSLR_1[Phospho (STY)]
1	1	AEEEDLAAVPFLASDNEEEEDEK_1[Phospho (STY)]
1	1	EFGVERSVRPTDSNVSPAISIHEIGAVGATK_2[Phospho (STY)]
1	1	TTSAGTGGMWR_1[Phospho (STY)]
1	1	ETITESAGR_1[Phospho (STY)]
1	1	LSGLANVVLHELSGDDDTDQNMR_1[Phospho (STY)]
1	1	RSTMVGTPYWMAPEVVTR_1[Phospho (STY)]
1	1	QHSPIQVPMVAGSPLGATQTCNK_1[Phospho (STY)]
1	1	MIDQVFGVLESPELSR_1[Phospho (STY)]
1	1	ELLSPLSEPDDRYPLIVK_2[Phospho (STY)]
1	1	SLEGGGCPAR_1[Phospho (STY)]
1	1	EEERPSSEDEIALHFEPPNAPLNRK_2[Phospho (STY)]
1	1	NNSYTCYTAAICGLPVHATFR_1[Phospho (STY)]
1	1	SPELSTVDIGFK_1[Phospho (STY)]
	1	TSTDRHSLSLDDIR_1[Phospho (STY)]
	1	CVWSPLASPSTSILK_1[Phospho (STY)]
1	1	SLPITIEMLK_1[Phospho (STY)]
1	1	RQGLAETASPVAVSLR_1[Phospho (STY)]
1	1	RVSDDVPDCK_1[Phospho (STY)]
1	1	DTSDVEPTAPMEEPTVVEESQGTPEEESPAK_1[Phospho (STY)]
	1	ASSTPSSETQEEFVDDFRVGER_2[Phospho (STY)]
1	1	SDAEEDGGTVSQEEEDRK_2[Phospho (STY)]
	1	SVLGSSEDEK_1[Phospho (STY)]
1	1	STPDPPLGGTPR_1[Phospho (STY)]
1	1	VQHQTSSTSPLSSPNQTSSEPRPLPAPR_2[Phospho (STY)]
1	1	WETTMGEASASIPTTVGSLPSSK_1[Phospho (STY)]
1	1	DDSLDLSPQGRLSDVLK_1[Phospho (STY)]
1	1	KEPIQPETPQPK_1[Phospho (STY)]
1	1	QTQSLYIPNTR_1[Phospho (STY)]
1	1	KRPSLPSSPSPGLPK_1[Phospho (STY)]
1	1	QSPGHQSPLASPK_1[Phospho (STY)]
	1	GRRAEDGSVIDYELIDQDAR_1[Phospho (STY)]
1	1	VASRYFK_1[Phospho (STY)]
1	1	EEVALDLSVRKPTAEASPVK_1[Phospho (STY)]
	1	SVEDDAEGHLIYHVGDWLQER_1[Phospho (STY)]
1	1	ILNSLTLPNK_1[Phospho (STY)]
1	1	PQGPTLEPPPGRVSPAAAQLADTLFSK_1[Phospho (STY)]
1	1	DSSLLESDMK_1[Phospho (STY)]
1	1	RATRSGAQASSTPLSPTR_1[Phospho (STY)]
	1	RLSQRPTTEELEQR_1[Phospho (STY)]
1	1	NQVIIPLVLSPDRDEDLMR_1[Phospho (STY)]
1	1	SSVAVLTQESFAEHR_1[Phospho (STY)]
1	1	AEGSDVANAVLDGADCIMLSGETAK_1[Phospho (STY)]
1	1	QLAFSTVGTPDYIAPEVFMQTGYNK_1[Phospho (STY)],1[Oxidation (M)]
1	1	KKPSSATPVATSGK_3[Phospho (STY)]
1	1	EQNSALPTSSQDEELMEVVEK_1[Phospho (STY)],1[Oxidation (M)]
1	1	RSHELDIDENPASDFDDSGSLLGFK_1[Phospho (STY)]
1	1	SPSLSLAPLSPR_1[Phospho (STY)]
1	1	AASLMNLENI_1[Phospho (STY)]
1	1	DSPESPFEVIIDK_1[Phospho (STY)]
	1	IFSGPKRSPTK_1[Phospho (STY)]
	1	VEKVVVSNR_1[Phospho (STY)]
1	1	GSSPDVHALLEITEESDAVLVDK_1[Phospho (STY)]
1	1	SASVTASSESPVEIQNPYLHVEPEK_1[Phospho (STY)]
1	1	SPVVSKPPAK_1[Phospho (STY)]
1	1	LTSVVTPRPFGSQTR_1[Phospho (STY)]
	1	CEECGKAFSWVSVLNK_1[Phospho (STY)]
	1	EFMDTTGERSPSPLTGK_2[Phospho (STY)]
1	1	RSVSPLLSTHVLGK_1[Phospho (STY)]
1	1	GSPNTASAEATLPR_1[Phospho (STY)]
1	1	SFDYNYR_1[Phospho (STY)]
1	1	EVYMTPLRGVK_1[Phospho (STY)]
1	1	TKRSIQFVDWCPTGFK_1[Phospho (STY)]
1	1	AISSPTVSR_1[Phospho (STY)]
1	1	LNSSGSSEDSFVEIR_1[Phospho (STY)]
	1	APGYPSSPVTTASGTTLR_1[Phospho (STY)]
1	1	ATSSHFSASEESMDFLDK_1[Phospho (STY)]
1	1	FQMFQLIDIARQTAQGMDYLHAK_2[Phospho (STY)],2[Oxidation (M)]
	1	TPVQAAAVSIVEK_1[Phospho (STY)]
	1	YYLHDDREGEGSDK_1[Phospho (STY)]
1	1	NRHSPDHPGMGSSQASSSSSLR_1[Phospho (STY)],1[Oxidation (M)]
1	1	LLNSTNREDEDTPPNSPNVDLGK_1[Phospho (STY)]
1	1	ESSTESSQSAKPVSGQDTSGNTEGSPAAEK_1[Phospho (STY)]
1	1	FCDSPTSDLEMR_2[Phospho (STY)]
1	1	MGFGSISR_1[Phospho (STY)],1[Oxidation (M)]
1	1	NYAESDHSEDEDNDNNSATAEESTK_2[Phospho (STY)]
1	1	GVPIIFADELDDSKPPPSSSMPLILQEEK_1[Phospho (STY)]
1	1	SPQVLGSSLSVRSPTGSPSR_1[Phospho (STY)]
	1	QPSDGMERPSSLMDSSQEK_1[Phospho (STY)]
1	1	GYRHDSSTAVAGSPR_1[Phospho (STY)]
	1	LDRASPDLWPEQLPGVAEFAASFK_1[Phospho (STY)]
1	1	GRDSYGGPPR_1[Phospho (STY)]
	1	DPRDEDVDVLPSTVEDSPFSR_1[Phospho (STY)]
1	1	SGLLVLVIR_1[Phospho (STY)]
1	1	SPSSSVGSPPVLYMQPSPL_2[Phospho (STY)]
	1	RNSINRNFIGDYIGMEEHPELQQFVGK_1[Phospho (STY)],1[Oxidation (M)]
	1	SKSEEAHAEDSVMDHHFR_1[Phospho (STY)],1[Oxidation (M)]
1	1	IPRSQGCSR_2[Phospho (STY)]
1	1	GGPISFSSSR_1[Phospho (STY)]
1	1	LRRVSLSEIGFGK_1[Phospho (STY)]
1	1	IGLPHSIK_1[Phospho (STY)]
1	1	SEPIQMENSMGTLR_1[Phospho (STY)]
1	1	AGTEDEEEEEEGRRETPEDR_1[Phospho (STY)]
	1	PASSPREWDPLHPSSTDMALVPR_1[Phospho (STY)]
	1	LAGHASLER_1[Phospho (STY)]
1	1	PFKLSGLSFK_2[Phospho (STY)]
1	1	PRSPKPAAPAAPPFSSSSGVLGTGLCELDR_1[Phospho (STY)]
1	1	SVSSFPVPQDNVDTHPGSGK_1[Phospho (STY)]
1	1	ISDVIEDSVVEDYNSVDK_1[Phospho (STY)]
	1	ALIRSPSLAK_1[Phospho (STY)]
1	1	YESQQNGTPLK_1[Phospho (STY)]
	1	LKPSASFGSPVQSEALAPDSMSHPR_1[Phospho (STY)],1[Oxidation (M)]
	1	QINTRSPK_1[Phospho (STY)]
	1	NREELGFRPEYSASQLK_1[Phospho (STY)]
1	1	NNSFTAPSTVGK_1[Phospho (STY)]
1	1	WDSYDNFSGHR_1[Phospho (STY)]
1	1	LQEESDLELAK_1[Phospho (STY)]
1	1	AEAPASPAPLSPLEVELDPEFEPQSRPR_1[Phospho (STY)]
1	1	PLSPGPCLDIPSILSNK_1[Phospho (STY)]
	1	IKPTGLLTIPSPQI_1[Phospho (STY)]
1	1	DDHSASRQPEYR_1[Phospho (STY)]
1	1	QDNESNVDPRDDVFGYPQQFEDK_1[Phospho (STY)]
1	1	VASFSIPGSSSR_1[Phospho (STY)]
1	1	WDSYENLSADGEVLHTQGPVDGSLYAK_2[Phospho (STY)]
	1	SPAGLQVLNDYLADK_1[Phospho (STY)]
1	1	TPEPRRSPLGQK_1[Phospho (STY)]
	1	AFSYRSALLSHQDIHNK_2[Phospho (STY)]
	1	GLSPSPSPASKSK_1[Phospho (STY)]
	1	ELPDVQGESDSISPLLLHLEDDDFSENEK_1[Phospho (STY)]
1	1	DAFRLHSSSLELGPRPLEQENER_1[Phospho (STY)]
	1	LTEVPVEPVLTVHPESK_1[Phospho (STY)]
1	1	LGELWEEMALSPR_1[Phospho (STY)]
	1	HSHGPLQADVFVELLSPR_1[Phospho (STY)]
1	1	DNPAQDFSTLYGSSPLER_1[Phospho (STY)]
1	1	LLESIENSEDVGH_2[Phospho (STY)]
1	1	SAGRAPYQENDGYCPDLELSDSEAESDGNK_1[Phospho (STY)]
1	1	ELVLDNSR_1[Phospho (STY)]
	1	NIYSEELR_1[Phospho (STY)]
1	1	EEPPEPVPSPIIPILPSTAGK_1[Phospho (STY)]
1	1	SFEYSDCEEAFVDQSHLQANR_1[Phospho (STY)]
1	1	FMSSPSLSDLGK_1[Phospho (STY)]
1	1	SGDHLHNDSQIEADFRLNDSHK_1[Phospho (STY)]
1	1	MRAHSPAEGASVESSSPGPK_1[Phospho (STY)]
	1	NRDSDKTDTDWR_1[Phospho (STY)]
1	1	AASGEDSTEEALAAAAAPWEGGPVPGVDRSPFAK_1[Phospho (STY)]
	1	LGLGIDEDDPTADDTSAAVTEEMPPLEGDDDTSRMEEVD_1[Phospho (STY)]
	1	LFIGGLSFETTDESLR_1[Phospho (STY)]
	1	SNHLNHVSPGQLTK_2[Phospho (STY)]
	1	SLEQYDQVLDGAHGASLTDLANLSEGVSLAER_1[Phospho (STY)]
1	1	PLPEWEELQAPVRSPITR_1[Phospho (STY)]
	1	KGESQTDIEITREEDFTR_1[Phospho (STY)]
	1	REGVTPWASFK_2[Phospho (STY)]
1	1	PAASPLTSLR_1[Phospho (STY)]
	1	DSSFERR_1[Phospho (STY)]
1	1	LQYFMEQFYGIIR_2[Phospho (STY)],1[Oxidation (M)]
1	1	SPLEHSSPEK_1[Phospho (STY)]
1	1	LEDEDDSDSELDLSK_1[Phospho (STY)]
1	1	LLVDSQGLSGCSPR_1[Phospho (STY)]
1	1	SYRGDREAFEETHLTSLDPVK_1[Phospho (STY)]
1	1	IWEGMESSGGSPGK_1[Phospho (STY)]
1	1	TPPVAVTSPITHTAQSALK_1[Phospho (STY)]
	1	GPIHSPVELK_1[Phospho (STY)]
1	1	FTEHNSSPNVSGSLSSGLQK_1[Phospho (STY)]
1	1	RMASPPAPSPAPPAISPIIK_3[Phospho (STY)]
	1	FHVGSAESMLHVRPGGYTPQR_1[Phospho (STY)]
1	1	TQTGDSSSISSFSYR_2[Phospho (STY)]
	1	RPPSQSLTSSSLSSPDIFDSPSPEEDK_1[Phospho (STY)]
1	1	AESCGSFDETESEESSK_1[Phospho (STY)]
1	1	DVRNSDMHLLDLESMGK_1[Phospho (STY)]
1	1	GYYSPYSVSGSGSTAGSRTGSR_3[Phospho (STY)]
1	1	SVSPLVWCR_1[Phospho (STY)]
	1	GSTTNDPPKQSPGSTSPKPPHTLSR_2[Phospho (STY)]
1	1	LGLGTLSSSLSR_1[Phospho (STY)]
1	1	TSFSQEQSCDSAGEGSER_1[Phospho (STY)]
	1	TVSPDRLELEAAQK_1[Phospho (STY)]
1	1	RHSASNLHALAHPAPSPGSCSPK_2[Phospho (STY)]
1	1	KWSNSQPADLAHMGR_1[Phospho (STY)]
1	1	MFLNARKELQSDFLR_1[Phospho (STY)]
1	1	RLSLPGLLSQVSPR_2[Phospho (STY)]
1	1	VNSTTKPEDGGLK_1[Phospho (STY)]
1	1	RSGSTSSLSYSTWTSSHSDK_1[Phospho (STY)]
1	1	TDSDSDLQLYK_1[Phospho (STY)]
1	1	VEVAHISGGE_1[Phospho (STY)]
	1	LFDYRGRLSPVPVPR_1[Phospho (STY)]
1	1	EENNTDLPYLEESTLTTAALSPSK_1[Phospho (STY)]
1	1	LTVDTPGAPETLAPVAAPEEDKDSEAEVEVESR_1[Phospho (STY)]
1	1	YDDYRDYDSPERER_1[Phospho (STY)]
1	1	GSSIFGLAPSK_1[Phospho (STY)]
1	1	TTSRSPVLSRR_2[Phospho (STY)]
1	1	SPSEESAPTTSPESVSGSVPSSGSSGR_1[Phospho (STY)]
1	1	LWEDSAGEK_1[Phospho (STY)]
	1	LKSPSMAVPSPGWVASPK_2[Phospho (STY)]
1	1	QFIAAQNLGPASGHGTPASSPSSSSLPSPMSPTPR_3[Phospho (STY)]
1	1	SGLNGSILAER_1[Phospho (STY)]
	1	AGVVNGTGAPGQSPGAGR_1[Phospho (STY)]
1	1	NLSGDCQDFR_1[Phospho (STY)]
1	1	SFEEEGEHLGSRK_1[Phospho (STY)]
1	1	SSPSGITHVIASNAR_1[Phospho (STY)]
	1	SANAFLTPSYTWTPLK_2[Phospho (STY)]
1	1	RTSFDDRLEDDDFDLIEENLGVK_1[Phospho (STY)]
1	1	TEEEPVSGSSGSWDQSSQPVFENVNVK_1[Phospho (STY)]
1	1	MESHSEDEDLAGAVGGLGWNSR_1[Phospho (STY)]
1	1	AAAPQAPGRGSLRK_1[Phospho (STY)]
	1	RGSMFYDEDGDLAHEFYEETIVTK_1[Phospho (STY)],1[Oxidation (M)]
1	1	SLSFEMQQDELIEK_1[Phospho (STY)],1[Oxidation (M)]
1	1	VSDSPSHIATK_1[Phospho (STY)]
1	1	RKLSSSSEPYEEDEFNDDQSIK_1[Phospho (STY)]
1	1	ITESPRASMGVLSGK_1[Phospho (STY)]
	1	LNNTPDSDWLQLK_1[Phospho (STY)]
1	1	DGETPGQILGWGPPWDSAEEEEEDDASK_1[Phospho (STY)]
1	1	AHQITDESLESTRR_1[Phospho (STY)]
1	1	SLDLLAALPTPPHNQTEDVR_1[Phospho (STY)]
1	1	IDHLSSSAPGSPPDLLESVPK_1[Phospho (STY)]
	1	QGGRCSPVPGLSSSPSGSPLHGK_3[Phospho (STY)]
1	1	NALLRDPYALRSVR_1[Phospho (STY)]
1	1	GGNFGFGDSR_1[Phospho (STY)]
1	1	STSSSSDTMSTFKPMVAPR_1[Phospho (STY)]
	1	ELEEEEENSDEDELDSHTMVK_1[Phospho (STY)],1[Oxidation (M)]
1	1	SGLSLEELR_1[Phospho (STY)]
1	1	QAFSMYEPGSALKPFGGPPGDELTTR_1[Phospho (STY)]
1	1	SIQFVDWCPTGFK_1[Phospho (STY)]
1	1	DLMLSGER_1[Phospho (STY)]
1	1	RVSSLAGFTDCHR_1[Phospho (STY)]
1	1	SPPMELQPPVSPQQSECNPVGALQELVVQK_1[Phospho (STY)],1[Oxidation (M)]
1	1	LQMYFQSPK_1[Phospho (STY)]
1	1	HLDGEEDGSSDQSQASGTTGGRR_1[Phospho (STY)]
	1	TLAPSPKSPGDFTSAAQLASTPFHK_2[Phospho (STY)]
1	1	RGSYPFIDFR_1[Phospho (STY)]
	1	ILLTEPPMNPTK_1[Phospho (STY)]
1	1	NPSINQILLSPEK_1[Phospho (STY)]
1	1	ASTVLSQIVASIQPPQSPPETPQSGPK_1[Phospho (STY)]
	1	SDISDQEEDEESEGCPVSINLSK_1[Phospho (STY)]
1	1	LNTSEVGHK_1[Phospho (STY)]
1	1	AGSLQLSSMSAGNSSLRR_1[Phospho (STY)]
1	1	LGSVDSFER_2[Phospho (STY)]
	1	HFKDEDEDEDVASPDGLGR_1[Phospho (STY)]
1	1	TMSVSDFNYSR_1[Phospho (STY)]
1	1	NWEDEDFYDSDDDTFLDR_1[Phospho (STY)]
1	1	GLPFYAGLSPAGK_1[Phospho (STY)]
1	1	VVQRSSLSR_2[Phospho (STY)]
1	1	ATSPEAGGGGGALK_1[Phospho (STY)]
1	1	FSFYGNLSPR_1[Phospho (STY)]
1	1	LHSAIYQNVPAK_1[Phospho (STY)]
	1	KMQTAATLIQSNYRR_2[Phospho (STY)],1[Oxidation (M)]
1	1	LELQFPRTPEGR_1[Phospho (STY)]
1	1	HQQDSDLSAACSDADLHR_2[Phospho (STY)]
1	1	ETLPSIWDSPTK_1[Phospho (STY)]
1	1	ESLGSEEESGK_2[Phospho (STY)]
1	1	PQVAAQSQPQSNVQGQSPVR_1[Phospho (STY)]
	1	REVLYDSEGLSGEER_1[Phospho (STY)]
1	1	GFGFVDFNSEEDAK_1[Phospho (STY)]
1	1	RHSTSDLSDATFSDIRR_1[Phospho (STY)]
1	1	NEEPVRSPER_1[Phospho (STY)]
1	1	RESEDDPESEPDDHEK_1[Phospho (STY)]
	1	SLNFQEDDDTSRETFASDTNEALASLDESQEGHAEAK_2[Phospho (STY)]
	1	ETQVILLDTPGIISPGK_1[Phospho (STY)]
1	1	MGATPTPFK_1[Phospho (STY)]
1	1	AFSLASADLLR_1[Phospho (STY)]
	1	SSPHSTYYMGQSSSGGSIHSNLEQEK_1[Phospho (STY)]
	1	DVNSSSPVMLAFK_1[Phospho (STY)],1[Oxidation (M)]
1	1	TTIPEEEEEEEEAAGVVVEEELFHQQGTPR_1[Phospho (STY)]
1	1	LSSWDQAETPGHTPSLRWDETPGR_2[Phospho (STY)]
1	1	SVEDEMDSPGEEPFYTGQGR_1[Phospho (STY)]
1	1	EELIAQGLLESEDRPAEDSEDEVLAELRK_1[Phospho (STY)]
	1	SPVGSPLGSAIAEAPSEMPGDEVPVEEHFPEAGTNSGSPQGARK_2[Phospho (STY)]
1	1	TPVSPVKFSPGDFWGR_2[Phospho (STY)]
1	1	AFLDALQNQAEASSK_1[Phospho (STY)]
	1	SDVSPIIQPVPSIK_1[Phospho (STY)]
1	1	PKSVLLQRSSSEVEITTMK_2[Phospho (STY)],1[Oxidation (M)]
1	1	APSPSGLMSPSRLPGSR_2[Phospho (STY)]
	1	CQVAFSYLPQNDDELELK_1[Phospho (STY)]
1	1	SPQISMSDIDLNLK_1[Phospho (STY)]
	1	CGGVEQASSSPR_1[Phospho (STY)]
1	1	AKSPISSGSGGSHMSGTSSSSGMK_1[Phospho (STY)]
1	1	EPASGDEGIK_1[Phospho (STY)]
1	1	SQSSSLLDMGNMSASDLDVADR_1[Phospho (STY)],1[Oxidation (M)]
1	1	ETQSPEQVK_1[Phospho (STY)]
1	1	KDSNELSDSAGEEDSADLK_2[Phospho (STY)]
1	1	LVQSPNSYFMDVK_1[Phospho (STY)]
1	1	DEETEDVLASNGYESDEQEK_1[Phospho (STY)]
1	1	AVSEGCASEDEVEGEA_1[Phospho (STY)]
1	1	SLLDGLASSPR_1[Phospho (STY)]
1	1	SLSTSGESLYHVLGLDK_2[Phospho (STY)]
1	1	VTPIDSPPVWSPEGYMALQSK_1[Phospho (STY)]
1	1	NLALSRESLVV_1[Phospho (STY)]
1	1	KITPPSSPHSLTSTLVSLGHEEALEMAGSK_2[Phospho (STY)],1[Oxidation (M)]
1	1	SSGFLNLIK_1[Phospho (STY)]
1	1	MDETSPLVSPER_2[Phospho (STY)]
1	1	LLHNSEDEQSLKSEIEEEELK_3[Phospho (STY)]
1	1	ALSSSKQSSSSRDDNMFQIGK_1[Phospho (STY)]
1	1	ERVRASLSDLSSLDDVEGMSVR_1[Phospho (STY)]
1	1	MFRNSLK_1[Phospho (STY)]
1	1	WHASLYPASGR_1[Phospho (STY)]
1	1	ASPLRSETAEGIVVVTTWIEK_1[Phospho (STY)]
1	1	SVRIPSPNILK_1[Phospho (STY)]
	1	MELAGSNTTASSPAR_1[Phospho (STY)],1[Oxidation (M)]
1	1	MDSFDEDLARPSGLLAQER_1[Phospho (STY)],1[Oxidation (M)]
1	1	EFAPSDEELDSYR_1[Phospho (STY)]
1	1	SQMTQEASDEAEDMK_1[Phospho (STY)]
1	1	SPQTSILK_1[Phospho (STY)]
1	1	LSPVGWVSSSQGK_1[Phospho (STY)]
1	1	MLQQDSNDDTEDVSLFDAEEETTNRPR_1[Phospho (STY)],1[Oxidation (M)]
1	1	ANSGGVDLDSSGEFASIEK_2[Phospho (STY)]
1	1	GQGRSSVDLEESSTK_1[Phospho (STY)]
1	1	TSTLPPLPLPPLLPGDDDMDSPK_1[Phospho (STY)],1[Oxidation (M)]
1	1	IWLSTETLANED_1[Phospho (STY)]
1	1	DVNAAIATIK_1[Phospho (STY)]
	1	AESISEEADSEPGR_2[Phospho (STY)]
1	1	SLRQSFR_1[Phospho (STY)]
1	1	LLDFGSLSNLQVTQPTVGMNFK_1[Phospho (STY)]
1	1	QLTQPETHFGR_1[Phospho (STY)]
	1	EDSFLQRYSSDPTGALTEDSIDDTFLPVPEYINQSVPK_1[Phospho (STY)]
	1	QTSLSVSR_1[Phospho (STY)]
1	1	RRLEDAFIVISDSDGEEPK_2[Phospho (STY)]
	1	LQLSPWESSVVNR_1[Phospho (STY)]
	1	LASVLLYSDYGIGEVPVEPLDVPLPSTIRPASPVAGSPK_1[Phospho (STY)]
	1	QHDQVSKISSER_1[Phospho (STY)]
1	1	EGPYSISVLYGDEEVPRSPFK_1[Phospho (STY)]
1	1	DDHDDFFSTTPLQHQR_1[Phospho (STY)]
1	1	VRSGSGISVISSTSVDQRLPEEPVLEDEQQQLEK_1[Phospho (STY)]
	1	LALDMEISAYRK_1[Phospho (STY)]
	1	THTGEKPFTCPTCGK_2[Phospho (STY)]
1	1	TSSEASMDAAYLDK_2[Phospho (STY)]
1	1	LSPQDPRPLSPGALQLAGEK_2[Phospho (STY)]
1	1	GIGLDESELDSEAELMR_2[Phospho (STY)],1[Oxidation (M)]
1	1	SCNGGSHPRINTLGR_2[Phospho (STY)]
	1	GKDSLSDDGVDLK_2[Phospho (STY)]
1	1	SPQVLGSSLSVR_1[Phospho (STY)]
	1	MRRNSFTPLSSSNTIR_1[Phospho (STY)]
1	1	SEEPAGQILSHLSSELK_1[Phospho (STY)]
1	1	YYGGAGGSPGK_1[Phospho (STY)]
1	1	GPASDSETEDASR_2[Phospho (STY)]
1	1	QNCSQHESSPDISHFER_1[Phospho (STY)]
1	1	AADVFMCSPR_1[Phospho (STY)],1[Oxidation (M)]
1	1	AHLESLVASRPSPQPLAETPIPSLPEFPR_1[Phospho (STY)]
1	1	VENGSLCDQEIDSICSIER_1[Phospho (STY)]
	1	HLDVPDIIITPPTPTGMMLPR_1[Phospho (STY)]
	1	IIPGIGNFGDRYFGTDAVPDGSDEEEVAYTG_1[Phospho (STY)]
1	1	RETYYLSDSPLLGPPVGEPR_1[Phospho (STY)]
1	1	NASVPNLRGSEER_1[Phospho (STY)]
1	1	EANANGSSPEPVK_1[Phospho (STY)]
	1	SSIEDAQCPGLPDLIEENHVVNK_1[Phospho (STY)]
1	1	SPGSGSQSSGWHEVEPGMPSPTTLK_2[Phospho (STY)]
1	1	YIASTQRPDGTWRK_1[Phospho (STY)]
1	1	AAPSDGFKPR_1[Phospho (STY)]
1	1	VAQRSPVDSGTILREPTTK_1[Phospho (STY)]
1	1	EALGLGPPAAQLTPPPAPVGLR_1[Phospho (STY)]
1	1	EAGENAPVLSDDELVSMSVR_1[Phospho (STY)],1[Oxidation (M)]
1	1	DFSLVRENSK_1[Phospho (STY)]
1	1	YSPSQNSPIHHIPSRRSPAK_1[Phospho (STY)]
1	1	VLTQMGSPLNPISSVS_1[Phospho (STY)]
	1	VLLLEANRHSPGPER_1[Phospho (STY)]
1	1	TSLMSAESPTPR_2[Phospho (STY)]
	1	ASCASIDIEDATQHLR_1[Phospho (STY)]
1	1	LLLDTSPPGGVVLSSFR_1[Phospho (STY)]
1	1	FQELLASPAYR_1[Phospho (STY)]
1	1	IDYQGRPSGGFVISGVLSPDTISSK_1[Phospho (STY)]
1	1	RGHTASESDEQQWPEEK_2[Phospho (STY)]
	1	AYSSFGGGR_1[Phospho (STY)]
1	1	NRHFTNSVPNPRISDAELEAELEK_1[Phospho (STY)]
1	1	KLSFDFQ_1[Phospho (STY)]
1	1	PRPLSMDLTAR_1[Phospho (STY)]
	1	FSSQQAATKQSNASSDVEVEEK_2[Phospho (STY)]
1	1	ERDGQSSPQPSPR_2[Phospho (STY)]
	1	RRILIPSDIESSK_1[Phospho (STY)]
	1	DTSPDKGELVSDEEEDT_1[Phospho (STY)]
1	1	ELPPAAAIGATSLVAAPHSSSSSPSK_3[Phospho (STY)]
	1	MKPPAACAGDMADAASPCSVVNDLR_1[Phospho (STY)],1[Oxidation (M)]
1	1	MEVEELSPLALGR_1[Phospho (STY)]
1	1	SESVVYADIR_1[Phospho (STY)]
1	1	STLMNFSK_1[Phospho (STY)]
	1	ALSPGRESPK_2[Phospho (STY)]
1	1	KLSNPDIFSSTGK_1[Phospho (STY)]
1	1	RTQSSLTVSEVLTRR_1[Phospho (STY)]
	1	MNILGSQSPLHPSTLSTVIHR_1[Phospho (STY)]
1	1	SIREKQSDDEVYAPGLDIESSLK_1[Phospho (STY)]
1	1	YDSGGVSNGDCSLGVSGDEARASPTRGPR_1[Phospho (STY)]
1	1	SQVAELNDDDKDDEIVFK_1[Phospho (STY)]
1	1	EHQEMDEGSQSLEK_2[Phospho (STY)]
	1	SESTDSLGGLSPSEVTAIQCK_1[Phospho (STY)]
1	1	SASLSHPGGEGEPAR_1[Phospho (STY)]
1	1	IPMTPTSSFVSPPPPTASPHSNR_2[Phospho (STY)]
1	1	IIYGGSVTGATCK_1[Phospho (STY)]
	1	NSVHEQEAINSDPELSNCENFQK_1[Phospho (STY)]
1	1	QESDPEDDDVK_1[Phospho (STY)]
1	1	TLSDYNIQK_1[Phospho (STY)]
	1	EPLEDGDPEDDRTLDDDELAEYDLDK_1[Phospho (STY)]
1	1	AVPIAVADEGESESEDDDLKPR_2[Phospho (STY)]
1	1	ENIEGAQDATENSASSLAPGFIR_1[Phospho (STY)]
1	1	SLAASSPPPCSQPSQCPEEKPQESSPMK_2[Phospho (STY)]
1	1	MNVEEDVQEEQSK_1[Phospho (STY)]
	1	CGLGQENSDNEHLVENEVSLLLEESDLRRSPR_2[Phospho (STY)]
1	1	QDPVVHLSPNK_1[Phospho (STY)]
1	1	PESRSSIHNFMTHPEFR_1[Phospho (STY)]
1	1	TPEVIDATEEIDK_1[Phospho (STY)]
1	1	QDSLVINLNR_1[Phospho (STY)]
1	1	LLGHSPVLR_1[Phospho (STY)]
	1	GRDSPYQSR_1[Phospho (STY)]
1	1	GPPASSPAPAPKFSPVTPK_1[Phospho (STY)]
1	1	SFDTVIGAGTPPGLAEPLLVVRPK_1[Phospho (STY)]
	1	LLATASFTK_1[Phospho (STY)]
1	1	TDTSPVLETAGTVAAMAATPSAR_1[Phospho (STY)]
1	1	NENLQLGPLGRDPPQECSTFSPTDSGEEPGQLSPGVQFQR_1[Phospho (STY)]
	1	GINGGPSRMSPK_1[Phospho (STY)],1[Oxidation (M)]
1	1	GSLDESSLGFGYPK_1[Phospho (STY)]
1	1	TNSMQQLEQWIK_1[Phospho (STY)],1[Oxidation (M)]
1	1	SIAEELELSILK_1[Phospho (STY)]
1	1	QSVVYGGKSTIRDR_1[Phospho (STY)]
1	1	GHHVTDSENDEPLNLNASDSESEELHR_2[Phospho (STY)]
	1	MVCSPVTVR_1[Phospho (STY)]
1	1	RGDSESEEDEQDSEEVR_2[Phospho (STY)]
1	1	SEDDSAKFDSNEEDSASVFSPSFGLK_2[Phospho (STY)]
	1	KLNLAPAATTSNEPSGNNPPTHLSLDPTNAENTASQSPR_1[Phospho (STY)]
1	1	ALEQQEAESDSSDTEEK_2[Phospho (STY)]
1	1	QNLWFANPGGSNSMPSR_1[Phospho (STY)]
1	1	QQTPEKLPIPMIAK_1[Phospho (STY)]
1	1	SKTPPPPPQTAQTK_1[Phospho (STY)]
1	1	LELSLIHSR_1[Phospho (STY)]
1	1	KSRSPVDLR_2[Phospho (STY)]
1	1	GENLENIEPLQVSFAVLSSPNK_1[Phospho (STY)]
1	1	TLTPPRSVDSLPR_1[Phospho (STY)]
1	1	SPEHSAEPIRTFIK_1[Phospho (STY)]
	1	IGSLIDVNQSK_1[Phospho (STY)]
	1	EDEISLEDLIER_1[Phospho (STY)]
1	1	ELEEEEENSDEDELDSHTMVK_1[Phospho (STY)]
1	1	VAVNALAVGEPGTASKPASPIGGPTQEEK_1[Phospho (STY)]
1	1	LEAVTARSFEEEGEHLGSRK_1[Phospho (STY)]
1	1	NNCPFSADENYRPLAK_1[Phospho (STY)]
1	1	MSQGISSYLAWYQQK_2[Phospho (STY)]
1	1	ALHSFITPPTTPQLR_1[Phospho (STY)]
1	1	SGSPISSEERR_1[Phospho (STY)]
1	1	RANHVSYKPTMTTTYEGSSMSLSR_1[Phospho (STY)]
1	1	SSSALDSPAGPR_1[Phospho (STY)]
	1	NGSLLMVSDSER_1[Phospho (STY)]
1	1	GPGAGSALDDGRRDPSSNDINGGMEPTPSTVSTPSPSADLLGLR_1[Phospho (STY)]
1	1	MASGVAVSDGVIK_1[Phospho (STY)]
1	1	AHSPALGVHSFSGVQR_1[Phospho (STY)]
1	1	SFLFSSRSSK_1[Phospho (STY)]
1	1	SGGIVISPFRLEELTNR_1[Phospho (STY)]
1	1	MYSFDDVLEEGK_1[Phospho (STY)],1[Oxidation (M)]
	1	NYCSLRDETPERK_1[Phospho (STY)]
	1	SSESSPNHSLHNEVADDSQLEK_2[Phospho (STY)]
1	1	LLPPVGTGRSPR_1[Phospho (STY)]
1	1	GYGFVDFDSPAAAQK_1[Phospho (STY)]
	1	KTTPILRASAR_2[Phospho (STY)]
1	1	RLSMSEVK_1[Phospho (STY)]
1	1	DITDPLSLNTCTDEGHVVLASPLK_1[Phospho (STY)]
1	1	LDTPDINIVLK_1[Phospho (STY)]
1	1	ALSPEGALR_1[Phospho (STY)]
1	1	SVSPESNDSISEELNHFKPIVCSPCTPPK_2[Phospho (STY)]
1	1	RAVVVSPKEENK_1[Phospho (STY)]
1	1	TEIMSPLYQDEAPK_1[Phospho (STY)],1[Oxidation (M)]
1	1	LLEDSDSEDEAAPSPLQPALRPNPTAILDEAPKPK_2[Phospho (STY)]
	1	GEATVSFDDPPSAK_1[Phospho (STY)]
1	1	GLSPAMSPALQR_1[Phospho (STY)]
1	1	QFSLENVQEGEILHDAK_1[Phospho (STY)]
1	1	TTSFAESCK_1[Phospho (STY)]
	1	DVEDMELSDVEDDGSK_1[Phospho (STY)],1[Oxidation (M)]
	1	IQVTSLSPSR_1[Phospho (STY)]
1	1	TPGFSVQSISDFEK_1[Phospho (STY)]
1	1	DLAFEVPERGSRPASPAAK_1[Phospho (STY)]
1	1	VTESIEDIK_1[Phospho (STY)]
1	1	RLSLTMGGVQAR_1[Phospho (STY)]
1	1	DYDTLSK_1[Phospho (STY)]
	1	HRGSGGGGGPQVPHQSPPK_1[Phospho (STY)]
1	1	SVVDMDLDDTDDGDDNAPLFYQPGK_1[Phospho (STY)]
	1	SQSAAVTPSSTTSSTR_1[Phospho (STY)]
1	1	RSLATMDSPPHQK_1[Phospho (STY)]
1	1	TAPTSTIAPGVVMASSPALPTQPAEEAARK_1[Phospho (STY)]
1	1	VFDQQSSPMVTR_1[Phospho (STY)]
1	1	RMASPPAPSPAPPAISPIIK_2[Phospho (STY)]
1	1	QCRTPPQQK_1[Phospho (STY)]
1	1	ISMPDIDLNLTGPK_1[Phospho (STY)]
1	1	ISMPDVDLHLK_1[Phospho (STY)]
	1	LCYVALDFEQEMATAASSSSLEK_1[Phospho (STY)],1[Oxidation (M)]
1	1	SFVLNLGK_1[Phospho (STY)]
	1	KRQLLDSDEEQEEDEGR_1[Phospho (STY)]
1	1	TQVLSPDSLFTAK_1[Phospho (STY)]
	1	LPSSPASPSPKGTPEK_2[Phospho (STY)]
	1	QTPSSAALTAAAVAAPPHCPGGSASPSSSK_1[Phospho (STY)]
1	1	FGESEEVEMEVESDEEDDK_1[Phospho (STY)]
1	1	AIGSGESETPPSTPTAQEPSSSGGFEFFR_2[Phospho (STY)]
	1	HAELSGSPLK_1[Phospho (STY)]
1	1	RTTTPPDSGVLFEGLGISTRPR_1[Phospho (STY)]
1	1	RPSQNAISFFNVGHSK_1[Phospho (STY)]
1	1	NNSYTSYTMAICGMPLDSFR_1[Phospho (STY)]
1	1	QDAETPPPPDPPAPETLLAPPPLPSTPDPPRR_2[Phospho (STY)]
1	1	ASAVSELSPRER_1[Phospho (STY)]
1	1	SRESMIQLF_1[Phospho (STY)]
1	1	VMETSAQSSGDHQEQHVSVQEMQELK_2[Phospho (STY)]
1	1	AQQQEEQGSVNDVK_1[Phospho (STY)]
1	1	HGSPEFCGILGER_1[Phospho (STY)]
1	1	KEEPEPETEAVSSSQEIPTMPQPIEK_1[Phospho (STY)]
	1	MPSARPPSPPLSSWER_1[Phospho (STY)]
	1	SIEDLQPPSALSAPFTNSLAR_1[Phospho (STY)]
1	1	IRQPSVDLTDDDQTSSVPHSAISDIMSSDQETYSCKPHGR_2[Phospho (STY)]
1	1	SEFSDVDK_1[Phospho (STY)]
1	1	SPLKPESQLDLR_1[Phospho (STY)]
1	1	ALASQLQDSLK_1[Phospho (STY)]
1	1	AESLDDQMLSR_1[Phospho (STY)]
1	1	RSTELVLSPDMPR_1[Phospho (STY)]
1	1	MAETVDTSEMVNGATEQRTSSK_2[Phospho (STY)],1[Oxidation (M)]
1	1	SLLSSPTK_2[Phospho (STY)]
1	1	SIFTPTNQIR_1[Phospho (STY)]
1	1	VTYKSSSK_1[Phospho (STY)]
1	1	SNSWQGNLGGNK_1[Phospho (STY)]
1	1	SESELIDELSEDFDRSECK_1[Phospho (STY)]
1	1	ASMSEFLESEDGEVEQQR_1[Phospho (STY)],1[Oxidation (M)]
1	1	HSPNLSFEPNFCQDNPR_1[Phospho (STY)]
1	1	IAQVSPGPRDSPAFPDSPWRER_3[Phospho (STY)]
1	1	LLEGEESR_1[Phospho (STY)]
1	1	VQEAESPVFK_1[Phospho (STY)]
1	1	SPSAISTGTLVSK_1[Phospho (STY)]
1	1	FNSLPQYSPVTFDRK_1[Phospho (STY)]
1	1	MNYPGRGSPR_1[Phospho (STY)]
1	1	AQDTISRGSDDSVPVISFK_1[Phospho (STY)]
1	1	AVDSSSEEIEVEVPVVDRR_2[Phospho (STY)]
1	1	SSTFPQTDVLSSSLEAEHR_1[Phospho (STY)]
1	1	APEPEEEIEEVEESEDEGEDPALDSLSQAIAFQQAK_1[Phospho (STY)]
1	1	NSTELAPPLPVRR_1[Phospho (STY)]
1	1	MESMNRPYTSLVPPLSPQPK_1[Phospho (STY)]
	1	GEDTEMQNDSFHSDSHMDR_2[Phospho (STY)]
1	1	ELSLTPITGAK_1[Phospho (STY)]
1	1	MSYLTAMGADYLSCDSR_1[Phospho (STY)]
1	1	IGISDISSLSEK_1[Phospho (STY)]
1	1	AEGGGRLQALRSLSGTPK_2[Phospho (STY)]
1	1	CKISWIPFMQEKYTK_2[Phospho (STY)]
1	1	MLSSSDAITQEFMDLR_1[Phospho (STY)]
1	1	FICVTPTTCSNTIDLPMSPR_2[Phospho (STY)],1[Oxidation (M)]
1	1	GGIDNPAITSDQELDDK_1[Phospho (STY)]
1	1	KLPCDTPGQGLTCSGEKR_1[Phospho (STY)]
1	1	RSNSEVEDVGPTSHNR_1[Phospho (STY)]
	1	SALNLNQPVSVSSVSPVK_1[Phospho (STY)]
	1	SRGSDSPAADVEIEYVTEEPEIYEPNFIFFK_1[Phospho (STY)]
1	1	QTEPVSPVLK_1[Phospho (STY)]
	1	GYLTDLNSMIPTHGGDINDIK_1[Phospho (STY)]
1	1	SPHISNCSVASDYLDLDK_1[Phospho (STY)]
1	1	SQSASVESIPEVLEECTSPADHSDSASVHDMDYVNPR_2[Phospho (STY)],1[Oxidation (M)]
	1	LLQDSVDFSLADAINTEFK_1[Phospho (STY)]
1	1	RAPSVANVGSHCDLSLK_2[Phospho (STY)]
1	1	EFSPFGTITSAK_1[Phospho (STY)]
1	1	NLSSPFIFHEK_1[Phospho (STY)]
1	1	AEDEALLSEEDDPIDRRPWTQQHLEAADIR_1[Phospho (STY)]
1	1	VLDNYLTSPLPEEVDETSAEDEGVSQRK_1[Phospho (STY)]
	1	LRRDYSYER_1[Phospho (STY)]
	1	AEAEESPGDPGTASPRPLFAGLSDISISQDIPVEGEITIPMR_1[Phospho (STY)],1[Oxidation (M)]
1	1	PVSPNSSPFGTDYR_1[Phospho (STY)]
1	1	ASSPAESSPEDSGYMR_2[Phospho (STY)]
	1	NHKPSRSFSR_2[Phospho (STY)]
1	1	YFPLTASEVLSMR_1[Phospho (STY)],1[Oxidation (M)]
1	1	SNSFSDER_1[Phospho (STY)]
	1	SNPSAVAGNETPGASTK_1[Phospho (STY)]
1	1	RSSLYGIAK_1[Phospho (STY)]
1	1	SPPSYSVLYPSSDPK_1[Phospho (STY)]
1	1	NSLLAGGDDDTMSVISGISSR_1[Phospho (STY)],1[Oxidation (M)]
1	1	RSNSSGNLHMAGLTASPTPPSSSIITY_1[Phospho (STY)]
1	1	MPSFGMLSPGK_1[Phospho (STY)]
	1	RSVSGSPESDELQELR_1[Phospho (STY)]
	1	QRSDDESPSTSSGSSDADQRDPAAPEPEEQEER_1[Phospho (STY)]
1	1	YLGGSMDLSTFDFR_1[Phospho (STY)]
1	1	LFDVCGSQDFESDLDRLK_1[Phospho (STY)]
1	1	LESLSAATTFEPLEPVK_1[Phospho (STY)]
1	1	LVETTMVPSPEAK_1[Phospho (STY)]
1	1	SAPATGGVK_1[Phospho (STY)]
1	1	VTENGGSPQGIK_1[Phospho (STY)]
1	1	NELDSPHEEK_1[Phospho (STY)]
	1	LQMYFQSPK_1[Phospho (STY)],1[Oxidation (M)]
1	1	DKPASSMSDDEMPVLEIPRK_1[Phospho (STY)]
1	1	TPIQVESSPQPGLPAGEQLEGLK_1[Phospho (STY)]
1	1	KRQSLYENQV_1[Phospho (STY)]
1	1	RWSWGGSAMANSESK_1[Phospho (STY)]
1	1	SGAASMPSSPK_2[Phospho (STY)]
	1	SEEELEASK_1[Phospho (STY)]
1	1	VDSPLPSDK_1[Phospho (STY)]
1	1	KGSFSALVGR_1[Phospho (STY)]
1	1	RGMAYGHIDSYGADDSEEEGAGPVERPPVR_1[Phospho (STY)]
1	1	VDVEVPDVSLEGPEGK_1[Phospho (STY)]
	1	RTFSEPGDHPGMLTSGK_1[Phospho (STY)],1[Oxidation (M)]
1	1	SEIPSPQSQLLEDAEANLVGR_1[Phospho (STY)]
	1	PSLQLILDPSNTEISTPRPSSPGGLPEEDSVLFNK_1[Phospho (STY)]
1	1	ADSSPALSLR_1[Phospho (STY)]
1	1	SRTSPAPWKR_2[Phospho (STY)]
1	1	YSPTVQTR_1[Phospho (STY)]
1	1	DFSPLQTQTFNR_1[Phospho (STY)]
1	1	ELTDEEAER_1[Phospho (STY)]
1	1	ASVSGPNSPSETR_2[Phospho (STY)]
1	1	IPSPIGFTPGPQQLLGDPFQGMR_1[Phospho (STY)]
1	1	SFFDNISCDDNRER_1[Phospho (STY)]
1	1	TTSQAHSLPLSPASTR_2[Phospho (STY)]
1	1	NQWQLSADDLK_1[Phospho (STY)]
1	1	SSSQLGSPDVSHLIR_1[Phospho (STY)]
1	1	RTTLCGTLDYLPPEMIEGR_1[Phospho (STY)]
	1	QILIACSPVSSVRK_2[Phospho (STY)]
1	1	KTEFLDLDNSPLSPPSPR_2[Phospho (STY)]
	1	RLSESQLSFR_1[Phospho (STY)]
1	1	ADDADEFGYSR_1[Phospho (STY)]
1	1	SRSFDYNYRR_2[Phospho (STY)]
1	1	AASYTEEDENHTAK_1[Phospho (STY)]
1	1	VLDNFSDIVEGVDFDK_1[Phospho (STY)]
1	1	APESDTGDEDQDQERDTVFLK_2[Phospho (STY)]
1	1	VQLLGADGLEQDVGETEDDESPEQR_1[Phospho (STY)]
1	1	SSADDEIEETRVNCRR_1[Phospho (STY)]
1	1	GDFSYIGNLMTK_1[Phospho (STY)]
1	1	RTVSDNSLSNSR_2[Phospho (STY)]
1	1	NSPNSGQSSALATLTVEQLSSR_1[Phospho (STY)]
1	1	NSVASPTSPTR_1[Phospho (STY)]
1	1	LGEGSYGSVYK_3[Phospho (STY)]
1	1	GVTPAGFPK_1[Phospho (STY)]
	1	SIVVIHPDTGR_1[Phospho (STY)]
1	1	EDSCHRLSPVK_1[Phospho (STY)]
1	1	SGSSPGLRDGSGTPSR_3[Phospho (STY)]
1	1	MTLVEEGFNPAVIK_1[Phospho (STY)]
	1	SLSEQPVMDTATATEQAK_1[Phospho (STY)]
	1	EGVTPWASFKK_1[Phospho (STY)]
	1	RGSLEMSSDGEPLSR_1[Phospho (STY)],1[Oxidation (M)]
1	1	ISPLSSPCSSPLQGTPASSLVSK_2[Phospho (STY)]
1	1	ENSREALAEAALESPRPALVR_2[Phospho (STY)]
1	1	SGDYSTMEGPELR_1[Phospho (STY)]
1	1	QGSPGSVSK_1[Phospho (STY)]
1	1	RVTNDISPESSPGVGRR_1[Phospho (STY)]
	1	LGTLSPAFSTR_1[Phospho (STY)]
1	1	SNSLSEQLAINTSPDAVK_2[Phospho (STY)]
1	1	TFDWAEFRPIQQALAQER_1[Phospho (STY)]
1	1	TYSMICLAIDDDDK_1[Phospho (STY)]
1	1	ESYSVYVYK_1[Phospho (STY)]
1	1	RSATSTSASPTLR_1[Phospho (STY)]
	1	TTCMSSQGSDDEQIK_1[Phospho (STY)]
1	1	ISPPSYAR_1[Phospho (STY)]
1	1	MLQDDDDTVHLPFEGGSLLQIPVK_1[Phospho (STY)],1[Oxidation (M)]
1	1	DLAVPAALTPR_1[Phospho (STY)]
1	1	TIAPALVSK_1[Phospho (STY)]
1	1	SREQSSEAAETGVSENEENPVR_1[Phospho (STY)]
1	1	QFTPCQLLADHANSPNKK_1[Phospho (STY)]
1	1	LCDFGVSGQLIDSMANSFVGTR_1[Phospho (STY)]
1	1	YSTPPYLLEAASHLSPENFVEDEAK_2[Phospho (STY)]
	1	LSAVNSIFLSHNNTK_1[Phospho (STY)]
	1	AMHQAQTMEGCSSPMVVK_1[Phospho (STY)]
1	1	FDFQAQSPK_1[Phospho (STY)]
1	1	LARVDSEGDFSENDDAAGDFRSGDEEFK_3[Phospho (STY)]
	1	QETVECLR_1[Phospho (STY)]
	1	EMDESLANLSEDEYYSEEER_1[Phospho (STY)]
	1	ELLTSDSPPHNDIMTPVDPGVAQPNSR_1[Phospho (STY)]
1	1	TSLSQDHDAALMQGYTASVDSTHQEDAPSHPER_1[Phospho (STY)]
	1	PGGLGSSSLYGLGASRPR_1[Phospho (STY)]
	1	GTPKPPGPPAQPPGPPNASSNPDLRR_1[Phospho (STY)]
1	1	ESSPFLSPLEASR_1[Phospho (STY)]
1	1	QDVDNASLAR_1[Phospho (STY)]
1	1	TGSSSPPGGPPKPGSQLDSMLGSLQSDLNK_2[Phospho (STY)]
1	1	IHSMTIEAPITK_1[Phospho (STY)]
1	1	NSSLLSFDNEDENE_1[Phospho (STY)]
1	1	SVSVDSGEQR_1[Phospho (STY)]
1	1	SSSSPGGSLDLVSALEDYEEPFPVYQK_1[Phospho (STY)]
	1	HIEVQVAQETRNVSTGSAENEEK_2[Phospho (STY)]
1	1	YETSSTSAGDRYDSLLGR_1[Phospho (STY)]
1	1	ILDPEGLALGAVIASSK_1[Phospho (STY)]
	1	DCSPSSPLK_1[Phospho (STY)]
	1	AALAPAKESPR_1[Phospho (STY)]
1	1	SMSPTSTPK_1[Phospho (STY)]
1	1	FLMPEAYPSSPRK_1[Phospho (STY)]
	1	RQSFAVLR_1[Phospho (STY)]
1	1	LTASSTPPTLDR_1[Phospho (STY)]
1	1	VDSEGDFSENDDAAGDFRSGDEEFK_3[Phospho (STY)]
	1	HEYELNSTPDKK_1[Phospho (STY)]
1	1	ERPRSAVLLVDETATTPIFANR_1[Phospho (STY)]
1	1	LFSPVIAR_1[Phospho (STY)]
1	1	SNSRLEDQVIGVALQASK_1[Phospho (STY)]
	1	SSGGSGGGPLSHFYSGSPTSYFTSGLQAGLK_1[Phospho (STY)]
	1	ILDATDQESLELKPTSR_2[Phospho (STY)]
	1	LHDFLAHSSEESEETSSPPRLAMNQNTDK_2[Phospho (STY)]
	1	CPARLSDSENEEPSRGQMTQTHR_2[Phospho (STY)]
1	1	YEPQSPGYEPRSPGYEPR_2[Phospho (STY)]
1	1	TQSPGGCSAEAVLARK_1[Phospho (STY)]
1	1	TDESLDWDSSLVK_2[Phospho (STY)]
1	1	RAFGSGYR_1[Phospho (STY)]
1	1	FTMDLDSDEDFSDFDEK_2[Phospho (STY)]
1	1	ASLQSGQEGAGDSPGSQFSK_1[Phospho (STY)]
	1	MALLQEFASRPLGAAPQAEHQGLPVPGSPGGQK_1[Phospho (STY)]
1	1	LVEPHSPSPSSK_1[Phospho (STY)]
1	1	TLSSSSMDLSR_2[Phospho (STY)]
	1	RGSQSDEDSCSLHSQTLSEDER_2[Phospho (STY)]
1	1	APTAALPQGVVMAASPGSLHSPQQLAEEATRK_1[Phospho (STY)]
1	1	ATENDIYNFFSPLNPVR_1[Phospho (STY)]
1	1	GSLPQLVSPIVSR_2[Phospho (STY)]
1	1	SQSVPLTVMMQTAFPNALQK_1[Phospho (STY)]
1	1	PRNQGGYGGSSSSSSYGSGR_2[Phospho (STY)]
1	1	REDEEESLNEVGYDDIGGCRK_1[Phospho (STY)]
	1	SLPLNPK_1[Phospho (STY)]
1	1	MEGSDFESSGGR_1[Phospho (STY)],1[Oxidation (M)]
1	1	ERFSPPR_1[Phospho (STY)]
1	1	SGSSSVAAMK_1[Phospho (STY)]
1	1	YMSFTDK_1[Phospho (STY)],1[Oxidation (M)]
	1	SYSLSELSVLQAK_1[Phospho (STY)]
1	1	LDQLDGSFDDPNTVVAK_1[Phospho (STY)]
1	1	IAQPSMTASPQTEEFFDLIASSQSR_1[Phospho (STY)],1[Oxidation (M)]
1	1	LENTSPMVK_1[Phospho (STY)]
1	1	LVHTSPNYR_1[Phospho (STY)]
1	1	SLNSSSSSPPSSPTMMPR_2[Phospho (STY)]
	1	IDGTAEETEEREQATPR_1[Phospho (STY)]
1	1	VLISVGSYK_1[Phospho (STY)]
	1	RGNDPLTSSPGRSSR_1[Phospho (STY)]
1	1	NNAYLAQSPQLYK_1[Phospho (STY)]
1	1	DNEEREQSSDLTPSGDVSPVK_2[Phospho (STY)]
1	1	MPSFGVSAPGK_1[Phospho (STY)]
1	1	NSPLLSVSSQTITK_1[Phospho (STY)]
1	1	HSSILKPPRSPLQDLR_1[Phospho (STY)]
1	1	RTAASVLNNFIESPSK_1[Phospho (STY)]
1	1	SALAHALQSSRHDCDLLR_1[Phospho (STY)]
1	1	SPPLPAVIR_1[Phospho (STY)]
	1	APTTVEDRVGDSTPVSEKPVSAAVDANASESP_1[Phospho (STY)]
1	1	DSITPDIATKPGQPLFLDSISPKK_1[Phospho (STY)]
1	1	MSSTIFSTGGK_1[Phospho (STY)],1[Oxidation (M)]
	1	HIVNHDDVFEESEELSSDEEMK_3[Phospho (STY)]
1	1	DMLGSLRDSALFVK_1[Phospho (STY)],1[Oxidation (M)]
	1	HQGVMVGMGQKDSYVGDEAQSK_1[Phospho (STY)]
1	1	LYEWISIDK_1[Phospho (STY)]
	1	ILEQQNSSR_1[Phospho (STY)]
	1	MESGDEAAIER_1[Phospho (STY)],1[Oxidation (M)]
1	1	YFSNERIPPIIEESSSPPYR_1[Phospho (STY)]
1	1	AESDWDTVTVLR_1[Phospho (STY)]
1	1	LLPVINTMLQLSPEEK_1[Phospho (STY)]
1	1	QRIDEFESM_1[Phospho (STY)],1[Oxidation (M)]
1	1	ASPTLDFTER_1[Phospho (STY)]
	1	MPQLTASAIVSPHGDESPRGSGGGGPASASGPAASESRPLPR_2[Phospho (STY)]
1	1	TVHTQGQWAYR_1[Phospho (STY)]
1	1	GQASSPTPEPGVGAGDLPGPTSAPVPSGSQSGGRGSPVSPRR_2[Phospho (STY)]
1	1	GFIDQNLSPTK_1[Phospho (STY)]
1	1	SIYFSSPK_1[Phospho (STY)]
1	1	HRPSEADEEELAR_1[Phospho (STY)]
1	1	GPGGPFQLLGSLGPSPGPAR_1[Phospho (STY)]
	1	TQDVLAQDAAGDNLEMMAPSRGSAK_1[Phospho (STY)]
	1	EGSGSTKPGTPGNSPSSQRLPSK_2[Phospho (STY)]
	1	RCLAQSLAQQFFGCFISR_2[Phospho (STY)]
1	1	ARSPQELDQGTGAALCFFNPLFPGDLGPTK_1[Phospho (STY)]
	1	VSPENLVDK_1[Phospho (STY)]
	1	GTNSSDSEELSAGESITK_1[Phospho (STY)]
	1	RDSSSHEETGASHTLYGHGVCK_1[Phospho (STY)]
1	1	QRSHILEDDENSVDISMLK_2[Phospho (STY)]
1	1	AAQQQQPSASPR_1[Phospho (STY)]
	1	SSSMSSIDLVSASDDVHR_2[Phospho (STY)]
1	1	RAETFGGFDSHQMNASK_1[Phospho (STY)]
1	1	AIMEMPSFYSHGLPRCSPYK_1[Phospho (STY)]
1	1	ADGRASPLYASYK_1[Phospho (STY)]
1	1	TADSSSSEDEEEYVVEK_1[Phospho (STY)]
1	1	RKNSTDLDSAPEDPTSPK_2[Phospho (STY)]
1	1	TTSISPALAR_1[Phospho (STY)]
	1	EAISDEDEDEALYQK_1[Phospho (STY)]
1	1	QPTPVNIR_1[Phospho (STY)]
1	1	IESDVQEPTEPEDDLDIMLGNKK_2[Phospho (STY)]
1	1	TSLSFQDPK_1[Phospho (STY)]
1	1	DANIMSPGSSLPSLHVR_1[Phospho (STY)]
	1	PGTTGSGAGSGGPGGLTSAAPAGGDK_1[Phospho (STY)]
1	1	TLASPEQLAQFQAQLQTGSPPATTQPQGTTQPPAQPASQGSGPTA_1[Phospho (STY)]
1	1	LSLLSSTSK_1[Phospho (STY)]
1	1	SSASSPEHPELHAELGMKPPSPGTVLALAKPPSPCAPGTSSQFSAGADR_2[Phospho (STY)]
	1	KAGPLGGSSYEEEEEEEEGGGGGERK_2[Phospho (STY)]
1	1	IYISNTFSPSK_1[Phospho (STY)]
	1	DDTSRYDERPGPSPLPHR_1[Phospho (STY)]
1	1	QWKNSSLLKDAIR_2[Phospho (STY)]
1	1	LCDFGVSGQLIDSMANSFVGTR_1[Phospho (STY)],1[Oxidation (M)]
1	1	YFQSPSR_1[Phospho (STY)]
	1	EGRGESENAGTNQETR_1[Phospho (STY)]
	1	SCDEPLTPPPHSPTSMLQLIHDPVSPR_2[Phospho (STY)],1[Oxidation (M)]
1	1	NLQPLMRSPISR_1[Phospho (STY)],1[Oxidation (M)]
1	1	TVQPVAMGPDGLPVDASSVSNNYIQTLGR_1[Phospho (STY)],1[Oxidation (M)]
1	1	SYSPYDYQPCLAGPNQDFHSK_1[Phospho (STY)]
1	1	AYTPPPPLGPHPNLGK_1[Phospho (STY)]
1	1	DEAEDLLGRGSR_1[Phospho (STY)]
1	1	RFIGSPRTPVSPVK_2[Phospho (STY)]
1	1	VSMPDVELNLKSPK_1[Phospho (STY)]
	1	SVGDDEELQQNESGTSPK_1[Phospho (STY)]
1	1	GDRDLHCTESQSEASTEEGHDSLSVGSFEEDSK_1[Phospho (STY)]
1	1	NTFTAWSDEESDYEIDDR_1[Phospho (STY)]
1	1	RTDALTSSPGRDLPPFEDESEGLLGTEGPLEEEEDGEELIGDGMER_1[Phospho (STY)],1[Oxidation (M)]
1	1	MVVESAYEVIK_1[Phospho (STY)]
1	1	GDSDDEYDRRR_1[Phospho (STY)]
1	1	TLFLGIPDENFEDHSAPPSPEEK_1[Phospho (STY)]
1	1	HNDIVDSDSDAEDR_2[Phospho (STY)]
1	1	HLLSPVGR_1[Phospho (STY)]
1	1	DKPVYDELFYTLSPINGK_1[Phospho (STY)]
	1	HLFVHISQHCPSPGAPPLESVDVR_1[Phospho (STY)]
1	1	ANNSPALTGNSQPQHQAAAAAAQQQQQCGGGGATKPAVSGK_1[Phospho (STY)]
1	1	SLSLASTSRDSPGAVAAPLISGVEIK_1[Phospho (STY)]
1	1	AAHTEDINACTLTTSPRLPVF_1[Phospho (STY)]
	1	AGSCCLSPGGR_1[Phospho (STY)]
	1	QAGLSSAIAPFSSDSPRPTHPSPQSSNRK_2[Phospho (STY)]
	1	LVEGEEGRMDSPSATVVSAVQSR_1[Phospho (STY)]
1	1	ISQDADLKTPTKPK_1[Phospho (STY)]
1	1	QETHCQSTPLK_1[Phospho (STY)]
	1	AFSGSGNRLDGK_1[Phospho (STY)]
1	1	KTEAPAAPAAQETKSDGAPASDSK_1[Phospho (STY)]
1	1	NVSGISFTENMGSSQQK_1[Phospho (STY)]
	1	LVHSGPGKGSPQAGVDLSFATR_1[Phospho (STY)]
	1	SQDFGNLFSFPSYSQK_1[Phospho (STY)]
1	1	SENILENTDSMETDEIIPILEK_1[Phospho (STY)],1[Oxidation (M)]
1	1	RQLLDSDEEQEEDEGRNR_1[Phospho (STY)]
1	1	TSSLDNEGPHPDLLSFE_1[Phospho (STY)]
1	1	EDKPEGQSPVK_1[Phospho (STY)]
1	1	EAGNSFVR_1[Phospho (STY)]
	1	SLSTPNVHNVSSSRPDLSGFDEDDK_2[Phospho (STY)]
1	1	FTYLGSQDR_1[Phospho (STY)]
1	1	DSGSDQDLDGAGVRASDLEDEESAAR_1[Phospho (STY)]
1	1	SVEDRFDQQK_1[Phospho (STY)]
1	1	MDRTPPPPTLSPAAITVGR_2[Phospho (STY)],1[Oxidation (M)]
1	1	DVQSSLTHSSRDSYR_1[Phospho (STY)]
1	1	RNSFSENEK_1[Phospho (STY)]
	1	LLAASGSNSPTRSESPEPAATCSLPSDLTR_2[Phospho (STY)]
1	1	LFTSPLCDVSK_1[Phospho (STY)]
1	1	ERSDSGGSSSEPFDRHAPAMLR_2[Phospho (STY)]
	1	SAVSPSTFNTSIPTNAVSVVSSVDSAQASDMGGESPGSR_1[Phospho (STY)],1[Oxidation (M)]
1	1	TSPTVATQTGASATSTR_1[Phospho (STY)]
1	1	SCLSPKPPQGQEQQGQEDEVVLVEGPTLPETPR_1[Phospho (STY)]
1	1	SQSPINCIRPSVLGPLK_1[Phospho (STY)]
1	1	VIGIECSSISDYAVK_1[Phospho (STY)]
1	1	MDGFAGSLDDSISAASTSDVQDR_1[Phospho (STY)]
1	1	SENILENTDSMETDEIIPILEK_1[Phospho (STY)]
1	1	DSALQDTDDSDDDPVLIPGAR_2[Phospho (STY)]
1	1	FSLSDDQR_1[Phospho (STY)]
1	1	ERVDDSTGTVISDVEEDAGELSR_1[Phospho (STY)]
1	1	QQSPQEPK_1[Phospho (STY)]
1	1	PASPIGGPTQEEK_1[Phospho (STY)]
1	1	KQIHCLSEDELSSSTSSTDK_4[Phospho (STY)]
1	1	SPLRTSLASLR_2[Phospho (STY)]
1	1	SDSGEQNYGERESR_2[Phospho (STY)]
1	1	DAPGEDEEEDGVSEAASLEEPK_2[Phospho (STY)]
1	1	EVPAVPETLK_1[Phospho (STY)]
1	1	VSIRLPSTSGSEGVPFR_2[Phospho (STY)]
1	1	DCLIEDSDDEAGQS_1[Phospho (STY)]
1	1	STFRGPSPEPPPSPLQVPTYPQLTLEVPQAPEVLR_2[Phospho (STY)]
	1	TSLMSAESPTPR_1[Phospho (STY)],1[Oxidation (M)]
1	1	VSESPSPVTTNTPAQFASVSPTVPEFLK_1[Phospho (STY)]
1	1	RGGGSGGGEESEGEEVDED_1[Phospho (STY)]
1	1	SSVKTPEPVVPTAPEPHPTTSTDQPVTPK_2[Phospho (STY)]
	1	MPIDLVIDDREGGSKSDSEDITR_1[Phospho (STY)]
1	1	SAGSMCITQFMK_1[Phospho (STY)]
1	1	VLPSFWIPSLTPEAK_1[Phospho (STY)]
1	1	ALPLSSAEK_1[Phospho (STY)]
1	1	IEHLGSTK_1[Phospho (STY)]
1	1	QAIEEEGGDPDNIELTVSTDTPNK_1[Phospho (STY)]
1	1	GVALAPTPSAVVCTLPR_1[Phospho (STY)]
1	1	RIDTPSLEEPSDLEELEQFAK_1[Phospho (STY)]
1	1	SPPDQPAVPHPPPSTPIK_1[Phospho (STY)]
1	1	CLVAGLLSPR_1[Phospho (STY)]
1	1	GMDSEDDLRDEVEDAVQK_1[Phospho (STY)]
1	1	SVISHSVTSDMQTIEQESPIMAK_1[Phospho (STY)],1[Oxidation (M)]
1	1	LQTLSPSHK_1[Phospho (STY)]
1	1	SPQTPSQMVPLPSANPPGPLK_2[Phospho (STY)]
	1	VLSKPPEGVVSEVEMLSSQER_1[Phospho (STY)]
1	1	SLVMHTPPVLK_1[Phospho (STY)]
1	1	SSAEAQTPEDTPNK_1[Phospho (STY)]
1	1	ASSQVLSESPSQDSLDAFMSEMK_1[Phospho (STY)]
1	1	LALSPEDKPIRLSPSK_2[Phospho (STY)]
	1	HTDDEMTGYVATR_1[Phospho (STY)]
1	1	NKLEGDSDVDSELEDRVDGVK_2[Phospho (STY)]
1	1	AESQSRQRPPLER_2[Phospho (STY)]
1	1	RVGEQDSAPTQEKPTSPGK_1[Phospho (STY)]
1	1	GEDTEMQNDSFHSDSHMDRK_2[Phospho (STY)],1[Oxidation (M)]
1	1	QQLSAEELDAQLDAYNAR_1[Phospho (STY)]
1	1	MESTAYPLNLSLK_1[Phospho (STY)]
1	1	ETESAPGSPRAVTPVPTK_1[Phospho (STY)]
	1	KLNSPEETAFQTPK_1[Phospho (STY)]
1	1	ESESEDSSDDEPLIK_1[Phospho (STY)]
1	1	AFIQNSELIMHEK_1[Phospho (STY)]
1	1	VLAETPDSFEK_1[Phospho (STY)]
1	1	WRSLQQLAEER_1[Phospho (STY)]
1	1	RDSGHVSPGTFFDK_1[Phospho (STY)]
	1	RYSPSPPPK_1[Phospho (STY)]
1	1	MSESPTPCSGSSFEETEALVNTAAK_2[Phospho (STY)]
1	1	DTSATSQSVNGSPQAEQPSLESTSK_2[Phospho (STY)]
1	1	TNTNVNCPIECFMPLDVQADREDSRE_1[Phospho (STY)]
1	1	MPCQSLQPEPINTPTHTK_1[Phospho (STY)]
1	1	RRVSEVEEEK_1[Phospho (STY)]
1	1	ADQEQQDPLEYLQSDEEDDEK_1[Phospho (STY)]
	1	ERFARSDDEQSSADK_1[Phospho (STY)]
1	1	RSSLLSLMTGK_1[Phospho (STY)]
1	1	LLLAADPGGSPAQR_1[Phospho (STY)]
1	1	GGAASPAATASDPAGPPPLPLPGPPPLAPTATAGTLAASEGR_1[Phospho (STY)]
1	1	VDGPRSPSYGRSR_3[Phospho (STY)]
	1	LGDNGEAFFVQETDNDQEVIPMHLATSPILSEGASR_1[Phospho (STY)]
1	1	GIITAVEPSTPTVLR_1[Phospho (STY)]
1	1	AQRVPSPGPPTLTSYSVLR_1[Phospho (STY)]
1	1	SRSRSPHEAGFCVYLK_2[Phospho (STY)]
1	1	EMDESLANLSEDEYYSEEER_2[Phospho (STY)],1[Oxidation (M)]
1	1	TECFLPPTSSPSEHRR_1[Phospho (STY)]
1	1	DVRQSLSPMSQRPVLK_2[Phospho (STY)]
1	1	GPEEEEIGSPEPMAAPASASQKLSPLQK_1[Phospho (STY)]
1	1	TFSWASVTSK_1[Phospho (STY)]
1	1	VTFQTPLRDPQTHR_1[Phospho (STY)]
1	1	GPQYRASPPAESMSVYR_1[Phospho (STY)]
1	1	DMSPLSETEMALGK_2[Phospho (STY)]
	1	ALVTVSRSPPGSGASTPVGPWDQAVQR_2[Phospho (STY)]
	1	LLQTTNNSPMNSKPQQIK_1[Phospho (STY)]
1	1	RTLDFDPLLSPASPK_2[Phospho (STY)]
1	1	RYSDFEWLR_1[Phospho (STY)]
	1	RAGSFTGTSDPEAAPAR_1[Phospho (STY)]
	1	VDIDTPDINIEGSEGK_1[Phospho (STY)]
1	1	VEVAAPAHRGTPDTDLEVQR_1[Phospho (STY)]
1	1	SLTNSHLEK_2[Phospho (STY)]
	1	ILATDVSSKNTPDSK_1[Phospho (STY)]
	1	SRWDETPASQMGGSTPVLTPGK_1[Phospho (STY)],1[Oxidation (M)]
1	1	VEYISSPLK_1[Phospho (STY)]
1	1	ADSLLAVVK_1[Phospho (STY)]
	1	GYDSEDDTWEPEQHLVNCEEYIHDFNR_1[Phospho (STY)]
	1	LRTSPALK_1[Phospho (STY)]
	1	SVSTMNLSK_1[Phospho (STY)],1[Oxidation (M)]
1	1	TSPSGGTWSSVVSGVPRLSPK_1[Phospho (STY)]
	1	SIVFHRK_1[Phospho (STY)]
1	1	NAEREQESEEEM_1[Phospho (STY)]
	1	AKPVVSDFDSDEEQDER_2[Phospho (STY)]
	1	GQYHTLQAGFSSRSQGLSGDK_1[Phospho (STY)]
1	1	RPSQGPPARSPSQDFSFIEDTEILDSAMYR_1[Phospho (STY)],1[Oxidation (M)]
1	1	TPSSDVLVFDYTK_1[Phospho (STY)]
1	1	RNYSSPPPCHLSR_1[Phospho (STY)]
1	1	NSFSFSDEK_1[Phospho (STY)]
1	1	MAAADSVQQR_1[Phospho (STY)]
	1	DEVVSPLPSALQGPSGSLSAPPAASVISAPPSSSSR_1[Phospho (STY)]
1	1	THTDTESEASILGDSGEYK_1[Phospho (STY)]
1	1	QHGIPIPVTPK_1[Phospho (STY)]
	1	TLSDESICSNR_1[Phospho (STY)]
1	1	SLQLMDNR_1[Phospho (STY)],1[Oxidation (M)]
1	1	MDTPLRR_1[Phospho (STY)],1[Oxidation (M)]
1	1	VRPGSALAAAVAPPEPAEPVRDVSWDEK_1[Phospho (STY)]
1	1	DVYPSCSSTTASTVGNSSSHNTASQSPDFVR_1[Phospho (STY)]
1	1	SEVPEDLAGFIELFQTPSHTK_1[Phospho (STY)]
1	1	EERSPQTLAPVGEDAMK_1[Phospho (STY)],1[Oxidation (M)]
1	1	RSSAIGIENIQEVQEK_1[Phospho (STY)]
	1	RIDFIPVSPAPSPTRGIGK_1[Phospho (STY)]
1	1	GLLAGGRGDNWYSEDEDTDTEEYK_2[Phospho (STY)]
	1	SFQQSSLSRDSQGHGR_2[Phospho (STY)]
1	1	EAASSGDDSGRDREPPVQR_2[Phospho (STY)]
	1	NSSQDDLFPTSDTPR_1[Phospho (STY)]
	1	VDSEGDFSENDDAAGDFR_1[Phospho (STY)]
1	1	NLNNYEVEYLCDYKVVKDMEYYLVK_3[Phospho (STY)],1[Oxidation (M)]
1	1	TLVLDFETEGERNSPNPR_1[Phospho (STY)]
1	1	ASSDIQVK_1[Phospho (STY)]
1	1	RQSSIFGGADVGFSGGIPSPDK_1[Phospho (STY)]
1	1	LRGLDSSSTAPSALGER_1[Phospho (STY)]
	1	NESLTEHPR_1[Phospho (STY)]
	1	LSAITMALQYGSESEEDAALAAAR_1[Phospho (STY)],1[Oxidation (M)]
1	1	ESRSHESLLSPCSTVECLDLGR_2[Phospho (STY)]
1	1	DSSGSFSPCQPFLEK_1[Phospho (STY)]
1	1	KRPASMAVMEGDLVK_1[Phospho (STY)]
1	1	SAIQNLHSFDPFADASK_1[Phospho (STY)]
	1	EKSLGDEEEPPAFESTK_2[Phospho (STY)]
1	1	NEVNGTSEDIKSEGDTQSN_2[Phospho (STY)]
1	1	ERSPSPSFR_1[Phospho (STY)]
1	1	VHVQFFDDSPTRGWVSK_1[Phospho (STY)]
1	1	NSNSPPSPSSMNQRR_1[Phospho (STY)]
1	1	DFQDYMEPEEGCQGSPQRR_1[Phospho (STY)],1[Oxidation (M)]
	1	LDYGQHVVAGTPGRVFDMIR_1[Phospho (STY)]
	1	KLSSNCSGVEGDVTDEDEGAEMSQR_1[Phospho (STY)],1[Oxidation (M)]
1	1	VEVDGSLSDSHVSPPAK_2[Phospho (STY)]
1	1	EDLSGIAEMFKTPVK_1[Phospho (STY)]
	1	DGSISPVSSECSVVER_1[Phospho (STY)]
1	1	IQAQFAQLAQLSPQER_1[Phospho (STY)]
1	1	YRSASSASSLFSPSSTLFSSSR_1[Phospho (STY)]
	1	LMKPPSPEHQSLDTQQEGGEEEVGPVAQQAIAVAEPSTSECLR_1[Phospho (STY)]
1	1	LISPLASPADGVK_1[Phospho (STY)]
1	1	SVASNQSEMEFSSLQDMPK_2[Phospho (STY)],1[Oxidation (M)]
1	1	GSNYHLSDNDASDVE_1[Phospho (STY)]
1	1	LCDPDGLSDEEDQKPVRLPLK_1[Phospho (STY)]
1	1	QISDRGPVRSEDESVEAK_1[Phospho (STY)]
	1	HYGITSPISLAAPK_1[Phospho (STY)]
1	1	SLPGPAPCLK_1[Phospho (STY)]
	1	SDSTWMSADPHLASSLSPSQDER_1[Phospho (STY)],1[Oxidation (M)]
1	1	EGHSPEGSTVTYHLLGPQEEGEGVVDVK_2[Phospho (STY)]
1	1	FASENDLPEWK_1[Phospho (STY)]
1	1	LTIGSNLSIR_1[Phospho (STY)]
1	1	ATSTATSGFAGAIGQK_1[Phospho (STY)]
1	1	FGFAIGSQTTK_1[Phospho (STY)]
1	1	GRSPSPIGVGSEMCR_2[Phospho (STY)]
1	1	ATAATSPALK_1[Phospho (STY)]
	1	FPQNYNLVTENLALTEYTLYLGFHR_1[Phospho (STY)]
1	1	SVVSDLEADDVK_2[Phospho (STY)]
1	1	RRPVSAIFTESIQPQK_1[Phospho (STY)]
1	1	TLLTGDGGGEATGSPLAQGK_1[Phospho (STY)]
1	1	VELKSEANDAVNSSTK_1[Phospho (STY)]
1	1	KPICQFLVESLHSSQMTALPNTPCQNADVRK_1[Phospho (STY)]
	1	AEGIEGETLTASPQAPGSPEDSEGVPLISLPR_2[Phospho (STY)]
1	1	LGAHEGLSPTPFMNSNLMGK_1[Phospho (STY)]
1	1	SSADDEIEETR_1[Phospho (STY)]
1	1	LSDSYSNTLPVR_1[Phospho (STY)]
	1	KLQEESDLELAK_1[Phospho (STY)]
1	1	NPPSPRPSQLPVLDRDSTSVLESCGLGR_1[Phospho (STY)]
1	1	RGLLSNHTGSPR_1[Phospho (STY)]
1	1	LYDLNMPAYVK_1[Phospho (STY)]
1	1	SLSFSDEMSSCR_1[Phospho (STY)]
1	1	MSNSNTTQETLEIMK_2[Phospho (STY)],1[Oxidation (M)]
1	1	TEDGDWEWSDDEMDEK_1[Phospho (STY)],1[Oxidation (M)]
1	1	SGSPSDNSGAEEMEVSLAK_1[Phospho (STY)],1[Oxidation (M)]
1	1	KLTASPSDPK_1[Phospho (STY)]
	1	QQSVAHQQSGSELALRR_1[Phospho (STY)]
1	1	LHSPQTHWK_1[Phospho (STY)]
1	1	EELDVSVR_1[Phospho (STY)]
1	1	IQSSLSVNSDISK_2[Phospho (STY)]
1	1	ELLDSDSDKPCK_1[Phospho (STY)]
	1	AASPGRCLPK_1[Phospho (STY)]
	1	QSSSRFNLSK_2[Phospho (STY)]
1	1	NLGSINTELQDVQR_1[Phospho (STY)]
1	1	SLSPLGGRDDSPVSHR_2[Phospho (STY)]
1	1	STNENANTPAAR_1[Phospho (STY)]
1	1	TLLPWDSDESPEASPGPPGPR_2[Phospho (STY)]
1	1	AMLPGSPLFTR_1[Phospho (STY)],1[Oxidation (M)]
1	1	SNSAPLIHGLSDTSPVFQAEAPSAR_2[Phospho (STY)]
1	1	YSPSQNSPIHHIPSR_2[Phospho (STY)]
1	1	ENVDSPLLK_1[Phospho (STY)]
	1	APSVRSLSLSLADSGHLPDVHGFNSYGSHR_2[Phospho (STY)]
1	1	ILLLFGETELSPTATPR_1[Phospho (STY)]
1	1	TEAVSPTVSQLSAVFENTDSPSAIISEK_1[Phospho (STY)]
1	1	SLLDASEEAIKK_1[Phospho (STY)]
1	1	SLSVSSDFLGK_1[Phospho (STY)]
1	1	KSPNELVDDLFK_1[Phospho (STY)]
1	1	VGDSTPVSEKPVSAAVDANASESP_1[Phospho (STY)]
1	1	ITESEEVVSR_1[Phospho (STY)]
	1	QPCPSESDIITEEDK_1[Phospho (STY)]
	1	GTAGKSPDLSSQK_1[Phospho (STY)]
1	1	RLSNSSLCSIEEEHR_2[Phospho (STY)]
1	1	EDSGLFSPIR_1[Phospho (STY)]
	1	SPAGSPELRKPSGSPDLWK_1[Phospho (STY)]
1	1	SKSPNNEGDVHFSR_1[Phospho (STY)]
1	1	ADISLDELIR_1[Phospho (STY)]
1	1	TSSRVNSTTKPEDGGLK_2[Phospho (STY)]
1	1	SFSSSAEEHS_1[Phospho (STY)]
1	1	YFSQESEVSE_1[Phospho (STY)]
1	1	LYSENEGMASNQGK_1[Phospho (STY)]
1	1	SVSQDLIK_1[Phospho (STY)]
1	1	SVYTRSVIEPLPVTPTR_1[Phospho (STY)]
1	1	FLSLEYSPAGK_1[Phospho (STY)]
1	1	EIQSSNLETAMSVIGDRR_1[Phospho (STY)]
1	1	SPYIDGCSPIK_1[Phospho (STY)]
1	1	SASSASSLFSPSSTLFSSSR_1[Phospho (STY)]
1	1	SSAMSSDGSLAENGVMAEEK_1[Phospho (STY)]
1	1	SSSPTSSLTQPIEMPTLSSSPTEERPTVGPGQQDNPLLK_1[Phospho (STY)],1[Oxidation (M)]
	1	DSLLPRSPVK_1[Phospho (STY)]
1	1	GIINDDEDDEDLMMASGRPR_1[Phospho (STY)]
1	1	DSLRSTPSHGSVSSLNSTGSLSPK_2[Phospho (STY)]
	1	SVDYNMPRSPVEMDEDFDVIFDPYAPK_1[Phospho (STY)]
	1	RQLAFSTVGTPDYIAPEVFMQTGYNK_1[Phospho (STY)]
	1	GVVIPTWNISPIK_1[Phospho (STY)]
	1	EELGASSPSYGPPNLGFVDSPSSGTHLGGLELK_1[Phospho (STY)]
1	1	AVGAQASVGSRSEGEGEAASADDGSLNTSGAGPK_1[Phospho (STY)]
1	1	EEGSDIEDEDMEELLNDTR_1[Phospho (STY)]
1	1	SSELEGDTITLKPRPSADLTNSSAPSPSHK_1[Phospho (STY)]
1	1	QLSSGVSEIRHTADRWR_1[Phospho (STY)]
1	1	TLSQGESQTSEHELFLDTK_1[Phospho (STY)]
1	1	PAPPPQSQSPEVEQLGR_2[Phospho (STY)]
	1	GISCMNTTLSESPFK_1[Phospho (STY)]
1	1	RASPPVSPIPVSEYCESENK_2[Phospho (STY)]
1	1	RSPPWEP_1[Phospho (STY)]
1	1	STFAGSPER_1[Phospho (STY)]
1	1	SFSASQSTDREGASPVTEVR_2[Phospho (STY)]
1	1	TTSFAESCKPVQQPSAFGSMK_1[Phospho (STY)],1[Oxidation (M)]
1	1	GGDAKSPVLQEK_1[Phospho (STY)]
1	1	DRSSSAPNVHINTIEPVNIDDLIR_1[Phospho (STY)]
1	1	SAESPTSPVTSETGSTFKK_2[Phospho (STY)]
1	1	VPLTPTRGTSSR_1[Phospho (STY)]
1	1	SNSTTQVSQPR_1[Phospho (STY)]
1	1	MLQAISPKQSPSSSPTR_2[Phospho (STY)]
	1	KEESPPPPK_1[Phospho (STY)]
	1	SSEGSQQRSPSYTNDSTATFIIDGMHCK_1[Phospho (STY)]
	1	GYTISDSAPSRR_1[Phospho (STY)]
1	1	NTFQEDGSGMKDVPSWLK_1[Phospho (STY)]
1	1	ASAAFSSVGSVITK_1[Phospho (STY)]
1	1	SFFTPGKPK_1[Phospho (STY)]
1	1	TNILQYASTRPPTLSPIPHIPRSPYK_2[Phospho (STY)]
1	1	SPLRTSLSSLR_2[Phospho (STY)]
1	1	HRGSADYSMEAK_1[Phospho (STY)]
	1	SFSSQRPVDR_1[Phospho (STY)]
1	1	SPVPAQIAITVPK_1[Phospho (STY)]
	1	RGSQSDEDSCSLHSQTLSEDER_1[Phospho (STY)]
1	1	YELVTELNDSR_1[Phospho (STY)]
	1	YLHSPESRPVTGER_1[Phospho (STY)]
1	1	SKSCHDLSVL_1[Phospho (STY)]
1	1	QISQAYEVLSDAKKR_2[Phospho (STY)]
1	1	SPSFASEWDEIEK_2[Phospho (STY)]
1	1	HLSQEDNDLNK_1[Phospho (STY)]
1	1	TRVEANSPLPK_1[Phospho (STY)]
1	1	PAEKPAETPVATSPTATDSTSGDSSR_2[Phospho (STY)]
1	1	TSIEDQDELSSLLQVPLVAGTVNR_1[Phospho (STY)]
1	1	NQGGYGGSSSSSSYGSGR_1[Phospho (STY)]
1	1	EGAVVSAPSVK_1[Phospho (STY)]
	1	SEASSEDLVPPLEAGAAPYREEEEAAK_1[Phospho (STY)]
	1	QKEDVEVVGGSDGEGAIGLSSDPK_1[Phospho (STY)]
	1	FRYSGRTQAQTR_1[Phospho (STY)]
1	1	KPESPYGNLCDAPDSPRPVK_2[Phospho (STY)]
1	1	MESSFGSPSK_1[Phospho (STY)],1[Oxidation (M)]
1	1	SSPFKVSPLTFGR_2[Phospho (STY)]
1	1	KYDDDISPSEDK_1[Phospho (STY)]
1	1	ERLESLNIQR_1[Phospho (STY)]
	1	SLDSPTSSPGAGTR_2[Phospho (STY)]
1	1	PIPQTPESAGNKHSNSNSVDDTIVALNMR_2[Phospho (STY)]
1	1	ASPQGGQIAIAMR_1[Phospho (STY)]
1	1	AQDTISRGSDDSVPVISFK_2[Phospho (STY)]
1	1	HPASLTSSGSSGSPSSSIK_1[Phospho (STY)]
	1	ERDSASFNPELLTHILDGSPEK_1[Phospho (STY)]
1	1	DVLDIEQFSTVK_2[Phospho (STY)]
	1	GDDGPDIADEESR_1[Phospho (STY)]
	1	SAPPSPPFPPPPAFPELAACTPPASPEPMSALASR_1[Phospho (STY)]
1	1	SGLSDIILGK_1[Phospho (STY)]
1	1	TLSDDLDEAAK_1[Phospho (STY)]
	1	PHVSDEEEEEPPFYHHPFK_1[Phospho (STY)]
	1	EAKPGAAEPEVGVPSSLSPSSPSSSWTETDVEER_1[Phospho (STY)]
	1	KHSDPHLLER_1[Phospho (STY)]
1	1	PSGSPDLWKLSPDQR_2[Phospho (STY)]
1	1	FYQGLPWGVSSLPR_1[Phospho (STY)]
1	1	MNTSPGTVGSDPVILATAGYDHTVR_1[Phospho (STY)]
1	1	LVPRPGSGSSSGSSNSGSQPGSHPGSQSGSGERFR_1[Phospho (STY)]
1	1	SSSNDSVDEETAESDTSPVLEK_2[Phospho (STY)]
1	1	RTGSDHTNPTSPLLVK_1[Phospho (STY)]
1	1	ASVRGSSEEDEDARTPDR_2[Phospho (STY)]
1	1	YASGSSASLGGPESAVA_1[Phospho (STY)]
1	1	TYSECEDGTYSPEISWHHR_1[Phospho (STY)]
1	1	GGFFSSFMK_1[Phospho (STY)],1[Oxidation (M)]
1	1	VTLEARNSSEK_1[Phospho (STY)]
1	1	ILENSEDSSPECLF_1[Phospho (STY)]
	1	TTSVISHTYEEIETESK_2[Phospho (STY)]
	1	VQFDGTNSAFK_1[Phospho (STY)]
1	1	LQPPSPLGPEGSVEESEAEASGEEEEGDGTPR_2[Phospho (STY)]
	1	LEDTAGDTGHSSLEAPRSPDTLAPVASER_1[Phospho (STY)]
	1	NELRDSTEQFQEYYR_1[Phospho (STY)]
1	1	ESSNNEQDNSLLEQYLTSVQQLEDADER_1[Phospho (STY)]
1	1	QFSPTMSPTLSSITQGVPLDTSK_1[Phospho (STY)],1[Oxidation (M)]
1	1	SYSVVASEYDK_1[Phospho (STY)]
1	1	GGFDSPFYR_1[Phospho (STY)]
	1	ALTTPTHYK_1[Phospho (STY)]
	1	DSHLGPHRSTPESR_2[Phospho (STY)]
1	1	MNDSLEDMFDR_1[Phospho (STY)]
1	1	DELSDWSLAGEDDRDSR_1[Phospho (STY)]
	1	TYGGDTGSPEISFTK_1[Phospho (STY)]
	1	GLDISHISQR_1[Phospho (STY)]
1	1	RKSTSNLADLR_2[Phospho (STY)]
	1	AELSYRGPVSGTEPEPVYSMEAADYR_1[Phospho (STY)]
	1	DTSLLASATDPEPCSSPHRPQMVSPVSK_2[Phospho (STY)]
1	1	AMGISIPSPVMENNFVDLTEDTEEPK_1[Phospho (STY)]
1	1	SQMEEVQDELIHR_1[Phospho (STY)]
	1	TYNVDRQVPDSAATATAYLCGVK_1[Phospho (STY)]
1	1	RQDSMEALQMDR_1[Phospho (STY)]
1	1	HTLGDSDNES_1[Phospho (STY)]
[truncated: 15,199 more rows]

## Sheet: Figure 1e
Figure 1e
DDA Rep 1	DDA Rep 2
6.90737	7.03068
7.19548	7.09307
7.20213	7.09506
7.22102	7.1025
7.2642	7.13814
7.27513	7.16891
7.29686	7.19648
7.31037	7.20396
7.31065	7.2448
7.31444	7.2711
7.31948	7.27749
7.33889	7.28574
7.34317	7.32619
7.34347	7.34211
7.34423	7.3543
7.35193	7.36361
7.35499	7.3702
7.36074	7.37809
7.36231	7.38637
7.37825	7.39162
7.3845	7.39201
7.38564	7.40087
7.38628	7.40236
7.39003	7.40518
7.39106	7.40538
7.39582	7.41123
7.39704	7.41201
7.39731	7.41293
7.40507	7.41372
7.40652	7.41516
7.40732	7.41582
7.40782	7.42251
7.41128	7.42352
7.41323	7.42411
7.41402	7.42886
7.41707	7.43075
7.4175	7.43205
7.42035	7.4327
7.42573	7.43494
7.43497	7.43968
7.43516	7.44096
7.43791	7.44292
7.44012	7.44408
7.44784	7.44581
7.44986	7.44804
7.45369	7.45134
7.45422	7.45149
7.45445	7.45206
7.45478	7.45289
7.45481	7.45509
7.457	7.45576
7.45891	7.45709
7.46078	7.45759
7.46121	7.46012
7.46225	7.46031
7.46237	7.46168
7.46482	7.46373
7.46639	7.46427
7.4673	7.46494
7.46901	7.46713
7.46903	7.46722
7.46945	7.46906
7.47122	7.47104
7.47182	7.47194
7.47264	7.47321
7.47282	7.47542
7.47528	7.47689
7.47698	7.47963
7.48253	7.47999
7.48287	7.48005
7.4843	7.48359
7.48441	7.48414
7.4846	7.48602
7.4861	7.48954
7.48677	7.49046
7.4917	7.4911
7.49198	7.49139
7.49342	7.49156
7.4935	7.49258
7.49459	7.49293
7.49751	7.49467
7.49766	7.49491
7.4979	7.4956
7.49853	7.49578
7.49866	7.49821
7.49867	7.49859
7.49871	7.5009
7.49894	7.50157
7.50217	7.50228
7.50228	7.50254
7.50252	7.50394
7.50326	7.50459
7.50404	7.50482
7.50417	7.50759
7.50428	7.50821
7.50463	7.50868
7.50672	7.50948
7.50701	7.50999
7.50893	7.51081
7.50973	7.5112
7.51083	7.51447
7.51113	7.51591
7.51115	7.51676
7.51124	7.51739
7.51203	7.51743
7.51315	7.52088
7.51331	7.5213
7.51339	7.52341
7.51412	7.52547
7.51428	7.52569
7.51435	7.52715
7.51525	7.52742
7.51597	7.52767
7.51599	7.52943
7.51599	7.52993
7.51783	7.53021
7.51847	7.53038
7.51964	7.53057
7.52005	7.53087
7.52085	7.53124
7.5213	7.53474
7.52171	7.53475
7.52182	7.53477
7.52227	7.53495
7.52524	7.53531
7.52567	7.53551
7.52616	7.53571
7.52643	7.53594
7.52732	7.53627
7.52763	7.53721
7.52789	7.53724
7.52816	7.53812
7.52911	7.53881
7.5303	7.53884
7.53074	7.53931
7.53246	7.54077
7.5326	7.54129
7.53467	7.54255
7.53629	7.54617
7.53643	7.54623
7.53914	7.54742
7.53918	7.54761
7.53925	7.54813
7.53935	7.55022
7.54005	7.55143
7.54029	7.55191
7.54058	7.55279
7.5407	7.55451
7.54109	7.555
7.54199	7.55598
7.5447	7.55599
7.54621	7.55701
7.54684	7.55721
7.54701	7.5578
7.54893	7.55829
7.5491	7.55849
7.5492	7.55989
7.54927	7.56018
7.54937	7.56121
7.54937	7.56159
7.55029	7.56163
7.55037	7.56189
7.55062	7.56192
7.55139	7.5621
7.55201	7.56309
7.55266	7.56358
7.5529	7.56413
7.55474	7.56482
7.55587	7.56611
7.5573	7.56705
7.55752	7.56725
7.55768	7.56864
7.55816	7.56915
7.55856	7.56984
7.55884	7.57029
7.55898	7.57122
7.55928	7.57129
7.5598	7.57165
7.55985	7.57181
7.56031	7.57183
7.56036	7.5724
7.56067	7.57249
7.56152	7.57496
7.56263	7.57516
7.56447	7.57529
7.56449	7.57565
7.56454	7.57565
7.56787	7.57604
7.56864	7.57628
7.57036	7.57674
7.5717	7.57683
7.57251	7.57731
7.5735	7.5778
7.57363	7.57803
7.57444	7.57959
7.57503	7.57976
7.57534	7.58061
7.5756	7.58063
7.57587	7.58132
7.57591	7.58202
7.57694	7.58204
7.57694	7.58253
7.57804	7.58295
7.57875	7.58324
7.57919	7.58458
7.57983	7.58561
7.58022	7.58678
7.58079	7.58759
7.5809	7.58799
7.5825	7.5882
7.58311	7.5885
7.58381	7.58873
7.58459	7.58879
7.58505	7.58927
7.58517	7.58956
7.58635	7.59046
7.58638	7.59051
7.58644	7.59105
7.58748	7.59373
7.58809	7.59376
7.58883	7.59509
7.58959	7.59518
7.58988	7.59709
7.5904	7.5975
7.5921	7.59814
7.59285	7.59867
7.59335	7.59914
7.59377	7.59941
7.59394	7.60025
7.59476	7.60054
7.59575	7.60061
7.59597	7.60095
7.5966	7.60154
7.59671	7.60178
7.59676	7.60192
7.59694	7.60362
7.59747	7.60373
7.59881	7.60482
7.59894	7.60511
7.59965	7.60522
7.59972	7.60554
7.60139	7.60556
7.60207	7.60566
7.60215	7.60595
7.60303	7.60662
7.60305	7.60736
7.60307	7.60758
7.60379	7.60939
7.60386	7.60955
7.60517	7.60997
7.60536	7.61079
7.60582	7.6114
7.60705	7.61167
7.60735	7.6117
7.60737	7.61256
7.60776	7.61299
7.60818	7.61301
7.6082	7.61329
7.60825	7.61343
7.60834	7.61452
7.60947	7.61454
7.60957	7.61462
7.6097	7.61476
7.61017	7.61549
7.61047	7.61563
7.61078	7.61574
7.61132	7.61588
7.61191	7.61606
7.61223	7.61609
7.61241	7.61712
7.61266	7.61744
7.61367	7.61795
7.61444	7.61806
7.61492	7.61864
7.61512	7.61891
7.61676	7.6195
7.61677	7.62049
7.61712	7.6205
7.61754	7.62192
7.61759	7.62447
7.61767	7.62482
7.61875	7.6259
7.61911	7.62639
7.61918	7.62674
7.61948	7.62736
7.61992	7.62808
7.6208	7.62888
7.62085	7.62949
7.6212	7.62985
7.62126	7.63202
7.62225	7.63206
7.62256	7.63214
7.62258	7.63234
7.6231	7.63237
7.62343	7.63256
7.62409	7.63261
7.62416	7.63275
7.62441	7.63288
7.62502	7.63323
7.62534	7.63361
7.62544	7.63379
7.62615	7.63409
7.62623	7.63488
7.62664	7.6353
7.62737	7.63532
7.62784	7.63551
7.62799	7.6362
7.62816	7.63628
7.62828	7.63667
7.62833	7.63738
7.62872	7.63804
7.62911	7.63817
7.62927	7.63838
7.62937	7.63846
7.62945	7.63867
7.62949	7.63887
7.62982	7.63888
7.6301	7.63893
7.63015	7.63984
7.63055	7.6402
7.63128	7.64021
7.6317	7.64114
7.63203	7.64115
7.63247	7.64118
7.63304	7.64139
7.63318	7.64166
7.63475	7.64203
7.63486	7.64216
7.63557	7.64331
7.63564	7.64369
7.63599	7.64384
7.63614	7.6441
7.63725	7.6444
7.6374	7.64478
7.63761	7.6452
7.63816	7.64528
7.6384	7.64533
7.63854	7.64539
7.63882	7.64558
7.63923	7.64613
7.6395	7.64656
7.63978	7.64675
7.64064	7.64716
7.64111	7.64732
7.64188	7.64823
7.64265	7.64854
7.64267	7.64876
7.6428	7.64883
7.64334	7.64887
7.64347	7.64972
7.64375	7.64982
7.64393	7.64985
7.64417	7.64993
7.6444	7.651
7.64519	7.65127
7.64539	7.65173
7.64581	7.65338
7.64582	7.65394
7.64603	7.65486
7.64642	7.65537
7.64739	7.6559
7.64779	7.65629
7.6482	7.65645
7.64864	7.65646
7.64879	7.65674
7.64938	7.65674
7.64953	7.65758
7.64998	7.65883
7.65004	7.65958
7.65064	7.65972
7.65078	7.65999
7.65087	7.66018
7.65121	7.66023
7.6513	7.66023
7.65187	7.66023
7.65197	7.66069
7.6527	7.66167
7.65291	7.66201
7.65295	7.66231
7.65316	7.66237
7.65321	7.66243
7.65341	7.66268
7.65361	7.66367
7.65365	7.66387
7.65368	7.66396
7.65388	7.66401
7.65404	7.66408
7.65446	7.66409
7.65481	7.66423
7.65603	7.6645
7.65617	7.66491
7.65655	7.66525
7.65716	7.6657
7.65757	7.66601
7.65766	7.66619
7.65775	7.6662
7.65856	7.66669
7.65872	7.66711
7.65879	7.66739
7.65955	7.66798
7.65961	7.66807
7.65962	7.66868
7.65979	7.66951
7.6605	7.66961
7.6605	7.66964
7.66087	7.67031
7.6609	7.67032
7.66092	7.67035
7.66108	7.67068
7.66148	7.6713
7.66166	7.67169
7.66219	7.672
7.66227	7.67257
7.66292	7.67262
7.66391	7.67274
7.66429	7.67279
7.6646	7.67339
7.66538	7.67344
7.66648	7.67368
7.66668	7.67424
7.6673	7.67432
7.66738	7.67459
7.66751	7.67526
7.66869	7.67528
7.66902	7.67605
7.67009	7.67691
7.67052	7.67757
7.67053	7.67793
7.67151	7.67841
7.6716	7.67841
7.67175	7.67844
7.67204	7.67882
7.6721	7.68067
7.67247	7.68073
7.67262	7.68076
7.67267	7.68109
7.67296	7.68122
7.67334	7.68122
7.67337	7.68131
7.67355	7.68185
7.67412	7.68213
7.67445	7.68247
7.67459	7.68285
7.67459	7.68305
7.67483	7.68397
7.67495	7.68451
7.67584	7.68537
7.67592	7.68537
7.67614	7.68541
7.67647	7.68566
7.67675	7.68573
7.677	7.6858
7.677	7.68587
7.67709	7.68603
7.67718	7.68605
7.67751	7.68635
7.67783	7.68649
7.67802	7.68701
7.67806	7.68756
7.67827	7.68764
7.67838	7.6878
7.6786	7.68835
7.67878	7.68852
7.67896	7.6886
7.6794	7.68872
7.67988	7.68889
7.68016	7.68945
7.68029	7.69002
7.68036	7.69045
7.68067	7.69076
7.68073	7.69078
7.68076	7.6917
7.68082	7.69199
7.68106	7.69262
7.6813	7.69301
7.68142	7.69309
7.68147	7.69381
7.68148	7.69438
7.6823	7.69512
7.68297	7.69532
7.68308	7.69595
7.68362	7.69597
7.68378	7.69736
7.684	7.69749
7.68571	7.6975
7.68578	7.6977
7.68581	7.69815
7.68588	7.69819
7.68589	7.69835
7.686	7.6984
7.68628	7.69878
7.68632	7.69929
7.68645	7.6993
7.68714	7.69985
7.68734	7.70014
7.68751	7.70056
7.68756	7.70078
7.68765	7.70104
7.68767	7.70209
7.68828	7.70221
7.68849	7.70224
7.68871	7.70228
7.68888	7.70318
7.68941	7.70363
7.68963	7.70394
7.68968	7.70396
7.68983	7.70448
7.69113	7.70455
7.69122	7.70478
7.69137	7.70484
7.69148	7.70503
7.69189	7.70512
7.69268	7.70529
7.69379	7.70544
7.69407	7.70545
7.69425	7.7056
7.69487	7.70581
7.69526	7.70582
7.69553	7.70638
7.69591	7.70693
7.69607	7.70693
7.6963	7.70702
7.69635	7.70735
7.69749	7.7076
7.69782	7.70772
7.69797	7.70826
7.69866	7.70851
7.69998	7.70916
7.70006	7.70937
7.70076	7.70979
7.70101	7.7103
7.70149	7.71037
7.70169	7.7107
7.70174	7.71086
7.70191	7.71101
7.70197	7.71144
7.70221	7.71151
7.70227	7.7122
7.70229	7.71293
7.70246	7.71307
7.70265	7.71399
7.70275	7.71422
7.70315	7.71436
7.70334	7.71486
7.70504	7.71494
7.7055	7.71513
7.7056	7.71517
7.70578	7.71557
7.70588	7.71606
7.70608	7.71611
7.70611	7.71657
7.70625	7.71685
7.70645	7.71699
7.7068	7.71717
7.70722	7.7177
7.70751	7.71854
7.70763	7.71855
7.70781	7.71858
7.70788	7.71918
7.70795	7.71951
7.70795	7.71956
7.708	7.7196
7.70811	7.71992
7.70893	7.71998
7.7091	7.72018
7.7092	7.7208
7.70938	7.721
7.71044	7.721
7.71054	7.72128
7.71057	7.72129
7.71147	7.72239
7.71149	7.72253
7.71159	7.72254
7.71162	7.72291
7.71246	7.72306
7.71252	7.72311
7.71257	7.72372
7.71268	7.724
7.713	7.72406
7.71328	7.72421
7.71363	7.72421
7.71379	7.72424
7.71383	7.72519
7.71383	7.72538
7.71431	7.72567
7.71444	7.72594
7.71446	7.72711
7.71527	7.72724
7.7153	7.72734
7.71566	7.72756
7.71568	7.72792
7.71586	7.72839
7.7166	7.72848
7.71671	7.7285
7.71739	7.7287
7.7177	7.72871
7.71795	7.72878
7.71893	7.72884
7.71897	7.72898
7.71901	7.72921
7.71936	7.72932
7.71953	7.72933
7.71954	7.73014
7.7197	7.73016
7.71992	7.73025
7.72002	7.73044
7.72017	7.73059
7.72017	7.73069
7.72075	7.73073
7.72116	7.7311
7.72139	7.73142
7.72195	7.7319
7.72227	7.73226
7.72263	7.73229
7.72274	7.73277
7.72328	7.73291
7.72346	7.73292
7.72371	7.73296
7.72417	7.73297
7.72436	7.73314
7.72469	7.73327
7.72492	7.73364
7.72595	7.7337
7.72602	7.7339
7.72603	7.73402
7.72613	7.73416
7.72629	7.73418
7.7264	7.73422
7.72647	7.73426
7.72671	7.73455
7.72686	7.73458
7.72713	7.7351
7.72717	7.73537
7.72759	7.73547
7.72764	7.73594
7.72786	7.73604
7.72805	7.7361
7.72851	7.73626
7.72875	7.73629
7.72882	7.73715
7.72927	7.73722
7.72951	7.73726
7.72961	7.73745
7.7297	7.73752
7.73042	7.73854
7.7314	7.73882
7.73238	7.73908
7.73241	7.73924
7.73259	7.73964
7.733	7.73975
7.73343	7.73983
7.73389	7.74005
7.73407	7.74036
7.73414	7.74049
7.73419	7.74061
7.73425	7.74068
7.73429	7.74088
7.7345	7.74142
7.73461	7.74155
7.73516	7.74214
7.7353	7.74279
7.73551	7.74292
7.73652	7.74304
7.7368	7.74305
7.73699	7.7433
7.73739	7.74342
7.73773	7.74362
7.73828	7.74378
7.73861	7.74381
7.73907	7.74403
7.73925	7.74418
7.73932	7.74443
7.73935	7.74451
7.73949	7.74518
7.73957	7.74528
7.73961	7.74548
7.7402	7.74554
7.74103	7.74597
7.74121	7.74621
7.74191	7.74621
7.7421	7.74626
7.7423	7.74633
7.74239	7.74633
7.74242	7.74642
7.74259	7.74655
7.74283	7.74714
7.7435	7.74788
7.74367	7.74831
7.74451	7.7485
7.74476	7.74855
7.74493	7.74857
7.74537	7.74862
7.74575	7.74877
7.74593	7.74899
7.74612	7.74914
7.74647	7.74929
7.74662	7.74934
7.74704	7.74982
7.74734	7.7503
7.74742	7.75041
7.74759	7.75049
7.74792	7.75053
7.74802	7.75108
7.74917	7.75163
7.7494	7.75169
7.74959	7.75172
7.74981	7.75173
7.74984	7.75191
7.74986	7.75212
7.75046	7.75228
7.75047	7.75247
7.75072	7.75262
7.7512	7.75269
7.75134	7.75284
7.75194	7.7529
7.75263	7.75295
7.75298	7.75304
7.75345	7.75401
7.75352	7.75403
7.75387	7.75415
7.75396	7.75426
7.75399	7.75487
7.75411	7.75523
7.75492	7.75539
7.75495	7.75568
7.75522	7.7557
7.75567	7.75584
7.75641	7.75603
7.75648	7.75606
7.75651	7.7561
7.75653	7.75661
7.75673	7.75799
7.75686	7.75821
7.75741	7.75824
7.75803	7.75878
7.75828	7.75887
7.75859	7.75891
7.75868	7.75899
7.75887	7.75977
7.75922	7.75992
7.75926	7.75995
7.7596	7.76043
7.75967	7.76069
7.75974	7.76103
7.76032	7.76107
7.76051	7.76119
7.76064	7.76125
7.76072	7.76148
7.76076	7.76159
7.76076	7.76165
7.76084	7.76174
7.76094	7.76179
7.7616	7.7619
7.76178	7.76248
7.76184	7.7627
7.76191	7.76272
7.76201	7.76281
7.7621	7.76347
7.76252	7.76363
7.76256	7.76376
7.76256	7.76385
7.76271	7.76422
7.76282	7.76439
7.76305	7.76452
7.76356	7.76471
7.7637	7.76475
7.76401	7.76498
7.76404	7.76498
7.76433	7.76517
7.76465	7.76527
7.76509	7.76543
7.76516	7.7658
7.76521	7.76599
7.76542	7.76624
7.76561	7.7663
7.76562	7.76649
7.76591	7.76659
7.76596	7.76667
7.76597	7.76759
7.7663	7.76763
7.7667	7.76775
7.76684	7.76783
7.76705	7.76843
7.76741	7.76846
7.76751	7.76853
7.76765	7.76903
7.7677	7.76916
7.76775	7.77008
7.76839	7.77017
7.76845	7.77083
7.76853	7.77105
7.76854	7.77106
7.76966	7.77109
7.76988	7.77121
7.77023	7.7718
7.77037	7.77195
7.77047	7.77221
7.77049	7.77228
7.77058	7.7727
7.77071	7.77309
7.77084	7.77324
7.77113	7.77346
7.77115	7.77395
7.77118	7.77399
7.77148	7.77404
7.77203	7.77413
7.77209	7.77414
7.77211	7.77423
7.77221	7.77428
7.77235	7.77438
7.77313	7.77452
7.77317	7.7749
7.77327	7.77523
7.77363	7.77528
7.77378	7.77559
7.77378	7.77592
7.7739	7.77666
7.7742	7.77689
7.77458	7.77724
7.77463	7.77764
7.7749	7.77767
7.77517	7.77783
7.7753	7.77783
7.77532	7.77788
7.77539	7.77819
7.77542	7.77858
7.7755	7.77859
7.77581	7.77879
7.77623	7.77909
7.77641	7.7791
7.77675	7.77931
7.77687	7.77947
7.77706	7.78024
7.77708	7.78083
7.77751	7.78091
7.77765	7.78104
7.77772	7.78107
7.77788	7.78134
7.77795	7.78138
7.77806	7.78174
7.77859	7.78185
7.77867	7.78284
7.77895	7.78286
7.77904	7.78337
7.77953	7.78338
7.7796	7.7834
7.77981	7.78348
7.78011	7.78478
7.78022	7.78533
7.78038	7.78534
7.78077	7.78549
7.78123	7.78549
7.78137	7.78557
7.78165	7.78622
7.78193	7.7864
7.78231	7.78652
7.78255	7.78664
7.78282	7.78677
7.78331	7.78682
7.78355	7.78693
7.78378	7.78698
7.78389	7.78703
7.78405	7.78723
7.78429	7.78781
7.78444	7.78801
7.78452	7.7883
7.78469	7.78836
7.7848	7.78881
7.78488	7.78897
7.78492	7.78915
7.78502	7.78936
7.78522	7.78962
7.78542	7.78969
7.78547	7.7898
7.78578	7.79014
7.78584	7.79041
7.78591	7.79107
7.78638	7.79111
7.78654	7.79114
7.78668	7.7912
7.78675	7.79128
7.78677	7.7914
7.7868	7.7917
7.78733	7.79187
7.78743	7.79227
7.7876	7.79247
7.78807	7.79257
7.78813	7.79258
7.7883	7.79259
7.78834	7.79269
7.7885	7.79274
7.78857	7.7929
7.7888	7.79322
7.78902	7.7933
7.78981	7.79349
7.79008	7.79378
7.79016	7.79394
7.79036	7.79408
7.7904	7.79413
7.79049	7.79413
7.79066	7.79421
7.79093	7.79422
7.79152	7.79424
7.79176	7.79426
7.7935	7.79438
7.7939	7.7947
7.79408	7.79477
7.79436	7.79486
7.79445	7.79494
7.79519	7.79501
7.79543	7.79503
7.79562	7.79523
7.79564	7.79569
7.79575	7.79571
7.79576	7.79578
7.79594	7.79603
7.79644	7.79637
7.79645	7.79647
7.79682	7.79664
7.79704	7.79665
7.79708	7.79707
7.79766	7.79718
7.79766	7.79718
7.79776	7.79732
7.79835	7.79766
7.79839	7.79769
7.79846	7.79777
7.79881	7.79852
7.79881	7.7987
7.79886	7.79885
7.7992	7.79915
7.79921	7.79926
7.79986	7.79932
7.80002	7.79938
7.80008	7.79947
7.80046	7.79971
7.80057	7.79984
7.80088	7.79984
7.80151	7.79991
7.80151	7.79994
7.80161	7.79995
7.80164	7.80017
7.80186	7.8005
7.80194	7.80063
7.80197	7.80101
7.80206	7.80114
7.80207	7.80118
7.80208	7.80162
7.80242	7.80216
7.8025	7.80244
7.80256	7.80277
7.80264	7.80279
7.80283	7.80284
7.80329	7.80284
7.80366	7.80333
7.80396	7.80357
7.80415	7.80375
7.80426	7.80395
7.80441	7.80423
7.80487	7.80444
7.80492	7.80474
7.80503	7.80481
7.80524	7.80502
7.80525	7.80515
7.80552	7.80533
7.80562	7.8054
7.80583	7.80554
7.80584	7.80563
7.80584	7.80564
7.80601	7.80575
7.80602	7.80591
7.80607	7.80594
7.80615	7.80595
7.80656	7.8061
7.80671	7.80626
7.8073	7.80641
7.80767	7.80642
7.80774	7.80652
7.80777	7.80652
7.80812	7.80692
7.80858	7.80745
7.80922	7.8076
7.80942	7.80764
7.80982	7.80781
7.80992	7.80812
7.81014	7.8085
7.81061	7.80853
7.81068	7.80862
7.8112	7.80889
7.81131	7.80896
7.81151	7.80963
7.81182	7.81014
7.81221	7.81057
7.81237	7.81082
7.81253	7.81109
7.81269	7.81109
7.81275	7.81139
7.81299	7.81143
7.81318	7.81163
7.81336	7.81215
7.81364	7.81334
7.81365	7.81346
7.81367	7.81354
7.81411	7.81412
7.81413	7.81419
7.81415	7.81434
7.81419	7.81451
7.81436	7.81452
7.81463	7.81498
7.81493	7.81522
7.81493	7.81546
7.81503	7.81578
7.81527	7.81607
7.81532	7.81623
7.81562	7.81641
7.81582	7.81641
7.81601	7.81682
7.81633	7.81718
7.81666	7.81735
7.81696	7.81742
7.81703	7.81761
7.81727	7.8177
7.81729	7.81833
7.81761	7.81834
7.81766	7.81858
7.81801	7.81869
7.81803	7.81888
7.81858	7.81917
7.81898	7.81945
7.81899	7.81975
7.81914	7.81984
7.81941	7.81985
7.82058	7.81998
7.82086	7.82041
7.82103	7.82043
7.82159	7.82086
7.82168	7.82105
7.82183	7.82131
7.82211	7.82136
7.82212	7.82145
7.82216	7.82155
7.82227	7.82187
7.8223	7.82189
7.82254	7.82232
7.8227	7.82244
7.82283	7.82257
7.82295	7.82261
7.82329	7.82283
7.82381	7.82286
7.8239	7.82324
7.82396	7.8234
7.82398	7.82358
7.82409	7.82359
7.82432	7.82459
7.82457	7.82522
7.82519	7.8253
7.82528	7.82534
7.82532	7.82535
7.82598	7.8254
7.82604	7.82576
7.82652	7.8258
7.82669	7.82591
7.82696	7.82622
7.82697	7.82641
7.82712	7.82644
7.82725	7.82659
7.82758	7.82668
7.82771	7.82669
7.82773	7.82711
7.82783	7.82716
7.82833	7.82725
7.8284	7.82739
7.82898	7.82748
7.82899	7.82774
7.82927	7.82788
7.82941	7.82835
7.82945	7.82841
7.82951	7.82858
7.8301	7.82863
7.83074	7.82879
7.83083	7.82892
7.83095	7.82903
7.831	7.82906
7.83115	7.82948
7.83136	7.82957
7.83162	7.82959
7.83162	7.8297
7.83163	7.82986
7.83177	7.83
7.83209	7.83007
7.83211	7.83016
7.83245	7.8304
7.83294	7.83053
7.83341	7.83087
7.83357	7.83087
7.83395	7.83095
7.83406	7.83097
7.83419	7.83113
7.83426	7.83142
7.83434	7.83182
7.83452	7.8319
7.83473	7.83194
7.8348	7.83202
7.8349	7.83204
7.83492	7.83216
7.83495	7.83226
7.83495	7.83266
7.83499	7.83268
7.83513	7.83274
7.83542	7.83294
7.83549	7.83317
7.83551	7.83334
7.83553	7.83364
7.83554	7.83374
7.83577	7.83385
7.83591	7.83386
7.83623	7.83497
7.83625	7.83537
7.83631	7.83568
7.83632	7.83581
7.83643	7.83601
7.83677	7.83652
7.83679	7.83659
7.83686	7.83731
7.83703	7.83773
7.83711	7.83782
7.83727	7.83806
7.83732	7.83826
7.83766	7.83881
7.83802	7.83886
7.83804	7.83901
7.83821	7.83918
7.83829	7.83974
7.83861	7.83987
7.83866	7.83997
7.83867	7.84094
7.83928	7.84102
7.83948	7.84102
7.83955	7.84182
7.83957	7.84227
7.83958	7.84236
7.8396	7.84253
7.83962	7.84267
7.83962	7.8428
7.83974	7.84341
7.84002	7.84361
7.84016	7.84374
7.84022	7.84406
7.84023	7.84421
7.84029	7.84426
7.84044	7.84433
7.84047	7.84487
7.84062	7.84493
7.84068	7.84497
7.84081	7.84528
7.84139	7.84543
7.84143	7.84554
7.84227	7.84576
7.84241	7.84581
7.84264	7.84581
7.84282	7.84584
7.84283	7.84598
7.84284	7.84606
7.84307	7.84618
7.84307	7.84644
7.8432	7.84647
7.84338	7.84647
7.84357	7.84661
7.8438	7.84694
7.84422	7.84697
7.84433	7.84711
7.84453	7.84749
7.84455	7.84762
7.84466	7.84763
7.84481	7.84776
7.84497	7.84823
7.8451	7.84868
7.84515	7.84887
7.84549	7.84912
7.84584	7.84933
7.84584	7.84954
7.84615	7.8496
7.8469	7.84982
7.84731	7.84996
7.84787	7.84997
7.84792	7.85019
7.84798	7.8502
7.84805	7.85024
7.8482	7.85063
7.84844	7.85072
7.84851	7.85116
7.84855	7.85153
7.84871	7.85175
7.8488	7.85191
7.84882	7.85219
7.84924	7.85222
7.84952	7.85247
7.84962	7.85297
7.84974	7.85299
7.85	7.85309
7.85	7.85346
7.85017	7.85392
7.85019	7.85394
7.85024	7.85396
7.85065	7.85417
7.85079	7.85429
7.85107	7.85435
7.85143	7.85435
7.85152	7.85483
7.85158	7.85493
7.85166	7.85535
7.85185	7.85546
7.85221	7.85594
7.85274	7.85598
7.85277	7.85617
7.85292	7.85631
7.85354	7.85655
7.85365	7.85666
7.8538	7.85702
7.85391	7.85705
7.85392	7.85709
7.85396	7.85714
7.85404	7.85768
7.85411	7.85799
7.85454	7.85814
7.85474	7.85825
7.85505	7.85916
7.85523	7.85919
7.85524	7.85965
7.85531	7.85979
7.85538	7.8598
7.85552	7.85996
7.85562	7.86028
7.85583	7.86055
7.85611	7.86061
7.85613	7.86061
7.85622	7.86079
7.85641	7.86085
7.85672	7.86086
7.85673	7.86111
7.85676	7.86125
7.85679	7.86148
7.85682	7.86161
7.85699	7.86163
7.85728	7.86175
7.85742	7.86178
7.85769	7.86184
7.85797	7.86199
7.85838	7.86219
7.85845	7.86221
7.85845	7.86226
7.85874	7.86232
7.85874	7.86233
7.85919	7.86236
7.85925	7.86244
7.85945	7.86276
7.85951	7.86282
7.85955	7.86288
7.85967	7.86322
7.86009	7.86354
7.86019	7.86381
7.86027	7.86398
7.86044	7.86429
7.86056	7.86437
7.86082	7.86438
7.86089	7.86445
7.8609	7.86462
7.86117	7.86473
7.86135	7.8648
7.86233	7.86483
7.86265	7.86493
7.86269	7.86518
7.86286	7.86523
7.86289	7.86542
7.8631	7.86566
7.86332	7.8658
7.86335	7.86603
7.86356	7.86618
7.86368	7.86655
7.86382	7.86656
7.8639	7.86682
7.86415	7.86767
7.86424	7.8677
7.86428	7.86787
7.86459	7.86819
7.86506	7.86823
7.86509	7.86832
7.86555	7.86861
7.86561	7.86883
7.86561	7.86907
7.86564	7.8693
7.86576	7.8694
7.8658	7.86953
7.86622	7.86955
7.86631	7.8697
7.86631	7.86991
7.86693	7.87001
7.86702	7.87003
7.86717	7.87047
7.86724	7.87049
7.86737	7.87058
7.86752	7.87088
7.86797	7.87105
7.8686	7.87137
7.86866	7.87167
7.86873	7.87184
7.86878	7.87189
7.86878	7.8719
7.86886	7.87202
7.86894	7.87207
7.86908	7.8721
7.8694	7.87211
7.86943	7.87215
7.86945	7.87222
7.86991	7.87227
7.87005	7.87229
7.87011	7.8724
7.87017	7.87243
7.87023	7.87248
7.87073	7.87267
7.8708	7.87333
7.871	7.87408
7.87105	7.8743
7.87113	7.87486
7.87126	7.87523
7.8714	7.8755
7.87161	7.87559
7.87178	7.87586
7.87207	7.87621
7.87234	7.8764
7.87244	7.87656
7.87245	7.87705
7.87269	7.87717
7.87273	7.87718
7.8728	7.87741
7.87318	7.87749
7.87357	7.87767
7.87381	7.87775
7.87384	7.87779
7.87404	7.87809
7.87434	7.87817
7.87457	7.87837
7.87495	7.87867
7.87518	7.87885
7.87605	7.87908
7.87628	7.87916
7.87633	7.87918
7.87645	7.87947
7.87651	7.87958
7.87658	7.87978
7.87663	7.87982
7.87679	7.88001
7.87692	7.88002
7.87702	7.88037
7.87711	7.88102
7.87744	7.88105
7.87773	7.88106
7.87799	7.88133
7.87805	7.88137
7.87827	7.88141
7.87852	7.88161
7.87857	7.88172
7.8786	7.88177
7.87863	7.8818
7.87878	7.88199
7.8791	7.88208
7.87916	7.88227
7.87926	7.88234
7.8793	7.88254
7.87971	7.88255
7.87991	7.88295
7.88007	7.88304
7.88009	7.8831
7.88036	7.88328
7.88085	7.88332
7.88102	7.88347
7.88111	7.88356
7.88142	7.88433
7.88151	7.88494
7.8816	7.88526
7.88165	7.88526
7.88178	7.8853
7.88194	7.88536
7.88211	7.88553
7.88211	7.88567
7.88216	7.88572
7.88223	7.88647
7.88225	7.88655
7.88243	7.88659
7.88299	7.88672
7.88316	7.88672
7.88317	7.88683
7.88333	7.88687
7.88347	7.88704
7.88366	7.88728
7.88379	7.88803
7.88384	7.88823
7.88391	7.88824
7.88398	7.88828
7.884	7.88851
7.8841	7.8892
7.88419	7.88925
7.88427	7.88931
7.88429	7.8894
7.88464	7.88942
7.88468	7.88955
7.88495	7.88984
7.88501	7.89047
7.88519	7.89047
7.88525	7.89048
7.88586	7.89052
7.88603	7.89059
7.88625	7.89064
7.88641	7.89069
7.88649	7.8908
7.88665	7.89086
7.88678	7.89114
7.88683	7.89129
7.88725	7.89145
7.88738	7.89161
7.88751	7.89172
7.88773	7.89203
7.8879	7.89204
7.88809	7.89219
7.88852	7.89224
7.88879	7.89225
7.88881	7.89289
7.88882	7.89311
7.8892	7.89316
7.88974	7.89351
7.89011	7.89366
7.89012	7.89369
7.8902	7.89381
7.89022	7.89385
7.8903	7.89385
7.8907	7.8946
7.89082	7.8947
7.8913	7.89535
7.89147	7.89573
7.89169	7.89583
7.89179	7.89597
7.89181	7.89631
7.8924	7.89639
7.8925	7.8965
7.89266	7.89662
7.89321	7.8969
7.89336	7.89705
7.8934	7.89739
7.89358	7.89757
7.89415	7.89787
7.89417	7.8979
7.89422	7.89801
7.89448	7.89814
7.89457	7.89814
7.89462	7.89821
7.895	7.89876
7.89504	7.8989
7.89516	7.89923
7.89567	7.89964
7.8957	7.89966
7.89587	7.89988
7.89622	7.89995
7.89623	7.90013
7.8963	7.90032
7.89642	7.90059
7.89646	7.90082
7.89653	7.90109
7.89661	7.90113
7.89663	7.90141
7.89673	7.90182
7.89691	7.90183
7.8974	7.90192
7.89747	7.90207
7.89755	7.90256
7.89795	7.90287
7.89808	7.90289
7.89843	7.90316
7.89852	7.90327
7.89865	7.90337
7.8988	7.90371
7.89893	7.90424
7.89922	7.90436
7.89927	7.90441
7.89932	7.90441
7.89933	7.90442
7.89938	7.90446
7.89945	7.90447
7.89974	7.90449
7.89983	7.90465
7.90009	7.90486
7.90038	7.90486
7.90042	7.90488
7.90052	7.90518
7.90056	7.90521
7.90073	7.90545
7.9008	7.90568
7.90122	7.90569
7.90129	7.90581
7.90178	7.90586
7.90179	7.90592
7.90183	7.90615
7.90193	7.90617
7.90231	7.90685
7.90254	7.90694
7.90256	7.90701
7.90257	7.90782
7.9027	7.90806
7.90291	7.90808
7.90295	7.90817
7.9031	7.90838
7.90314	7.90851
7.90318	7.90887
7.9032	7.90923
7.90325	7.90927
7.90348	7.90953
7.90359	7.90956
7.90372	7.90967
7.90375	7.90992
7.90402	7.91001
7.90415	7.91032
7.9046	7.91041
7.90461	7.91057
7.90479	7.91119
7.90515	7.91123
7.9054	7.91125
7.90557	7.91161
7.90569	7.91183
7.90574	7.912
7.90587	7.91201
7.90592	7.9126
7.90595	7.91276
7.90596	7.91295
7.90662	7.91295
7.90692	7.91343
7.90701	7.91407
7.9077	7.91413
7.90833	7.91435
7.90841	7.91436
7.90845	7.91477
7.90873	7.91481
7.90887	7.91498
7.90904	7.91503
7.90938	7.91505
7.90941	7.91506
7.90977	7.9151
7.90999	7.91526
7.91005	7.91547
7.9102	7.91574
7.91023	7.91603
7.91088	7.91635
7.91092	7.91635
7.91106	7.91642
7.91118	7.91647
7.91129	7.91654
7.91193	7.91687
7.91213	7.91701
7.91292	7.91718
7.91314	7.91727
7.91323	7.91736
7.91347	7.91808
7.91386	7.91813
7.91398	7.9183
7.91403	7.91834
7.91407	7.91843
7.91423	7.91871
7.91453	7.91899
7.91458	7.91925
7.91478	7.91927
7.91495	7.91934
7.9151	7.91941
7.91511	7.91943
7.91515	7.9195
7.9152	7.91952
7.91549	7.91955
7.91598	7.91989
7.91609	7.91989
7.9164	7.92045
7.91642	7.92065
7.91664	7.92104
7.91683	7.9211
7.91683	7.92112
7.91698	7.92118
7.9173	7.92121
7.91738	7.92124
7.91742	7.92126
7.91828	7.9213
7.91871	7.92138
7.91872	7.92146
7.91947	7.9217
7.91976	7.92178
7.92007	7.92183
7.92058	7.92195
7.92061	7.92211
7.92065	7.92306
7.92068	7.9234
7.92081	7.92341
7.9209	7.92351
7.92091	7.92375
7.92138	7.9238
7.92149	7.92382
7.92149	7.92383
7.92175	7.92387
7.92179	7.92397
7.92179	7.92447
7.9218	7.92447
7.92181	7.92449
7.92235	7.92457
7.92236	7.92483
7.92252	7.92489
7.92265	7.92494
7.92291	7.92504
7.92321	7.92526
7.92328	7.92537
7.92329	7.92565
7.92331	7.92578
7.92338	7.92583
7.92349	7.92586
7.9238	7.92609
7.92417	7.92625
7.92428	7.92634
7.92478	7.92691
7.92515	7.92726
7.92515	7.92728
7.92529	7.92728
7.92529	7.92733
7.92531	7.92739
7.92552	7.92781
7.92554	7.92794
7.92571	7.92802
7.92577	7.92828
7.9258	7.9283
7.92583	7.9283
7.92634	7.92861
7.92646	7.92868
7.92678	7.92886
7.92705	7.92897
7.92709	7.92904
7.92712	7.92929
7.92713	7.9293
7.92746	7.92979
7.92759	7.92987
7.92778	7.92991
7.92792	7.92997
7.92801	7.93001
7.92803	7.93033
7.92842	7.93038
7.92842	7.93057
7.92847	7.93057
7.92853	7.93071
7.92929	7.93074
7.92932	7.93078
7.92987	7.93085
7.93055	7.93161
7.93178	7.9317
7.93191	7.93173
7.93193	7.93209
7.93206	7.93215
7.93218	7.93233
7.93268	7.9326
7.93275	7.93263
7.93322	7.93274
7.93388	7.93301
7.93437	7.93338
7.93454	7.93346
7.93476	7.93358
7.93507	7.93361
7.93511	7.93362
7.93511	7.93385
7.9353	7.93396
7.93544	7.93406
7.93553	7.9342
7.93605	7.93481
7.93618	7.93496
7.9365	7.935
7.93662	7.93512
7.9367	7.93534
7.93676	7.93534
7.93677	7.93535
7.93707	7.9354
7.93711	7.93568
7.93712	7.93571
7.93714	7.93575
7.93728	7.93622
7.93731	7.93639
7.93731	7.93647
7.93748	7.93691
7.93748	7.93701
7.93764	7.93715
7.93769	7.93719
7.93784	7.93738
7.93799	7.93762
7.93809	7.93785
7.93849	7.93811
7.93856	7.93859
7.93867	7.93863
7.9388	7.93865
7.93909	7.93875
7.93922	7.93878
7.93944	7.93883
7.93952	7.93915
7.93958	7.93923
7.93959	7.93927
7.93986	7.93936
7.93996	7.93957
7.94013	7.93961
7.94017	7.93973
7.94031	7.93973
7.94033	7.93995
7.94048	7.94012
7.94057	7.94081
7.94069	7.94119
7.94088	7.94121
7.94094	7.94146
7.94104	7.94209
7.94133	7.94232
7.94143	7.94358
7.94163	7.94358
7.94172	7.94367
7.94185	7.9438
7.94204	7.94389
7.94219	7.94396
7.94227	7.94412
7.9423	7.94415
7.94272	7.94429
7.94288	7.94451
7.94298	7.94459
7.94307	7.94459
7.94326	7.94482
7.94336	7.94491
7.94359	7.94506
7.94376	7.94519
7.94396	7.94536
7.94408	7.94559
7.94411	7.94565
7.94438	7.94584
7.94443	7.94609
7.94473	7.94623
7.945	7.94648
7.94554	7.94653
7.94577	7.94662
7.94587	7.94679
7.94597	7.94699
7.94613	7.94701
7.94637	7.94702
7.94641	7.94743
7.9465	7.94743
7.94654	7.94761
7.94657	7.94769
7.94676	7.94787
7.94683	7.94806
7.94701	7.94812
7.94704	7.94813
7.94718	7.94828
7.94738	7.94867
7.94756	7.94921
7.9476	7.94923
7.94818	7.94958
7.94867	7.94998
7.94869	7.95033
7.94878	7.95036
7.94882	7.95049
7.94884	7.95061
7.94908	7.95082
7.94967	7.95116
7.95038	7.95154
7.95039	7.95164
7.95061	7.95177
7.95069	7.95196
7.95118	7.95212
7.95132	7.95227
7.95134	7.95236
7.95174	7.95237
7.95186	7.95244
7.9522	7.95246
7.95265	7.95251
7.95265	7.95259
7.95279	7.9526
7.95285	7.95294
7.95345	7.95298
7.95348	7.95321
7.9537	7.95352
7.9537	7.95358
7.95382	7.95361
7.95396	7.95386
7.95427	7.95405
7.95432	7.95445
7.95458	7.95447
7.95459	7.95452
7.95464	7.95492
7.95473	7.95511
7.95475	7.95514
7.95514	7.95567
7.95577	7.95612
7.95586	7.95627
7.9559	7.95638
7.95592	7.95639
7.95596	7.95683
7.95598	7.95694
7.95608	7.95698
7.95618	7.95708
7.95622	7.95713
7.95648	7.95718
7.95652	7.95734
7.95682	7.95754
7.95683	7.95755
7.9572	7.95774
7.95734	7.95776
7.95804	7.95791
7.95821	7.95862
7.95846	7.95877
7.95853	7.95881
7.95876	7.95889
7.9589	7.95894
7.95892	7.95924
7.95933	7.95949
7.95975	7.96039
7.96001	7.96039
7.96004	7.96068
7.96034	7.96084
7.96046	7.96113
7.96051	7.96162
7.96063	7.96211
7.96075	7.96214
7.96083	7.96253
7.96086	7.96274
7.96091	7.96283
7.96104	7.96345
7.96112	7.96345
7.96158	7.96357
7.96164	7.96359
7.96192	7.96365
7.96209	7.96377
7.9621	7.964
7.96219	7.96403
7.9622	7.96413
7.96222	7.96425
7.96238	7.96437
7.96249	7.96446
7.96272	7.96473
7.9628	7.96505
7.96325	7.96526
7.96336	7.9653
7.96345	7.96531
7.96411	7.96537
7.96415	7.96555
7.96416	7.96565
7.96418	7.9658
7.96425	7.96586
7.9644	7.96608
7.96444	7.96644
7.96474	7.96651
7.96499	7.96657
7.96502	7.96676
7.96502	7.96706
7.96514	7.96712
7.96515	7.96744
7.96517	7.96757
7.96543	7.96764
7.96549	7.96832
7.96554	7.96843
7.96591	7.96877
7.96636	7.96878
7.96637	7.96899
7.9664	7.96929
7.96685	7.9693
7.96694	7.96943
7.96695	7.96949
7.96709	7.9696
7.96724	7.96961
7.96725	7.96969
7.96727	7.96981
7.96733	7.9699
7.96761	7.96999
7.96794	7.97034
7.96812	7.97035
7.96859	7.97047
7.96866	7.97047
7.96882	7.97062
7.96887	7.9709
7.96894	7.97112
7.96895	7.97121
7.96927	7.97143
7.9694	7.97159
7.96941	7.9717
7.96942	7.9718
7.96949	7.97206
7.96953	7.97207
7.96957	7.97215
7.96964	7.97259
7.96976	7.97266
7.96992	7.9727
7.97014	7.97276
7.97014	7.97277
7.9702	7.97288
7.97021	7.97298
7.97038	7.97311
7.97048	7.97315
7.97071	7.97322
7.97101	7.97336
7.97127	7.97339
7.9714	7.97379
7.9714	7.97385
7.97142	7.97462
7.97149	7.9747
7.9718	7.97488
7.97182	7.975
7.97182	7.97514
7.97206	7.97524
7.97211	7.97534
7.97276	7.97547
7.97282	7.97557
7.97285	7.97558
7.97294	7.97574
7.97295	7.97582
7.97312	7.97596
7.97314	7.97608
7.97337	7.97624
7.97355	7.9764
7.97359	7.97672
7.97382	7.97678
7.97383	7.97681
7.97437	7.97689
7.97454	7.97722
7.97467	7.9773
7.97472	7.97792
7.97483	7.97806
7.97532	7.97813
7.97533	7.97816
7.97542	7.9782
7.97543	7.97825
7.97547	7.9783
7.97552	7.97839
7.97561	7.97878
7.97562	7.97885
7.97599	7.97897
7.97605	7.97933
7.97612	7.9796
7.97663	7.97965
7.97683	7.9798
7.97688	7.97986
7.9769	7.9799
7.97701	7.98011
7.97719	7.98013
7.97723	7.98023
7.97755	7.98027
7.97766	7.98044
7.9778	7.98051
7.97802	7.98078
7.97819	7.9812
7.97819	7.9813
7.97834	7.98138
7.97834	7.9816
7.97839	7.98171
7.97843	7.98191
7.97847	7.98209
7.97848	7.9821
7.97881	7.98224
7.97901	7.98224
7.97913	7.98234
7.97916	7.98258
7.97919	7.98287
7.97923	7.98289
7.9796	7.98316
7.97966	7.98323
7.97976	7.98344
7.97988	7.98417
7.97999	7.98418
7.98033	7.98448
7.98066	7.98451
7.98083	7.98454
7.98146	7.98459
7.98166	7.98477
7.98174	7.98498
7.98203	7.98507
7.98205	7.9851
7.98219	7.98519
7.98224	7.98522
7.98257	7.98539
7.98307	7.98547
7.9832	7.9856
7.98351	7.98576
7.98369	7.98615
7.98423	7.98644
7.98437	7.98683
7.98457	7.98688
7.98479	7.98689
7.98485	7.98692
7.98524	7.98698
7.98532	7.98745
7.98543	7.98755
7.98564	7.98764
7.98568	7.98767
7.98597	7.98773
7.98597	7.98788
7.98617	7.98805
7.98636	7.98806
7.98642	7.98806
7.98648	7.98813
[truncated: 5,207 more rows]

## Sheet: Figure 1f
Figure 1f
DIA rep 1	DIA rep 2
61.3903	225.463
611.997	294.494
816.126	784.183
846.051	992.109
976.414	1060.32
1209.25	1345.61
1306.81	1450.39
1334.08	1463.93
1378.36	1559.92
1409.43	1654.97
1452.73	1670.31
1522.89	1684.5
1527.77	1736.58
1674.87	1884.62
1874.36	1904.43
1896.45	2009.43
1900.27	2077.76
1950.88	2145.67
1997.3	2242.41
2017.49	2257.77
2034.06	2311.05
2049.49	2349.61
2071.83	2506.43
2155.88	2540.83
2231.27	2541.93
2275.92	2554.99
2279.96	2571.57
2344.74	2598.84
2372.52	2722.73
2392.3	2770.98
2405.66	2841.64
2427.42	2842.58
2545.48	2872.7
2551.43	2890.56
2574.31	2902.94
2574.64	2924.31
2578.09	2965.54
2602.23	2981.42
2644.86	3009.37
2672.78	3026.52
2673.31	3042.14
2778.5	3043.19
2803.28	3087.68
2837.02	3122.62
2844.62	3173.66
2898.7	3184.9
2949.21	3200.67
2950.45	3212.78
2958.06	3246.03
2988.39	3281.47
3005.02	3298.04
3054.15	3299.18
3088.82	3303.08
3122.72	3313.04
3177.66	3350.33
3191.02	3373.12
3193.33	3379.7
3214.11	3382.82
3233.22	3402.12
3233.42	3430.36
3255.35	3433.03
3275.94	3450.13
3306.43	3468.23
3310.13	3470.5
3329.1	3472.57
3375.71	3481.77
3400.26	3482.06
3408.33	3503.14
3412.62	3506.35
3421.53	3533.44
3455.03	3558.43
3459.53	3565.08
3490.22	3583.09
3525.07	3589.36
3557.38	3636.82
3563.44	3661.74
3566.04	3682.83
3567.15	3721.77
3568.26	3733.46
3578.33	3742.79
3655.76	3746.05
3659.03	3755.44
3668.22	3762.31
3700.54	3780.07
3729.89	3783.41
3756.48	3806.82
3757.66	3845.14
3817.16	3847.72
3819.84	3867.56
3834.27	3882.46
3897.49	3888.5
3910.9	3971.26
3950.8	3982.33
3963.15	3999.37
3963.45	4005.37
3972.51	4023.51
3976.6	4035.98
3990.81	4059.47
4016.21	4060.11
4058.19	4070.02
4081.7	4091.08
4089.43	4122.9
4099.84	4125.76
4105.73	4151.51
4111.47	4211.09
4135.65	4237
4147.34	4255.49
4162.88	4261.26
4166.13	4287.25
4185.44	4310.78
4188	4321.37
4190.2	4384.85
4202.81	4402.71
4261.18	4438.48
4285.08	4527.95
4289.7	4546.83
4319.7	4572.02
4325.39	4601.65
4335.54	4623.61
4340.43	4649.52
4353.31	4668.71
4362.49	4669.12
4384.44	4690.89
4388.45	4735.89
4390.18	4746.31
4393.42	4751.81
4399.19	4752.41
4401.29	4756.63
4422.03	4776.87
4431.94	4802.09
4435.96	4804.66
4445.91	4811.81
4462.11	4835.67
4464.23	4856.85
4465.91	4864.29
4485.99	4874.74
4490.53	4880.28
4498.13	4929.19
4504.06	4947.48
4512.73	4963.74
4572.89	4971.21
4606.53	5014.25
4632.2	5094.8
4653.88	5097.15
4655.95	5151.48
4660.77	5157.43
4660.86	5170.57
4713.95	5194.5
4782.31	5252.66
4817.19	5280.02
4818.09	5308.17
4818.49	5317.84
4823.29	5320.35
4828.03	5358.19
4860.49	5358.3
4864.55	5379.19
4892.56	5388.05
4898.24	5390.49
4923.44	5392.9
4928.48	5393.02
4931.23	5394.94
4933.62	5408.67
4942.5	5410.14
4966.21	5410.17
5024.08	5413.97
5043.45	5423.12
5049.06	5432.95
5070.56	5435.49
5070.79	5474.47
5073.8	5475.13
5075.23	5504.56
5080.25	5517.22
5081.07	5530.31
5083.46	5546.21
5167.06	5548.67
5182.65	5578.96
5183.57	5581.91
5188.5	5593.73
5222.66	5597.3
5241.94	5604.35
5242.5	5604.93
5254.57	5654.16
5257.24	5660.47
5262.54	5661.48
5285.65	5672.22
5289.72	5686.12
5312.02	5688.21
5330.25	5688.88
5352.4	5707.84
5365.56	5731.17
5369.16	5788.41
5381.31	5828.81
5387.59	5856.78
5429.02	5864.46
5455.99	5868.22
5463.94	5870.12
5466.35	5879.78
5472.57	5887.76
5486.53	5899.94
5488.1	5916.82
5493.31	5917.63
5495.64	5926.81
5496.24	5955.86
5496.66	5957.7
5498.91	6003.13
5517.54	6025.56
5532.13	6038.01
5539.55	6045.41
5545.41	6057.16
5549.53	6066.87
5550.07	6075.83
5588.58	6081.08
5597.31	6105.77
5618.12	6110.03
5620.18	6142.9
5623.33	6146.58
5624.23	6146.64
5627.85	6174.83
5628.69	6176.28
5638.39	6176.88
5646.94	6182.66
5685.16	6198.27
5717.42	6211.36
5734.19	6219.34
5740.02	6221.87
5741.76	6255.85
5745.39	6264
5750.25	6298.85
5758.05	6305.6
5761.03	6314.17
5788.07	6326.1
5795.82	6349.35
5801.73	6352.04
5804.76	6357.64
5810.66	6364.91
5811.19	6371.37
5814.74	6385.03
5822.75	6420.99
5851.27	6447.8
5852.24	6454.12
5855.6	6458.71
5857.83	6463.9
5868.24	6467.98
5892.72	6478.09
5905.31	6489.37
5920.68	6499.75
5941.33	6510.53
5942.15	6532.29
5942.95	6547.94
5956.47	6581.91
5959.18	6650.16
5964.62	6662.57
6010.3	6662.67
6022.65	6667.03
6026.15	6668.36
6028.14	6677.72
6031.95	6689.38
6061.06	6697.11
6064.35	6741.23
6065.59	6756.97
6074.54	6768.89
6080.66	6769.17
6082.29	6775.72
6095.79	6798.45
6096.41	6807.26
6097.28	6814.22
6112.2	6818.45
6114.28	6818.63
6116.58	6822.29
6123.97	6835.93
6132.97	6844.92
6133.48	6845.49
6134.01	6848.34
6142.35	6899.96
6143.4	6907.81
6161.01	6910.64
6174.66	6916.64
6185.9	6929.48
6186.4	6939.62
6197.05	6941.35
6201.2	6947.6
6203.98	6954.42
6212.75	6962.11
6227.53	6968.11
6236.5	6980.6
6244.4	6998.92
6247.84	7006.59
6269.42	7012.28
6293.32	7012.33
6325.72	7032.98
6333.79	7038.64
6350.78	7040.36
6361.94	7048.01
6363.12	7061.05
6373.58	7066.29
6393.33	7081.05
6427.54	7095.4
6432.01	7099.84
6443.23	7112.31
6459.07	7118.46
6467.54	7120.84
6483.3	7140.13
6493.36	7206.73
6503.01	7230.58
6544.45	7235.81
6584.88	7244.24
6587.31	7244.99
6594.92	7275.15
6606.88	7284.5
6612.86	7286.81
6621.89	7308.44
6630.98	7311.61
6642.04	7320.98
6643.62	7321.58
6644.56	7333.2
6645.97	7333.63
6648.9	7351.69
6658.27	7360.46
6662.02	7365.25
6670.26	7369.03
6670.73	7375.86
6677.88	7379.61
6691.56	7399.86
6701.42	7407.93
6724.22	7422.8
6743.05	7428.28
6753.97	7433.4
6783.87	7439.8
6790.81	7440.48
6795.22	7445.27
6807.63	7445.67
6835.45	7446.23
6836.75	7455.38
6840.87	7480.8
6846.52	7483.1
6846.87	7486.03
6856.66	7486.35
6856.83	7494.5
6856.98	7495.45
6860.99	7504.87
6868.48	7509.41
6886.88	7536.64
6904.61	7566.04
6922.89	7584.21
6925.74	7591.13
6944.11	7595.58
6957.31	7602.65
6963.84	7608.46
6969.59	7622.57
6969.83	7624.67
6972.8	7636.47
6991.06	7648.42
6995.85	7648.99
7007.8	7657.65
7011.61	7661.44
7024.4	7667.21
7026.83	7669.68
7030.76	7677.68
7048.47	7711.98
7064.63	7718.02
7080.8	7743.25
7087.22	7746.85
7091.01	7749.3
7097.21	7771.29
7108.21	7783.4
7109.08	7813.73
7110.97	7824.81
7111.96	7828.92
7126.34	7843.89
7146.07	7860.03
7172.72	7860.29
7177.96	7871.26
7187.08	7886.88
7216.77	7887.54
7221.76	7914.02
7223.41	7914.93
7250.22	7922.52
7251.22	7927.15
7254.7	7929.77
7262.07	7939.51
7285.33	7945.72
7296.42	7948.85
7303.88	7964.23
7305.16	7968.92
7305.41	7971.79
7316.42	7973.2
7336.63	7973.91
7340.09	7981.06
7346.21	7988.38
7347.34	8004.25
7352.18	8012.56
7362.8	8019.75
7368.43	8022.57
7389.01	8037.86
7393.99	8038
7396.8	8038.99
7409.9	8041.35
7410.78	8044.88
7423.33	8056.67
7426.92	8093.43
7450.49	8111.72
7455.56	8113.29
7459.73	8140.81
7463.04	8147.48
7464	8156.94
7479.52	8162.49
7497.8	8165.25
7498.24	8222.86
7499.97	8240.56
7515.17	8252.39
7528.69	8255.54
7529.94	8256.21
7544.81	8279.68
7557.27	8282.92
7570.86	8284.14
7576.65	8301.94
7593.07	8303.05
7607.83	8306
7612.61	8314.53
7613.69	8317.84
7628.43	8319.09
7630.48	8324.39
7645.94	8328.17
7646.25	8329.1
7647.47	8336.17
7652.45	8338.45
7663.01	8340.35
7682.22	8354.91
7684.03	8358.29
7685.76	8378.7
7687.98	8383.88
7695.66	8398.26
7700.93	8407.39
7702.72	8410.1
7705.02	8415.95
7706.53	8424.86
7707.58	8427.51
7709.83	8430.1
7711.61	8436.25
7718.54	8446.3
7754.39	8457.7
7767.67	8476.62
7770.09	8486.23
7773.08	8487.32
7778.22	8488.99
7779.59	8499.31
7781.3	8505.05
7783.91	8523.77
7787.32	8540.47
7791.8	8547.06
7794.67	8552.38
7809.45	8556.52
7818.63	8589.32
7830.48	8596.18
7837.51	8608.89
7843.33	8614.95
7844.97	8619.3
7848.62	8661.83
7852.58	8662.58
7859.07	8669.11
7873.35	8694.18
7874.11	8708.84
7887.96	8708.97
7894.48	8712.45
7895.85	8717
7898.95	8721.56
7901.17	8731.24
7928.72	8732.07
7929.96	8748.95
7933	8753.17
7933.25	8762.37
7935.73	8785.81
7969.54	8793.16
7976.81	8837.44
7985.91	8840.69
7992.51	8852.41
7997.13	8859.12
8007.93	8866.13
8017.79	8895.66
8019.09	8897.04
8025.37	8902.62
8033.84	8925.8
8059.66	8933.16
8067.17	8936.05
8075.23	8938.98
8085.41	8940.46
8087.33	8969.73
8089.66	8973.44
8091.87	8974.62
8094.14	8989.37
8109.92	8989.79
8118.03	8993.8
8124.79	9005.92
8130.89	9013.26
8140.92	9021.83
8148.28	9022.14
8172.29	9030.44
8173.78	9033.08
8201.27	9038.35
8201.35	9054.36
8216.15	9064.49
8231.57	9067.89
8232.26	9098.12
8251.15	9135.6
8260.92	9137.59
8269.64	9140.83
8270.53	9143.52
8275.54	9146.28
8283.68	9151.65
8290.64	9158.26
8295.1	9165.13
8317.07	9175.07
8339.44	9199.36
8339.55	9232.54
8347.42	9241.51
8358.02	9243.26
8360.2	9243.94
8360.3	9256.06
8366.59	9272.37
8367.76	9278.76
8383.33	9296.47
8389.98	9323.25
8408.82	9331.6
8411.77	9347.93
8424.19	9349.07
8426.68	9356.43
8427.52	9356.47
8440.11	9367.23
8454.03	9371.96
8483.48	9384.1
8487.61	9396.33
8491.14	9405.22
8493.25	9407.76
8494.32	9409.61
8495.23	9416.4
8504.11	9421.85
8531.44	9435.58
8532.43	9445.55
8535.09	9451.22
8537.91	9457.77
8542.38	9469.68
8544.86	9471.61
8551.64	9499.17
8576.55	9502.3
8584.23	9515.88
8592.57	9526.89
8593.54	9530.95
8594.9	9533.99
8609.09	9536.05
8611.44	9537.65
8613.51	9544.44
8637.94	9554.03
8638.71	9556.57
8640.9	9574.22
8689.02	9580.15
8696.93	9599.99
8697.58	9603.71
8712.91	9606.79
8719.28	9608.4
8732.98	9611.86
8739.87	9620.86
8741.13	9623.58
8741.99	9638.1
8745.12	9645.42
8822.47	9656.56
8846.2	9687.9
8847.4	9689.41
8854.31	9695.8
8861.94	9703.27
8873.07	9703.55
8874.65	9704.68
8875.92	9713.45
8889.41	9714.4
8894.3	9720.94
8895.43	9724.48
8910.66	9735.78
8913.2	9762.36
8936.69	9767.01
8939.8	9767.52
8944.32	9768.13
8951.08	9778.87
8952.86	9780.19
8968.79	9788.13
8973.98	9791.54
8981.2	9796.27
9018.13	9802.63
9026.4	9811.61
9035.78	9814.18
9045.63	9829.97
9045.78	9840.26
9049.43	9847.11
9072.68	9853.14
9088.36	9853.95
9089.57	9878.25
9095.12	9878.79
9113.1	9884.28
9114.53	9887.52
9123.37	9903.98
9150.68	9914.13
9171.63	9919.19
9172.14	9921.18
9176.28	9924.61
9177.68	9926.48
9180.41	9953.53
9184.11	9953.65
9191.21	9968.02
9195.46	9994.97
9196.11	10009.6
9213.07	10016.8
9214.76	10026.8
9216.39	10029.6
9222.67	10038.5
9224.14	10076.3
9241.12	10085.9
9252.71	10095.7
9254.95	10104.1
9263.98	10124.9
9294.99	10125.1
9304.66	10126.6
9317.19	10134.3
9346.8	10139.9
9351.06	10170.4
9356.12	10178.3
9370.21	10190.3
9383.42	10190.8
9388.37	10199.7
9392.38	10211.1
9400.27	10238.5
9404.14	10240.1
9409.78	10259.1
9414.81	10260.8
9431.17	10270
9434.59	10279.6
9440.7	10283.8
9445.16	10287
9455.38	10291.2
9467.01	10296.3
9475.31	10304
9477.67	10308.8
9484.12	10325.5
9491.99	10328.1
9502.41	10340.5
9502.42	10347.6
9510.53	10351.5
9510.55	10353.5
9516.52	10362.8
9517.48	10367.5
9521.76	10367.6
9523.43	10376
9525.05	10382.1
9525.35	10391.1
9531.49	10407.7
9534.17	10409.1
9541.89	10411.9
9543.44	10414.4
9543.87	10419.3
9544.83	10424.1
9565.12	10429.4
9573.79	10443.5
9574.37	10462.7
9579	10468.3
9580.93	10469.5
9581.63	10485.2
9584.83	10506.9
9594.4	10526.4
9603.35	10542.5
9619.12	10551.1
9620.55	10565.4
9623.75	10576.5
9644.13	10577.1
9648.47	10585.1
9652.13	10588.7
9655.7	10613.3
9668.49	10619.8
9668.89	10624.7
9669.45	10630.9
9673.93	10664.4
9696.97	10669.1
9699.66	10672
9719.62	10692.2
9725.21	10695.2
9726.84	10703.7
9741.24	10704.1
9749.45	10714.1
9770.17	10714.3
9787.45	10725.4
9789.63	10735.4
9789.74	10761.5
9796.86	10764.9
9808.45	10783.4
9808.65	10792.5
9850.34	10802.1
9854.15	10803.4
9861.41	10820.3
9871.5	10847.7
9888.63	10850.1
9914.18	10851.6
9922.85	10852.7
9926.73	10855.8
9934.32	10870.7
9934.33	10882
9947.86	10882.8
9950.06	10883.3
9955.74	10889.1
9958.96	10907.4
9963.14	10909.2
9985.07	10929.4
9990.49	10939.6
10007.7	10964
10017	10973.8
10021.7	10974.9
10023.4	10977.8
10034.6	10988.6
10063.2	11006.2
10063.9	11071.1
10082.4	11075.8
10087.9	11076.1
10094.6	11086.7
10100.7	11104.2
10125.6	11104.6
10127.9	11131.1
10136.1	11143.6
10136.2	11179.3
10137.1	11187
10138.7	11192.5
10140.1	11199.5
10151.3	11203.9
10154.3	11211.3
10168.8	11217
10170.3	11224.6
10174	11261.3
10175.1	11262.4
10180.9	11294.9
10183.2	11304.2
10184	11312.7
10186.2	11315.7
10197.3	11323.4
10210.7	11377
10221.3	11400.9
10224.9	11405.9
10226	11414.7
10226	11432.1
10230.6	11432.4
10232.2	11434.5
10237.5	11435.7
10248.4	11439.7
10253.1	11446
10260.2	11448
10267.7	11459.4
10269	11472.6
10276.3	11485.3
10276.7	11491.1
10277.2	11491.4
10287.8	11506.4
10292.7	11515.9
10294.6	11536.8
10302.2	11563.7
10302.9	11565
10306.4	11568.3
10310.1	11578.9
10316.2	11601.6
10323.3	11620.1
10327.4	11621
10330.5	11638.5
10332.9	11651.3
10333.4	11665.9
10333.6	11674.6
10338.1	11684.8
10349.5	11689
10354.1	11699.4
10354.2	11706.4
10361.7	11731.6
10363.6	11732.9
10372.6	11744.4
10373.6	11751.2
10381.7	11758.6
10395.6	11778.2
10396	11784.6
10397.7	11793.6
10405.9	11795
10407.6	11796.8
10419.7	11798.7
10434.2	11826
10445.6	11834.7
10458.4	11837.3
10484.8	11855.1
10486.3	11878.7
10494.7	11882.8
10501.3	11897
10508.3	11918.1
10511	11924.5
10512.5	11936.3
10514.6	11946.7
10514.8	11972.6
10535.8	11974.7
10538.8	11987
10550.8	12023.7
10574.2	12026.2
10576.4	12027.4
10590.1	12031.5
10595.7	12033.3
10607	12050.7
10620.9	12060.7
10641.2	12070.4
10647.5	12096.5
10662.1	12114.3
10664.2	12127.9
10667.2	12134.4
10668.6	12135.1
10670	12168.9
10679.8	12178
10680.5	12216.6
10681.4	12219.5
10695.9	12224.5
10707.3	12225.1
10707.3	12226.4
10719.6	12227.5
10733.7	12236.4
10735.5	12251.5
10736.7	12270.8
10764.6	12282.3
10768.9	12286.9
10770.6	12311.6
10786.9	12313.8
10802.6	12314.9
10805.4	12316
10841.3	12336
10846.6	12345.5
10859.4	12349.5
10886.8	12362.2
10896.2	12366.5
10899.6	12374.2
10904.8	12384.5
10916.6	12385.7
10918.5	12393.4
10922.8	12410.9
10924.8	12416.8
10928.9	12419.9
10947.7	12428.7
10960	12436
10963.8	12450
10971.9	12454.9
10980.3	12461.2
10982.6	12464.6
10987.9	12471.1
10989.5	12476.2
11010.9	12478.2
11018.8	12478.7
11021.9	12481.1
11039.5	12509
11081	12535.8
11081.3	12537.7
11083.6	12540
11086.5	12558.9
11091	12567.4
11095.6	12568.7
11106.9	12570.5
11107.5	12577.9
11117.4	12580.6
11119	12588
11134	12595
11136.1	12613.4
11139.5	12629.2
11150.2	12635.9
11185	12659.6
11188.6	12659.6
11197.4	12663.5
11205.3	12668.8
11206.1	12672.1
11208	12676.6
11209.8	12686.7
11219.4	12704.1
11220	12710.4
11244.7	12715.7
11253.3	12716.8
11269	12719.1
11278.4	12721.1
11283.9	12739.2
11286.4	12746.2
11302.2	12775
11308.2	12783.5
11309.8	12796.8
11319.4	12804.6
11340.9	12806.8
11353.2	12838.1
11384.6	12845.4
11406.1	12846.7
11411	12851.4
11411.3	12872
11411.9	12878.5
11438.8	12880.9
11458.4	12894.4
11466.3	12896.6
11478.4	12918.5
11479.1	12924
11481.7	12939
11486.3	12948.8
11491	12949.9
11500.3	12956
11501	12969.6
11501.5	12995.4
11510	13008.6
11510.5	13023
11515.1	13032.5
11520.9	13040.8
11534.2	13059.8
11541.6	13061.7
11542	13065.1
11549.3	13074.1
11556	13078.1
11574	13103.9
11575.1	13120.6
11576.6	13131.6
11584.5	13140.5
11611	13148.5
11611.8	13179.1
11627.3	13180.7
11637.3	13190.5
11647.3	13195.2
11657	13198.6
11657.1	13205.3
11668.8	13208.7
11675.2	13218.6
11681.8	13227.8
11688.2	13228.2
11710.7	13234.3
11721.8	13241.4
11722.8	13242.9
11733.4	13251.4
11747.4	13264.9
11749.7	13270.1
11760.9	13272.2
11770.5	13279.4
11776.5	13280.7
11791.5	13292.8
11803.3	13300
11813.8	13300.9
11817.5	13310.8
11830.5	13314.9
11830.5	13320.1
11835.6	13321.9
11836.6	13333
11842.4	13343.3
11865.1	13353.8
11866.6	13359.9
11890.3	13361.1
11902.6	13374
11907.5	13384
11915.3	13390.6
11916.3	13392.1
11919	13398.4
11924.7	13400.6
11925.7	13405
11934.1	13406.1
11934.3	13420.9
11940.7	13433.5
11941.3	13436.8
11957.6	13445.8
11963.2	13450
11969.5	13452.1
11976.8	13454.9
11979.9	13469.3
12004.1	13483.1
12009.6	13494.6
12040.3	13505.3
12058	13509.2
12070.7	13524.8
12094.9	13527.4
12099	13531.6
12114.1	13541
12117.8	13541.9
12130.7	13546.7
12143.3	13554.4
12145.2	13564.9
12150.2	13567.3
12155.2	13576.3
12165.4	13586.3
12203.4	13589.2
12209.2	13603.2
12218.3	13606.7
12218.8	13608.4
12227.3	13614.5
12253.8	13622.8
12259.7	13626.9
12269.7	13632.2
12271.8	13633.2
12274.7	13636.5
12281.4	13644.2
12288.2	13649.9
12289.5	13658.7
12295.6	13683.2
12301.6	13696.4
12313.4	13712
12313.5	13730.5
12330.5	13746.1
12332.2	13750.8
12333.4	13756.8
12344.3	13757.6
12344.6	13766
12344.9	13786.8
12351.8	13809
12376	13809
12385.8	13814.3
12394.4	13836.3
12403.1	13840.1
12408.3	13841.7
12410.2	13842.8
12411	13856.5
12414	13888.5
12419.9	13903.5
12420.2	13916.5
12421.6	13919.1
12431.6	13925.8
12436.8	13927.3
12437.2	13929.7
12440	13933.5
12440.4	13935.8
12449.3	13956.8
12450.4	13967.2
12470.9	13986.5
12484.8	13993.7
12495.6	13997.5
12501.2	14002.4
12505	14020.6
12505.4	14032.4
12518.5	14037.1
12520.6	14046.5
12526.8	14079
12529.1	14084.6
12534.5	14104.9
12560.5	14106.2
12568.8	14122.1
12575.9	14126.9
12596.5	14146.2
12598.7	14173.5
12603.2	14179
12605.8	14179.5
12615.9	14190.9
12626.1	14191.2
12630.6	14192.1
12631.8	14206.5
12652.7	14213.6
12655.3	14218
12676.6	14231.6
12683.7	14233.5
12707.2	14238.8
12711.9	14247
12716.8	14258.2
12720.5	14268.7
12732.4	14283.3
12737.4	14288.6
12744.2	14297.6
12747.8	14312.5
12750.8	14313.9
12751	14317.7
12765.7	14327.4
12796.1	14339.6
12797.9	14342.1
12801.1	14357.1
12808.7	14373.5
12813.5	14375.6
12818.5	14382.6
12819.3	14392.2
12826.6	14400
12827.1	14405.4
12828.9	14414.9
12833.8	14430.8
12834.4	14433.5
12847.2	14454.6
12887.9	14469.6
12888.8	14469.8
12897.3	14471.1
12906.6	14471.2
12907.7	14493.9
12911.6	14499.7
12912.7	14524.4
12920.3	14529.1
12936.6	14529.4
12938.5	14532.9
12938.8	14556.1
12949	14557.8
12954.4	14558.9
12956.7	14566.9
12976.8	14568.1
13001.1	14574.1
13007.5	14575.7
13024.7	14599.2
13027.6	14617.1
13032.2	14654.8
13032.5	14664.1
13042.2	14672.1
13051.2	14685.8
13059.8	14697.5
13066.7	14713.4
13075.7	14714.1
13081.6	14728.4
13092	14751.9
13098.9	14769
13105	14785.5
13113.9	14807.9
13124.3	14819.4
13128	14827.2
13138.2	14838.8
13142.6	14839.3
13145.2	14848.6
13157.4	14856.2
13160.8	14859
13163.3	14861.9
13164.1	14866.2
13175.5	14876.1
13175.6	14880.4
13188.7	14881.5
13218	14886.7
13218.9	14889.8
13223.1	14899
13229.6	14902.7
13252.6	14905.6
13255.8	14911.9
13273.6	14927
13274.5	14945.9
13303.5	14947.6
13309.5	14952.9
13315.1	14956.4
13323	14960.7
13336.5	14962.9
13337.5	14965.9
13347.3	14975.7
13348.2	14984.7
13353.3	15007.4
13364.8	15012.4
13366.6	15012.7
13381.9	15019.7
13385.6	15035.1
13388.7	15041.5
13391.2	15045.6
13391.3	15056.5
13406.9	15069.9
13409.4	15091.8
13431.3	15106.6
13434.6	15118.2
13436.8	15118.9
13437.8	15126.5
13456.6	15128.6
13468.2	15134.4
13468.6	15140.5
13475.4	15156.9
13495.7	15157.8
13498	15159.1
13511.4	15167.4
13512.9	15178.3
13518.4	15191.5
13523.4	15202.9
13525.3	15214.7
13533.7	15216.4
13544.1	15222.5
13544.5	15225.2
13572.4	15236.7
13575.1	15240.2
13606.5	15246.3
13606.6	15251.4
13611.8	15266.3
13613	15271
13621.3	15271
13638.8	15274.9
13653.8	15277.9
13655.8	15286.1
13658.6	15302.1
13662.8	15302.1
13675.9	15340.3
13678	15343.4
13679	15357.6
13699.3	15374.3
13708.4	15376.1
13711.6	15383.8
13721.9	15392.4
13731.1	15408.6
13737.1	15408.6
13755.6	15410.9
13757.9	15411.7
13762.8	15430.5
13763.2	15435.8
13765.2	15460.1
13767.1	15463.2
13769.1	15469.7
13771.8	15473.5
13777.4	15475.5
13789.8	15487.5
13810	15490.4
13827.9	15499.9
13846.7	15530.6
13852.6	15546.7
13867.2	15565.2
13868.5	15588
13868.5	15588.9
13869.3	15590.6
13878.9	15604.5
13881.4	15620
13881.7	15622.6
13883.9	15638.6
13901.4	15640
13902.2	15649
13926.3	15650.6
13931.4	15672.7
13952.6	15673.1
13958.8	15699.5
13968.5	15703.4
13995.4	15708.7
14018.2	15709.8
14020.1	15716.5
14028.3	15719.9
14032.3	15719.9
14033.3	15722.5
14035.1	15723.6
14047.3	15725.7
14050.8	15735.3
14077.9	15749.9
14104	15750.3
14105.3	15768.6
14117.5	15786.3
14122.7	15789.1
14128.4	15794
14135.8	15796.3
14144.5	15801.3
14145.8	15806.5
14158.1	15817.5
14162.5	15830.2
14178.8	15836.3
14186.1	15837.5
14194.8	15851.4
14198.3	15860.3
14202.2	15863.9
14213.1	15866.8
14217.1	15866.8
14233.9	15868.6
14244.8	15869.2
14255.3	15887.2
14263.7	15889.4
14268.2	15898.7
14275.9	15914.1
14285.7	15922.6
14291.1	15931.5
14304.4	15936.4
14307.5	15936.7
14320.9	15940.2
14327	15948.8
14334.8	15956.9
14346.9	15976.9
14365.2	15995.3
14367.8	16000.3
14392.4	16005.7
14406.7	16044.3
14409.7	16049
14411.5	16065.9
14412.5	16085.3
14430.5	16098.8
14431.3	16100.2
14437.7	16105.5
14447	16131.2
14447.2	16148.3
14456.6	16175.6
14458.2	16179
14467	16191.9
14471.9	16199.1
14477.2	16216.3
14484.6	16217.2
14488.3	16218.2
14489.3	16222.5
14500.5	16225.3
14503.3	16241.7
14504.3	16245.9
14520.9	16274.3
14522.8	16280.8
14537.5	16284.3
14547.8	16291.4
14567.1	16296.7
14584.7	16317
14585.6	16321.1
14606.2	16327.7
14617	16329.4
14625.9	16344.1
14627.4	16357.1
14631	16375.5
14634.1	16393.4
14637.8	16395.4
14644.8	16396.7
14645.8	16409.2
14656.6	16419.6
14665.9	16439.3
14668.1	16441.4
14696.1	16450.8
14703.4	16462.3
14710.6	16474.8
14713.7	16482.3
14753.6	16489.4
14763.1	16499.2
14791.7	16507.3
14795.2	16520.5
14801.3	16527.8
14807.8	16534.1
14830.3	16536.8
14839.9	16547.8
14842.9	16549.8
14845.6	16551.8
14846.8	16562
14881.8	16562.8
14883.9	16565.5
14890.5	16574.8
14900.3	16575.3
14915.5	16576.5
14954.4	16591.3
14982	16636.2
14985.1	16637
14991.1	16640
14993.5	16660.9
15022.2	16675.2
15025.8	16675.3
15037.7	16684.2
15038.6	16695.3
15044	16717.8
15045.6	16737.7
15048.4	16753.3
15076.7	16785.8
15088.7	16798.8
15092	16805
15109	16816.2
15116.4	16817.7
15131.8	16818.1
15135.9	16821.3
15145.7	16837.7
15156.7	16845.6
15160	16852.2
15160.1	16875.3
15163.5	16876.8
15164.9	16884
15172.5	16885.2
15186.4	16894.9
15204.8	16916.1
15206.4	16966.5
15223.6	16975.1
15224.7	16997.2
15269.9	17012.2
15273.9	17015.3
15279.6	17018.6
15281.3	17036.3
15289.3	17036.8
15294	17037.2
15301.5	17038.5
15336.5	17053.3
15340.4	17069.6
15357.8	17071.3
15362.1	17080.6
15362.7	17084.6
15368.2	17088.1
15371	17099.3
15371.7	17109.8
15386.8	17127
15391.2	17141.4
15404	17152.4
15410.1	17156.2
15429.2	17170.8
15435.1	17193.5
15435.1	17205.5
15438.5	17206.9
15439.8	17225.4
15486.1	17227.3
15499.7	17250.9
15501.1	17255
15508.9	17279.4
15511	17283.6
15515.3	17294.8
15520.8	17341.8
15524.5	17362.4
15530	17379.4
15539.8	17384.1
15541.7	17391.6
15545.6	17401.1
15546.7	17402
15555.9	17402
15575.3	17416.1
15575.7	17420.7
15576.4	17425.8
15580.7	17440.5
15602.4	17441.3
15606	17449.1
15608.1	17450.7
15608.4	17451.3
15622.9	17452.4
15638.9	17480.4
15643.6	17481.3
15647.2	17484.5
15649.3	17488.2
15654.6	17494.1
15663.7	17498
15668.8	17502.1
15676.7	17523.4
15682.8	17525.5
15684	17569.9
15686.2	17584.7
15688.4	17600.1
15694	17605.1
15713	17614.7
15719	17617.7
15729.1	17637.7
15730.5	17647.9
15731.6	17659.5
15734.1	17665.7
15739.4	17696.8
15741.6	17702
15741.7	17722.3
15751.8	17724
15753.9	17729
15758.9	17742.9
15761.3	17753.1
15767.7	17764.3
15774.9	17773.5
15776.3	17777.8
15777.9	17780.8
15779.7	17783.9
15780.3	17788.7
15784.7	17811.3
15800.8	17849.4
15802.1	17868.7
15805.2	17873.8
15819.4	17884.4
15827.2	17894.7
15830.9	17895.9
15841	17897.2
15842.3	17899
15845.8	17899.4
15854	17905.9
15859.4	17906.1
15864	17913.3
15867.6	17915.2
15876.6	17919
15876.7	17923.9
15895.1	17931.5
15899.3	17931.9
15900.3	17937.7
15927	17945.1
15935.3	17952.4
15939.5	17980.3
15945.7	17987.7
15962.6	18007
15963.2	18008
15974.2	18012
15976.7	18035.4
15977.5	18040.2
15979.2	18048.9
16000.6	18060.9
16005.8	18065.4
16010.2	18085
16020.2	18089.3
16028	18099.3
16029.7	18131.2
16037.4	18133.1
16047.1	18135.8
16047.2	18156.1
16051.1	18161
16059.4	18164.5
16061	18169.9
16061.6	18178.8
16076.2	18182
16078.4	18190.7
16087.7	18191.8
16107.9	18216
16116.8	18216.1
16117.3	18217.1
16122.1	18223.9
16132.5	18241.3
16135.9	18242.9
16137.1	18243.1
16142	18249.3
16163.1	18250.1
16164.2	18255.1
16167.2	18267.8
16174.8	18269.8
16177.4	18285.3
16178.1	18286.3
16179.6	18287.1
16182.6	18297.8
16203.5	18306.8
16204.5	18324
16221.7	18327.3
16221.9	18329.8
16222.1	18332.4
16249	18333.1
16254.4	18337.8
16259.2	18357.7
16264.6	18365.1
16278.3	18373.7
16288.4	18398.7
16291.7	18404.6
16296.8	18412.8
16297.9	18414.3
16302.1	18416.7
16303.9	18419.8
16306.9	18428.1
16326.4	18441.8
16327.3	18442
16342.9	18452.6
16344.4	18475
16353.9	18481.5
16358	18485
16374.8	18488
16383.9	18491.3
16391.9	18492.5
16400.4	18503.4
16437	18509.7
16443.3	18521.1
16445.8	18523.4
16450.3	18540.5
16452	18548.7
16461.7	18553.7
16483.3	18557.8
16483.7	18564.8
16489	18565.3
16492.3	18569.7
16496.7	18578.8
16513	18587.2
16515.7	18590.6
16524.5	18591.8
16531.1	18601.7
16563	18603.8
16567.9	18605.7
16576.2	18607.9
16579.8	18617.6
16595.2	18631.5
16596.5	18648.9
16606.9	18655.4
16611.9	18669.5
16640.4	18674.3
16647.3	18676.3
16650.2	18679.3
16670.9	18683
16674.4	18688.1
16679.6	18712.1
16684.5	18726
16687.3	18730.2
16689	18740.9
16693.9	18741.1
16695.3	18750.4
16702.7	18753.5
16712.4	18756
16738.1	18789.9
16750.1	18792.8
16759.8	18794
16760.4	18794.9
16782.3	18809.4
16789.4	18818.2
16804.6	18819.5
16807.3	18827.6
16814.3	18830.7
16820.3	18841.1
16824.2	18854.5
16831.3	18858
16838.1	18861.8
16838.2	18873.5
16851.5	18890.4
16867.8	18904.4
16872.6	18904.5
16888.5	18905.9
16910.6	18912.9
16934.9	18913.9
16935.2	18922.2
16941.2	18923.8
16969.5	18938.2
16977.8	18947.8
17013	18960.2
17016.1	18975.8
17022	18990.5
17025.4	19005.1
17043.3	19007.4
17053.6	19012
17055.2	19024.4
17101.9	19044.2
17104.6	19048.2
17105.3	19050.5
17119	19072.7
17127.1	19076.5
17131.4	19080
17136.7	19082.2
17151.4	19089.3
17152.4	19112.5
17152.9	19117.1
17154	19126.5
17155.7	19128.8
17164.5	19169.3
17179.3	19182.7
17186.8	19186.2
17189.5	19213.6
17193.9	19234.2
17205.5	19247
17207.1	19257.8
17218.6	19274.3
17223.4	19281.7
17232.7	19298.3
17244.4	19303.3
17247.4	19312.4
17252.6	19313.8
17259.5	19318.7
17261.7	19324
17265.3	19329.3
17266.8	19334.5
17268.2	19349.4
17272	19367.8
17313.5	19377.3
17320.2	19389.9
17321.1	19395.9
17344.9	19395.9
17361.8	19399.7
17367.8	19416
17369.2	19440.5
17369.2	19486
17369.5	19494.6
17372	19495.9
17379.4	19497.1
17394.5	19503.7
17402	19515.9
17402.3	19523.7
17414.7	19540.1
17417.5	19552.3
17436.8	19558.8
17437.1	19565.3
17464.8	19568.4
17468.5	19572.7
17480.6	19580.5
17484.5	19596.5
17516.9	19605.7
17542.7	19635.9
17565.1	19659.2
17566.4	19659.2
17566.7	19663.9
17573.8	19671.6
17579.3	19682.8
17584.7	19707.2
17586	19712.8
17631.7	19751.7
17633.5	19769.2
17658.2	19770
17664	19783.3
17671.4	19797.7
17677.6	19802.4
17678.1	19803.9
17688.5	19806.4
17690.8	19810.6
17694.6	19818.9
17697.5	19864.7
17698.3	19881.1
17708	19887.2
17719.7	19893.6
17740.8	19900.1
17744.8	19900.4
17753.3	19939.2
17764.1	19942.1
17765.8	19955.8
17775.3	19963.1
17776.2	19964.3
17789.5	19969.5
17796.2	19969.6
17805.7	19986.6
17806.7	19987
17810.5	19994.5
17824.2	19999.5
17824.6	20001.7
17842.3	20011.9
17850.5	20014.8
17851.2	20020.7
17857.1	20027.9
17866.7	20029.4
17869.9	20035.3
17875.5	20035.5
17883.5	20053.1
17887.9	20081.8
17900.7	20087.7
17908.2	20113.7
17928.9	20115.8
17929	20129.5
17931	20129.6
17943.1	20144.2
17976.9	20144.2
17977	20144.4
17994.6	20171.7
18016.2	20184.4
18028.2	20188.2
18031.1	20199.1
18041.4	20200.4
18050	20212.4
18050.3	20216.4
18061	20224.1
18067.8	20225.5
18085.4	20247
18112.2	20250.2
18114	20254
18118.8	20255.5
18143.5	20317.2
18145.2	20322.1
18160.5	20329.4
18166.3	20340.8
18174.8	20345.5
18178	20368.6
18187.9	20383.1
18194.7	20383.3
18196.4	20384.9
18202.3	20394
18203.4	20415.1
18217.3	20426.5
18219.1	20451.1
18219.2	20458.3
18224.3	20460.2
18233.9	20487.5
18255.8	20488.2
18285.4	20488.6
18287.6	20504.3
18291.7	20514.2
18305.9	20516.5
18307.7	20545.1
18317.5	20565.4
18336.6	20588
18344.2	20615
18345.4	20615.2
18351.6	20621.3
18354.6	20624.1
18368.8	20637.4
18372.5	20651
18386.1	20667.1
18391.7	20685.2
18403.6	20705
18448.9	20707.2
18451.8	20717.2
18460	20735.8
18462.7	20739.6
18465.8	20739.7
18477.1	20748.3
18484.7	20755.1
18484.8	20755.4
18485	20757.8
18485.9	20789.4
18488.2	20790.1
18515.2	20794.5
18524.1	20802.9
18528.9	20823.6
18554	20871
18560.2	20871.8
18566.8	20876.4
18578.6	20880.2
18599.3	20882.3
18605.9	20887.6
18613.2	20895.5
18634.1	20896.4
18644.5	20906.7
18653	20923.4
18654	20931.8
18667.5	20945.5
18668.3	20962.5
18677.1	20970
18678.6	20976.8
18678.6	20982.1
18688.5	20982.2
18698.1	20998.6
18704.4	21007.9
18708.6	21023.1
18721.1	21041.9
18723.6	21056.1
18732.2	21098.8
18741.7	21117.7
18743.6	21139
18755.1	21156.1
18758.5	21165.6
18759.1	21169.2
18764.7	21175.1
18770	21179.5
18771.7	21183.5
18776	21184.1
18798.6	21187
18812.7	21189.4
18814.3	21192.4
18830.4	21192.8
18838.4	21195.8
18839.7	21205.2
18848	21214.3
18851	21218.7
18869.9	21239.6
18881.2	21242.6
18896.5	21253.1
18905	21268.6
18928.4	21269.7
18950.7	21276.2
18963.9	21285.9
18968.3	21292.9
18987.3	21301
18987.7	21304.4
19005.9	21324.3
19016.1	21328.3
19023.5	21334
19031.9	21343.5
19032.7	21349.1
19042.5	21359.3
19055.8	21362.7
19059.1	21366.2
19059.8	21369.6
19066.1	21371.5
19066.6	21448.3
19075.9	21449.2
19084.2	21454.6
19093.5	21460.3
19095.2	21463.3
19098.8	21476.5
19102.8	21485.8
19109.6	21490.2
19110.7	21500.9
19113.6	21503.6
19126.6	21504
19136.1	21505.1
19150.6	21543.5
19159.1	21557
19161.1	21559.3
19168.4	21559.8
19176.8	21561.1
19180.4	21563.4
19181.2	21564.6
19186.1	21567.5
19187.2	21586.7
19190.6	21608.2
19200.1	21625.3
19224.3	21641.8
19230.3	21653.4
19239.9	21662.3
19251.1	21686.1
19251.5	21706.5
19257	21712.1
19284.3	21733.5
19287.9	21754.6
19305	21757.8
19305.7	21767.8
19329.8	21780.8
19339.4	21799.7
19340.4	21812.1
19340.4	21815
19340.5	21824.9
19355.2	21829.4
19355.9	21830.1
19359.1	21854
19377.8	21861.5
19379.2	21894.9
19384.2	21915.1
19393.1	21915.5
19416.5	21920.1
19424.2	21923.8
19430.4	21925.7
19440.7	21934.2
19447.6	21942.4
19459.5	21956.7
19469.7	21967.8
19477.6	21978
19498.7	21980.7
19505.2	21984.1
19513.6	21987.3
19516.9	21991.7
19525.7	22001
19545.1	22030.3
19547.2	22044.5
19578.6	22060.4
19580.3	22060.9
19595.2	22068.1
19597.2	22072.1
19598.5	22094.4
19603.9	22105.9
19604.7	22108.5
19615.1	22110.9
19625.1	22131.3
19632.6	22133.3
19637.3	22141.6
19653.3	22143.9
19656	22154.6
19660.6	22167
19672.7	22177.6
19679.4	22179.9
19680.9	22182.1
19696.8	22215.1
19702.4	22227
19703.3	22258.1
19704.4	22268.8
19716.1	22284.8
19722.6	22287.8
19722.6	22313.5
19728.9	22331.3
19743.6	22339.7
19757.9	22360.3
19767.3	22384.2
19770.4	22393.5
19776	22399.4
19787	22403
19793.4	22417.1
19796.7	22424.4
19805.7	22430.2
19808.6	22448.3
19810.2	22467.1
19812.7	22487.1
19824.5	22487.6
19845.9	22490.5
19860.7	22493.4
19863.3	22495.8
19865.2	22499.1
19865.4	22508.7
19871.2	22513.9
19877.1	22515.6
19888.5	22518.1
19901.1	22547.2
19910.6	22558.6
19914.3	22559.3
19992.6	22587.4
19996.3	22590.7
19998.2	22597.2
20000.6	22599.4
20004.2	22600.6
20015.2	22649
20037.2	22674.6
20053.8	22695
20064.1	22696
20065.4	22716.3
20095.7	22722.3
20096.4	22754.5
20108.5	22785.6
20110.1	22803.8
20158.5	22804.8
20166.2	22809.9
20167.2	22816
20201.6	22819.8
20209.1	22879.2
20211.3	22882.4
20212.8	22883.4
20238.3	22891.9
20256.2	22896.9
20259.1	22917.2
20268.5	22921.8
20277.7	22923.3
20288.4	22932.3
20306.2	22934.5
20306.9	22952.6
20311.7	22968.5
20315	23029.6
20323.2	23036.2
20326	23044.8
20327.1	23048.1
20344	23048.7
20354.3	23083.6
20374.6	23116.6
20386.9	23124.7
20399.4	23127
20401.5	23136.5
20401.7	23147.9
20414	23150.2
20434.2	23163.7
20438.6	23197.8
20454.3	23211.3
20466.6	23213.9
20497.8	23214.5
20507.6	23217.5
20514.7	23225.1
20535.8	23249.8
20538.8	23250.7
20542.4	23251.3
20545.8	23267
20566.1	23277.6
20591.9	23283.4
20609.4	23284.1
20615.4	23298
20616.2	23325.6
20619.2	23328.1
20631.8	23328.9
20655.9	23332.1
20656	23335.5
20657.7	23340.3
20662.6	23355.9
20664	23365.6
20673.5	23369.3
20682.8	23373.6
20693.9	23379.9
20695	23384.1
20699.3	23408.7
20703.1	23410
20720.6	23410.8
20721	23421.9
20737.9	23422.2
20741.2	23422.6
20741.9	23456.5
20750.5	23466.1
20753.3	23471.9
20756.2	23490.3
20763.9	23493.5
20771.4	23506.2
20779.7	23509.2
20783.4	23515.8
20783.6	23524.8
20799.8	23547
20802.3	23563.8
20810.3	23572.6
20814.1	23591.6
[truncated: 11,635 more rows]

## Sheet: Figure 1g+h
Figure 1g+h
DIA Retention time	DIA moving average	DDA Retention time	DDA moving average
0.041989	20150.6	0.053554	44767
0.042583	20246.4	0.054146	42324.2
0.043181	21684.9	0.057636	38942.1
0.043774	21285.9	0.058233	37233.8
0.044385	20554.6	0.05884	35458.9
0.044985	19978.9	0.05944	34460.4
0.045581	20225.6	0.060034	33603
0.046177	20043.7	0.167	32593.3
0.046774	20144.8	0.17865	31807.5
0.047372	19547.5	0.29758	31185.3
0.04797	19140.9	0.32843	29278.3
0.04857	19084.1	0.32947	28689
0.049168	19434.9	0.33006	28302.6
0.049774	19318.8	0.33067	27978.8
0.050374	19129.5	0.33127	27539.6
0.050977	18899.9	0.33187	26941.8
0.051577	18601.9	0.33247	26173.4
0.052179	18720.6	0.33307	24777.4
0.052781	19144.7	0.33366	23664.1
0.053385	19227	0.33426	23631.2
0.053987	19302.5	0.33486	23369.4
0.054591	19283.2	0.33546	24396.3
0.055197	19072.8	0.33927	24448.9
0.055802	19176.3	0.33986	23871.9
0.057272	19171.4	0.42424	24074.3
0.057876	19091	0.48562	26668.9
0.058485	19089.4	0.50856	29041.6
0.059093	19062.3	0.50916	32400
0.059704	19035	0.51302	34460.6
0.060312	19139.9	0.51362	36158.4
0.060922	19263.2	0.51422	36936.7
0.061533	19343.2	0.51481	37481.4
0.062143	19448.8	0.51859	38367.6
0.062756	19484.1	0.51921	39198.1
0.063368	19543.6	0.51981	40304.3
0.063981	19554.8	0.5204	40563.2
0.064595	19461	0.52099	40323
0.06521	19372.4	0.52477	40899.2
0.065824	19346.2	0.52536	41476.7
0.066441	19364.7	0.52595	41806
0.06707	19480.7	0.52655	41466.7
0.067691	19570.4	0.52716	41563
0.06831	19570.1	0.52777	42742
0.068929	19643.5	0.52836	43461.2
0.069549	19661.1	0.52895	43468.8
0.07017	19715.3	0.53273	43134.5
0.070791	19762.5	0.53332	43223.9
0.071412	20506.7	0.53393	41920.6
0.077404	20958.3	0.53453	42031.1
0.078	20938.4	0.53513	42177.7
0.078593	22341.3	0.5389	42103.2
0.079189	22260.6	0.53949	42236.2
0.079785	20591.3	0.54008	42743.6
0.080389	20517.9	0.54068	42773.9
0.080989	20503.3	0.54445	42386.6
0.081587	20981	0.54505	42412.7
0.082183	20830	0.54565	43282.9
0.082781	20645.5	0.54624	43093
0.083379	20061	0.54685	43131
0.083979	20334.4	0.5506	43059.3
0.084577	20679.6	0.5512	43027.2
0.085179	20832.5	0.5518	43178.4
0.085777	20754.5	0.55239	43406.1
0.086379	20522.5	0.55299	43441.1
0.086981	20177.8	0.55679	43440.7
0.087583	20156.4	0.5574	43556.1
0.088185	20482.1	0.56121	43630.2
0.088789	20390.2	0.56181	43847.1
0.089391	20324.4	0.56562	44498.9
0.089995	20175.8	0.56672	44114.4
0.090602	19917.7	0.58203	44084.3
0.091206	19958.6	0.6587	42935.3
0.092679	19947.7	0.6593	43866.6
0.093283	19762.9	0.67069	43279.5
0.093891	19766.5	0.67129	44008.4
0.094499	19711.8	0.6719	41543.4
0.095114	19697.4	0.68312	39011.7
0.095727	19758.9	0.73706	35437.8
0.096347	19763.9	0.75631	33605.9
0.096958	19765.1	0.75691	32082.2
0.097568	19659.1	0.79126	31478
0.098181	19620.5	0.79916	30522.5
0.098793	19617	0.83402	29642.5
0.099406	19643.8	0.83463	29817.1
0.10002	19604.5	0.88459	28256.9
0.10063	19564.8	0.90788	29257.7
0.10125	19585.3	0.90848	29414
0.10187	19654.4	0.92778	28869.7
0.10248	19665.2	0.93986	28612.5
0.10311	19656.5	0.99014	28183.5
0.10373	19739.5	1.0019	27802.7
0.10436	19755.6	1.0025	29092.6
0.10498	19810.7	1.01	27982.7
0.1056	19903.4	1.011	27166.2
0.10622	19906.5	1.0116	27743.7
0.10685	20871.5	1.0122	31796.3
0.11244	21489	1.016	32804
0.11304	21518.7	1.0166	35413.9
0.11363	24480.4	1.0204	36890.6
0.11423	24407.7	1.021	37966.8
0.11482	23042.3	1.0248	38826
0.11542	22582.7	1.0254	39041.5
0.11602	22823	1.026	38637.9
0.11661	22753.8	1.0266	38917.8
0.11721	22882.9	1.0304	38915.7
0.11781	22283.8	1.031	39912.7
0.11841	21946.4	1.0316	40189
0.11902	21918.3	1.0354	40756.6
0.11962	22374.9	1.036	41488.8
0.12022	22220.9	1.0366	41473.3
0.12082	22239.5	1.0372	41717.3
0.12142	22024.1	1.0411	41691.5
0.12202	21730.4	1.0416	41718.9
0.12262	21753.6	1.0422	41956.1
0.12322	22128.5	1.0428	41990.6
0.12383	22156.7	1.0434	42397.8
0.12444	22774	1.0473	42356.8
0.12504	22714.5	1.0479	42352.5
0.12565	22341.7	1.0484	42195.7
0.12625	22478.4	1.0522	41733.8
0.12772	22502.2	1.0528	41922.1
0.12834	22444.8	1.0566	42175.7
0.12895	22416.9	1.0572	42005.2
0.12956	22488.1	1.061	43071.8
0.13016	22492	1.0616	42262.5
0.13077	22542.1	1.0654	42049.3
0.13138	22635	1.066	42344.1
0.13199	22662.5	1.0698	42418.1
0.1326	22648.3	1.0709	42240.3
0.13322	22559.7	1.0715	42604.4
0.13383	22594.3	1.0868	43802.4
0.13444	22575	1.172	44340.9
0.13507	22483.6	1.1762	44914.8
0.13569	22460.9	1.1842	43789
0.1363	22427.3	1.2192	43872.8
0.13692	22486.4	1.2385	42626
0.13753	22498.1	1.2616	42340
0.13815	22576.3	1.2622	42213.4
0.13877	22566.3	1.2628	41708.1
0.13939	22530.9	1.2634	41951.2
0.14001	22440	1.264	41929.5
0.14063	22348.1	1.2753	40950.9
0.14125	22248.5	1.2865	40884.7
0.14187	23151.1	1.2978	40841.9
0.14749	23936.6	1.2984	40360.6
0.14809	24082.7	1.299	36091.8
0.14868	27254.2	1.2996	36318.5
0.14927	27400.7	1.3034	35364.3
0.14987	24449.5	1.338	34447.9
0.15047	24468.9	1.3386	34676.9
0.15107	24433.2	1.3881	35423.4
0.15167	25149.3	1.4119	34915.1
0.15227	25266.5	1.4125	35176.8
0.15287	25084.4	1.443	34679
0.15347	24558	1.4585	34337.1
0.15406	25005	1.4591	33938.1
0.15466	25443.7	1.4936	32905.6
0.15526	25593.8	1.5051	32441
0.15586	25583.5	1.5091	31507.7
0.15646	25453.1	1.5131	35728.7
0.15706	25084.6	1.5173	35608.2
0.15768	25187.6	1.5178	38009.6
0.15828	25555	1.5217	38160.5
0.15888	25610.8	1.5223	40055.4
0.15949	26913.1	1.526	41108.9
0.16009	26847.8	1.5266	40622.5
0.1607	26037.2	1.5272	41405.4
0.1613	26171	1.5311	41617.2
0.16277	26167	1.5317	41147.9
0.16338	26042	1.5323	41189.6
0.16398	26038.1	1.5361	42167.1
0.16459	26010.1	1.5367	42484.1
0.1652	26112	1.5405	41753.9
0.16581	26055.3	1.5411	41516.9
0.16642	26062.2	1.5417	41468.1
0.16704	26036.2	1.5455	41504
0.16765	26001.4	1.5461	41418.4
0.16826	25942.9	1.5467	41717.9
0.16888	25937	1.5506	41827.6
0.16949	25951.2	1.5512	41071.1
0.1701	25895.6	1.5518	39569.4
0.17072	25858.3	1.5556	39013.6
0.17133	25899.2	1.5599	38525.3
0.17195	25933.5	1.5605	39028.1
0.17257	25948.3	1.5643	39176.4
0.17318	25888.4	1.5683	39611.9
0.1738	25801.2	1.5689	39165.6
0.17442	25733.6	1.5695	39295.9
0.17505	25701.4	1.5772	39347.9
0.17567	25651.9	1.5778	39782.7
0.1763	25588	1.5931	42971.6
0.17692	26272.1	1.674	43645.9
0.18263	26886.2	1.6782	44350.8
0.18322	26476.9	1.6861	44339.5
0.18382	29415.6	1.6872	44240.6
0.18442	28686.6	1.6878	44352.8
0.18502	25114.8	1.6954	43026.3
0.18561	24439.6	1.704	41300.7
0.18621	24472.8	1.7046	40872.3
0.18681	24286	1.716	39397.1
0.1874	24212	1.7236	37750.3
0.188	23423.7	1.7242	37912.6
0.1886	22803.5	1.7394	37474.7
0.1892	22823.7	1.7662	37609.2
0.1898	23247.1	1.7672	37619
0.1904	22954.9	1.7786	36845.8
0.19101	22821.6	1.7793	38119.2
0.19161	22545.6	1.806	38521.4
0.19221	22151.4	1.8138	38541.5
0.19282	22143.8	1.8216	37319.8
0.19342	22444.1	1.8408	38523.3
0.19402	22420.3	1.8449	35990.9
0.19462	23746.8	1.8643	35537.5
0.19523	23778.8	1.8649	35523.6
0.19583	22184.5	1.8915	34357.7
0.19644	22232.7	1.8926	34229.5
0.19792	22201.8	1.8932	34098.7
0.19852	22094.1	1.8968	33678.5
0.19913	22080.7	1.8974	34088.2
0.19974	22091.5	1.9088	33618.2
0.20036	22049.4	1.9095	34238.8
0.20097	22123.2	1.9131	33626.6
0.20158	22047.4	1.917	33560.3
0.20219	22071.8	1.9628	32875.2
0.2028	22046.1	1.9634	33930.3
0.20341	22058.6	1.9978	33862.5
0.20403	22009.3	2.0094	33765
0.20464	22023.1	2.0134	33643.2
0.20525	22042.3	2.0173	35134.2
0.20587	22116	2.0212	35768.5
0.20648	22101.6	2.0254	36688.5
0.20711	22205.9	2.0295	37517.2
0.20773	22199.5	2.0301	37857
0.20835	22132.4	2.0307	38527.1
0.20897	22086.9	2.0345	38410.4
0.20958	22158.2	2.0355	38458.9
0.21021	22209.3	2.0392	38663.9
0.21083	22139.3	2.0398	40115.5
0.21145	22171.7	2.0435	40824.7
0.21207	22889.3	2.0441	41087.8
0.21778	23488.5	2.0517	38019
0.21837	23683.6	2.0523	37266.7
0.21897	27577.1	2.056	37184.9
0.21956	27602	2.0599	37523.7
0.22016	24184.7	2.0638	37994.2
0.22076	24270.2	2.0677	38166.3
0.22135	24454.1	2.0688	38452.4
0.22195	24985.7	2.0726	38965.4
0.22255	24896	2.0732	38759.2
0.22315	24566.5	2.0809	38923.1
0.22374	24134.4	2.0815	38868.8
0.22436	24352.5	2.0928	38838.1
0.22495	24701.2	2.0934	39250.3
0.22555	24661.9	2.0972	39333
0.22615	24441.1	2.1279	40000.4
0.22676	24159.9	2.1285	39939.1
0.22736	23813.4	2.1475	38633.5
0.22796	23760.6	2.1552	38176.4
0.22856	24037.8	2.16	38742.9
0.22916	24017.4	2.1606	35577.3
0.22977	25739.9	2.1612	34526
0.23037	25749.3	2.1618	34585.6
0.23098	24134.7	2.1624	34657.7
0.23158	24149.2	2.163	32745.9
0.23305	24158.1	2.1636	32824.8
0.23366	24076.8	2.1642	33117.3
0.23427	23981.1	2.1648	32424.4
0.23487	23953.4	2.1654	32844.3
0.23548	23977.8	2.166	32581.9
0.23609	24031.7	2.1666	33777.6
0.2367	24027.8	2.1702	36377.2
0.23731	23992.3	2.1776	37612.1
0.23792	24061.6	2.1814	38300.4
0.23853	24055.3	2.1892	38502.6
0.23915	24100.3	2.193	37590.8
0.23976	24097.6	2.1968	37495.5
0.24039	24164.7	2.2122	37501
0.241	24131.9	2.2352	37245
0.24162	24117.3	2.2363	35513.6
0.24223	24047.7	2.2369	35094
0.24285	24137.3	2.2406	34062
0.24347	24057.7	2.2674	32957.4
0.24408	23992.6	2.268	32743.6
0.24471	23963.3	2.2718	31623.8
0.24532	23981.4	2.28	31575.3
0.24595	23931.9	2.2839	32445.4
0.24657	24022	2.3072	32770.1
0.24719	24621.3	2.3148	32385.9
0.25293	25108.2	2.3224	31616.9
0.25352	25049.7	2.3235	34567
0.25412	30140.1	2.3424	37454.3
0.25472	29735.5	2.3462	37104.2
0.25531	25613.2	2.3578	36501
0.25591	25138.9	2.3655	37447.4
0.2565	25400.3	2.3925	36886.6
0.2571	25462.1	2.4003	36690.7
0.25771	25510.8	2.4196	36868.1
0.25831	24785	2.4206	37039.7
0.25891	24382	2.4586	37013.1
0.25951	24526.2	2.4663	37050.2
0.26011	24972	2.4669	37213.5
0.26071	24806.3	2.4861	37729.3
0.26131	24769.9	2.5016	37203.1
0.26191	24608.1	2.5133	37141.4
0.26251	24349.5	2.5212	36814.2
0.26312	24377.1	2.5253	37068.2
0.26372	24601.2	2.5294	38185.7
0.26432	24705.1	2.5334	38343
0.26493	26752.5	2.534	37657.9
0.26553	26841.7	2.5346	38636.7
0.26614	24769.5	2.5384	38875.9
0.26674	24791	2.5426	39977.6
0.26821	24818.8	2.5468	40778.9
0.26882	24685.1	2.5508	41213.8
0.26942	24585.8	2.5514	41224.3
0.27003	24632	2.552	41446
0.27064	24668.8	2.5558	41446.5
0.27125	24694.6	2.5569	41581.8
0.27186	24716.9	2.5606	42023.8
0.27247	24694.7	2.5617	41253.7
0.27308	24695.4	2.5623	37408.2
0.27371	24673.9	2.5661	36560.3
0.27432	24614	2.5667	36201.8
0.27493	24694.9	2.5704	36314.9
0.27555	24640.2	2.5745	36333.1
0.27616	24614.3	2.5751	36557.4
0.27678	24592.4	2.5825	36832.3
0.27739	24664.5	2.5831	36962.4
0.27801	24708.7	2.5837	37070
0.27863	24746.9	2.5874	37472.6
0.27925	24676	2.599	37481.9
0.27986	24677.2	2.6	37649
0.28048	24767	2.6076	37748.3
0.2811	24780.8	2.6307	39078.9
0.28174	24884.8	2.6462	39082.9
0.28236	25541.1	2.6655	37885
0.28806	26102.4	2.6661	37474.6
0.28865	26482.2	2.67	36809.6
0.28925	33030.2	2.6711	37568.3
0.28984	33118.8	2.6788	34316.1
0.29044	27798.2	2.6906	31322.8
0.29105	28059.1	2.6912	31930.7
0.29165	28310.2	2.6987	32047.1
0.29224	29031.9	2.6993	32370.1
0.29284	28926.5	2.6999	32302.6
0.29344	28655.4	2.7036	32194
0.29404	28175.3	2.7042	32151.2
0.29464	28747.8	2.7048	31849.2
0.29524	29227.3	2.7054	32328.3
0.29583	29195.5	2.706	32355.8
0.29643	28985.1	2.7097	32302.1
0.29704	28832.7	2.7103	31770.1
0.29764	28574.2	2.7178	31734
0.29824	28650.5	2.7184	32146.1
0.29884	29073.8	2.7412	31857.6
0.29945	29140.2	2.7418	31614.5
0.30005	32941.8	2.7494	30592
0.30065	33177.2	2.7571	30630
0.30126	31004.5	2.7577	30606.7
0.30186	31063.7	2.7583	30081.3
0.30333	31151.4	2.7659	29938.9
0.30394	31013.6	2.7735	28729.1
0.30455	30971	2.7741	28705.4
0.30515	30964.7	2.7747	28071.8
0.30577	31050.6	2.7822	27949.1
0.30638	31018.6	2.7828	27587.9
0.30699	31038.3	2.7865	27668.7
0.3076	31033.4	2.8095	28999.1
0.30821	31002.7	2.8253	28459.3
0.30882	30988.6	2.8293	31181.7
0.30943	30959.3	2.8448	33077.6
0.31004	30982.6	2.8488	33270.5
0.31066	30959.5	2.8604	32919.2
0.31127	30906.9	2.8615	32601
0.31189	31004.5	2.8691	32431.4
0.3125	31005.5	2.892	32327
0.31312	31006.7	2.8931	32090.3
0.31375	30969.3	2.9045	31991.2
0.31437	30923.9	2.9237	32616.9
0.31499	30872.5	2.962	32042.7
0.31561	30943.6	2.9699	31621.1
0.31623	30939.3	2.9705	31593.7
0.31685	30855.7	3.0164	31706.4
0.31747	31702.9	3.0175	31479.2
0.32312	32260.3	3.0181	31650.4
0.32372	32548.8	3.0256	31679.1
0.32431	40154.1	3.0295	31691.9
0.32491	39860.4	3.0334	31844.2
0.32551	33327.3	3.0375	31573.4
0.3261	33055.1	3.0381	31793.7
0.3267	33492.4	3.0419	32116.3
0.3273	33612.2	3.0459	32496.8
0.32789	33633.2	3.0498	33313.6
0.32849	32796.2	3.0576	31928.1
0.32909	32405.3	3.0614	32492.2
0.3297	32429.2	3.062	33050.2
0.3303	32874.8	3.0658	33300.9
0.3309	32572.4	3.0663	33473
0.3315	32319.8	3.07	32991.9
0.3321	32046.3	3.0706	33044
0.3327	31800.5	3.0712	33094.3
0.3333	31810.2	3.0718	33642.7
0.33391	32128.7	3.0756	34049.8
0.33451	32146.1	3.0762	33726.5
0.33512	35614.2	3.0799	33813
0.33573	35740.6	3.0837	33961.5
0.33633	31800.4	3.0915	34032
0.33694	31659.8	3.0925	33801.6
0.33841	31591.8	3.0931	33714.5
0.33902	31387.7	3.0937	33816.4
0.33962	31377.7	3.1013	33715.4
0.34023	31423.2	3.1054	33930.7
0.34084	31400	3.1059	33669.1
0.34145	31424.1	3.1065	34164.3
0.34206	31472.7	3.1071	34617.6
0.34267	31471.5	3.1339	34877.3
0.34328	31456.1	3.1454	34975.1
0.34389	31430.8	3.146	34448.3
0.34451	31445.4	3.1496	34536.3
0.34512	31421.6	3.1507	31550.6
0.34575	31494.3	3.1513	29319.5
0.34636	31510	3.1519	28869.9
0.34698	31552.6	3.1592	28749.2
0.34759	31533.1	3.1602	28807.3
0.34821	31520.6	3.1608	29500.7
0.34883	31567.8	3.1614	29322.3
0.34945	31651.7	3.162	29218.2
0.35006	31796.2	3.1657	29169.4
0.35069	31870.1	3.1663	29177
0.35131	31864	3.1698	29205.6
0.35193	31886.4	3.1736	29489.5
0.35255	32754.8	3.1746	30439.8
0.35824	33451.3	3.1753	30573
0.35883	33537	3.1759	29806.1
0.35943	40884.6	3.1795	29777.9
0.36002	40676.8	3.1801	29609
0.36062	32896.2	3.1807	29755
0.36122	33042.4	3.1812	29547.1
0.36181	33153	3.1848	29099.3
0.36241	33797.2	3.1854	28431.3
0.36301	33573.1	3.186	28107.8
0.36361	33015	3.1866	27034.3
0.36421	32423.5	3.1903	26256
0.36481	32844.9	3.1909	26268.5
0.3654	33153.9	3.1944	26569.8
0.366	33078.7	3.2019	26182.7
0.36661	32908.9	3.2057	26106.4
0.36721	32638.7	3.2134	25682.1
0.36781	32296	3.214	25620.4
0.36842	32295.9	3.2368	26377.3
0.36903	32530.6	3.2445	26253.8
0.36963	32560.2	3.2483	25634.7
0.37023	36431.7	3.2521	25459.9
0.37084	36500	3.2753	25214.7
0.37144	32678.7	3.2866	25021.1
0.37205	32662.4	3.2905	24882.5
0.37352	32647	3.2916	26661.6
0.37412	32506.8	3.326	26784.3
0.37473	32563	3.3338	29657.4
0.37534	32573.1	3.3491	29023.3
0.37595	32504.5	3.3497	31141.1
0.37656	32421.7	3.3534	31543.3
0.37717	32391	3.3612	30943.2
0.37778	32388.3	3.3623	30520.9
0.3784	32316	3.366	30175
0.37901	32302.3	3.3699	30549.6
0.37962	32271.3	3.371	30416.9
0.38023	32320	3.3786	30058.2
0.38085	32323.2	3.3796	29906.5
0.38146	32357.4	3.3802	30079.8
0.38207	32357.6	3.3916	30082.5
0.38269	32408.7	3.3956	30394.5
0.38331	32378.1	3.4111	31216.8
0.38392	32388.2	3.4188	31116.9
0.38454	32435	3.4198	30249.5
0.38516	32430	3.4204	30497
0.38579	32366.9	3.4278	30426.6
0.38641	32224.7	3.4289	30530.8
0.38703	32163.8	3.4295	30551.4
0.38765	33108.4	3.4301	30401.1
0.3934	33848.3	3.4377	30415.9
0.394	34044.9	3.4568	30263.2
0.39459	43454.4	3.4645	29872.9
0.39519	43226	3.4722	29465.6
0.39578	35915.5	3.4914	29335.8
0.39639	35829.1	3.4921	29200.9
0.39699	36121.4	3.5189	30285
0.39759	36223.1	3.5229	29873.6
0.39818	36232.9	3.5268	30022.5
0.39878	35397.4	3.5306	30088.5
0.39938	34931.2	3.5318	30831.4
0.39998	35185.2	3.5323	30843.7
0.40057	35617.3	3.533	30747.2
0.40117	35335.9	3.5406	31441.4
0.40178	35206.9	3.5447	30668.1
0.40239	34957.1	3.5565	31278.1
0.40299	34655.7	3.5575	32037.6
0.40359	34612.1	3.5612	32419.2
0.40419	34989.2	3.5653	32626.4
0.4048	35058.7	3.5659	32192
0.4054	38625.4	3.5696	32994.3
0.406	38945.9	3.5702	33068.6
0.40661	34826.5	3.5708	33465.5
0.40721	34836.4	3.5745	33438.8
0.40868	34871.3	3.5751	34192.7
0.40929	34711	3.5788	34335.3
0.4099	34612.9	3.5799	32572.2
0.41051	34557.3	3.5874	32585.8
0.41112	34482.8	3.5952	30036.8
0.41173	34495.5	3.599	30729
0.41234	34549.8	3.6109	28569.4
0.41295	34738.1	3.6115	28451.5
0.41356	34751.8	3.6152	28740.6
0.41418	34806.4	3.6163	28927.1
0.41479	34859.8	3.6353	29768.6
0.4154	34892	3.6508	29099.2
0.41602	35052.9	3.6546	29311.6
0.41663	35060.5	3.6557	28313.6
0.41725	35068.8	3.6563	28826.9
0.41786	35203.8	3.6569	28526.4
0.41848	35238.9	3.6684	28497.3
0.41911	35288.3	3.6763	28210.7
0.41973	35427.5	3.6841	27480.3
0.42035	35557.9	3.6882	27710
0.42097	35581.6	3.6924	27955.1
0.42159	35632.2	3.6964	27799.6
0.42221	35707.2	3.6975	27848.5
0.42283	36737.6	3.6981	28409.6
0.42855	37748.8	3.7058	27990.6
0.42914	38083.4	3.7175	27967.1
0.42975	45966.7	3.7413	28173.8
0.43034	46003.2	3.7491	27250
0.43094	36520.5	3.7497	27161.5
0.43154	36846.8	3.7503	27225.9
0.43213	36944.4	3.7539	27179.1
0.43273	37424.5	3.7924	27775.9
0.43333	37388.9	3.8272	26419.4
0.43392	36825.5	3.835	28221.3
0.43452	36217.4	3.8502	27999.5
0.43512	36380	3.8543	29370.7
0.43572	36719.3	3.8585	29075.7
0.43632	36404.4	3.8596	29021.9
0.43692	36279.4	3.8712	28983.1
0.43752	36107.5	3.8722	28312.9
0.43813	35786.5	3.8799	28270
0.43873	35841.2	3.8838	28650.8
0.43933	36176.1	3.8844	27818.4
0.43994	36227.5	3.8959	27282.7
0.44054	39266.5	3.8965	27163.8
0.44114	39275.1	3.8971	26750.9
0.44176	35417.6	3.9008	26297.9
0.44237	35031.2	3.9014	26429.9
0.44384	34934.8	3.909	26127.9
0.44445	34758	3.913	26151.8
0.44506	34734.8	3.9249	25381.8
0.44567	34700.9	3.9259	25270.2
0.44627	34738.2	3.9296	26010
0.44688	34782.2	3.9376	26152.1
0.44749	34738.8	3.9531	26169.7
0.4481	34738.6	3.9608	26714.8
0.44871	34689.8	3.9684	26527.5
0.44932	34554.8	3.969	26018.4
0.44994	34481.9	3.9696	26096.8
0.45055	34430.1	3.9733	26605.9
0.45116	34337.6	3.9739	25705.4
0.45178	34292.8	3.9815	25791.5
0.45241	34189.7	4.0007	25661.7
0.45302	34182.1	4.0013	39007.3
0.45364	34176.3	4.0089	59791.3
0.45426	34035.7	4.0095	86203
0.45487	33964	4.0101	108922
0.45549	33929.7	4.0108	117624
0.45611	33756.3	4.0114	136238
0.45673	33680.4	4.012	145959
0.45735	33601.5	4.0153	161600
0.45798	34330.4	4.0159	171667
0.46375	34951	4.0165	174891
0.46434	34771	4.0171	178309
0.46494	40776.6	4.0176	183821
0.46553	40192.6	4.0182	196517
0.46612	32112.8	4.0188	203722
0.46672	31567.4	4.0194	211360
0.46732	31577.3	4.02	213615
0.46791	31171	4.0206	219997
0.46851	30949.5	4.0212	228684
0.46911	30004.9	4.0218	229282
0.46972	29421.8	4.025	231602
0.47032	29311.3	4.0256	232776
0.47092	29757.8	4.0262	237994
0.47152	29586.4	4.0268	240522
0.47212	29453.6	4.0274	243014
0.47272	29222.5	4.028	245614
0.47332	28820.5	4.0286	247307
0.47392	28746.2	4.0291	249982
0.47452	29017.7	4.0297	251994
0.47513	29012.9	4.0303	252146
0.47573	31688.7	4.0309	254833
0.47634	31760.7	4.0315	256032
0.47694	28405.5	4.0348	256662
0.47755	28464.7	4.0353	258491
0.47902	28473.3	4.0359	264360
0.47963	28410.5	4.0365	268750
0.48023	28325.7	4.0371	274025
0.48084	28287.4	4.0377	274249
0.48145	28233.3	4.0383	288474
0.48206	28197.4	4.0389	288758
0.48267	28217.7	4.0395	294706
0.48328	28275.4	4.04	300029
0.48389	28307.6	4.0406	305049
0.48451	28324.5	4.0412	305392
0.48512	28343	4.0445	312329
0.48575	28392.2	4.0451	319221
0.48636	28456.2	4.0457	328339
0.48697	28523.3	4.0462	337114
0.48759	28506.5	4.0468	339776
0.48821	28572.5	4.0474	347799
0.48882	28542.8	4.048	361042
0.48944	28530.2	4.0486	351251
0.49006	28537.7	4.0492	341006
0.49068	28553.6	4.0498	317793
0.4913	28525.7	4.0504	306843
0.49192	28444.1	4.051	301719
0.49254	28515	4.0542	287374
0.49316	29073.6	4.0548	284109
0.49901	29644.7	4.0554	272863
0.49961	29551.5	4.056	266356
0.5002	33790.5	4.0566	267462
0.5008	33725.9	4.0572	269406
0.50139	27161	4.0577	267147
0.50199	27206.6	4.0583	254773
0.50259	27070.8	4.0589	250084
0.50318	27288.2	4.0595	245653
0.50378	27169.7	4.0601	246862
0.50439	26740.7	4.0607	247581
0.50499	26193.4	4.0639	242385
0.50559	26335.3	4.0645	247087
0.50619	26532.5	4.0651	252191
0.50679	26579.6	4.0657	254832
0.50739	26472.3	4.0663	252647
0.50799	26250.8	4.0669	254599
0.50859	25899.7	4.0675	253675
0.50919	25917.2	4.0681	262433
0.50979	26217.4	4.0686	263020
0.5104	26282.9	4.0692	260561
0.511	27862.6	4.0698	280013
0.51161	27859.7	4.0704	281902
0.51221	24805.8	4.0737	280396
0.51282	24766.4	4.0743	283895
0.51429	24744.7	4.0748	297796
0.51489	24583.6	4.0754	301355
0.5155	24639.2	4.076	298470
0.51611	24611.5	4.0766	303402
0.51672	24687.5	4.0772	303667
0.51732	24740.7	4.0778	305743
0.51794	24722.4	4.0784	299681
0.51855	24735.5	4.079	302197
0.51916	24684.4	4.0796	296801
0.51977	24629.6	4.0801	298055
0.5204	24553.8	4.0834	294578
0.52101	24564.2	4.084	294432
0.52162	24597.9	4.0846	293690
0.52224	24542	4.0852	292595
0.52285	24506.9	4.0857	288037
0.52347	24463.1	4.0863	283063
0.52409	24489.9	4.0869	286345
0.5247	24475.6	4.0875	285545
0.52532	24498.1	4.0881	273587
0.52594	24520.7	4.0887	274864
0.52656	24504.8	4.0893	264804
0.52718	24508	4.0899	267221
0.5278	24571.6	4.0931	261333
0.52844	25126.2	4.0937	262298
0.53437	25690.1	4.0943	262794
0.53497	25731.7	4.0949	266246
0.53556	28953.4	4.0955	263547
0.53616	28735.8	4.0961	266803
0.53675	24231.8	4.0967	267424
0.53735	23736.8	4.0972	274238
0.53795	23709.6	4.0978	273747
0.53854	23416.9	4.0984	275120
0.53914	23360.9	4.099	280090
0.53974	22670.9	4.0996	281626
0.54034	22267.5	4.1029	284547
0.54094	22210.7	4.1034	283022
0.54154	22653.7	4.104	284868
0.54214	22504.6	4.1046	288587
0.54274	22553.5	4.1052	287350
0.54334	22284.8	4.1058	288663
0.54394	21855.1	4.1064	290874
0.54454	21864.8	4.107	286247
0.54514	22203.4	4.1076	292288
0.54576	22258.6	4.1082	285090
0.54636	23365.1	4.1087	286042
0.54696	23345.5	4.1093	288340
0.54757	21456.7	4.1126	270922
0.54818	21602	4.1132	271174
0.54965	21563.3	4.1138	280147
0.55025	21519.3	4.1143	278694
0.55086	21584.2	4.1149	269717
0.55147	21569.4	4.1155	269824
0.55208	21501.2	4.1161	272348
0.55269	21541.7	4.1167	271952
0.5533	21516.6	4.1173	269477
0.55391	21468.4	4.1179	274476
0.55452	21432.4	4.1185	268506
0.55513	21434.4	4.1191	267895
0.55575	21446.9	4.1223	269217
0.55636	21412.5	4.1229	284377
0.55697	21416.5	4.1235	284792
0.55759	21403.3	4.1241	286714
0.5582	21448.5	4.1247	282225
0.55882	21509.9	4.1253	282974
0.55944	21624.1	4.1258	315756
0.56006	21572.1	4.1264	318019
0.56067	21734.6	4.127	320109
0.56129	21721	4.1276	315401
0.56191	21671.2	4.1282	315927
0.56253	21646.8	4.1288	314209
0.56315	21618.2	4.132	317049
0.56378	22468.1	4.1326	317580
0.5696	23551.9	4.1332	323801
0.57019	24020.5	4.1338	322509
0.57079	27298	4.1344	321194
0.57138	27617.4	4.135	316171
0.57198	24569.1	4.1356	321944
0.57257	25252.6	4.1362	320109
0.57317	25538.1	4.1367	319534
0.57377	26404.2	4.1373	309825
0.57437	26506.5	4.1379	308480
0.57497	26417.3	4.1385	310164
0.57557	25993.4	4.1418	307061
0.57617	26373.6	4.1424	308015
0.57677	26977	4.1429	306985
0.57737	27249.9	4.1435	309240
0.57797	27199.6	4.1441	308559
0.57857	27018.7	4.1447	307571
0.57917	26639.6	4.1453	308768
0.57977	26668.5	4.1459	305123
0.58039	27161.9	4.1465	309524
0.58099	27275	4.1471	314010
0.5816	28624.7	4.1476	309804
0.5822	28621.8	4.1482	309931
0.5828	27227.7	4.1515	311069
0.58341	27334.7	4.1521	318514
0.58488	27461.9	4.1527	317818
0.58549	27284.1	4.1533	317636
0.5861	27327	4.1538	318756
0.5867	27236.1	4.1544	333017
0.58731	27238.5	4.155	328418
0.58792	27200.5	4.1556	327270
0.58853	27280	4.1562	324899
0.58914	27257.8	4.1568	320446
0.58976	27277.1	4.1574	330039
0.59037	27282.3	4.158	326063
0.59099	27316.6	4.1612	327053
0.5916	27376.8	4.1618	327938
0.59221	27404.3	4.1624	330348
0.59283	27390.7	4.163	310978
0.59344	27476.2	4.1636	328731
0.59406	27470.3	4.1642	327266
0.59468	27385.2	4.1648	333216
0.5953	27317	4.1653	331270
0.59591	27221.6	4.1659	300882
0.59654	27244.5	4.1665	300996
0.59716	27194.7	4.1671	294398
0.59779	27194.4	4.1677	302775
0.59842	27341	4.171	305320
0.59904	27968.2	4.1715	311056
0.60509	28560.5	4.1721	312763
0.60568	28228.5	4.1727	313177
0.60628	29566.8	4.1733	306155
0.60687	29011.4	4.1739	306263
0.60747	25710	4.1745	309309
0.60806	24995.3	4.1751	312302
0.60866	24492.6	4.1757	308421
0.60926	23584.6	4.1762	307454
0.60986	23122.4	4.1768	306712
0.61045	21986.3	4.1774	306052
0.61106	21565.9	4.1807	308803
0.61166	21240	4.1813	309216
0.61226	21492.6	4.1819	310430
0.61286	21150.1	4.1824	311542
0.61346	20625.3	4.183	311004
0.61406	20197.7	4.1836	309465
0.61466	19763.5	4.1842	310016
0.61526	19762.4	4.1848	307865
0.61587	19907.8	4.1854	307923
0.61647	19869.5	4.186	306873
0.61708	19926.7	4.1866	302625
0.61768	19756.1	4.1872	302877
0.61828	18122.3	4.1904	303318
0.61889	18031.3	4.191	304518
0.62036	18043.5	4.1916	304689
0.62097	17859.8	4.1922	299098
0.62157	17770.5	4.1928	302480
0.62218	17730.5	4.1934	302319
0.62279	17794.4	4.1939	295415
0.6234	17861.5	4.1945	283052
0.62401	17892.1	4.1951	286273
0.62462	18026.2	4.1957	286495
0.62523	18037.8	4.1963	285182
0.62585	18138.9	4.1969	283081
0.62646	18186.6	4.2001	274523
0.62708	18200.5	4.2007	279867
0.6277	18292.3	4.2013	283406
0.62831	18273.4	4.2019	284818
0.62893	18254.9	4.2025	291103
0.62954	18275.7	4.2031	296115
0.63016	18245.9	4.2037	279276
0.63078	18251.9	4.2043	279428
0.6314	18242.9	4.2048	279840
0.63201	18326.6	4.2054	282577
0.63264	18391	4.206	280092
0.63326	18511.7	4.2066	276795
0.63388	18494.4	4.2099	277938
0.6345	19446.4	4.2105	273331
0.64039	20582.4	4.211	273517
0.64099	21119.1	4.2116	269087
0.64158	23131.1	4.2122	271259
0.64218	23623.4	4.2128	266645
0.64277	21894.3	4.2134	266988
0.64337	22339.4	4.214	267232
0.64397	22266.2	4.2146	265665
0.64456	22847.3	4.2152	266653
0.64516	23099.7	4.2158	274378
0.64577	23154.8	4.2163	273454
0.64637	22881.4	4.2196	272353
0.64697	23173	4.2202	276400
0.64757	23521.5	4.2208	279336
0.64816	23776.5	4.2214	278182
0.64877	23852.9	4.222	278140
0.64937	23752.5	4.2225	273639
0.64997	23541.9	4.2231	270358
0.65057	23636.7	4.2237	270207
0.65117	23911	4.2243	270501
0.65178	23979.4	4.2249	269974
0.65239	24284.2	4.2255	266222
0.653	24261.9	4.2261	268355
0.6536	23741.8	4.2293	267400
0.6542	23868.4	4.2299	266891
0.65567	23855.4	4.2305	273745
0.65628	23933.1	4.2311	272937
0.65689	23944.6	4.2317	274421
0.6575	24018.4	4.2323	272819
0.6581	24038.9	4.2329	276105
0.65871	24051.5	4.2334	280534
0.65932	24030.4	4.234	279589
0.65993	24098.4	4.2346	278192
0.66055	24006.5	4.2352	276938
0.66116	24003	4.2358	275125
0.66178	24004.5	4.2391	277805
0.6624	23913.6	4.2396	280400
0.66301	23875.5	4.2402	279879
0.66362	23871.1	4.2408	277345
0.66424	23842.8	4.2414	274742
0.66486	23816.7	4.242	273275
0.66547	23853	4.2426	263295
0.66609	23851.9	4.2432	257628
0.66671	23892	4.2438	257988
0.66733	23917.3	4.2443	261488
0.66795	23937.7	4.2449	260275
0.66857	23975.9	4.2455	255138
0.66919	23990.3	4.2488	259885
0.66981	24868.2	4.2494	263829
0.67584	26451.8	4.25	267644
0.67645	26595	4.2505	267405
0.67705	27821	4.2511	275839
0.67764	27528.4	4.2517	277601
0.67824	25961.5	4.2523	272234
0.67884	25424.8	4.2529	275699
0.67943	25424.2	4.2535	275987
0.68003	25077.3	4.2541	274560
0.68062	25182.4	4.2547	272779
0.68122	24493.6	4.2553	270670
0.68183	24194.9	4.2585	264091
0.68243	24015.7	4.2591	265212
0.68303	24730.2	4.2597	265380
0.68363	24798.8	4.2603	263567
0.68423	24777.8	4.2609	262565
0.68483	24515.2	4.2615	266886
0.68543	24151.1	4.262	264308
0.68603	24194	4.2626	264469
0.68663	24636.8	4.2632	339161
0.68724	24679.3	4.2639	340322
0.68784	24722.2	4.2644	351135
0.68846	24666.2	4.265	351915
0.68906	24266.6	4.2683	355790
0.68967	24465.2	4.2689	359396
0.69114	24580.6	4.2695	363679
0.69175	24476	4.2701	366595
0.69236	24451.2	4.2706	364507
0.69296	24349.5	4.2712	365443
0.69357	24448.9	4.2718	364655
0.69418	24407.1	4.2724	371229
0.69479	24475.9	4.273	367319
0.6954	24597.8	4.2736	366183
0.69601	24689.5	4.2742	365812
0.69662	24618.2	4.2748	365245
0.69724	24637.9	4.278	367738
0.69786	24566.2	4.2786	372163
0.69847	24500	4.2792	373096
0.6991	24495.9	4.2798	374781
0.69971	24560.4	4.2804	375707
0.70033	24599.9	4.281	373977
0.70094	24579.8	4.2816	379781
0.70156	24664.8	4.2821	383048
0.70218	24644.1	4.2827	382430
0.7028	24691.9	4.2833	382604
0.70342	24654.8	4.2839	390562
0.70404	24666.3	4.2845	390050
0.70466	24726	4.2878	386513
0.70528	25553.1	4.2883	389293
0.71141	26900.8	4.2889	393149
0.71201	27038.2	4.2895	390118
0.7126	27150.7	4.2901	400559
0.7132	27057.2	4.2907	402113
0.7138	25210.1	4.2913	391437
0.7144	25185.7	4.2919	389026
0.71499	24722.9	4.2925	397445
0.71559	25263.9	4.293	394642
0.71619	24996.5	4.2936	395681
0.71679	24788.4	4.2942	398447
0.71738	24259.8	4.2975	401527
0.71798	24398.3	4.2981	400200
0.71858	24761.2	4.2987	400842
0.71919	24954.1	4.2992	400997
0.71979	24612.4	4.2998	401802
0.7204	24251.9	4.3004	400549
0.721	23792.2	4.301	397213
0.7216	23905.7	4.3016	396980
0.7222	24293.2	4.3022	402238
0.72281	24319.5	4.3028	403122
0.72341	24147	4.3034	329542
0.72401	24044.7	4.304	345508
0.72462	23695	4.3072	332007
0.72523	23804.1	4.3078	330907
0.7267	23738.5	4.3084	330345
0.7273	23544.4	4.309	326847
0.72791	23435.6	4.3096	323087
0.72852	23441.9	4.3102	320302
0.72913	23421.1	4.3107	316468
0.72975	23496.7	4.3113	316021
0.73036	23419.7	4.3119	344383
0.73097	23414.2	4.3125	343375
0.73158	23423.2	4.3131	358368
0.73219	23352.7	4.3137	356775
0.7328	23261.9	4.3169	356614
0.73341	23236.6	4.3175	363986
0.73403	23201.7	4.3181	367196
0.73464	23179.3	4.3187	364830
0.73526	23198.8	4.3193	363923
0.73587	23228.6	4.3199	361617
0.73649	23172.2	4.3205	364565
0.73711	23157.1	4.3211	364236
0.73773	23170.3	4.3217	360428
0.73835	23129.2	4.3222	359516
0.73897	23168.4	4.3228	371882
0.73959	23202.8	4.3234	372811
0.74021	23164.3	4.3267	366285
0.74083	23764.3	4.3273	367391
0.74695	25128.3	4.3278	371020
0.74755	25227.6	4.3284	372500
0.74814	25544.6	4.329	374561
0.74874	25197.5	4.3296	374523
0.74933	24367.7	4.3302	369905
0.74993	23715.3	4.3308	370522
0.75053	23833.9	4.3314	376788
0.75113	23459.5	4.332	377114
0.75173	23423.9	4.3326	376289
0.75233	22524.9	4.3331	378174
0.75293	22116.2	4.3364	374999
0.75353	21823.8	4.337	383007
0.75412	22251.7	4.3376	385252
0.75472	22239.5	4.3382	389628
0.75532	22017.2	4.3387	389952
0.75593	21689.7	4.3393	391295
0.75653	21334	4.3399	392022
0.75713	21413.8	4.3405	392591
0.75775	21721.7	4.3411	394584
0.75835	21695.2	4.3417	411754
0.75895	21487.9	4.3423	409312
0.75956	21329	4.3429	410692
0.76016	21143.5	4.3461	415206
0.76077	21245.7	4.3467	398957
0.76224	21297.9	4.3473	401800
0.76284	21140.2	4.3479	403109
0.76345	21190.3	4.3485	398217
0.76406	21177	4.3491	395428
0.76467	21209	4.3497	395188
0.76528	21206.3	4.3502	391572
0.76589	21263	4.3508	388279
0.7665	21214.7	4.3514	390963
0.76712	21139.4	4.352	366198
0.76773	21137	4.3526	364985
0.76835	21051.4	4.3559	348949
0.76896	21041.9	4.3564	348368
0.76957	20998.6	4.357	357707
0.77019	21062.2	4.3576	355294
0.7708	21261.2	4.3582	352095
0.77142	21304.8	4.3588	350540
0.77204	21318.7	4.3594	353428
0.77265	21345	4.36	353756
0.77327	21338.2	4.3606	348639
0.77389	21401	4.3611	350294
0.77451	21387.2	4.3617	350048
0.77514	21488	4.3623	349379
0.77577	21489.3	4.3656	340948
0.77639	22294.2	4.3662	345423
0.78252	23953.8	4.3668	346483
0.78313	24268.6	4.3673	349132
0.78373	24161.7	4.3679	346691
0.78432	24086.2	4.3685	346263
0.78492	23182	4.3691	340032
0.78551	23240.2	4.3697	343745
0.78611	22838.9	4.3703	335333
0.78671	23186.3	4.3709	331235
0.78731	22824.9	4.3715	330024
0.7879	22679.3	4.3721	330488
0.78851	22202.8	4.3753	326534
0.78911	22355.8	4.3759	330417
0.78971	22835.9	4.3765	330645
0.79031	22975.7	4.3771	333336
0.79091	22683.9	4.3777	331562
0.79151	22377.4	4.3783	326899
0.79211	21969.1	4.3788	325419
0.79272	22026.7	4.3794	324447
0.79332	22282.1	4.38	323786
0.79392	22249.1	4.3806	328952
0.79453	22045.9	4.3812	330483
0.79514	21900.7	4.3818	314423
0.79575	21746.7	4.385	311174
0.79636	21909.2	4.3856	312420
0.79783	21862.2	4.3862	310118
0.79844	21684.3	4.3868	306517
0.79904	21680.3	4.3874	307858
0.79965	21667.7	4.388	307589
0.80026	21629.6	4.3886	311610
0.80087	21654.5	4.3892	317441
0.80148	21585.6	4.3897	318497
0.80209	21564.8	4.3903	321360
0.8027	21546.5	4.3909	326201
0.80331	21670.5	4.3915	322627
0.80392	21750.7	4.3948	318156
0.80454	21738.8	4.3954	315974
0.80516	21788.6	4.3959	318112
0.80578	21719.4	4.3965	322349
0.8064	21744.8	4.3971	315218
0.80701	21686.9	4.3977	317350
0.80763	21527	4.3983	317182
0.80825	21492.7	4.3989	320675
0.80886	21489.1	4.3995	314964
0.80948	21461.8	4.4001	314998
0.8101	21419.1	4.4006	320727
0.81073	21343.1	4.4012	319728
0.81135	21358.6	4.4045	323910
0.81197	21951.7	4.4051	326687
0.8181	23863.7	4.4057	327211
0.8187	23842.1	4.4063	328502
0.81929	23408.2	4.4068	329238
0.81989	22984.9	4.4074	324734
0.82049	22267.4	4.408	324237
0.82109	21538.7	4.4086	325441
0.82169	21269.6	4.4092	319180
0.82229	20836	4.4098	314779
0.82288	20771.5	4.4104	314295
0.82348	20179.9	4.411	318185
0.82408	19923.8	4.4142	314357
0.82468	19682.2	4.4148	317581
0.82528	20242.6	4.4154	321660
0.82588	20265.7	4.416	319270
0.82648	20086.1	4.4166	321039
0.82709	19819.8	4.4172	311710
0.82769	19604.4	4.4178	313340
0.82829	19629.8	4.4183	312695
0.8289	19970.3	4.4189	310369
0.8295	19991.7	4.4195	311482
0.8301	19686.7	4.4201	322168
0.8307	19584.6	4.4207	321558
0.83131	19501.7	4.424	319453
0.83191	19693.7	4.4245	316937
0.83339	19722.2	4.4251	319362
0.83399	19584.5	4.4257	321275
0.8346	19600.7	4.4263	321050
0.83521	19633.2	4.4269	323563
0.83581	19636.7	4.4275	323137
0.83643	19710.7	4.4281	320387
0.83704	19717	4.4287	317539
0.83765	19738.7	4.4292	312853
0.83826	19773.3	4.4298	310211
0.83888	19809.3	4.4304	312270
0.83949	19804.9	4.4337	312610
0.8401	19694.8	4.4343	314091
0.84071	19671.2	4.4349	316342
0.84133	19663.9	4.4354	315922
0.84195	19646.6	4.436	313848
0.84256	19665	4.4366	316850
0.84318	19628.8	4.4372	316955
0.8438	19624.6	4.4378	327406
0.84443	19723.6	4.4384	334111
0.84505	19740.8	4.439	329771
0.84567	19758	4.4396	337378
0.84629	19750.3	4.4402	342977
0.84691	19853.1	4.4434	339685
0.84754	20830.6	4.444	339669
0.85359	22650	4.4446	334515
0.85418	23003.9	4.4452	330475
0.85478	22329.8	4.4458	328304
0.85537	22563.4	4.4464	325758
0.85597	21948	4.4469	325078
0.85656	21945.6	4.4475	324793
0.85716	21945.5	4.4481	326157
0.85777	22499.5	4.4487	325763
0.85837	22385.9	4.4493	328145
0.85897	22310.3	4.4499	332381
0.85957	21837.6	4.4531	336239
0.86016	22065.2	4.4537	335871
0.86076	22550.5	4.4543	344221
0.86136	22837.1	4.4549	346858
0.86196	22568.1	4.4555	347002
0.86256	22229.9	4.4561	344687
0.86317	21874.1	4.4567	348573
0.86378	21986.8	4.4573	346583
0.86438	22318.5	4.4578	341363
0.86498	22465.1	4.4584	354675
0.86558	22130.6	4.459	358123
0.86619	21986.6	4.4596	355589
0.86679	21985.3	4.4629	344947
0.8674	22024.4	4.4635	347423
0.86887	22019.1	4.464	350616
0.86948	21868.8	4.4646	350034
0.87008	21794	4.4652	352455
0.87069	21860	4.4658	351707
0.8713	21861.6	4.4664	352967
0.87191	21885	4.467	356829
0.87252	21927.5	4.4676	352769
0.87313	21901.2	4.4682	355271
0.87375	21903.5	4.4688	359316
0.87436	21885.6	4.4693	365870
0.87498	21901.5	4.4726	373056
0.87559	21916.4	4.4732	370919
0.8762	21928.3	4.4738	369968
0.87682	21983.4	4.4744	370514
0.87743	22014.8	4.475	369966
0.87805	22021.2	4.4756	370194
0.87867	21960.1	4.4762	369982
0.87929	22003.1	4.4768	362712
0.8799	22022.5	4.4773	362741
0.88052	22023.2	4.4779	348053
0.88115	21925.5	4.4785	340087
0.88178	21929	4.4791	342925
0.8824	21865	4.4824	336784
0.88302	22464.6	4.483	330877
0.88915	24095.7	4.4835	333329
0.88976	23979.8	4.4841	339304
0.89035	23392.1	4.4847	341160
0.89095	22901.8	4.4853	343258
0.89154	22148.4	4.4859	349752
0.89214	21191.5	4.4865	350579
0.89274	21249.3	4.4871	350615
0.89334	21073.9	4.4877	356499
0.89393	20908.1	4.4883	357891
0.89453	20255.8	4.4888	355085
0.89514	19920.5	4.4921	357822
0.89574	19704.7	4.4927	353942
0.89634	20242	4.4933	351757
0.89694	20144.5	4.4939	352185
0.89754	19812.2	4.4944	347479
0.89814	19404.3	4.495	342032
0.89874	19065.5	4.4956	335245
0.89935	19098.9	4.4962	342830
0.89995	19447.4	4.4968	339046
0.90056	19508.7	4.4974	342276
0.90116	19165.8	4.498	342498
0.90178	19022.8	4.4986	330035
0.90238	19100.2	4.5018	334052
0.90299	19268.5	4.5024	336036
0.90446	19305.3	4.503	343667
0.90506	19318.1	4.5036	346560
0.90567	19313.6	4.5042	343110
0.90628	19404.2	4.5048	346599
0.90689	19483.9	4.5054	345964
0.9075	19469.4	4.5059	354858
0.90811	19464.5	4.5065	361272
0.90872	19469	4.5071	363065
0.90933	19396.5	4.5077	362680
0.90994	19391.4	4.5083	371329
0.91055	19397	4.5116	370069
0.91117	19351.1	4.5121	365099
0.91179	19364.5	4.5127	368594
0.9124	19338.4	4.5133	378087
0.91302	19372.6	4.5139	377239
0.91363	19347.1	4.5145	376669
0.91425	19367.5	4.5151	373751
0.91487	19423.7	4.5157	372901
0.91548	19462.6	4.5163	398408
0.9161	19488.1	4.5169	398097
0.91672	19548.4	4.5175	395271
0.91734	19560.3	4.5181	395112
0.91797	19643.2	4.5213	397486
0.91859	20722.5	4.5219	398313
0.92466	22588.9	4.5225	404945
0.92526	23122.2	4.5231	408638
0.92585	22688.8	4.5237	407827
0.92645	22723	4.5243	413629
0.92705	22138.8	4.5248	411850
0.92764	21962.7	4.5254	417363
0.92824	21931.2	4.526	415784
0.92884	22604.3	4.5266	418841
0.92944	22317.3	4.5272	428946
0.93003	22296.4	4.5278	459149
0.93063	21859.6	4.5311	457002
0.93123	22086.3	4.5317	460905
0.93183	22547.7	4.5322	458371
0.93244	22782.1	4.5328	461916
0.93304	22606.7	4.5334	465573
0.93364	22394.3	4.534	464285
0.93425	22163.9	4.5346	463121
0.93485	22337.5	4.5352	462223
0.93545	22706.8	4.5358	468008
0.93605	22786.4	4.5364	461543
0.93665	22519.7	4.5369	484729
0.93726	22406.7	4.5376	483243
0.93787	22426.4	4.5409	485795
0.93848	22620.1	4.5414	485391
0.93995	22611.3	4.542	482038
0.94055	22578.6	4.5426	483835
0.94116	22514.8	4.5432	478348
0.94178	22551.8	4.5438	471824
0.94239	22614.2	4.5444	471335
0.943	22601.5	4.545	473866
0.94361	22611.4	4.5456	471489
0.94422	22604.3	4.5462	464721
0.94483	22620.2	4.5467	457938
0.94544	22658.9	4.5473	451514
0.94605	22698.5	4.5506	453326
0.94666	22713.9	4.5512	443001
0.94728	22752	4.5518	446127
0.94789	22819.1	4.5523	449567
0.94851	22764	4.5529	441608
0.94913	22779.1	4.5535	430804
0.94975	22717.3	4.5541	432358
0.95037	22791.4	4.5547	431419
0.95099	22809.5	4.5553	433589
0.95161	22751.1	4.5559	439900
0.95223	22858.4	4.5565	418543
0.95285	22869.9	4.5571	420912
0.95347	22949	4.5603	424154
0.95409	24028.3	4.5609	423997
0.96022	26291.6	4.5615	423384
0.96082	26087.8	4.5621	424219
0.96141	25592.4	4.5627	422457
0.962	25330	4.5633	420140
0.9626	24726.2	4.5638	422481
0.9632	23943.1	4.5644	416222
0.9638	23868.4	4.565	420563
0.96439	23871.3	4.5656	416128
0.96499	23838.4	4.5662	411761
0.96559	23087.5	4.5668	408154
0.96619	22800.9	4.57	399064
0.96679	22538.6	4.5706	372655
0.96739	22990.9	4.5712	373769
0.96798	22875.9	4.5718	380307
0.96859	22593.7	4.5724	381159
0.96919	22196.2	4.573	383410
0.9698	21904.2	4.5736	381579
0.9704	21932.5	4.5742	379396
0.971	22179.7	4.5747	378611
0.97161	22133	4.5753	391237
0.97221	21789.3	4.5759	385427
0.97282	21672.9	4.5765	386726
0.97342	21631.3	4.5798	362209
0.97403	21755	4.5804	362629
0.9755	21844.6	4.5809	360884
0.9761	21644.9	4.5815	360496
0.97671	21606.1	4.5821	361448
0.97732	21512.8	4.5827	363796
0.97793	21548.4	4.5833	362758
0.97854	21490.7	4.5839	366561
0.97916	21522.3	4.5845	369874
0.97978	21484	4.5851	365078
0.98038	21463.6	4.5857	364414
0.981	21513.2	4.5862	361555
0.98161	21519	4.5895	360509
0.98222	21490.9	4.5901	363744
0.98284	21528.9	4.5907	369359
0.98345	21501.2	4.5913	378198
0.98406	21526.2	4.5918	375745
0.98468	21545.9	4.5924	373481
0.9853	21672.3	4.593	375820
0.98591	21737.6	4.5936	390994
0.98653	21921.4	4.5943	396632
0.98716	21908.3	4.5949	402762
0.98779	21845.4	4.5955	401847
0.98841	21886.2	4.5961	398602
0.98903	21843.2	4.5993	396083
0.98965	22598.2	4.5999	398917
0.99566	24187.2	4.6005	398307
0.99626	24084.9	4.6011	402305
0.99685	22816.2	4.6017	403585
0.99745	22774.9	4.6023	405672
0.99804	21850.4	4.6028	402221
0.99864	21182.2	4.6034	407223
0.99924	20923.1	4.604	408878
0.99983	21369.2	4.6047	407359
1.0004	21093.9	4.6053	405845
1.001	20813.1	4.6059	413601
1.0016	20339.2	4.6091	415158
1.0022	20506	4.6097	415665
1.0028	20836.7	4.6103	414702
1.0034	20915.5	4.6109	405688
1.004	20723.9	4.6115	410700
1.0046	20478.3	4.6121	411664
1.0052	20175.9	4.6127	414707
1.0058	20306.2	4.6133	414305
1.0064	20595	4.6139	416471
1.007	20635.3	4.6145	422345
1.0077	20276.9	4.6151	426388
1.0083	20130.9	4.6157	419142
1.0089	20052.5	4.619	425725
1.0095	20132.4	4.6196	426627
1.0109	20101.6	4.6202	446236
1.0115	19984.3	4.6208	446087
1.0121	19910.7	4.6213	445370
1.0128	19920.7	4.6219	448441
1.0134	19931.6	4.6225	449424
1.014	20002.2	4.6231	445183
1.0146	19975	4.6237	460287
1.0152	19997.3	4.6243	467008
1.0158	19919.7	4.625	469349
1.0164	19871.2	4.6256	476792
1.017	19800	4.6288	484662
1.0176	19824.4	4.6294	483460
1.0183	19751.8	4.63	488606
1.0189	19707.5	4.6306	487721
1.0195	19654.6	4.6312	484490
1.0201	19670.7	4.6318	478958
1.0207	19594.7	4.6324	477091
1.0213	19532.8	4.633	478343
1.022	19394.8	4.6335	482350
1.0226	19263.2	4.6341	473559
1.0232	19135.9	4.6347	467627
1.0238	19092.2	4.6353	462899
1.0245	19136.9	4.6386	463167
1.0251	19726	4.6392	464368
1.0312	21218.9	4.6398	464210
1.0318	21167.1	4.6403	462373
1.0324	20578.5	4.6409	466188
1.033	20207.1	4.6415	460858
1.0336	19628.4	4.6421	461331
1.0342	18943.7	4.6427	459600
1.0348	19049.7	4.6433	470578
1.0354	19206	4.6439	466928
1.036	19149.4	4.6445	463304
1.0366	18604.1	4.6451	459025
1.0372	18270.3	4.6483	455396
1.0378	18169.9	4.6489	449661
1.0384	18550.6	4.6495	449390
1.039	18508.8	4.6501	446518
1.0396	18343.5	4.6507	444773
1.0402	18148.2	4.6513	445703
1.0408	17876.3	4.6518	441752
1.0414	17885.4	4.6524	436963
1.042	18268.2	4.653	443415
1.0426	18250.5	4.6536	437792
1.0432	17868.2	4.6542	443614
1.0438	17709	4.6548	438800
1.0444	17749.5	4.658	438346
1.045	17842.5	4.6586	433967
1.0465	17894.5	4.6592	433266
1.0471	17845	4.6598	441018
1.0477	17846	4.6604	425688
1.0483	17799.4	4.661	428290
1.0489	17774.3	4.6616	429367
1.0495	17767.3	4.6622	428098
1.0502	17790.9	4.6627	425694
1.0508	17819.8	4.6633	425630
1.0514	17832.9	4.6639	411561
1.052	17816	4.6645	401061
1.0526	17778.5	4.6678	395621
1.0532	17752.6	4.6684	387480
1.0538	17755.9	4.6689	382698
1.0545	17604.4	4.6695	383073
1.0551	17670.5	4.6701	403390
1.0557	17732.3	4.6707	409390
1.0563	17718.9	4.6713	411467
1.0569	17706.8	4.6719	409309
1.0575	17682.5	4.6725	417273
1.0582	17743.6	4.6731	416408
1.0588	17775.2	4.6737	417350
1.0594	17827.8	4.6742	414385
1.06	17812	4.6775	417983
1.0606	18565	4.6781	418985
1.0668	20080	4.6787	422481
1.0675	20652.5	4.6793	421375
1.0681	20212	4.6798	419829
1.0687	20282.7	4.6804	428572
1.0693	19589.8	4.6811	448711
1.0699	19239	4.6817	450041
1.0705	19157.9	4.6823	454453
1.0711	19645	4.6829	453785
1.0717	19462.3	4.6835	452656
1.0723	19229.1	4.6841	449216
1.0729	18893.3	4.6873	447080
1.0735	19179.8	4.6879	451722
1.0741	19698.9	4.6885	454870
1.0746	19884	4.6891	454856
1.0752	19839.4	4.6897	455823
1.0758	19652.4	4.6903	458904
1.0765	19401.8	4.6909	473565
1.0771	19477.7	4.6914	483751
1.0777	19808.6	4.692	494710
1.0783	19896.6	4.6926	489990
1.0789	19539	4.6932	485044
1.0795	19466.4	4.6938	484720
1.0801	19509	4.6971	475754
1.0807	19731.2	4.6976	475094
1.0822	19735.2	4.6982	473463
1.0828	19694	4.6988	478699
1.0834	19699.8	4.6994	473517
1.084	19646.9	4.7	467058
1.0846	19625.8	4.7006	462638
1.0852	19608.5	4.7012	460246
1.0858	19589.6	4.7018	459655
1.0864	19606.7	4.7024	459176
1.087	19635.8	4.703	460121
1.0877	19560.3	4.7036	484951
1.0883	19656.2	4.7069	482431
1.0889	19719.5	4.7074	481220
1.0895	19776.6	4.708	484424
1.0901	19836.9	4.7086	484322
1.0907	19853.1	4.7092	482390
1.0913	19912.1	4.7098	486103
1.092	19935.7	4.7104	461607
1.0926	19940	4.711	454336
1.0932	19997.5	4.7116	454895
1.0938	19981	4.7122	473651
1.0945	20001.3	4.7127	464253
1.0951	20009	4.7133	470805
1.0957	20055.6	4.7166	463738
1.0963	20908.8	4.7172	466264
1.1025	22486.2	4.7178	465993
1.103	22975	4.7184	465789
1.1036	22868.3	4.7189	462207
1.1042	22454.2	4.7195	460548
1.1048	21798.8	4.7201	459295
1.1054	21073.9	4.7207	450139
1.106	21323.5	4.7213	423803
1.1066	21528.4	4.7219	434106
1.1072	21733.5	4.7225	427201
1.1078	21232.9	4.7231	426206
1.1084	20953.1	4.7263	416448
1.109	20924.4	4.7269	417420
1.1096	21383.7	4.7275	424089
1.1102	21444.2	4.7281	418888
1.1108	21210.9	4.7287	415679
1.1114	20950.4	4.7293	417049
1.112	20621.2	4.7298	417387
1.1126	20731	4.7304	415426
1.1132	21143.9	4.731	400837
1.1138	21169.8	4.7316	388740
1.1144	20860.9	4.7322	374234
1.115	20801.3	4.7328	373034
1.1156	20824.7	4.736	365587
1.1163	20978.7	4.7366	366542
1.1177	20948.5	4.7372	366875
1.1183	20794.7	4.7378	370076
1.1189	20751.3	4.7384	367204
1.1195	20741.5	4.739	360896
1.1202	20748	4.7396	364469
1.1208	20762.1	4.7402	369713
1.1214	20799.7	4.7408	375103
1.122	20867.6	4.7414	380739
1.1226	20906.4	4.7419	396520
1.1232	20922.5	4.7426	402006
1.1238	20854.2	4.7458	400821
1.1244	20856.4	4.7464	389577
1.125	20770	4.747	391912
1.1257	20742.4	4.7476	390574
1.1263	20691.8	4.7482	389698
1.1269	20638.4	4.7488	392401
1.1275	20636.5	4.7493	396288
1.1281	20660.8	4.7499	392864
1.1287	20637.4	4.7505	397682
1.1294	20625.2	4.7511	402673
1.13	20526.7	4.7517	400871
1.1306	20535.3	4.7523	388901
1.1312	20584.4	4.7555	389325
1.1319	21275.4	4.7561	385875
1.138	22421.4	4.7567	385141
1.1386	23015.1	4.7573	380511
1.1392	22541	4.7579	379857
1.1398	21950.4	4.7585	388056
1.1404	20824.9	4.7591	390328
1.141	20323.4	4.7597	388994
1.1416	20277.9	4.7603	401931
1.1422	20685.5	4.7609	417540
1.1428	20271.3	4.7614	421649
1.1434	19943.4	4.762	417899
1.144	19243.1	4.7653	420786
1.1446	19257	4.7659	420216
1.1452	19533.4	4.7665	420924
1.1458	19581.8	4.7671	421522
1.1464	19322.1	4.7676	420454
1.147	18914.3	4.7682	423860
1.1476	18617.8	4.7688	429423
1.1482	18642.7	4.7694	428956
1.1488	18876.4	4.77	428916
1.1494	18796.2	4.7706	431186
1.15	18394.8	4.7712	440037
1.1506	18261.3	4.7718	447917
1.1512	18237.7	4.775	450798
1.1518	18240.7	4.7756	451181
1.1533	18220.5	4.7762	454195
1.1539	18028.7	4.7768	456988
1.1545	18008.1	4.7774	456816
1.1551	17922.8	4.778	453296
1.1557	18011.8	4.7786	455842
1.1563	17966.7	4.7792	455869
1.1569	17923.2	4.7797	466100
1.1575	17965.6	4.7804	459470
1.1581	17918.9	4.781	455291
1.1588	17917.4	4.7815	449764
1.1594	17908.6	4.7848	438234
1.16	17891.1	4.7854	431690
1.1606	17871	4.786	432875
1.1612	17876	4.7866	420947
1.1618	17875	4.7871	427213
1.1624	17855.1	4.7877	427896
1.1631	17921.5	4.7883	429035
1.1637	17971.7	4.7889	438751
1.1643	17998	4.7896	448284
1.1649	18004.4	4.7902	448468
1.1655	17996	4.7908	445216
1.1662	17987.1	4.7913	436482
1.1668	18011.4	4.7946	436816
1.1674	18752.1	4.7952	432277
1.1735	20010.8	4.7958	433851
1.1742	20543.9	4.7964	474091
1.1748	20785.6	4.797	474790
1.1754	19988.5	4.7976	477520
1.176	19315.7	4.7982	476639
1.1766	18774.2	4.7988	466731
1.1772	19168	4.7994	464392
1.1778	19218.6	4.8	472119
1.1784	19286.1	4.8006	478029
1.179	18870.3	4.8012	462437
1.1796	18646.2	4.8044	461303
1.1802	18608.2	4.805	454950
1.1808	19170.3	4.8056	452920
1.1814	19291.2	4.8062	454401
1.182	19259.8	4.8068	456324
1.1826	19076.4	4.8074	460482
1.1832	18806.1	4.808	459022
1.1838	18889.8	4.8085	457244
1.1844	19304.8	4.8091	455109
1.185	19431	4.8097	453766
1.1856	19235.6	4.8103	453901
1.1862	19206.6	4.8109	454625
1.1868	19184.1	4.8142	448190
1.1875	19368.8	4.8147	442407
1.1889	19369.6	4.8153	442892
1.1895	19320.2	4.8159	452131
1.1901	19310.6	4.8165	450992
1.1907	19366.8	4.8171	464066
1.1913	19452.2	4.8177	478384
1.192	19510.4	4.8183	477139
1.1926	19463.6	4.8189	478210
1.1932	19546.4	4.8194	479595
1.1938	19631	4.82	475699
1.1944	19706	4.8206	477672
1.195	19750.3	4.8239	481813
1.1956	19801.3	4.8245	485061
1.1963	19788	4.8251	482345
1.1969	19779	4.8256	524093
1.1975	19813.7	4.8263	524330
1.1981	19795.5	4.8269	519885
1.1987	19803.1	4.8275	514538
1.1993	19768.3	4.828	517437
1.2	19698.4	4.8286	513249
1.2006	19684.8	4.8292	499086
1.2012	19684.1	4.8298	488626
1.2018	19655.8	4.8304	485695
1.2024	19720	4.8337	482459
1.2031	20592.7	4.8342	522848
1.2092	21850.1	4.8348	522445
1.2098	23204.9	4.8354	519089
1.2104	23398.7	4.836	522631
1.211	22922	4.8366	481920
1.2116	21871.8	4.8372	501898
1.2122	21438.2	4.8379	512603
1.2128	21430.6	4.8386	530205
1.2134	22146.6	4.8393	532931
1.214	21799.2	4.8398	529840
1.2146	21657.2	4.8404	524033
1.2152	21209.6	4.8437	508492
1.2158	21414.5	4.8443	561211
1.2164	21834.4	4.8449	570338
1.217	22007.8	4.8455	571548
1.2176	21905.1	4.8461	571397
1.2182	21625.3	4.8467	570164
1.2188	21289.1	4.8473	571397
1.2194	21346.5	4.8479	571634
1.22	21791.1	4.8485	580847
1.2206	21825.6	4.8491	705067
1.2212	21495.1	4.8497	706567
1.2218	21376.9	4.8503	704778
1.2224	21339.8	4.8535	706389
1.223	21427.7	4.8541	705846
1.2245	21480.3	4.8547	704887
1.2251	21364.9	4.8553	706592
1.2257	21380.5	4.8559	706112
1.2263	21379.1	4.8565	702367
1.2269	21455.6	4.8571	734570
1.2275	21406.3	4.8577	733197
1.2281	21329	4.8583	722327
1.2287	21349.2	4.8589	729994
1.2294	21353.5	4.8595	737708
1.23	21339.4	4.8602	739934
1.2306	21272.2	4.8634	737598
1.2312	21169.7	4.864	737877
1.2318	21092.5	4.8646	732776
1.2324	21075.5	4.8652	734239
1.2331	21122.8	4.8658	750173
1.2337	21137.3	4.8664	710312
1.2343	21170.4	4.867	708945
1.2349	21181.4	4.8676	723811
1.2355	21272.2	4.8682	726317
1.2361	21285.1	4.8688	723737
1.2368	21418	4.8693	732258
1.2374	21515.8	4.8699	736913
1.238	21529.2	4.8732	733718
1.2386	22237.4	4.8738	734145
1.2448	23225.7	4.8744	737804
1.2453	24133.2	4.875	704375
1.2459	24531	4.8755	711121
1.2465	23159.3	4.8762	710949
1.2471	22110.9	4.8768	709836
1.2477	21435.1	4.8773	717313
1.2483	21488.7	4.8779	698819
1.2489	21567.4	4.8785	687375
1.2495	21541.1	4.8791	673282
1.2501	20718.9	4.8797	675963
1.2507	20378.5	4.883	682233
1.2513	20263.8	4.8836	682354
1.2519	20734.3	4.8842	680611
1.2525	20675.6	4.8847	631335
1.2531	20600.4	4.8853	621745
1.2537	20302.7	4.8859	619906
1.2543	19911.3	4.8865	625368
1.2549	19951	4.8871	634039
1.2555	20266.9	4.8877	631802
1.2561	20303.9	4.8883	634724
1.2567	19963.6	4.8889	631715
1.2574	19875.6	4.8895	507193
1.258	19852.6	4.8927	508825
1.2586	20019.1	4.8933	506003
1.26	19966.4	4.8939	505111
1.2606	19871.3	4.8945	506483
1.2612	19766.5	4.8951	507696
1.2619	19727.2	4.8957	511055
1.2625	19753.2	4.8963	515096
1.2631	19759.2	4.8969	512723
1.2637	19656.1	4.8975	480972
1.2643	19643.8	4.898	474811
1.2649	19667	4.8986	472167
1.2655	19666.4	4.8992	469090
1.2661	19661.6	4.9025	459298
1.2667	19699.8	4.9031	458064
1.2674	19687.6	4.9037	451468
1.268	19644.2	4.9042	446504
1.2686	19751.8	4.9048	453410
1.2692	19705.9	4.9054	448829
1.2698	19625.4	4.906	440380
1.2705	19604.1	4.9066	442994
1.2711	19518.5	4.9072	459350
1.2717	19491.6	4.9078	450364
1.2723	19355.3	4.9084	446548
1.2729	19336.6	4.909	446797
1.2736	19180.9	4.9122	439682
1.2742	19577.5	4.9128	436218
1.2803	19991.4	4.9134	438115
1.2809	20740.8	4.914	442969
1.2815	20727.6	4.9146	442492
1.2821	19489.5	4.9152	443149
1.2827	18078.9	4.9158	432545
1.2833	17407.7	4.9163	438033
1.2839	17370	4.9169	436358
1.2845	17893.6	4.9175	427764
1.2851	17823.3	4.9181	429435
1.2857	17643.3	4.9187	426446
1.2863	17158.4	4.922	422515
1.2869	17336.9	4.9225	417844
1.2875	17692.3	4.9231	416027
1.2881	17817.8	4.9237	414962
1.2887	17539.5	4.9243	429021
1.2893	17239.3	4.9249	428391
1.2899	16766.7	4.9255	427552
1.2905	16864	4.9261	432298
1.2911	17141.1	4.9267	426781
1.2917	17105.5	4.9272	419034
1.2923	16844.9	4.9278	419406
1.2929	16773.9	4.9284	411414
1.2935	16707	4.9317	408688
1.2941	16767.5	4.9323	420729
1.2956	16673.2	4.9329	415731
1.2962	16496.8	4.9334	419044
1.2968	16528.1	4.934	421413
1.2974	16516.2	4.9346	424392
1.298	16567.4	4.9352	435435
1.2986	16560.2	4.9358	450941
1.2992	16471.1	4.9364	471080
1.2999	16457.2	4.9371	473370
1.3005	16508.1	4.9376	473785
1.3011	16524.2	4.9382	467174
1.3017	16543.4	4.9415	467239
1.3023	16541.6	4.9421	470341
1.3029	16539.5	4.9427	468890
1.3035	16528.8	4.9433	468254
1.3042	16545.9	4.9438	467422
1.3048	16623.9	4.9444	477403
1.3054	16558.9	4.945	473240
1.306	16580.1	4.9456	476410
1.3066	16647.6	4.9462	469884
1.3073	16616.7	4.9468	468350
1.3079	16635.1	4.9474	451805
1.3085	16619.5	4.948	450100
1.3091	16637.2	4.9513	451645
1.3097	17174.3	4.9518	455126
1.3159	17898.1	4.9524	455334
1.3165	18955.9	4.953	460650
1.3171	19932.8	4.9536	463591
1.3177	18944.9	4.9542	459857
1.3183	18234.4	4.9548	460534
1.3189	17755.3	4.9554	455705
1.3195	18039	4.956	459650
1.3201	18378.6	4.9565	460543
1.3207	18444.6	4.9571	459073
1.3213	17841.7	4.9577	458492
1.3219	17478.1	4.961	457379
1.3225	17459.7	4.9616	456675
1.3231	18069.6	4.9622	454089
1.3237	18134.5	4.9627	454721
1.3243	18056.4	4.9633	455298
1.3249	17835.6	4.9639	458940
1.3255	17569.3	4.9645	444449
1.3261	17624.4	4.9651	441553
1.3267	18057.9	4.9657	443393
1.3273	18093.6	4.9663	439441
1.3279	17867.9	4.9669	443050
1.3285	17869.2	4.9675	442130
1.3291	17799.7	4.9707	441799
1.3297	17864.1	4.9713	443000
1.3312	17821.5	4.9719	439729
1.3318	17718.2	4.9725	432068
1.3324	17757.8	4.9731	448302
1.333	17740.7	4.9737	451284
1.3336	17740.6	4.9742	451416
1.3342	17734.7	4.9748	447633
1.3348	17794.5	4.9754	456793
1.3354	17854.1	4.9761	436646
1.336	17907.3	4.9767	425269
1.3366	17878.6	4.9772	423480
1.3373	17875	4.9805	426033
1.3379	17915.7	4.9811	427706
1.3385	17948.8	4.9817	425833
1.3391	17917.5	4.9823	419737
1.3397	17934.5	4.9829	418333
1.3403	17941.7	4.9834	444029
1.341	17971.6	4.9841	450600
1.3416	17945.5	4.9847	443585
1.3422	17931.8	4.9853	441563
1.3428	17927.3	4.9858	440487
1.3434	17944.9	4.9864	439674
1.3441	17982.9	4.987	440051
1.3447	17982.8	4.9903	441066
1.3453	18705	4.9909	438929
1.3514	19305.6	4.9915	437329
1.352	20945.2	4.992	458700
1.3526	21767.5	4.9926	459645
1.3532	20911.6	4.9932	454107
1.3538	19735.8	4.9938	452464
1.3544	19452.9	4.9944	453088
1.355	19546.1	4.995	455687
1.3556	20326	4.9956	457214
1.3562	20274.1	4.9962	456185
1.3568	20058.4	4.9967	451038
1.3574	19624.8	5	452627
1.358	19913.5	5.0006	454068
1.3586	20425.3	5.0012	449734
1.3592	20650.9	5.0018	453392
1.3598	20427.2	5.0024	461392
1.3604	20098	5.0029	460622
1.361	19745.1	5.0035	462364
1.3616	19793.1	5.0041	459256
1.3622	20125.8	5.0047	467944
1.3628	20250.9	5.0053	468981
1.3634	19904.2	5.0059	466585
1.364	19756	5.0065	466730
1.3646	19736.7	5.0097	467486
1.3652	19855.8	5.0103	468618
1.3667	19937.1	5.0109	471503
1.3673	19861.3	5.0115	470787
1.3679	19885	5.0121	475725
1.3685	19985.2	5.0127	471661
1.3692	20011.2	5.0133	465596
1.3698	20010.7	5.0139	464537
1.3704	20007	5.0144	462788
1.371	20030.5	5.015	460714
1.3716	19966.7	5.0156	443062
1.3722	19921.4	5.0162	444260
1.3728	19887.2	5.0195	436392
1.3734	19928.5	5.0201	432549
1.374	19975.2	5.0207	430448
1.3747	19952.9	5.0213	429344
1.3753	19942.8	5.0218	435877
1.3759	19938.9	5.0224	436441
1.3765	20014.9	5.023	439841
1.3771	19999.6	5.0236	417228
1.3778	19976.4	5.0242	431390
1.3784	20024.7	5.0248	438008
1.379	20103.9	5.0254	438146
1.3796	20142.2	5.026	433690
1.3802	20074.1	5.0292	434152
1.3809	20788.9	5.0298	429689
1.387	21556.2	5.0304	430439
1.3876	22801.9	5.031	431248
1.3882	23701	5.0316	434694
1.3888	22015.1	5.0322	412452
1.3894	20707.9	5.0328	409867
1.39	20022.6	5.0333	413759
1.3906	20391.4	5.0339	412140
1.3912	20467.1	5.0345	412408
1.3918	20552.7	5.0351	411009
1.3924	19782.6	5.0357	408784
1.393	19407.4	5.039	407114
1.3936	19268	5.0395	404858
1.3942	19694.9	5.0401	404869
1.3948	19562.1	5.0407	401171
1.3954	19319.1	5.0413	401767
1.396	19050.6	5.0419	402098
1.3966	18651.8	5.0425	412281
1.3972	18761.9	5.0431	412632
1.3978	19151.9	5.0437	441774
1.3984	19188.9	5.0443	439262
1.399	18999.5	5.0449	435120
1.3996	18833.7	5.0455	434061
1.4002	18791.5	5.0487	441716
1.4008	18974.4	5.0494	442233
1.4023	18933.3	5.0499	439318
1.4029	18761.8	5.0505	441639
1.4035	18703.7	5.0511	442819
1.4041	18819.3	5.0517	449693
1.4047	18836.2	5.0523	442681
1.4053	18750.5	5.0529	444334
1.4059	18728.7	5.0535	439942
1.4065	18775.7	5.0541	436117
1.4072	18776.8	5.0547	440334
1.4078	18818.7	5.0553	438934
1.4084	18883.4	5.0585	437357
1.409	18920.8	5.0591	434675
1.4096	18961	5.0597	430803
1.4102	18964.4	5.0603	437234
1.4108	18897.5	5.0609	439823
1.4115	18873.1	5.0615	441794
1.4121	18876.5	5.062	438056
1.4127	18886.1	5.0626	440119
1.4133	18767.2	5.0632	456727
1.4139	18766.6	5.0638	454688
1.4145	18779.4	5.0644	434441
1.4152	18796.1	5.065	429662
1.4158	18720.4	5.0683	429109
1.4164	19713.2	5.0688	436437
1.4226	20340.2	5.0694	448454
1.4232	22275.3	5.07	448933
1.4238	22878.1	5.0706	451773
1.4244	21664	5.0712	451371
1.425	20301.7	5.0718	499434
1.4255	19979.7	5.0725	500163
1.4261	20132.6	5.073	524449
1.4267	20671	5.0737	522447
1.4273	20357.2	5.0743	527983
1.4279	20227.7	5.0749	527428
1.4285	19667.6	5.0782	521889
1.4291	19792.1	5.0788	523277
1.4297	20016	5.0794	526139
1.4303	20252.9	5.0799	531362
1.4309	20131.2	5.0805	536813
1.4315	19933.9	5.0811	541190
1.4321	19671.8	5.0817	548904
1.4327	19620.6	5.0823	548296
1.4333	20011.6	5.0829	540010
1.4339	20001.6	5.0835	549109
1.4346	19606.4	5.0841	535594
1.4352	19467.5	5.0847	540293
1.4358	19374.6	5.088	542288
1.4364	19502.3	5.0886	543269
1.4378	19572.9	5.0891	536564
1.4385	19384.9	5.0897	536208
1.4391	19351.1	5.0903	542073
1.4397	19410.6	5.0909	544575
1.4403	19399.8	5.0915	540370
1.4409	19260.4	5.0921	542290
1.4415	19215.2	5.0927	555939
1.4421	19198.2	5.0933	554240
1.4427	19208.5	5.0939	550803
1.4433	19147.6	5.0945	552222
1.4439	19114	5.0978	549199
1.4446	19063.8	5.0984	551831
1.4452	19010.7	5.099	551555
1.4458	18995.2	5.0996	551680
1.4464	18975.2	5.1001	549987
1.447	19001.5	5.1007	543478
1.4476	18980.8	5.1013	542974
1.4483	19018.5	5.1019	543494
1.4489	19014	5.1025	544580
1.4495	19078.3	5.1031	551389
1.4501	19156.7	5.1037	536777
1.4507	19108.9	5.1043	535333
1.4514	19122.5	5.1075	535874
1.452	19661	5.1081	535361
1.4581	20088.2	5.1087	542269
1.4587	20641	5.1093	540291
1.4593	21409.9	5.1099	534011
1.4599	19128.3	5.1105	536291
1.4605	17984.7	5.111	534271
1.4611	17311.6	5.1116	536613
1.4617	17558.2	5.1122	489244
1.4623	17591.8	5.1128	497414
1.4629	17559.8	5.1134	478986
1.4635	17020.9	5.114	482527
1.4641	16744.5	5.1173	475981
1.4647	16663.8	5.1179	476888
1.4653	16998.1	5.1184	476499
1.4659	16927	5.119	478170
1.4665	16842.2	5.1196	479894
1.4671	16565.1	5.1202	476296
1.4677	16211.4	5.1208	473332
1.4683	16235.3	5.1214	471518
1.4689	16396.6	5.122	483256
1.4695	16514	5.1226	484547
1.4701	16194.8	5.1232	487186
1.4707	16145.4	5.1238	478390
1.4713	16158.7	5.1271	460072
1.4719	16309.5	5.1277	457518
1.4734	16255.9	5.1283	467105
1.474	16128.2	5.1288	482926
1.4746	16058.7	5.1294	482249
1.4752	16118.5	5.13	480206
1.4758	16147.1	5.1306	469607
1.4764	16095	5.1312	461917
1.477	16155.4	5.1318	460712
1.4777	16187.1	5.1324	454733
1.4783	16250.9	5.133	440348
1.4789	16295.5	5.1335	438772
1.4795	16285.2	5.1368	443372
1.4801	16327.5	5.1374	440682
1.4807	16345.7	5.138	446779
1.4813	16336.6	5.1386	461341
1.482	16360	5.1393	486364
1.4826	16321.1	5.14	496057
1.4832	16316.1	5.1405	508874
1.4838	16308.7	5.1412	533212
1.4844	16328.8	5.1419	542449
1.4851	16371.7	5.1425	538936
1.4857	16363.1	5.1431	543660
1.4863	16376.2	5.1437	538218
1.4869	16372.8	5.147	534847
1.4875	17116.2	5.1476	534040
1.4937	17586.9	5.1481	537500
1.4943	19489.1	5.1487	533696
1.4949	20292	5.1493	527419
1.4955	19240.7	5.1499	524076
1.4961	17933.2	5.1505	521114
1.4967	17690.5	5.1511	522956
1.4972	17818.3	5.1517	521346
1.4979	18495.4	5.1523	519105
1.4985	18456	5.1528	517661
1.4991	18361.3	5.1534	505175
1.4997	17977.9	5.1567	503803
1.5002	18285.2	5.1573	500859
1.5008	18698.4	5.1579	508911
1.5014	18886.7	5.1585	510010
1.502	18901.4	5.1591	511549
1.5027	18826.4	5.1596	511358
1.5033	18558.5	5.1602	519406
1.5039	18607.8	5.1608	527791
1.5045	18869	5.1614	534124
1.5051	18988.2	5.162	540401
1.5057	18795.1	5.1626	526353
1.5063	18635.9	5.1632	524053
1.5069	18670.9	5.1664	517102
1.5075	18816.4	5.167	518213
1.509	18844.8	5.1676	527011
1.5096	18747.9	5.1682	526170
1.5102	18836.1	5.1688	512553
1.5108	18861.8	5.1694	496954
1.5114	18932.6	5.17	507680
1.512	18909.1	5.1706	508622
[truncated: 24,109 more rows]

## Sheet: Figure 1j
Figure 1i
ratio	type	type_quant	type_ratio
0.201471	DDA_1.5:1	DDA	1.5:1
0.536267	DDA_1.5:1	DDA	1.5:1
0.591703	DDA_1.5:1	DDA	1.5:1
0.207549	DDA_1.5:1	DDA	1.5:1
0.673965	DDA_1.5:1	DDA	1.5:1
1.7369	DDA_1.5:1	DDA	1.5:1
1.78163	DDA_1.5:1	DDA	1.5:1
0.46447	DDA_1.5:1	DDA	1.5:1
1.32266	DDA_1.5:1	DDA	1.5:1
0.473661	DDA_1.5:1	DDA	1.5:1
0.183113	DDA_1.5:1	DDA	1.5:1
2.53218	DDA_1.5:1	DDA	1.5:1
0.917454	DDA_1.5:1	DDA	1.5:1
0.643624	DDA_1.5:1	DDA	1.5:1
0.934856	DDA_1.5:1	DDA	1.5:1
1.42998	DDA_1.5:1	DDA	1.5:1
1.29014	DDA_1.5:1	DDA	1.5:1
0.458239	DDA_1.5:1	DDA	1.5:1
0.606403	DDA_1.5:1	DDA	1.5:1
1.08367	DDA_1.5:1	DDA	1.5:1
0.938348	DDA_1.5:1	DDA	1.5:1
0.696129	DDA_1.5:1	DDA	1.5:1
0.548539	DDA_1.5:1	DDA	1.5:1
0.627289	DDA_1.5:1	DDA	1.5:1
0.828914	DDA_1.5:1	DDA	1.5:1
0.787953	DDA_1.5:1	DDA	1.5:1
0.735976	DDA_1.5:1	DDA	1.5:1
0.523258	DDA_1.5:1	DDA	1.5:1
0.419235	DDA_1.5:1	DDA	1.5:1
1.2677	DDA_1.5:1	DDA	1.5:1
0.9101	DDA_1.5:1	DDA	1.5:1
0.937553	DDA_1.5:1	DDA	1.5:1
1.09384	DDA_1.5:1	DDA	1.5:1
0.84272	DDA_1.5:1	DDA	1.5:1
0.670979	DDA_1.5:1	DDA	1.5:1
0.927735	DDA_1.5:1	DDA	1.5:1
0.6788	DDA_1.5:1	DDA	1.5:1
0.645077	DDA_1.5:1	DDA	1.5:1
0.946967	DDA_1.5:1	DDA	1.5:1
0.408982	DDA_1.5:1	DDA	1.5:1
0.553415	DDA_1.5:1	DDA	1.5:1
1.09658	DDA_1.5:1	DDA	1.5:1
0.585026	DDA_1.5:1	DDA	1.5:1
0.433589	DDA_1.5:1	DDA	1.5:1
0.409694	DDA_1.5:1	DDA	1.5:1
0.90298	DDA_1.5:1	DDA	1.5:1
0.784054	DDA_1.5:1	DDA	1.5:1
-2.06958	DDA_1.5:1	DDA	1.5:1
1.31309	DDA_1.5:1	DDA	1.5:1
0.929577	DDA_1.5:1	DDA	1.5:1
0.820928	DDA_1.5:1	DDA	1.5:1
0.712242	DDA_1.5:1	DDA	1.5:1
0.354702	DDA_1.5:1	DDA	1.5:1
0.550307	DDA_1.5:1	DDA	1.5:1
0.548512	DDA_1.5:1	DDA	1.5:1
0.774778	DDA_1.5:1	DDA	1.5:1
0.569948	DDA_1.5:1	DDA	1.5:1
0.691474	DDA_1.5:1	DDA	1.5:1
0.841369	DDA_1.5:1	DDA	1.5:1
0.637738	DDA_1.5:1	DDA	1.5:1
0.675164	DDA_1.5:1	DDA	1.5:1
1.75657	DDA_1.5:1	DDA	1.5:1
0.675218	DDA_1.5:1	DDA	1.5:1
1.2735	DDA_1.5:1	DDA	1.5:1
1.03502	DDA_1.5:1	DDA	1.5:1
0.631354	DDA_1.5:1	DDA	1.5:1
0.792514	DDA_1.5:1	DDA	1.5:1
1.91108	DDA_1.5:1	DDA	1.5:1
0.627927	DDA_1.5:1	DDA	1.5:1
1.12023	DDA_1.5:1	DDA	1.5:1
0.572143	DDA_1.5:1	DDA	1.5:1
0.776878	DDA_1.5:1	DDA	1.5:1
0.62964	DDA_1.5:1	DDA	1.5:1
0.874048	DDA_1.5:1	DDA	1.5:1
0.324579	DDA_1.5:1	DDA	1.5:1
0.746643	DDA_1.5:1	DDA	1.5:1
1.06372	DDA_1.5:1	DDA	1.5:1
0.522075	DDA_1.5:1	DDA	1.5:1
0.428413	DDA_1.5:1	DDA	1.5:1
0.80228	DDA_1.5:1	DDA	1.5:1
0.947191	DDA_1.5:1	DDA	1.5:1
0.515146	DDA_1.5:1	DDA	1.5:1
0.53968	DDA_1.5:1	DDA	1.5:1
0.566739	DDA_1.5:1	DDA	1.5:1
0.462524	DDA_1.5:1	DDA	1.5:1
1.53132	DDA_1.5:1	DDA	1.5:1
0.431956	DDA_1.5:1	DDA	1.5:1
0.796563	DDA_1.5:1	DDA	1.5:1
0.69333	DDA_1.5:1	DDA	1.5:1
0.836697	DDA_1.5:1	DDA	1.5:1
0.904217	DDA_1.5:1	DDA	1.5:1
0.600449	DDA_1.5:1	DDA	1.5:1
0.496254	DDA_1.5:1	DDA	1.5:1
0.924477	DDA_1.5:1	DDA	1.5:1
0.731706	DDA_1.5:1	DDA	1.5:1
0.600521	DDA_1.5:1	DDA	1.5:1
-0.241338	DDA_1.5:1	DDA	1.5:1
1.07955	DDA_1.5:1	DDA	1.5:1
0.72457	DDA_1.5:1	DDA	1.5:1
-0.60975	DDA_1.5:1	DDA	1.5:1
0.497907	DDA_1.5:1	DDA	1.5:1
0.587066	DDA_1.5:1	DDA	1.5:1
0.316991	DDA_1.5:1	DDA	1.5:1
0.0525976	DDA_1.5:1	DDA	1.5:1
0.747098	DDA_1.5:1	DDA	1.5:1
0.926127	DDA_1.5:1	DDA	1.5:1
0.480616	DDA_1.5:1	DDA	1.5:1
0.927985	DDA_1.5:1	DDA	1.5:1
0.586667	DDA_1.5:1	DDA	1.5:1
1.33171	DDA_1.5:1	DDA	1.5:1
0.359474	DDA_1.5:1	DDA	1.5:1
0.811373	DDA_1.5:1	DDA	1.5:1
0.924275	DDA_1.5:1	DDA	1.5:1
0.947401	DDA_1.5:1	DDA	1.5:1
0.858858	DDA_1.5:1	DDA	1.5:1
1.47031	DDA_1.5:1	DDA	1.5:1
1.6456	DDA_1.5:1	DDA	1.5:1
0.476461	DDA_1.5:1	DDA	1.5:1
0.636716	DDA_1.5:1	DDA	1.5:1
2.42204	DDA_1.5:1	DDA	1.5:1
0.692188	DDA_1.5:1	DDA	1.5:1
-0.085148	DDA_1.5:1	DDA	1.5:1
0.643424	DDA_1.5:1	DDA	1.5:1
0.6787	DDA_1.5:1	DDA	1.5:1
0.677596	DDA_1.5:1	DDA	1.5:1
0.817255	DDA_1.5:1	DDA	1.5:1
0.530193	DDA_1.5:1	DDA	1.5:1
0.370035	DDA_1.5:1	DDA	1.5:1
0.609025	DDA_1.5:1	DDA	1.5:1
0.609478	DDA_1.5:1	DDA	1.5:1
0.910439	DDA_1.5:1	DDA	1.5:1
0.921595	DDA_1.5:1	DDA	1.5:1
1.42253	DDA_1.5:1	DDA	1.5:1
0.453162	DDA_1.5:1	DDA	1.5:1
1.01336	DDA_1.5:1	DDA	1.5:1
0.347802	DDA_1.5:1	DDA	1.5:1
0.952159	DDA_1.5:1	DDA	1.5:1
0.627587	DDA_1.5:1	DDA	1.5:1
0.738315	DDA_1.5:1	DDA	1.5:1
1.05894	DDA_1.5:1	DDA	1.5:1
0.494196	DDA_1.5:1	DDA	1.5:1
0.822102	DDA_1.5:1	DDA	1.5:1
0.715401	DDA_1.5:1	DDA	1.5:1
0.706966	DDA_1.5:1	DDA	1.5:1
0.714541	DDA_1.5:1	DDA	1.5:1
0.468232	DDA_1.5:1	DDA	1.5:1
0.869238	DDA_1.5:1	DDA	1.5:1
0.432378	DDA_1.5:1	DDA	1.5:1
0.950928	DDA_1.5:1	DDA	1.5:1
0.517573	DDA_1.5:1	DDA	1.5:1
0.650646	DDA_1.5:1	DDA	1.5:1
0.295557	DDA_1.5:1	DDA	1.5:1
0.890194	DDA_1.5:1	DDA	1.5:1
0.972657	DDA_1.5:1	DDA	1.5:1
0.437837	DDA_1.5:1	DDA	1.5:1
1.07906	DDA_1.5:1	DDA	1.5:1
0.466505	DDA_1.5:1	DDA	1.5:1
0.489639	DDA_1.5:1	DDA	1.5:1
0.650188	DDA_1.5:1	DDA	1.5:1
0.655371	DDA_1.5:1	DDA	1.5:1
0.595293	DDA_1.5:1	DDA	1.5:1
1.06397	DDA_1.5:1	DDA	1.5:1
0.699469	DDA_1.5:1	DDA	1.5:1
1.56487	DDA_1.5:1	DDA	1.5:1
0.633166	DDA_1.5:1	DDA	1.5:1
0.417805	DDA_1.5:1	DDA	1.5:1
1.01358	DDA_1.5:1	DDA	1.5:1
0.594588	DDA_1.5:1	DDA	1.5:1
1.23845	DDA_1.5:1	DDA	1.5:1
0.839656	DDA_1.5:1	DDA	1.5:1
0.29973	DDA_1.5:1	DDA	1.5:1
0.764416	DDA_1.5:1	DDA	1.5:1
0.995336	DDA_1.5:1	DDA	1.5:1
0.73129	DDA_1.5:1	DDA	1.5:1
0.787654	DDA_1.5:1	DDA	1.5:1
0.586146	DDA_1.5:1	DDA	1.5:1
0.999446	DDA_1.5:1	DDA	1.5:1
1.08439	DDA_1.5:1	DDA	1.5:1
2.13552	DDA_1.5:1	DDA	1.5:1
1.10123	DDA_1.5:1	DDA	1.5:1
0.841337	DDA_1.5:1	DDA	1.5:1
0.438115	DDA_1.5:1	DDA	1.5:1
0.716486	DDA_1.5:1	DDA	1.5:1
0.910874	DDA_1.5:1	DDA	1.5:1
0.690231	DDA_1.5:1	DDA	1.5:1
0.659921	DDA_1.5:1	DDA	1.5:1
0.464498	DDA_1.5:1	DDA	1.5:1
1.55654	DDA_1.5:1	DDA	1.5:1
0.608103	DDA_1.5:1	DDA	1.5:1
0.766348	DDA_1.5:1	DDA	1.5:1
0.743402	DDA_1.5:1	DDA	1.5:1
1.11219	DDA_1.5:1	DDA	1.5:1
0.467636	DDA_1.5:1	DDA	1.5:1
0.510645	DDA_1.5:1	DDA	1.5:1
0.870325	DDA_1.5:1	DDA	1.5:1
0.567446	DDA_1.5:1	DDA	1.5:1
1.27648	DDA_1.5:1	DDA	1.5:1
0.606928	DDA_1.5:1	DDA	1.5:1
0.825426	DDA_1.5:1	DDA	1.5:1
1.29779	DDA_1.5:1	DDA	1.5:1
1.02132	DDA_1.5:1	DDA	1.5:1
0.604548	DDA_1.5:1	DDA	1.5:1
0.599814	DDA_1.5:1	DDA	1.5:1
0.824531	DDA_1.5:1	DDA	1.5:1
0.495688	DDA_1.5:1	DDA	1.5:1
0.650087	DDA_1.5:1	DDA	1.5:1
0.788694	DDA_1.5:1	DDA	1.5:1
0.489571	DDA_1.5:1	DDA	1.5:1
0.613725	DDA_1.5:1	DDA	1.5:1
0.310736	DDA_1.5:1	DDA	1.5:1
1.13897	DDA_1.5:1	DDA	1.5:1
0.804245	DDA_1.5:1	DDA	1.5:1
0.807018	DDA_1.5:1	DDA	1.5:1
0.502491	DDA_1.5:1	DDA	1.5:1
0.5831	DDA_1.5:1	DDA	1.5:1
0.962566	DDA_1.5:1	DDA	1.5:1
0.478428	DDA_1.5:1	DDA	1.5:1
1.05254	DDA_1.5:1	DDA	1.5:1
0.289323	DDA_1.5:1	DDA	1.5:1
0.750788	DDA_1.5:1	DDA	1.5:1
0.871412	DDA_1.5:1	DDA	1.5:1
0.204079	DDA_1.5:1	DDA	1.5:1
0.775836	DDA_1.5:1	DDA	1.5:1
0.540333	DDA_1.5:1	DDA	1.5:1
0.206061	DDA_1.5:1	DDA	1.5:1
0.615658	DDA_1.5:1	DDA	1.5:1
0.642552	DDA_1.5:1	DDA	1.5:1
0.0613731	DDA_1.5:1	DDA	1.5:1
0.667568	DDA_1.5:1	DDA	1.5:1
0.519252	DDA_1.5:1	DDA	1.5:1
0.717652	DDA_1.5:1	DDA	1.5:1
0.426575	DDA_1.5:1	DDA	1.5:1
1.44058	DDA_1.5:1	DDA	1.5:1
0.606095	DDA_1.5:1	DDA	1.5:1
0.435717	DDA_1.5:1	DDA	1.5:1
2.56505	DDA_1.5:1	DDA	1.5:1
0.993534	DDA_1.5:1	DDA	1.5:1
1.10175	DDA_1.5:1	DDA	1.5:1
0.87356	DDA_1.5:1	DDA	1.5:1
0.58891	DDA_1.5:1	DDA	1.5:1
0.634105	DDA_1.5:1	DDA	1.5:1
0.544698	DDA_1.5:1	DDA	1.5:1
0.88623	DDA_1.5:1	DDA	1.5:1
1.06147	DDA_1.5:1	DDA	1.5:1
0.764218	DDA_1.5:1	DDA	1.5:1
0.445551	DDA_1.5:1	DDA	1.5:1
0.644459	DDA_1.5:1	DDA	1.5:1
0.872606	DDA_1.5:1	DDA	1.5:1
-0.77517	DDA_1.5:1	DDA	1.5:1
0.813152	DDA_1.5:1	DDA	1.5:1
-0.477198	DDA_1.5:1	DDA	1.5:1
0.751379	DDA_1.5:1	DDA	1.5:1
0.887143	DDA_1.5:1	DDA	1.5:1
1.09694	DDA_1.5:1	DDA	1.5:1
0.854652	DDA_1.5:1	DDA	1.5:1
0.358079	DDA_1.5:1	DDA	1.5:1
1.00812	DDA_1.5:1	DDA	1.5:1
1.33107	DDA_1.5:1	DDA	1.5:1
0.80793	DDA_1.5:1	DDA	1.5:1
0.434467	DDA_1.5:1	DDA	1.5:1
0.4935	DDA_1.5:1	DDA	1.5:1
0.605548	DDA_1.5:1	DDA	1.5:1
0.853884	DDA_1.5:1	DDA	1.5:1
0.715218	DDA_1.5:1	DDA	1.5:1
0.554781	DDA_1.5:1	DDA	1.5:1
0.587475	DDA_1.5:1	DDA	1.5:1
0.640432	DDA_1.5:1	DDA	1.5:1
0.58182	DDA_1.5:1	DDA	1.5:1
0.348553	DDA_1.5:1	DDA	1.5:1
0.802553	DDA_1.5:1	DDA	1.5:1
0.572221	DDA_1.5:1	DDA	1.5:1
0.558943	DDA_1.5:1	DDA	1.5:1
0.727853	DDA_1.5:1	DDA	1.5:1
0.481478	DDA_1.5:1	DDA	1.5:1
0.793886	DDA_1.5:1	DDA	1.5:1
0.745566	DDA_1.5:1	DDA	1.5:1
0.818969	DDA_1.5:1	DDA	1.5:1
0.963819	DDA_1.5:1	DDA	1.5:1
0.668649	DDA_1.5:1	DDA	1.5:1
0.727723	DDA_1.5:1	DDA	1.5:1
0.917618	DDA_1.5:1	DDA	1.5:1
1.80178	DDA_1.5:1	DDA	1.5:1
0.730239	DDA_1.5:1	DDA	1.5:1
0.853546	DDA_1.5:1	DDA	1.5:1
0.787577	DDA_1.5:1	DDA	1.5:1
0.640465	DDA_1.5:1	DDA	1.5:1
0.575088	DDA_1.5:1	DDA	1.5:1
1.51462	DDA_1.5:1	DDA	1.5:1
1.00551	DDA_1.5:1	DDA	1.5:1
0.417205	DDA_1.5:1	DDA	1.5:1
1.20861	DDA_1.5:1	DDA	1.5:1
1.08879	DDA_1.5:1	DDA	1.5:1
1.23159	DDA_1.5:1	DDA	1.5:1
0.951528	DDA_1.5:1	DDA	1.5:1
1.17864	DDA_1.5:1	DDA	1.5:1
-0.0120236	DDA_1.5:1	DDA	1.5:1
0.820752	DDA_1.5:1	DDA	1.5:1
0.853895	DDA_1.5:1	DDA	1.5:1
0.676615	DDA_1.5:1	DDA	1.5:1
1.17165	DDA_1.5:1	DDA	1.5:1
0.462286	DDA_1.5:1	DDA	1.5:1
0.83892	DDA_1.5:1	DDA	1.5:1
0.548118	DDA_1.5:1	DDA	1.5:1
0.475883	DDA_1.5:1	DDA	1.5:1
0.610691	DDA_1.5:1	DDA	1.5:1
0.0849199	DDA_1.5:1	DDA	1.5:1
0.717796	DDA_1.5:1	DDA	1.5:1
1.28227	DDA_1.5:1	DDA	1.5:1
0.797157	DDA_1.5:1	DDA	1.5:1
0.319927	DDA_1.5:1	DDA	1.5:1
1.60308	DDA_1.5:1	DDA	1.5:1
0.558499	DDA_1.5:1	DDA	1.5:1
0.525012	DDA_1.5:1	DDA	1.5:1
0.878778	DDA_1.5:1	DDA	1.5:1
0.48076	DDA_1.5:1	DDA	1.5:1
0.333471	DDA_1.5:1	DDA	1.5:1
0.226528	DDA_1.5:1	DDA	1.5:1
0.370746	DDA_1.5:1	DDA	1.5:1
0.695699	DDA_1.5:1	DDA	1.5:1
1.31837	DDA_1.5:1	DDA	1.5:1
0.276548	DDA_1.5:1	DDA	1.5:1
0.551966	DDA_1.5:1	DDA	1.5:1
0.338659	DDA_1.5:1	DDA	1.5:1
0.648848	DDA_1.5:1	DDA	1.5:1
0.18616	DDA_1.5:1	DDA	1.5:1
0.491046	DDA_1.5:1	DDA	1.5:1
0.588738	DDA_1.5:1	DDA	1.5:1
0.774768	DDA_1.5:1	DDA	1.5:1
0.645316	DDA_1.5:1	DDA	1.5:1
0.819531	DDA_1.5:1	DDA	1.5:1
0.87316	DDA_1.5:1	DDA	1.5:1
0.947167	DDA_1.5:1	DDA	1.5:1
-0.346882	DDA_1.5:1	DDA	1.5:1
0.601163	DDA_1.5:1	DDA	1.5:1
0.64695	DDA_1.5:1	DDA	1.5:1
0.872933	DDA_1.5:1	DDA	1.5:1
-0.118376	DDA_1.5:1	DDA	1.5:1
0.583357	DDA_1.5:1	DDA	1.5:1
0.554278	DDA_1.5:1	DDA	1.5:1
1.10937	DDA_1.5:1	DDA	1.5:1
0.747892	DDA_1.5:1	DDA	1.5:1
0.445208	DDA_1.5:1	DDA	1.5:1
0.535217	DDA_1.5:1	DDA	1.5:1
-0.105907	DDA_1.5:1	DDA	1.5:1
0.946554	DDA_1.5:1	DDA	1.5:1
0.553305	DDA_1.5:1	DDA	1.5:1
0.961359	DDA_1.5:1	DDA	1.5:1
0.545981	DDA_1.5:1	DDA	1.5:1
0.443672	DDA_1.5:1	DDA	1.5:1
0.497641	DDA_1.5:1	DDA	1.5:1
0.563399	DDA_1.5:1	DDA	1.5:1
0.550751	DDA_1.5:1	DDA	1.5:1
0.906821	DDA_1.5:1	DDA	1.5:1
1.27905	DDA_1.5:1	DDA	1.5:1
0.936379	DDA_1.5:1	DDA	1.5:1
0.765722	DDA_1.5:1	DDA	1.5:1
0.900244	DDA_1.5:1	DDA	1.5:1
1.71072	DDA_1.5:1	DDA	1.5:1
0.76473	DDA_1.5:1	DDA	1.5:1
0.379533	DDA_1.5:1	DDA	1.5:1
1.01408	DDA_1.5:1	DDA	1.5:1
0.319421	DDA_1.5:1	DDA	1.5:1
0.609844	DDA_1.5:1	DDA	1.5:1
0.678853	DDA_1.5:1	DDA	1.5:1
0.770118	DDA_1.5:1	DDA	1.5:1
0.940867	DDA_1.5:1	DDA	1.5:1
0.620095	DDA_1.5:1	DDA	1.5:1
0.779458	DDA_1.5:1	DDA	1.5:1
0.692425	DDA_1.5:1	DDA	1.5:1
0.577255	DDA_1.5:1	DDA	1.5:1
1.02142	DDA_1.5:1	DDA	1.5:1
0.170265	DDA_1.5:1	DDA	1.5:1
1.31322	DDA_1.5:1	DDA	1.5:1
3.19377	DDA_1.5:1	DDA	1.5:1
0.759364	DDA_1.5:1	DDA	1.5:1
1.09045	DDA_1.5:1	DDA	1.5:1
0.648438	DDA_1.5:1	DDA	1.5:1
1.35441	DDA_1.5:1	DDA	1.5:1
0.341458	DDA_1.5:1	DDA	1.5:1
1.78074	DDA_1.5:1	DDA	1.5:1
0.613617	DDA_1.5:1	DDA	1.5:1
0.397688	DDA_1.5:1	DDA	1.5:1
0.799025	DDA_1.5:1	DDA	1.5:1
0.451558	DDA_1.5:1	DDA	1.5:1
1.38732	DDA_1.5:1	DDA	1.5:1
1.18666	DDA_1.5:1	DDA	1.5:1
0.400226	DDA_1.5:1	DDA	1.5:1
0.690193	DDA_1.5:1	DDA	1.5:1
0.513572	DDA_1.5:1	DDA	1.5:1
1.22222	DDA_1.5:1	DDA	1.5:1
0.849544	DDA_1.5:1	DDA	1.5:1
0.616937	DDA_1.5:1	DDA	1.5:1
1.13817	DDA_1.5:1	DDA	1.5:1
1.22452	DDA_1.5:1	DDA	1.5:1
0.55791	DDA_1.5:1	DDA	1.5:1
0.250992	DDA_1.5:1	DDA	1.5:1
0.527207	DDA_1.5:1	DDA	1.5:1
0.487142	DDA_1.5:1	DDA	1.5:1
1.33992	DDA_1.5:1	DDA	1.5:1
0.741135	DDA_1.5:1	DDA	1.5:1
0.781399	DDA_1.5:1	DDA	1.5:1
0.61871	DDA_1.5:1	DDA	1.5:1
0.36118	DDA_1.5:1	DDA	1.5:1
0.693502	DDA_1.5:1	DDA	1.5:1
0.363488	DDA_1.5:1	DDA	1.5:1
0.440658	DDA_1.5:1	DDA	1.5:1
0.515051	DDA_1.5:1	DDA	1.5:1
0.554537	DDA_1.5:1	DDA	1.5:1
-0.759097	DDA_1.5:1	DDA	1.5:1
0.732201	DDA_1.5:1	DDA	1.5:1
0.649947	DDA_1.5:1	DDA	1.5:1
0.392677	DDA_1.5:1	DDA	1.5:1
0.340586	DDA_1.5:1	DDA	1.5:1
1.08256	DDA_1.5:1	DDA	1.5:1
1.15814	DDA_1.5:1	DDA	1.5:1
1.40203	DDA_1.5:1	DDA	1.5:1
1.38302	DDA_1.5:1	DDA	1.5:1
0.987335	DDA_1.5:1	DDA	1.5:1
1.33702	DDA_1.5:1	DDA	1.5:1
0.846125	DDA_1.5:1	DDA	1.5:1
0.658418	DDA_1.5:1	DDA	1.5:1
2.10993	DDA_1.5:1	DDA	1.5:1
1.16311	DDA_1.5:1	DDA	1.5:1
0.755307	DDA_1.5:1	DDA	1.5:1
0.48926	DDA_1.5:1	DDA	1.5:1
0.827769	DDA_1.5:1	DDA	1.5:1
1.11138	DDA_1.5:1	DDA	1.5:1
0.435862	DDA_1.5:1	DDA	1.5:1
0.420475	DDA_1.5:1	DDA	1.5:1
0.540729	DDA_1.5:1	DDA	1.5:1
0.685076	DDA_1.5:1	DDA	1.5:1
1.07063	DDA_1.5:1	DDA	1.5:1
0.735677	DDA_1.5:1	DDA	1.5:1
0.586171	DDA_1.5:1	DDA	1.5:1
0.446285	DDA_1.5:1	DDA	1.5:1
0.516439	DDA_1.5:1	DDA	1.5:1
0.480196	DDA_1.5:1	DDA	1.5:1
0.545507	DDA_1.5:1	DDA	1.5:1
0.833887	DDA_1.5:1	DDA	1.5:1
0.978645	DDA_1.5:1	DDA	1.5:1
0.7107	DDA_1.5:1	DDA	1.5:1
1.4491	DDA_1.5:1	DDA	1.5:1
1.30351	DDA_1.5:1	DDA	1.5:1
0.718948	DDA_1.5:1	DDA	1.5:1
0.768116	DDA_1.5:1	DDA	1.5:1
0.6196	DDA_1.5:1	DDA	1.5:1
1.27683	DDA_1.5:1	DDA	1.5:1
0.897632	DDA_1.5:1	DDA	1.5:1
0.719608	DDA_1.5:1	DDA	1.5:1
0.890156	DDA_1.5:1	DDA	1.5:1
-0.216021	DDA_1.5:1	DDA	1.5:1
0.682476	DDA_1.5:1	DDA	1.5:1
1.01365	DDA_1.5:1	DDA	1.5:1
1.21472	DDA_1.5:1	DDA	1.5:1
0.686072	DDA_1.5:1	DDA	1.5:1
1.52081	DDA_1.5:1	DDA	1.5:1
1.62638	DDA_1.5:1	DDA	1.5:1
0.838191	DDA_1.5:1	DDA	1.5:1
0.64342	DDA_1.5:1	DDA	1.5:1
0.938982	DDA_1.5:1	DDA	1.5:1
0.745307	DDA_1.5:1	DDA	1.5:1
0.687887	DDA_1.5:1	DDA	1.5:1
0.508818	DDA_1.5:1	DDA	1.5:1
0.675555	DDA_1.5:1	DDA	1.5:1
0.750724	DDA_1.5:1	DDA	1.5:1
0.320882	DDA_1.5:1	DDA	1.5:1
0.92693	DDA_1.5:1	DDA	1.5:1
0.828662	DDA_1.5:1	DDA	1.5:1
0.572433	DDA_1.5:1	DDA	1.5:1
0.895848	DDA_1.5:1	DDA	1.5:1
-1.02935	DDA_1.5:1	DDA	1.5:1
0.790447	DDA_1.5:1	DDA	1.5:1
0.696208	DDA_1.5:1	DDA	1.5:1
0.627056	DDA_1.5:1	DDA	1.5:1
0.834893	DDA_1.5:1	DDA	1.5:1
1.32459	DDA_1.5:1	DDA	1.5:1
0.991968	DDA_1.5:1	DDA	1.5:1
1.12464	DDA_1.5:1	DDA	1.5:1
0.743677	DDA_1.5:1	DDA	1.5:1
1.18089	DDA_1.5:1	DDA	1.5:1
0.988889	DDA_1.5:1	DDA	1.5:1
0.505791	DDA_1.5:1	DDA	1.5:1
0.663255	DDA_1.5:1	DDA	1.5:1
1.05669	DDA_1.5:1	DDA	1.5:1
0.251318	DDA_1.5:1	DDA	1.5:1
0.94451	DDA_1.5:1	DDA	1.5:1
0.661988	DDA_1.5:1	DDA	1.5:1
0.528589	DDA_1.5:1	DDA	1.5:1
0.760404	DDA_1.5:1	DDA	1.5:1
0.486633	DDA_1.5:1	DDA	1.5:1
0.704062	DDA_1.5:1	DDA	1.5:1
0.716829	DDA_1.5:1	DDA	1.5:1
0.618065	DDA_1.5:1	DDA	1.5:1
0.785498	DDA_1.5:1	DDA	1.5:1
0.416079	DDA_1.5:1	DDA	1.5:1
0.742349	DDA_1.5:1	DDA	1.5:1
0.806903	DDA_1.5:1	DDA	1.5:1
0.891985	DDA_1.5:1	DDA	1.5:1
0.826686	DDA_1.5:1	DDA	1.5:1
0.467253	DDA_1.5:1	DDA	1.5:1
0.830343	DDA_1.5:1	DDA	1.5:1
0.880992	DDA_1.5:1	DDA	1.5:1
1.29017	DDA_1.5:1	DDA	1.5:1
0.684618	DDA_1.5:1	DDA	1.5:1
0.837073	DDA_1.5:1	DDA	1.5:1
0.695463	DDA_1.5:1	DDA	1.5:1
1.10212	DDA_1.5:1	DDA	1.5:1
1.15097	DDA_1.5:1	DDA	1.5:1
0.550681	DDA_1.5:1	DDA	1.5:1
0.512688	DDA_1.5:1	DDA	1.5:1
0.88451	DDA_1.5:1	DDA	1.5:1
0.557599	DDA_1.5:1	DDA	1.5:1
0.637278	DDA_1.5:1	DDA	1.5:1
0.74378	DDA_1.5:1	DDA	1.5:1
0.770121	DDA_1.5:1	DDA	1.5:1
0.864058	DDA_1.5:1	DDA	1.5:1
1.01655	DDA_1.5:1	DDA	1.5:1
0.785137	DDA_1.5:1	DDA	1.5:1
0.266616	DDA_1.5:1	DDA	1.5:1
0.662041	DDA_1.5:1	DDA	1.5:1
0.630727	DDA_1.5:1	DDA	1.5:1
0.857391	DDA_1.5:1	DDA	1.5:1
1.09317	DDA_1.5:1	DDA	1.5:1
0.731652	DDA_1.5:1	DDA	1.5:1
0.515355	DDA_1.5:1	DDA	1.5:1
0.871724	DDA_1.5:1	DDA	1.5:1
0.564775	DDA_1.5:1	DDA	1.5:1
0.673333	DDA_1.5:1	DDA	1.5:1
0.991933	DDA_1.5:1	DDA	1.5:1
1.38573	DDA_1.5:1	DDA	1.5:1
0.806851	DDA_1.5:1	DDA	1.5:1
0.693689	DDA_1.5:1	DDA	1.5:1
1.59725	DDA_1.5:1	DDA	1.5:1
0.630489	DDA_1.5:1	DDA	1.5:1
1.05914	DDA_1.5:1	DDA	1.5:1
0.723026	DDA_1.5:1	DDA	1.5:1
0.540876	DDA_1.5:1	DDA	1.5:1
0.894589	DDA_1.5:1	DDA	1.5:1
0.825665	DDA_1.5:1	DDA	1.5:1
0.656025	DDA_1.5:1	DDA	1.5:1
0.891663	DDA_1.5:1	DDA	1.5:1
0.298003	DDA_1.5:1	DDA	1.5:1
0.493387	DDA_1.5:1	DDA	1.5:1
0.418823	DDA_1.5:1	DDA	1.5:1
0.711116	DDA_1.5:1	DDA	1.5:1
0.789433	DDA_1.5:1	DDA	1.5:1
0.752837	DDA_1.5:1	DDA	1.5:1
0.604923	DDA_1.5:1	DDA	1.5:1
0.745498	DDA_1.5:1	DDA	1.5:1
0.698138	DDA_1.5:1	DDA	1.5:1
0.720322	DDA_1.5:1	DDA	1.5:1
1.00036	DDA_1.5:1	DDA	1.5:1
0.701931	DDA_1.5:1	DDA	1.5:1
0.538692	DDA_1.5:1	DDA	1.5:1
0.651598	DDA_1.5:1	DDA	1.5:1
0.181998	DDA_1.5:1	DDA	1.5:1
0.937196	DDA_1.5:1	DDA	1.5:1
1.04637	DDA_1.5:1	DDA	1.5:1
0.592397	DDA_1.5:1	DDA	1.5:1
0.967562	DDA_1.5:1	DDA	1.5:1
0.77868	DDA_1.5:1	DDA	1.5:1
0.622615	DDA_1.5:1	DDA	1.5:1
0.656883	DDA_1.5:1	DDA	1.5:1
0.256333	DDA_1.5:1	DDA	1.5:1
0.66311	DDA_1.5:1	DDA	1.5:1
0.781258	DDA_1.5:1	DDA	1.5:1
0.982814	DDA_1.5:1	DDA	1.5:1
0.580516	DDA_1.5:1	DDA	1.5:1
0.80241	DDA_1.5:1	DDA	1.5:1
0.839894	DDA_1.5:1	DDA	1.5:1
0.425496	DDA_1.5:1	DDA	1.5:1
0.644398	DDA_1.5:1	DDA	1.5:1
1.19458	DDA_1.5:1	DDA	1.5:1
0.730228	DDA_1.5:1	DDA	1.5:1
0.802105	DDA_1.5:1	DDA	1.5:1
0.694644	DDA_1.5:1	DDA	1.5:1
0.698462	DDA_1.5:1	DDA	1.5:1
0.639845	DDA_1.5:1	DDA	1.5:1
1.42003	DDA_1.5:1	DDA	1.5:1
0.497795	DDA_1.5:1	DDA	1.5:1
1.10807	DDA_1.5:1	DDA	1.5:1
1.10389	DDA_1.5:1	DDA	1.5:1
0.22672	DDA_1.5:1	DDA	1.5:1
1.06684	DDA_1.5:1	DDA	1.5:1
0.614495	DDA_1.5:1	DDA	1.5:1
0.722401	DDA_1.5:1	DDA	1.5:1
0.576807	DDA_1.5:1	DDA	1.5:1
0.950663	DDA_1.5:1	DDA	1.5:1
0.779981	DDA_1.5:1	DDA	1.5:1
0.797322	DDA_1.5:1	DDA	1.5:1
0.869086	DDA_1.5:1	DDA	1.5:1
0.305195	DDA_1.5:1	DDA	1.5:1
0.548063	DDA_1.5:1	DDA	1.5:1
0.269656	DDA_1.5:1	DDA	1.5:1
0.546326	DDA_1.5:1	DDA	1.5:1
0.703179	DDA_1.5:1	DDA	1.5:1
0.851318	DDA_1.5:1	DDA	1.5:1
0.287191	DDA_1.5:1	DDA	1.5:1
0.606907	DDA_1.5:1	DDA	1.5:1
0.965013	DDA_1.5:1	DDA	1.5:1
0.583015	DDA_1.5:1	DDA	1.5:1
0.337142	DDA_1.5:1	DDA	1.5:1
0.819854	DDA_1.5:1	DDA	1.5:1
0.391876	DDA_1.5:1	DDA	1.5:1
0.291443	DDA_1.5:1	DDA	1.5:1
0.649961	DDA_1.5:1	DDA	1.5:1
0.590425	DDA_1.5:1	DDA	1.5:1
0.58264	DDA_1.5:1	DDA	1.5:1
0.261832	DDA_1.5:1	DDA	1.5:1
2.71936	DDA_1.5:1	DDA	1.5:1
0.670116	DDA_1.5:1	DDA	1.5:1
0.79606	DDA_1.5:1	DDA	1.5:1
0.882542	DDA_1.5:1	DDA	1.5:1
0.436754	DDA_1.5:1	DDA	1.5:1
1.54786	DDA_1.5:1	DDA	1.5:1
1.07957	DDA_1.5:1	DDA	1.5:1
0.130156	DDA_1.5:1	DDA	1.5:1
0.612123	DDA_1.5:1	DDA	1.5:1
0.697134	DDA_1.5:1	DDA	1.5:1
0.777633	DDA_1.5:1	DDA	1.5:1
0.859554	DDA_1.5:1	DDA	1.5:1
0.731603	DDA_1.5:1	DDA	1.5:1
0.679592	DDA_1.5:1	DDA	1.5:1
1.43156	DDA_1.5:1	DDA	1.5:1
0.516059	DDA_1.5:1	DDA	1.5:1
0.504281	DDA_1.5:1	DDA	1.5:1
0.680929	DDA_1.5:1	DDA	1.5:1
0.564448	DDA_1.5:1	DDA	1.5:1
1.32554	DDA_1.5:1	DDA	1.5:1
1.18661	DDA_1.5:1	DDA	1.5:1
0.602629	DDA_1.5:1	DDA	1.5:1
0.852356	DDA_1.5:1	DDA	1.5:1
0.636415	DDA_1.5:1	DDA	1.5:1
0.528513	DDA_1.5:1	DDA	1.5:1
0.827786	DDA_1.5:1	DDA	1.5:1
1.40349	DDA_1.5:1	DDA	1.5:1
0.40334	DDA_1.5:1	DDA	1.5:1
0.984115	DDA_1.5:1	DDA	1.5:1
0.67767	DDA_1.5:1	DDA	1.5:1
0.552652	DDA_1.5:1	DDA	1.5:1
1.17254	DDA_1.5:1	DDA	1.5:1
0.676589	DDA_1.5:1	DDA	1.5:1
1.77093	DDA_1.5:1	DDA	1.5:1
1.96419	DDA_1.5:1	DDA	1.5:1
0.0328284	DDA_1.5:1	DDA	1.5:1
-0.448584	DDA_1.5:1	DDA	1.5:1
0.875966	DDA_1.5:1	DDA	1.5:1
0.54724	DDA_1.5:1	DDA	1.5:1
0.548379	DDA_1.5:1	DDA	1.5:1
0.878596	DDA_1.5:1	DDA	1.5:1
0.342388	DDA_1.5:1	DDA	1.5:1
1.17838	DDA_1.5:1	DDA	1.5:1
0.804669	DDA_1.5:1	DDA	1.5:1
0.738682	DDA_1.5:1	DDA	1.5:1
0.830383	DDA_1.5:1	DDA	1.5:1
0.665831	DDA_1.5:1	DDA	1.5:1
0.457215	DDA_1.5:1	DDA	1.5:1
0.58343	DDA_1.5:1	DDA	1.5:1
0.588656	DDA_1.5:1	DDA	1.5:1
0.515656	DDA_1.5:1	DDA	1.5:1
0.627286	DDA_1.5:1	DDA	1.5:1
0.663264	DDA_1.5:1	DDA	1.5:1
2.16823	DDA_1.5:1	DDA	1.5:1
0.52937	DDA_1.5:1	DDA	1.5:1
0.703094	DDA_1.5:1	DDA	1.5:1
0.373772	DDA_1.5:1	DDA	1.5:1
0.464428	DDA_1.5:1	DDA	1.5:1
0.52852	DDA_1.5:1	DDA	1.5:1
0.547878	DDA_1.5:1	DDA	1.5:1
1.17828	DDA_1.5:1	DDA	1.5:1
0.989562	DDA_1.5:1	DDA	1.5:1
0.45412	DDA_1.5:1	DDA	1.5:1
0.505823	DDA_1.5:1	DDA	1.5:1
1.03396	DDA_1.5:1	DDA	1.5:1
0.0597438	DDA_1.5:1	DDA	1.5:1
0.845673	DDA_1.5:1	DDA	1.5:1
1.42366	DDA_1.5:1	DDA	1.5:1
0.395225	DDA_1.5:1	DDA	1.5:1
0.819848	DDA_1.5:1	DDA	1.5:1
0.691652	DDA_1.5:1	DDA	1.5:1
0.682288	DDA_1.5:1	DDA	1.5:1
0.647602	DDA_1.5:1	DDA	1.5:1
2.236	DDA_1.5:1	DDA	1.5:1
0.741583	DDA_1.5:1	DDA	1.5:1
0.445554	DDA_1.5:1	DDA	1.5:1
0.770941	DDA_1.5:1	DDA	1.5:1
1.40413	DDA_1.5:1	DDA	1.5:1
0.51442	DDA_1.5:1	DDA	1.5:1
0.552281	DDA_1.5:1	DDA	1.5:1
0.552497	DDA_1.5:1	DDA	1.5:1
0.527706	DDA_1.5:1	DDA	1.5:1
0.81887	DDA_1.5:1	DDA	1.5:1
1.69993	DDA_1.5:1	DDA	1.5:1
0.776039	DDA_1.5:1	DDA	1.5:1
0.572367	DDA_1.5:1	DDA	1.5:1
0.353701	DDA_1.5:1	DDA	1.5:1
0.967057	DDA_1.5:1	DDA	1.5:1
0.73852	DDA_1.5:1	DDA	1.5:1
0.742776	DDA_1.5:1	DDA	1.5:1
0.505784	DDA_1.5:1	DDA	1.5:1
0.679366	DDA_1.5:1	DDA	1.5:1
0.722193	DDA_1.5:1	DDA	1.5:1
0.696655	DDA_1.5:1	DDA	1.5:1
0.708834	DDA_1.5:1	DDA	1.5:1
0.449791	DDA_1.5:1	DDA	1.5:1
0.77962	DDA_1.5:1	DDA	1.5:1
0.777508	DDA_1.5:1	DDA	1.5:1
0.466866	DDA_1.5:1	DDA	1.5:1
0.685393	DDA_1.5:1	DDA	1.5:1
0.53287	DDA_1.5:1	DDA	1.5:1
0.583821	DDA_1.5:1	DDA	1.5:1
0.337067	DDA_1.5:1	DDA	1.5:1
0.614242	DDA_1.5:1	DDA	1.5:1
0.872164	DDA_1.5:1	DDA	1.5:1
0.756106	DDA_1.5:1	DDA	1.5:1
0.817369	DDA_1.5:1	DDA	1.5:1
0.708679	DDA_1.5:1	DDA	1.5:1
0.833421	DDA_1.5:1	DDA	1.5:1
0.701099	DDA_1.5:1	DDA	1.5:1
2.69328	DDA_1.5:1	DDA	1.5:1
1.02423	DDA_1.5:1	DDA	1.5:1
0.446898	DDA_1.5:1	DDA	1.5:1
0.708319	DDA_1.5:1	DDA	1.5:1
0.328021	DDA_1.5:1	DDA	1.5:1
0.78811	DDA_1.5:1	DDA	1.5:1
0.160513	DDA_1.5:1	DDA	1.5:1
0.449827	DDA_1.5:1	DDA	1.5:1
0.920752	DDA_1.5:1	DDA	1.5:1
0.583221	DDA_1.5:1	DDA	1.5:1
0.776971	DDA_1.5:1	DDA	1.5:1
0.599859	DDA_1.5:1	DDA	1.5:1
0.633515	DDA_1.5:1	DDA	1.5:1
0.715384	DDA_1.5:1	DDA	1.5:1
0.448634	DDA_1.5:1	DDA	1.5:1
0.577172	DDA_1.5:1	DDA	1.5:1
0.6203	DDA_1.5:1	DDA	1.5:1
0.623531	DDA_1.5:1	DDA	1.5:1
0.540139	DDA_1.5:1	DDA	1.5:1
0.352157	DDA_1.5:1	DDA	1.5:1
0.266303	DDA_1.5:1	DDA	1.5:1
1.12708	DDA_1.5:1	DDA	1.5:1
1.23589	DDA_1.5:1	DDA	1.5:1
0.447844	DDA_1.5:1	DDA	1.5:1
0.62745	DDA_1.5:1	DDA	1.5:1
0.723512	DDA_1.5:1	DDA	1.5:1
0.818864	DDA_1.5:1	DDA	1.5:1
0.567826	DDA_1.5:1	DDA	1.5:1
0.48788	DDA_1.5:1	DDA	1.5:1
0.653864	DDA_1.5:1	DDA	1.5:1
0.207861	DDA_1.5:1	DDA	1.5:1
0.715604	DDA_1.5:1	DDA	1.5:1
0.847899	DDA_1.5:1	DDA	1.5:1
0.678127	DDA_1.5:1	DDA	1.5:1
0.617692	DDA_1.5:1	DDA	1.5:1
0.650214	DDA_1.5:1	DDA	1.5:1
1.25311	DDA_1.5:1	DDA	1.5:1
0.918111	DDA_1.5:1	DDA	1.5:1
0.535995	DDA_1.5:1	DDA	1.5:1
0.532527	DDA_1.5:1	DDA	1.5:1
0.519278	DDA_1.5:1	DDA	1.5:1
0.844784	DDA_1.5:1	DDA	1.5:1
0.688938	DDA_1.5:1	DDA	1.5:1
1.45666	DDA_1.5:1	DDA	1.5:1
0.488716	DDA_1.5:1	DDA	1.5:1
0.779512	DDA_1.5:1	DDA	1.5:1
0.783488	DDA_1.5:1	DDA	1.5:1
0.694363	DDA_1.5:1	DDA	1.5:1
0.694282	DDA_1.5:1	DDA	1.5:1
1.29341	DDA_1.5:1	DDA	1.5:1
0.807515	DDA_1.5:1	DDA	1.5:1
0.848166	DDA_1.5:1	DDA	1.5:1
1.79275	DDA_1.5:1	DDA	1.5:1
0.619347	DDA_1.5:1	DDA	1.5:1
0.702134	DDA_1.5:1	DDA	1.5:1
0.704083	DDA_1.5:1	DDA	1.5:1
0.84597	DDA_1.5:1	DDA	1.5:1
0.795615	DDA_1.5:1	DDA	1.5:1
1.07207	DDA_1.5:1	DDA	1.5:1
0.666561	DDA_1.5:1	DDA	1.5:1
0.647675	DDA_1.5:1	DDA	1.5:1
0.493653	DDA_1.5:1	DDA	1.5:1
0.908415	DDA_1.5:1	DDA	1.5:1
0.602203	DDA_1.5:1	DDA	1.5:1
0.657248	DDA_1.5:1	DDA	1.5:1
1.65991	DDA_1.5:1	DDA	1.5:1
1.84052	DDA_1.5:1	DDA	1.5:1
0.761465	DDA_1.5:1	DDA	1.5:1
1.15093	DDA_1.5:1	DDA	1.5:1
1.52604	DDA_1.5:1	DDA	1.5:1
0.961318	DDA_1.5:1	DDA	1.5:1
0.805184	DDA_1.5:1	DDA	1.5:1
1.33168	DDA_1.5:1	DDA	1.5:1
1.32062	DDA_1.5:1	DDA	1.5:1
1.38241	DDA_1.5:1	DDA	1.5:1
0.530548	DDA_1.5:1	DDA	1.5:1
0.609995	DDA_1.5:1	DDA	1.5:1
1.02008	DDA_1.5:1	DDA	1.5:1
0.739586	DDA_1.5:1	DDA	1.5:1
0.686445	DDA_1.5:1	DDA	1.5:1
0.709103	DDA_1.5:1	DDA	1.5:1
0.74303	DDA_1.5:1	DDA	1.5:1
1.06418	DDA_1.5:1	DDA	1.5:1
0.551598	DDA_1.5:1	DDA	1.5:1
1.14385	DDA_1.5:1	DDA	1.5:1
-0.0455529	DDA_1.5:1	DDA	1.5:1
0.608088	DDA_1.5:1	DDA	1.5:1
0.795531	DDA_1.5:1	DDA	1.5:1
1.78263	DDA_1.5:1	DDA	1.5:1
1.52827	DDA_1.5:1	DDA	1.5:1
1.15631	DDA_1.5:1	DDA	1.5:1
0.496588	DDA_1.5:1	DDA	1.5:1
0.484039	DDA_1.5:1	DDA	1.5:1
0.694835	DDA_1.5:1	DDA	1.5:1
0.610454	DDA_1.5:1	DDA	1.5:1
0.928253	DDA_1.5:1	DDA	1.5:1
0.500349	DDA_1.5:1	DDA	1.5:1
1.22426	DDA_1.5:1	DDA	1.5:1
0.631732	DDA_1.5:1	DDA	1.5:1
0.89481	DDA_1.5:1	DDA	1.5:1
0.609233	DDA_1.5:1	DDA	1.5:1
0.847977	DDA_1.5:1	DDA	1.5:1
0.647539	DDA_1.5:1	DDA	1.5:1
1.39984	DDA_1.5:1	DDA	1.5:1
0.267422	DDA_1.5:1	DDA	1.5:1
0.926067	DDA_1.5:1	DDA	1.5:1
0.815712	DDA_1.5:1	DDA	1.5:1
0.638254	DDA_1.5:1	DDA	1.5:1
0.713937	DDA_1.5:1	DDA	1.5:1
0.621984	DDA_1.5:1	DDA	1.5:1
0.942357	DDA_1.5:1	DDA	1.5:1
0.585503	DDA_1.5:1	DDA	1.5:1
1.13617	DDA_1.5:1	DDA	1.5:1
1.72185	DDA_1.5:1	DDA	1.5:1
0.734979	DDA_1.5:1	DDA	1.5:1
0.611448	DDA_1.5:1	DDA	1.5:1
0.524111	DDA_1.5:1	DDA	1.5:1
1.34846	DDA_1.5:1	DDA	1.5:1
0.6049	DDA_1.5:1	DDA	1.5:1
0.429328	DDA_1.5:1	DDA	1.5:1
0.740719	DDA_1.5:1	DDA	1.5:1
0.50186	DDA_1.5:1	DDA	1.5:1
0.744455	DDA_1.5:1	DDA	1.5:1
0.480879	DDA_1.5:1	DDA	1.5:1
0.581509	DDA_1.5:1	DDA	1.5:1
0.756881	DDA_1.5:1	DDA	1.5:1
0.928711	DDA_1.5:1	DDA	1.5:1
0.555158	DDA_1.5:1	DDA	1.5:1
0.673476	DDA_1.5:1	DDA	1.5:1
0.207411	DDA_1.5:1	DDA	1.5:1
0.352607	DDA_1.5:1	DDA	1.5:1
0.684321	DDA_1.5:1	DDA	1.5:1
1.01959	DDA_1.5:1	DDA	1.5:1
0.836851	DDA_1.5:1	DDA	1.5:1
0.78826	DDA_1.5:1	DDA	1.5:1
2.37118	DDA_1.5:1	DDA	1.5:1
0.76996	DDA_1.5:1	DDA	1.5:1
0.696886	DDA_1.5:1	DDA	1.5:1
1.66532	DDA_1.5:1	DDA	1.5:1
0.873555	DDA_1.5:1	DDA	1.5:1
0.30062	DDA_1.5:1	DDA	1.5:1
1.26475	DDA_1.5:1	DDA	1.5:1
0.461207	DDA_1.5:1	DDA	1.5:1
0.855282	DDA_1.5:1	DDA	1.5:1
0.729506	DDA_1.5:1	DDA	1.5:1
1.16799	DDA_1.5:1	DDA	1.5:1
0.77884	DDA_1.5:1	DDA	1.5:1
0.948128	DDA_1.5:1	DDA	1.5:1
0.124746	DDA_1.5:1	DDA	1.5:1
0.855413	DDA_1.5:1	DDA	1.5:1
0.671441	DDA_1.5:1	DDA	1.5:1
0.12485	DDA_1.5:1	DDA	1.5:1
0.64438	DDA_1.5:1	DDA	1.5:1
0.841206	DDA_1.5:1	DDA	1.5:1
0.78467	DDA_1.5:1	DDA	1.5:1
0.670593	DDA_1.5:1	DDA	1.5:1
1.11325	DDA_1.5:1	DDA	1.5:1
0.571611	DDA_1.5:1	DDA	1.5:1
0.992359	DDA_1.5:1	DDA	1.5:1
0.83628	DDA_1.5:1	DDA	1.5:1
0.82963	DDA_1.5:1	DDA	1.5:1
0.378473	DDA_1.5:1	DDA	1.5:1
0.262552	DDA_1.5:1	DDA	1.5:1
0.782223	DDA_1.5:1	DDA	1.5:1
0.526585	DDA_1.5:1	DDA	1.5:1
-0.0416006	DDA_1.5:1	DDA	1.5:1
0.811673	DDA_1.5:1	DDA	1.5:1
0.48592	DDA_1.5:1	DDA	1.5:1
0.490444	DDA_1.5:1	DDA	1.5:1
1.82708	DDA_1.5:1	DDA	1.5:1
-0.0528587	DDA_1.5:1	DDA	1.5:1
0.730782	DDA_1.5:1	DDA	1.5:1
0.422121	DDA_1.5:1	DDA	1.5:1
0.673371	DDA_1.5:1	DDA	1.5:1
0.975927	DDA_1.5:1	DDA	1.5:1
0.38087	DDA_1.5:1	DDA	1.5:1
0.795629	DDA_1.5:1	DDA	1.5:1
0.570777	DDA_1.5:1	DDA	1.5:1
1.07517	DDA_1.5:1	DDA	1.5:1
-0.341076	DDA_1.5:1	DDA	1.5:1
0.738635	DDA_1.5:1	DDA	1.5:1
0.440832	DDA_1.5:1	DDA	1.5:1
0.639402	DDA_1.5:1	DDA	1.5:1
0.623646	DDA_1.5:1	DDA	1.5:1
0.569111	DDA_1.5:1	DDA	1.5:1
0.70671	DDA_1.5:1	DDA	1.5:1
0.66297	DDA_1.5:1	DDA	1.5:1
0.662054	DDA_1.5:1	DDA	1.5:1
0.953955	DDA_1.5:1	DDA	1.5:1
1.36363	DDA_1.5:1	DDA	1.5:1
1.63244	DDA_1.5:1	DDA	1.5:1
1.96837	DDA_1.5:1	DDA	1.5:1
1.28955	DDA_1.5:1	DDA	1.5:1
0.403137	DDA_1.5:1	DDA	1.5:1
0.564844	DDA_1.5:1	DDA	1.5:1
0.555492	DDA_1.5:1	DDA	1.5:1
0.35892	DDA_1.5:1	DDA	1.5:1
0.812277	DDA_1.5:1	DDA	1.5:1
0.717546	DDA_1.5:1	DDA	1.5:1
0.750636	DDA_1.5:1	DDA	1.5:1
0.648857	DDA_1.5:1	DDA	1.5:1
0.487124	DDA_1.5:1	DDA	1.5:1
0.814566	DDA_1.5:1	DDA	1.5:1
0.480953	DDA_1.5:1	DDA	1.5:1
0.451504	DDA_1.5:1	DDA	1.5:1
0.427719	DDA_1.5:1	DDA	1.5:1
0.642245	DDA_1.5:1	DDA	1.5:1
0.342678	DDA_1.5:1	DDA	1.5:1
0.67679	DDA_1.5:1	DDA	1.5:1
0.375859	DDA_1.5:1	DDA	1.5:1
0.42877	DDA_1.5:1	DDA	1.5:1
0.371631	DDA_1.5:1	DDA	1.5:1
0.884646	DDA_1.5:1	DDA	1.5:1
0.605318	DDA_1.5:1	DDA	1.5:1
1.10964	DDA_1.5:1	DDA	1.5:1
0.732808	DDA_1.5:1	DDA	1.5:1
0.825893	DDA_1.5:1	DDA	1.5:1
0.527913	DDA_1.5:1	DDA	1.5:1
0.646871	DDA_1.5:1	DDA	1.5:1
0.730479	DDA_1.5:1	DDA	1.5:1
0.349182	DDA_1.5:1	DDA	1.5:1
0.826854	DDA_1.5:1	DDA	1.5:1
0.819701	DDA_1.5:1	DDA	1.5:1
0.504509	DDA_1.5:1	DDA	1.5:1
0.409034	DDA_1.5:1	DDA	1.5:1
1.16062	DDA_1.5:1	DDA	1.5:1
0.986446	DDA_1.5:1	DDA	1.5:1
1.02613	DDA_1.5:1	DDA	1.5:1
0.22265	DDA_1.5:1	DDA	1.5:1
0.701006	DDA_1.5:1	DDA	1.5:1
0.610153	DDA_1.5:1	DDA	1.5:1
0.629082	DDA_1.5:1	DDA	1.5:1
0.716852	DDA_1.5:1	DDA	1.5:1
1.20786	DDA_1.5:1	DDA	1.5:1
0.570565	DDA_1.5:1	DDA	1.5:1
0.64554	DDA_1.5:1	DDA	1.5:1
0.990247	DDA_1.5:1	DDA	1.5:1
0.777022	DDA_1.5:1	DDA	1.5:1
0.641954	DDA_1.5:1	DDA	1.5:1
-0.0306977	DDA_1.5:1	DDA	1.5:1
1.06766	DDA_1.5:1	DDA	1.5:1
0.924352	DDA_1.5:1	DDA	1.5:1
0.502131	DDA_1.5:1	DDA	1.5:1
1.86545	DDA_1.5:1	DDA	1.5:1
2.99754	DDA_1.5:1	DDA	1.5:1
1.04314	DDA_1.5:1	DDA	1.5:1
-0.175157	DDA_1.5:1	DDA	1.5:1
0.543143	DDA_1.5:1	DDA	1.5:1
0.537355	DDA_1.5:1	DDA	1.5:1
0.694467	DDA_1.5:1	DDA	1.5:1
0.748145	DDA_1.5:1	DDA	1.5:1
0.899556	DDA_1.5:1	DDA	1.5:1
0.565975	DDA_1.5:1	DDA	1.5:1
0.408225	DDA_1.5:1	DDA	1.5:1
0.738817	DDA_1.5:1	DDA	1.5:1
0.530012	DDA_1.5:1	DDA	1.5:1
0.639124	DDA_1.5:1	DDA	1.5:1
0.984788	DDA_1.5:1	DDA	1.5:1
0.707232	DDA_1.5:1	DDA	1.5:1
1.26597	DDA_1.5:1	DDA	1.5:1
0.70486	DDA_1.5:1	DDA	1.5:1
0.593674	DDA_1.5:1	DDA	1.5:1
0.708234	DDA_1.5:1	DDA	1.5:1
0.629141	DDA_1.5:1	DDA	1.5:1
0.3958	DDA_1.5:1	DDA	1.5:1
0.612073	DDA_1.5:1	DDA	1.5:1
0.339374	DDA_1.5:1	DDA	1.5:1
0.0214701	DDA_1.5:1	DDA	1.5:1
0.900751	DDA_1.5:1	DDA	1.5:1
0.748595	DDA_1.5:1	DDA	1.5:1
1.62571	DDA_1.5:1	DDA	1.5:1
0.848597	DDA_1.5:1	DDA	1.5:1
0.260877	DDA_1.5:1	DDA	1.5:1
0.883569	DDA_1.5:1	DDA	1.5:1
0.622659	DDA_1.5:1	DDA	1.5:1
0.162187	DDA_1.5:1	DDA	1.5:1
0.629051	DDA_1.5:1	DDA	1.5:1
0.657138	DDA_1.5:1	DDA	1.5:1
0.553453	DDA_1.5:1	DDA	1.5:1
0.983139	DDA_1.5:1	DDA	1.5:1
-0.0142762	DDA_1.5:1	DDA	1.5:1
0.376828	DDA_1.5:1	DDA	1.5:1
0.770278	DDA_1.5:1	DDA	1.5:1
-0.0759192	DDA_1.5:1	DDA	1.5:1
0.419324	DDA_1.5:1	DDA	1.5:1
1.01134	DDA_1.5:1	DDA	1.5:1
0.374294	DDA_1.5:1	DDA	1.5:1
0.937603	DDA_1.5:1	DDA	1.5:1
0.655299	DDA_1.5:1	DDA	1.5:1
0.35625	DDA_1.5:1	DDA	1.5:1
2.6283	DDA_1.5:1	DDA	1.5:1
0.803108	DDA_1.5:1	DDA	1.5:1
1.63159	DDA_1.5:1	DDA	1.5:1
1.04288	DDA_1.5:1	DDA	1.5:1
0.24272	DDA_1.5:1	DDA	1.5:1
0.481702	DDA_1.5:1	DDA	1.5:1
0.6739	DDA_1.5:1	DDA	1.5:1
0.606964	DDA_1.5:1	DDA	1.5:1
0.715417	DDA_1.5:1	DDA	1.5:1
0.534785	DDA_1.5:1	DDA	1.5:1
0.694869	DDA_1.5:1	DDA	1.5:1
0.664471	DDA_1.5:1	DDA	1.5:1
1.03224	DDA_1.5:1	DDA	1.5:1
1.32074	DDA_1.5:1	DDA	1.5:1
0.364941	DDA_1.5:1	DDA	1.5:1
1.36311	DDA_1.5:1	DDA	1.5:1
0.605233	DDA_1.5:1	DDA	1.5:1
0.738771	DDA_1.5:1	DDA	1.5:1
0.391402	DDA_1.5:1	DDA	1.5:1
0.64445	DDA_1.5:1	DDA	1.5:1
0.576212	DDA_1.5:1	DDA	1.5:1
0.586148	DDA_1.5:1	DDA	1.5:1
0.507099	DDA_1.5:1	DDA	1.5:1
0.420404	DDA_1.5:1	DDA	1.5:1
3.0167	DDA_1.5:1	DDA	1.5:1
0.6941	DDA_1.5:1	DDA	1.5:1
1.40335	DDA_1.5:1	DDA	1.5:1
0.648195	DDA_1.5:1	DDA	1.5:1
0.82202	DDA_1.5:1	DDA	1.5:1
0.850334	DDA_1.5:1	DDA	1.5:1
0.805288	DDA_1.5:1	DDA	1.5:1
0.955192	DDA_1.5:1	DDA	1.5:1
0.98549	DDA_1.5:1	DDA	1.5:1
0.645406	DDA_1.5:1	DDA	1.5:1
0.726827	DDA_1.5:1	DDA	1.5:1
0.725445	DDA_1.5:1	DDA	1.5:1
0.761166	DDA_1.5:1	DDA	1.5:1
0.53492	DDA_1.5:1	DDA	1.5:1
0.547686	DDA_1.5:1	DDA	1.5:1
0.537467	DDA_1.5:1	DDA	1.5:1
0.357381	DDA_1.5:1	DDA	1.5:1
0.925403	DDA_1.5:1	DDA	1.5:1
0.567582	DDA_1.5:1	DDA	1.5:1
0.497164	DDA_1.5:1	DDA	1.5:1
0.444697	DDA_1.5:1	DDA	1.5:1
0.812347	DDA_1.5:1	DDA	1.5:1
0.469588	DDA_1.5:1	DDA	1.5:1
1.09219	DDA_1.5:1	DDA	1.5:1
1.78262	DDA_1.5:1	DDA	1.5:1
1.77041	DDA_1.5:1	DDA	1.5:1
0.518865	DDA_1.5:1	DDA	1.5:1
0.719245	DDA_1.5:1	DDA	1.5:1
0.535009	DDA_1.5:1	DDA	1.5:1
0.576123	DDA_1.5:1	DDA	1.5:1
0.340527	DDA_1.5:1	DDA	1.5:1
0.257905	DDA_1.5:1	DDA	1.5:1
0.4198	DDA_1.5:1	DDA	1.5:1
0.429484	DDA_1.5:1	DDA	1.5:1
0.761534	DDA_1.5:1	DDA	1.5:1
0.5262	DDA_1.5:1	DDA	1.5:1
0.779614	DDA_1.5:1	DDA	1.5:1
0.867417	DDA_1.5:1	DDA	1.5:1
0.0273603	DDA_1.5:1	DDA	1.5:1
0.756337	DDA_1.5:1	DDA	1.5:1
0.769302	DDA_1.5:1	DDA	1.5:1
0.472294	DDA_1.5:1	DDA	1.5:1
1.32204	DDA_1.5:1	DDA	1.5:1
0.807489	DDA_1.5:1	DDA	1.5:1
0.395576	DDA_1.5:1	DDA	1.5:1
0.935477	DDA_1.5:1	DDA	1.5:1
-0.0459679	DDA_1.5:1	DDA	1.5:1
0.715725	DDA_1.5:1	DDA	1.5:1
1.00296	DDA_1.5:1	DDA	1.5:1
0.460852	DDA_1.5:1	DDA	1.5:1
0.532066	DDA_1.5:1	DDA	1.5:1
0.725587	DDA_1.5:1	DDA	1.5:1
0.760607	DDA_1.5:1	DDA	1.5:1
0.688697	DDA_1.5:1	DDA	1.5:1
0.667036	DDA_1.5:1	DDA	1.5:1
0.66945	DDA_1.5:1	DDA	1.5:1
0.913578	DDA_1.5:1	DDA	1.5:1
0.528607	DDA_1.5:1	DDA	1.5:1
0.561679	DDA_1.5:1	DDA	1.5:1
0.725625	DDA_1.5:1	DDA	1.5:1
0.64068	DDA_1.5:1	DDA	1.5:1
0.589995	DDA_1.5:1	DDA	1.5:1
1.83583	DDA_1.5:1	DDA	1.5:1
0.748721	DDA_1.5:1	DDA	1.5:1
0.449247	DDA_1.5:1	DDA	1.5:1
0.338449	DDA_1.5:1	DDA	1.5:1
0.542926	DDA_1.5:1	DDA	1.5:1
0.212933	DDA_1.5:1	DDA	1.5:1
0.747802	DDA_1.5:1	DDA	1.5:1
0.387895	DDA_1.5:1	DDA	1.5:1
0.594283	DDA_1.5:1	DDA	1.5:1
0.559598	DDA_1.5:1	DDA	1.5:1
0.398909	DDA_1.5:1	DDA	1.5:1
0.492408	DDA_1.5:1	DDA	1.5:1
0.44149	DDA_1.5:1	DDA	1.5:1
1.20013	DDA_1.5:1	DDA	1.5:1
0.622864	DDA_1.5:1	DDA	1.5:1
0.548975	DDA_1.5:1	DDA	1.5:1
0.72033	DDA_1.5:1	DDA	1.5:1
0.494679	DDA_1.5:1	DDA	1.5:1
0.977913	DDA_1.5:1	DDA	1.5:1
1.15571	DDA_1.5:1	DDA	1.5:1
1.19519	DDA_1.5:1	DDA	1.5:1
1.08862	DDA_1.5:1	DDA	1.5:1
0.552114	DDA_1.5:1	DDA	1.5:1
0.586288	DDA_1.5:1	DDA	1.5:1
0.390628	DDA_1.5:1	DDA	1.5:1
0.91746	DDA_1.5:1	DDA	1.5:1
0.689422	DDA_1.5:1	DDA	1.5:1
0.837992	DDA_1.5:1	DDA	1.5:1
0.889463	DDA_1.5:1	DDA	1.5:1
1.11016	DDA_1.5:1	DDA	1.5:1
0.658408	DDA_1.5:1	DDA	1.5:1
0.664494	DDA_1.5:1	DDA	1.5:1
0.699805	DDA_1.5:1	DDA	1.5:1
1.0669	DDA_1.5:1	DDA	1.5:1
0.384075	DDA_1.5:1	DDA	1.5:1
0.627478	DDA_1.5:1	DDA	1.5:1
0.770697	DDA_1.5:1	DDA	1.5:1
0.562129	DDA_1.5:1	DDA	1.5:1
0.718668	DDA_1.5:1	DDA	1.5:1
0.521109	DDA_1.5:1	DDA	1.5:1
0.674484	DDA_1.5:1	DDA	1.5:1
1.58918	DDA_1.5:1	DDA	1.5:1
0.842705	DDA_1.5:1	DDA	1.5:1
0.482682	DDA_1.5:1	DDA	1.5:1
0.453342	DDA_1.5:1	DDA	1.5:1
0.646515	DDA_1.5:1	DDA	1.5:1
0.38685	DDA_1.5:1	DDA	1.5:1
0.835388	DDA_1.5:1	DDA	1.5:1
0.756878	DDA_1.5:1	DDA	1.5:1
0.311313	DDA_1.5:1	DDA	1.5:1
0.611759	DDA_1.5:1	DDA	1.5:1
0.625125	DDA_1.5:1	DDA	1.5:1
0.809606	DDA_1.5:1	DDA	1.5:1
0.936179	DDA_1.5:1	DDA	1.5:1
0.706621	DDA_1.5:1	DDA	1.5:1
1.11165	DDA_1.5:1	DDA	1.5:1
0.954422	DDA_1.5:1	DDA	1.5:1
0.488875	DDA_1.5:1	DDA	1.5:1
1.3464	DDA_1.5:1	DDA	1.5:1
0.818294	DDA_1.5:1	DDA	1.5:1
0.777619	DDA_1.5:1	DDA	1.5:1
1.03805	DDA_1.5:1	DDA	1.5:1
0.798702	DDA_1.5:1	DDA	1.5:1
0.373274	DDA_1.5:1	DDA	1.5:1
-0.148276	DDA_1.5:1	DDA	1.5:1
0.863134	DDA_1.5:1	DDA	1.5:1
0.714541	DDA_1.5:1	DDA	1.5:1
0.928751	DDA_1.5:1	DDA	1.5:1
0.982004	DDA_1.5:1	DDA	1.5:1
0.0626293	DDA_1.5:1	DDA	1.5:1
0.495057	DDA_1.5:1	DDA	1.5:1
0.595212	DDA_1.5:1	DDA	1.5:1
0.716541	DDA_1.5:1	DDA	1.5:1
0.0870525	DDA_1.5:1	DDA	1.5:1
0.53715	DDA_1.5:1	DDA	1.5:1
0.531702	DDA_1.5:1	DDA	1.5:1
0.939564	DDA_1.5:1	DDA	1.5:1
0.881397	DDA_1.5:1	DDA	1.5:1
1.20935	DDA_1.5:1	DDA	1.5:1
0.534346	DDA_1.5:1	DDA	1.5:1
-0.996161	DDA_1.5:1	DDA	1.5:1
-0.998943	DDA_1.5:1	DDA	1.5:1
0.703232	DDA_1.5:1	DDA	1.5:1
1.34515	DDA_1.5:1	DDA	1.5:1
0.347012	DDA_1.5:1	DDA	1.5:1
0.612471	DDA_1.5:1	DDA	1.5:1
1.02393	DDA_1.5:1	DDA	1.5:1
0.792086	DDA_1.5:1	DDA	1.5:1
0.785083	DDA_1.5:1	DDA	1.5:1
0.804626	DDA_1.5:1	DDA	1.5:1
0.415523	DDA_1.5:1	DDA	1.5:1
0.52461	DDA_1.5:1	DDA	1.5:1
0.660171	DDA_1.5:1	DDA	1.5:1
0.575342	DDA_1.5:1	DDA	1.5:1
0.633124	DDA_1.5:1	DDA	1.5:1
0.385417	DDA_1.5:1	DDA	1.5:1
-0.327991	DDA_1.5:1	DDA	1.5:1
0.896865	DDA_1.5:1	DDA	1.5:1
1.22119	DDA_1.5:1	DDA	1.5:1
1.05305	DDA_1.5:1	DDA	1.5:1
0.94605	DDA_1.5:1	DDA	1.5:1
0.65274	DDA_1.5:1	DDA	1.5:1
0.405966	DDA_1.5:1	DDA	1.5:1
1.00771	DDA_1.5:1	DDA	1.5:1
0.787646	DDA_1.5:1	DDA	1.5:1
1.12527	DDA_1.5:1	DDA	1.5:1
0.797001	DDA_1.5:1	DDA	1.5:1
0.830749	DDA_1.5:1	DDA	1.5:1
0.884777	DDA_1.5:1	DDA	1.5:1
0.648901	DDA_1.5:1	DDA	1.5:1
0.291352	DDA_1.5:1	DDA	1.5:1
0.626116	DDA_1.5:1	DDA	1.5:1
0.507437	DDA_1.5:1	DDA	1.5:1
0.853163	DDA_1.5:1	DDA	1.5:1
0.629285	DDA_1.5:1	DDA	1.5:1
0.651038	DDA_1.5:1	DDA	1.5:1
1.00155	DDA_1.5:1	DDA	1.5:1
0.497928	DDA_1.5:1	DDA	1.5:1
2.14242	DDA_1.5:1	DDA	1.5:1
0.420139	DDA_1.5:1	DDA	1.5:1
0.690807	DDA_1.5:1	DDA	1.5:1
0.61907	DDA_1.5:1	DDA	1.5:1
0.649478	DDA_1.5:1	DDA	1.5:1
-0.55321	DDA_1.5:1	DDA	1.5:1
1.06553	DDA_1.5:1	DDA	1.5:1
1.6287	DDA_1.5:1	DDA	1.5:1
0.468583	DDA_1.5:1	DDA	1.5:1
0.407997	DDA_1.5:1	DDA	1.5:1
1.0004	DDA_1.5:1	DDA	1.5:1
0.386459	DDA_1.5:1	DDA	1.5:1
0.37061	DDA_1.5:1	DDA	1.5:1
0.344605	DDA_1.5:1	DDA	1.5:1
0.893133	DDA_1.5:1	DDA	1.5:1
0.488164	DDA_1.5:1	DDA	1.5:1
0.943049	DDA_1.5:1	DDA	1.5:1
1.27463	DDA_1.5:1	DDA	1.5:1
0.810578	DDA_1.5:1	DDA	1.5:1
1.97921	DDA_1.5:1	DDA	1.5:1
0.562063	DDA_1.5:1	DDA	1.5:1
0.912413	DDA_1.5:1	DDA	1.5:1
1.13041	DDA_1.5:1	DDA	1.5:1
1.15303	DDA_1.5:1	DDA	1.5:1
0.895237	DDA_1.5:1	DDA	1.5:1
0.666567	DDA_1.5:1	DDA	1.5:1
0.77354	DDA_1.5:1	DDA	1.5:1
0.755661	DDA_1.5:1	DDA	1.5:1
0.327914	DDA_1.5:1	DDA	1.5:1
0.451883	DDA_1.5:1	DDA	1.5:1
0.898089	DDA_1.5:1	DDA	1.5:1
1.05748	DDA_1.5:1	DDA	1.5:1
0.747009	DDA_1.5:1	DDA	1.5:1
0.435477	DDA_1.5:1	DDA	1.5:1
0.224344	DDA_1.5:1	DDA	1.5:1
0.440087	DDA_1.5:1	DDA	1.5:1
0.590377	DDA_1.5:1	DDA	1.5:1
0.579939	DDA_1.5:1	DDA	1.5:1
0.910344	DDA_1.5:1	DDA	1.5:1
0.700608	DDA_1.5:1	DDA	1.5:1
0.64092	DDA_1.5:1	DDA	1.5:1
0.764877	DDA_1.5:1	DDA	1.5:1
0.745434	DDA_1.5:1	DDA	1.5:1
1.01104	DDA_1.5:1	DDA	1.5:1
0.629985	DDA_1.5:1	DDA	1.5:1
0.797714	DDA_1.5:1	DDA	1.5:1
0.54319	DDA_1.5:1	DDA	1.5:1
1.02817	DDA_1.5:1	DDA	1.5:1
0.812836	DDA_1.5:1	DDA	1.5:1
0.51391	DDA_1.5:1	DDA	1.5:1
0.382376	DDA_1.5:1	DDA	1.5:1
0.0811085	DDA_1.5:1	DDA	1.5:1
0.930428	DDA_1.5:1	DDA	1.5:1
0.677497	DDA_1.5:1	DDA	1.5:1
0.514114	DDA_1.5:1	DDA	1.5:1
0.645967	DDA_1.5:1	DDA	1.5:1
0.225148	DDA_1.5:1	DDA	1.5:1
0.494991	DDA_1.5:1	DDA	1.5:1
0.395382	DDA_1.5:1	DDA	1.5:1
0.891851	DDA_1.5:1	DDA	1.5:1
0.428652	DDA_1.5:1	DDA	1.5:1
0.573755	DDA_1.5:1	DDA	1.5:1
0.494033	DDA_1.5:1	DDA	1.5:1
0.483217	DDA_1.5:1	DDA	1.5:1
0.822423	DDA_1.5:1	DDA	1.5:1
0.930174	DDA_1.5:1	DDA	1.5:1
0.816207	DDA_1.5:1	DDA	1.5:1
0.539488	DDA_1.5:1	DDA	1.5:1
0.934301	DDA_1.5:1	DDA	1.5:1
0.479575	DDA_1.5:1	DDA	1.5:1
0.627792	DDA_1.5:1	DDA	1.5:1
0.793251	DDA_1.5:1	DDA	1.5:1
0.349961	DDA_1.5:1	DDA	1.5:1
0.564689	DDA_1.5:1	DDA	1.5:1
0.700501	DDA_1.5:1	DDA	1.5:1
0.826723	DDA_1.5:1	DDA	1.5:1
1.15938	DDA_1.5:1	DDA	1.5:1
0.697343	DDA_1.5:1	DDA	1.5:1
1.25181	DDA_1.5:1	DDA	1.5:1
0.437004	DDA_1.5:1	DDA	1.5:1
0.596751	DDA_1.5:1	DDA	1.5:1
1.53642	DDA_1.5:1	DDA	1.5:1
0.349443	DDA_1.5:1	DDA	1.5:1
0.891721	DDA_1.5:1	DDA	1.5:1
1.32779	DDA_1.5:1	DDA	1.5:1
0.677686	DDA_1.5:1	DDA	1.5:1
0.679591	DDA_1.5:1	DDA	1.5:1
0.681968	DDA_1.5:1	DDA	1.5:1
0.585936	DDA_1.5:1	DDA	1.5:1
0.231737	DDA_1.5:1	DDA	1.5:1
0.673083	DDA_1.5:1	DDA	1.5:1
1.23291	DDA_1.5:1	DDA	1.5:1
0.273703	DDA_1.5:1	DDA	1.5:1
0.75217	DDA_1.5:1	DDA	1.5:1
0.683114	DDA_1.5:1	DDA	1.5:1
0.559401	DDA_1.5:1	DDA	1.5:1
0.471167	DDA_1.5:1	DDA	1.5:1
0.674425	DDA_1.5:1	DDA	1.5:1
0.357547	DDA_1.5:1	DDA	1.5:1
1.18114	DDA_1.5:1	DDA	1.5:1
0.248662	DDA_1.5:1	DDA	1.5:1
0.493235	DDA_1.5:1	DDA	1.5:1
-0.160139	DDA_1.5:1	DDA	1.5:1
0.683757	DDA_1.5:1	DDA	1.5:1
0.906086	DDA_1.5:1	DDA	1.5:1
1.05624	DDA_1.5:1	DDA	1.5:1
1.25494	DDA_1.5:1	DDA	1.5:1
0.875547	DDA_1.5:1	DDA	1.5:1
0.502167	DDA_1.5:1	DDA	1.5:1
0.626796	DDA_1.5:1	DDA	1.5:1
0.555581	DDA_1.5:1	DDA	1.5:1
0.256892	DDA_1.5:1	DDA	1.5:1
0.643473	DDA_1.5:1	DDA	1.5:1
2.15266	DDA_1.5:1	DDA	1.5:1
0.63362	DDA_1.5:1	DDA	1.5:1
0.45331	DDA_1.5:1	DDA	1.5:1
0.527456	DDA_1.5:1	DDA	1.5:1
2.17977	DDA_1.5:1	DDA	1.5:1
0.713846	DDA_1.5:1	DDA	1.5:1
1.01212	DDA_1.5:1	DDA	1.5:1
0.333944	DDA_1.5:1	DDA	1.5:1
0.776302	DDA_1.5:1	DDA	1.5:1
0.626804	DDA_1.5:1	DDA	1.5:1
0.673104	DDA_1.5:1	DDA	1.5:1
0.937273	DDA_1.5:1	DDA	1.5:1
0.782954	DDA_1.5:1	DDA	1.5:1
1.40997	DDA_1.5:1	DDA	1.5:1
0.729252	DDA_1.5:1	DDA	1.5:1
0.418188	DDA_1.5:1	DDA	1.5:1
0.907851	DDA_1.5:1	DDA	1.5:1
0.466255	DDA_1.5:1	DDA	1.5:1
0.626485	DDA_1.5:1	DDA	1.5:1
1.58675	DDA_1.5:1	DDA	1.5:1
0.922762	DDA_1.5:1	DDA	1.5:1
0.69806	DDA_1.5:1	DDA	1.5:1
-0.238161	DDA_1.5:1	DDA	1.5:1
0.78376	DDA_1.5:1	DDA	1.5:1
1.11103	DDA_1.5:1	DDA	1.5:1
0.569112	DDA_1.5:1	DDA	1.5:1
0.579231	DDA_1.5:1	DDA	1.5:1
0.30888	DDA_1.5:1	DDA	1.5:1
0.314941	DDA_1.5:1	DDA	1.5:1
1.31922	DDA_1.5:1	DDA	1.5:1
0.80479	DDA_1.5:1	DDA	1.5:1
0.700892	DDA_1.5:1	DDA	1.5:1
0.758774	DDA_1.5:1	DDA	1.5:1
0.892672	DDA_1.5:1	DDA	1.5:1
0.803537	DDA_1.5:1	DDA	1.5:1
0.447698	DDA_1.5:1	DDA	1.5:1
1.07311	DDA_1.5:1	DDA	1.5:1
-0.331879	DDA_1.5:1	DDA	1.5:1
0.496148	DDA_1.5:1	DDA	1.5:1
0.529122	DDA_1.5:1	DDA	1.5:1
-0.95578	DDA_1.5:1	DDA	1.5:1
0.520805	DDA_1.5:1	DDA	1.5:1
0.992192	DDA_1.5:1	DDA	1.5:1
0.274381	DDA_1.5:1	DDA	1.5:1
0.870972	DDA_1.5:1	DDA	1.5:1
0.720873	DDA_1.5:1	DDA	1.5:1
0.581874	DDA_1.5:1	DDA	1.5:1
0.908695	DDA_1.5:1	DDA	1.5:1
0.454829	DDA_1.5:1	DDA	1.5:1
0.641552	DDA_1.5:1	DDA	1.5:1
1.03636	DDA_1.5:1	DDA	1.5:1
0.514629	DDA_1.5:1	DDA	1.5:1
0.546496	DDA_1.5:1	DDA	1.5:1
0.66937	DDA_1.5:1	DDA	1.5:1
1.03855	DDA_1.5:1	DDA	1.5:1
0.845104	DDA_1.5:1	DDA	1.5:1
0.373199	DDA_1.5:1	DDA	1.5:1
0.657759	DDA_1.5:1	DDA	1.5:1
0.578933	DDA_1.5:1	DDA	1.5:1
0.470191	DDA_1.5:1	DDA	1.5:1
0.728828	DDA_1.5:1	DDA	1.5:1
0.366187	DDA_1.5:1	DDA	1.5:1
1.00915	DDA_1.5:1	DDA	1.5:1
0.721241	DDA_1.5:1	DDA	1.5:1
0.952699	DDA_1.5:1	DDA	1.5:1
0.391313	DDA_1.5:1	DDA	1.5:1
0.85007	DDA_1.5:1	DDA	1.5:1
0.586505	DDA_1.5:1	DDA	1.5:1
1.28622	DDA_1.5:1	DDA	1.5:1
1.16126	DDA_1.5:1	DDA	1.5:1
0.437622	DDA_1.5:1	DDA	1.5:1
0.772505	DDA_1.5:1	DDA	1.5:1
0.558807	DDA_1.5:1	DDA	1.5:1
0.307748	DDA_1.5:1	DDA	1.5:1
0.77352	DDA_1.5:1	DDA	1.5:1
1.784	DDA_1.5:1	DDA	1.5:1
1.1394	DDA_1.5:1	DDA	1.5:1
0.570139	DDA_1.5:1	DDA	1.5:1
1.06272	DDA_1.5:1	DDA	1.5:1
0.550784	DDA_1.5:1	DDA	1.5:1
1.01494	DDA_1.5:1	DDA	1.5:1
0.863104	DDA_1.5:1	DDA	1.5:1
0.672093	DDA_1.5:1	DDA	1.5:1
0.295764	DDA_1.5:1	DDA	1.5:1
0.593427	DDA_1.5:1	DDA	1.5:1
0.408233	DDA_1.5:1	DDA	1.5:1
0.920704	DDA_1.5:1	DDA	1.5:1
0.609021	DDA_1.5:1	DDA	1.5:1
0.343274	DDA_1.5:1	DDA	1.5:1
0.439458	DDA_1.5:1	DDA	1.5:1
0.887281	DDA_1.5:1	DDA	1.5:1
0.706732	DDA_1.5:1	DDA	1.5:1
0.620414	DDA_1.5:1	DDA	1.5:1
0.280669	DDA_1.5:1	DDA	1.5:1
0.635535	DDA_1.5:1	DDA	1.5:1
-0.416718	DDA_1.5:1	DDA	1.5:1
-0.339807	DDA_1.5:1	DDA	1.5:1
0.81511	DDA_1.5:1	DDA	1.5:1
0.657345	DDA_1.5:1	DDA	1.5:1
1.06942	DDA_1.5:1	DDA	1.5:1
0.502535	DDA_1.5:1	DDA	1.5:1
0.682409	DDA_1.5:1	DDA	1.5:1
1.00684	DDA_1.5:1	DDA	1.5:1
0.537118	DDA_1.5:1	DDA	1.5:1
0.313352	DDA_1.5:1	DDA	1.5:1
-0.0815132	DDA_1.5:1	DDA	1.5:1
0.421669	DDA_1.5:1	DDA	1.5:1
1.36001	DDA_1.5:1	DDA	1.5:1
1.23958	DDA_1.5:1	DDA	1.5:1
0.715355	DDA_1.5:1	DDA	1.5:1
0.645833	DDA_1.5:1	DDA	1.5:1
0.525507	DDA_1.5:1	DDA	1.5:1
0.604485	DDA_1.5:1	DDA	1.5:1
0.592289	DDA_1.5:1	DDA	1.5:1
0.640147	DDA_1.5:1	DDA	1.5:1
1.69413	DDA_1.5:1	DDA	1.5:1
0.826308	DDA_1.5:1	DDA	1.5:1
0.347234	DDA_1.5:1	DDA	1.5:1
0.39307	DDA_1.5:1	DDA	1.5:1
0.585891	DDA_1.5:1	DDA	1.5:1
0.428302	DDA_1.5:1	DDA	1.5:1
0.571924	DDA_1.5:1	DDA	1.5:1
0.399291	DDA_1.5:1	DDA	1.5:1
0.740829	DDA_1.5:1	DDA	1.5:1
0.28995	DDA_1.5:1	DDA	1.5:1
0.751838	DDA_1.5:1	DDA	1.5:1
0.520834	DDA_1.5:1	DDA	1.5:1
0.42104	DDA_1.5:1	DDA	1.5:1
0.73247	DDA_1.5:1	DDA	1.5:1
0.565591	DDA_1.5:1	DDA	1.5:1
0.349233	DDA_1.5:1	DDA	1.5:1
0.859629	DDA_1.5:1	DDA	1.5:1
1.14413	DDA_1.5:1	DDA	1.5:1
1.013	DDA_1.5:1	DDA	1.5:1
0.752079	DDA_1.5:1	DDA	1.5:1
0.368816	DDA_1.5:1	DDA	1.5:1
0.576955	DDA_1.5:1	DDA	1.5:1
2.85131	DDA_1.5:1	DDA	1.5:1
0.416539	DDA_1.5:1	DDA	1.5:1
0.586676	DDA_1.5:1	DDA	1.5:1
0.618794	DDA_1.5:1	DDA	1.5:1
-7.06238	DDA_1.5:1	DDA	1.5:1
0.889597	DDA_1.5:1	DDA	1.5:1
0.932367	DDA_1.5:1	DDA	1.5:1
0.235004	DDA_1.5:1	DDA	1.5:1
0.679183	DDA_1.5:1	DDA	1.5:1
1.11542	DDA_1.5:1	DDA	1.5:1
-0.117155	DDA_1.5:1	DDA	1.5:1
0.607019	DDA_1.5:1	DDA	1.5:1
0.66743	DDA_1.5:1	DDA	1.5:1
0.752556	DDA_1.5:1	DDA	1.5:1
1.05805	DDA_1.5:1	DDA	1.5:1
0.0161673	DDA_1.5:1	DDA	1.5:1
1.5387	DDA_1.5:1	DDA	1.5:1
0.783653	DDA_1.5:1	DDA	1.5:1
0.765073	DDA_1.5:1	DDA	1.5:1
1.18467	DDA_1.5:1	DDA	1.5:1
0.600365	DDA_1.5:1	DDA	1.5:1
0.958786	DDA_1.5:1	DDA	1.5:1
0.435987	DDA_1.5:1	DDA	1.5:1
0.260294	DDA_1.5:1	DDA	1.5:1
0.578803	DDA_1.5:1	DDA	1.5:1
1.00592	DDA_1.5:1	DDA	1.5:1
0.894148	DDA_1.5:1	DDA	1.5:1
0.595563	DDA_1.5:1	DDA	1.5:1
0.656981	DDA_1.5:1	DDA	1.5:1
1.25041	DDA_1.5:1	DDA	1.5:1
0.927131	DDA_1.5:1	DDA	1.5:1
0.612228	DDA_1.5:1	DDA	1.5:1
0.422726	DDA_1.5:1	DDA	1.5:1
0.613208	DDA_1.5:1	DDA	1.5:1
1.08561	DDA_1.5:1	DDA	1.5:1
0.632804	DDA_1.5:1	DDA	1.5:1
1.90715	DDA_1.5:1	DDA	1.5:1
0.887508	DDA_1.5:1	DDA	1.5:1
1.06744	DDA_1.5:1	DDA	1.5:1
0.165599	DDA_1.5:1	DDA	1.5:1
0.638831	DDA_1.5:1	DDA	1.5:1
0.560928	DDA_1.5:1	DDA	1.5:1
0.658457	DDA_1.5:1	DDA	1.5:1
0.367171	DDA_1.5:1	DDA	1.5:1
0.555018	DDA_1.5:1	DDA	1.5:1
0.733398	DDA_1.5:1	DDA	1.5:1
1.24726	DDA_1.5:1	DDA	1.5:1
0.490919	DDA_1.5:1	DDA	1.5:1
0.385561	DDA_1.5:1	DDA	1.5:1
0.745011	DDA_1.5:1	DDA	1.5:1
0.67866	DDA_1.5:1	DDA	1.5:1
0.738073	DDA_1.5:1	DDA	1.5:1
0.448311	DDA_1.5:1	DDA	1.5:1
0.609951	DDA_1.5:1	DDA	1.5:1
0.534122	DDA_1.5:1	DDA	1.5:1
0.456308	DDA_1.5:1	DDA	1.5:1
0.642852	DDA_1.5:1	DDA	1.5:1
1.1415	DDA_1.5:1	DDA	1.5:1
0.779012	DDA_1.5:1	DDA	1.5:1
1.91454	DDA_1.5:1	DDA	1.5:1
1.23123	DDA_1.5:1	DDA	1.5:1
1.75133	DDA_1.5:1	DDA	1.5:1
2.11459	DDA_1.5:1	DDA	1.5:1
1.21223	DDA_1.5:1	DDA	1.5:1
2.39695	DDA_1.5:1	DDA	1.5:1
0.504084	DDA_1.5:1	DDA	1.5:1
0.867855	DDA_1.5:1	DDA	1.5:1
2.7139	DDA_1.5:1	DDA	1.5:1
0.911546	DDA_1.5:1	DDA	1.5:1
0.775529	DDA_1.5:1	DDA	1.5:1
0.579307	DDA_1.5:1	DDA	1.5:1
0.63086	DDA_1.5:1	DDA	1.5:1
0.555791	DDA_1.5:1	DDA	1.5:1
0.672943	DDA_1.5:1	DDA	1.5:1
0.35013	DDA_1.5:1	DDA	1.5:1
0.830035	DDA_1.5:1	DDA	1.5:1
1.59953	DDA_1.5:1	DDA	1.5:1
1.17392	DDA_1.5:1	DDA	1.5:1
0.864616	DDA_1.5:1	DDA	1.5:1
0.805493	DDA_1.5:1	DDA	1.5:1
0.556466	DDA_1.5:1	DDA	1.5:1
0.641708	DDA_1.5:1	DDA	1.5:1
1.66988	DDA_1.5:1	DDA	1.5:1
0.656816	DDA_1.5:1	DDA	1.5:1
0.910881	DDA_1.5:1	DDA	1.5:1
0.44591	DDA_1.5:1	DDA	1.5:1
1.02827	DDA_1.5:1	DDA	1.5:1
0.598267	DDA_1.5:1	DDA	1.5:1
0.411959	DDA_1.5:1	DDA	1.5:1
1.07034	DDA_1.5:1	DDA	1.5:1
0.551515	DDA_1.5:1	DDA	1.5:1
0.412498	DDA_1.5:1	DDA	1.5:1
0.866587	DDA_1.5:1	DDA	1.5:1
0.741557	DDA_1.5:1	DDA	1.5:1
0.369999	DDA_1.5:1	DDA	1.5:1
0.928763	DDA_1.5:1	DDA	1.5:1
0.649707	DDA_1.5:1	DDA	1.5:1
0.437378	DDA_1.5:1	DDA	1.5:1
0.874281	DDA_1.5:1	DDA	1.5:1
0.77956	DDA_1.5:1	DDA	1.5:1
1.3709	DDA_1.5:1	DDA	1.5:1
1.02533	DDA_1.5:1	DDA	1.5:1
0.527918	DDA_1.5:1	DDA	1.5:1
0.861773	DDA_1.5:1	DDA	1.5:1
0.723201	DDA_1.5:1	DDA	1.5:1
0.740067	DDA_1.5:1	DDA	1.5:1
0.523115	DDA_1.5:1	DDA	1.5:1
1.06598	DDA_1.5:1	DDA	1.5:1
0.460444	DDA_1.5:1	DDA	1.5:1
1.11574	DDA_1.5:1	DDA	1.5:1
0.338895	DDA_1.5:1	DDA	1.5:1
1.79877	DDA_1.5:1	DDA	1.5:1
0.393207	DDA_1.5:1	DDA	1.5:1
0.478545	DDA_1.5:1	DDA	1.5:1
0.828349	DDA_1.5:1	DDA	1.5:1
1.23797	DDA_1.5:1	DDA	1.5:1
0.222127	DDA_1.5:1	DDA	1.5:1
0.720354	DDA_1.5:1	DDA	1.5:1
0.668079	DDA_1.5:1	DDA	1.5:1
0.546702	DDA_1.5:1	DDA	1.5:1
0.850699	DDA_1.5:1	DDA	1.5:1
0.694495	DDA_1.5:1	DDA	1.5:1
0.777265	DDA_1.5:1	DDA	1.5:1
0.778644	DDA_1.5:1	DDA	1.5:1
0.351782	DDA_1.5:1	DDA	1.5:1
0.282857	DDA_1.5:1	DDA	1.5:1
1.03612	DDA_1.5:1	DDA	1.5:1
0.80526	DDA_1.5:1	DDA	1.5:1
0.673071	DDA_1.5:1	DDA	1.5:1
0.460877	DDA_1.5:1	DDA	1.5:1
0.21655	DDA_1.5:1	DDA	1.5:1
0.396839	DDA_1.5:1	DDA	1.5:1
1.12046	DDA_1.5:1	DDA	1.5:1
0.810649	DDA_1.5:1	DDA	1.5:1
0.610929	DDA_1.5:1	DDA	1.5:1
0.572837	DDA_1.5:1	DDA	1.5:1
0.734211	DDA_1.5:1	DDA	1.5:1
1.52649	DDA_1.5:1	DDA	1.5:1
0.927809	DDA_1.5:1	DDA	1.5:1
0.655954	DDA_1.5:1	DDA	1.5:1
0.469838	DDA_1.5:1	DDA	1.5:1
1.40307	DDA_1.5:1	DDA	1.5:1
0.589877	DDA_1.5:1	DDA	1.5:1
0.261057	DDA_1.5:1	DDA	1.5:1
0.779714	DDA_1.5:1	DDA	1.5:1
0.866334	DDA_1.5:1	DDA	1.5:1
0.67346	DDA_1.5:1	DDA	1.5:1
0.794431	DDA_1.5:1	DDA	1.5:1
0.642849	DDA_1.5:1	DDA	1.5:1
0.975311	DDA_1.5:1	DDA	1.5:1
0.650459	DDA_1.5:1	DDA	1.5:1
0.660203	DDA_1.5:1	DDA	1.5:1
1.0009	DDA_1.5:1	DDA	1.5:1
0.42214	DDA_1.5:1	DDA	1.5:1
1.21631	DDA_1.5:1	DDA	1.5:1
0.949173	DDA_1.5:1	DDA	1.5:1
0.61292	DDA_1.5:1	DDA	1.5:1
0.830197	DDA_1.5:1	DDA	1.5:1
0.600442	DDA_1.5:1	DDA	1.5:1
-0.912161	DDA_1.5:1	DDA	1.5:1
0.894929	DDA_1.5:1	DDA	1.5:1
0.621734	DDA_1.5:1	DDA	1.5:1
1.12384	DDA_1.5:1	DDA	1.5:1
0.513848	DDA_1.5:1	DDA	1.5:1
0.342283	DDA_1.5:1	DDA	1.5:1
0.458811	DDA_1.5:1	DDA	1.5:1
0.585622	DDA_1.5:1	DDA	1.5:1
0.728144	DDA_1.5:1	DDA	1.5:1
0.667334	DDA_1.5:1	DDA	1.5:1
0.602408	DDA_1.5:1	DDA	1.5:1
0.651002	DDA_1.5:1	DDA	1.5:1
1.45128	DDA_1.5:1	DDA	1.5:1
1.11004	DDA_1.5:1	DDA	1.5:1
0.931856	DDA_1.5:1	DDA	1.5:1
0.249417	DDA_1.5:1	DDA	1.5:1
0.664464	DDA_1.5:1	DDA	1.5:1
0.392827	DDA_1.5:1	DDA	1.5:1
0.845354	DDA_1.5:1	DDA	1.5:1
0.764531	DDA_1.5:1	DDA	1.5:1
0.467306	DDA_1.5:1	DDA	1.5:1
0.548332	DDA_1.5:1	DDA	1.5:1
0.4249	DDA_1.5:1	DDA	1.5:1
0.78121	DDA_1.5:1	DDA	1.5:1
0.841048	DDA_1.5:1	DDA	1.5:1
1.21868	DDA_1.5:1	DDA	1.5:1
0.519672	DDA_1.5:1	DDA	1.5:1
0.414334	DDA_1.5:1	DDA	1.5:1
0.0992146	DDA_1.5:1	DDA	1.5:1
1.26338	DDA_1.5:1	DDA	1.5:1
1.01646	DDA_1.5:1	DDA	1.5:1
0.473946	DDA_1.5:1	DDA	1.5:1
1.02721	DDA_1.5:1	DDA	1.5:1
0.273989	DDA_1.5:1	DDA	1.5:1
0.687717	DDA_1.5:1	DDA	1.5:1
0.840944	DDA_1.5:1	DDA	1.5:1
0.295972	DDA_1.5:1	DDA	1.5:1
0.602205	DDA_1.5:1	DDA	1.5:1
1.02681	DDA_1.5:1	DDA	1.5:1
0.636496	DDA_1.5:1	DDA	1.5:1
0.635622	DDA_1.5:1	DDA	1.5:1
0.302931	DDA_1.5:1	DDA	1.5:1
0.465886	DDA_1.5:1	DDA	1.5:1
0.774846	DDA_1.5:1	DDA	1.5:1
0.939215	DDA_1.5:1	DDA	1.5:1
0.539026	DDA_1.5:1	DDA	1.5:1
0.61874	DDA_1.5:1	DDA	1.5:1
0.725753	DDA_1.5:1	DDA	1.5:1
0.669888	DDA_1.5:1	DDA	1.5:1
0.116059	DDA_1.5:1	DDA	1.5:1
0.951282	DDA_1.5:1	DDA	1.5:1
1.28686	DDA_1.5:1	DDA	1.5:1
0.430186	DDA_1.5:1	DDA	1.5:1
0.704373	DDA_1.5:1	DDA	1.5:1
0.767755	DDA_1.5:1	DDA	1.5:1
1.46267	DDA_1.5:1	DDA	1.5:1
1.04869	DDA_1.5:1	DDA	1.5:1
0.46958	DDA_1.5:1	DDA	1.5:1
0.819047	DDA_1.5:1	DDA	1.5:1
1.69943	DDA_1.5:1	DDA	1.5:1
0.690048	DDA_1.5:1	DDA	1.5:1
0.77519	DDA_1.5:1	DDA	1.5:1
0.625006	DDA_1.5:1	DDA	1.5:1
1.10746	DDA_1.5:1	DDA	1.5:1
0.595794	DDA_1.5:1	DDA	1.5:1
0.502373	DDA_1.5:1	DDA	1.5:1
0.955529	DDA_1.5:1	DDA	1.5:1
0.498997	DDA_1.5:1	DDA	1.5:1
0.434399	DDA_1.5:1	DDA	1.5:1
0.555992	DDA_1.5:1	DDA	1.5:1
0.61495	DDA_1.5:1	DDA	1.5:1
1.13614	DDA_1.5:1	DDA	1.5:1
0.571378	DDA_1.5:1	DDA	1.5:1
0.865163	DDA_1.5:1	DDA	1.5:1
0.872758	DDA_1.5:1	DDA	1.5:1
1.44307	DDA_1.5:1	DDA	1.5:1
1.38582	DDA_1.5:1	DDA	1.5:1
1.77926	DDA_1.5:1	DDA	1.5:1
0.855897	DDA_1.5:1	DDA	1.5:1
0.597636	DDA_1.5:1	DDA	1.5:1
0.602641	DDA_1.5:1	DDA	1.5:1
0.727701	DDA_1.5:1	DDA	1.5:1
0.625719	DDA_1.5:1	DDA	1.5:1
0.710607	DDA_1.5:1	DDA	1.5:1
0.42549	DDA_1.5:1	DDA	1.5:1
0.729276	DDA_1.5:1	DDA	1.5:1
0.660625	DDA_1.5:1	DDA	1.5:1
0.795358	DDA_1.5:1	DDA	1.5:1
0.56323	DDA_1.5:1	DDA	1.5:1
0.589351	DDA_1.5:1	DDA	1.5:1
0.822062	DDA_1.5:1	DDA	1.5:1
0.890908	DDA_1.5:1	DDA	1.5:1
1.01597	DDA_1.5:1	DDA	1.5:1
0.317846	DDA_1.5:1	DDA	1.5:1
0.463245	DDA_1.5:1	DDA	1.5:1
0.865043	DDA_1.5:1	DDA	1.5:1
0.571613	DDA_1.5:1	DDA	1.5:1
1.05964	DDA_1.5:1	DDA	1.5:1
0.977582	DDA_1.5:1	DDA	1.5:1
0.45554	DDA_1.5:1	DDA	1.5:1
0.683487	DDA_1.5:1	DDA	1.5:1
0.366954	DDA_1.5:1	DDA	1.5:1
1.13419	DDA_1.5:1	DDA	1.5:1
0.687144	DDA_1.5:1	DDA	1.5:1
0.589641	DDA_1.5:1	DDA	1.5:1
0.334839	DDA_1.5:1	DDA	1.5:1
0.489671	DDA_1.5:1	DDA	1.5:1
0.656567	DDA_1.5:1	DDA	1.5:1
0.645604	DDA_1.5:1	DDA	1.5:1
0.587474	DDA_1.5:1	DDA	1.5:1
0.463302	DDA_1.5:1	DDA	1.5:1
0.573234	DDA_1.5:1	DDA	1.5:1
1.18462	DDA_1.5:1	DDA	1.5:1
0.667445	DDA_1.5:1	DDA	1.5:1
0.618453	DDA_1.5:1	DDA	1.5:1
0.660675	DDA_1.5:1	DDA	1.5:1
0.594791	DDA_1.5:1	DDA	1.5:1
0.450816	DDA_1.5:1	DDA	1.5:1
0.421629	DDA_1.5:1	DDA	1.5:1
0.709625	DDA_1.5:1	DDA	1.5:1
0.775633	DDA_1.5:1	DDA	1.5:1
0.55432	DDA_1.5:1	DDA	1.5:1
0.905052	DDA_1.5:1	DDA	1.5:1
0.558215	DDA_1.5:1	DDA	1.5:1
0.357666	DDA_1.5:1	DDA	1.5:1
0.437857	DDA_1.5:1	DDA	1.5:1
1.33446	DDA_1.5:1	DDA	1.5:1
0.27638	DDA_1.5:1	DDA	1.5:1
0.300453	DDA_1.5:1	DDA	1.5:1
0.871429	DDA_1.5:1	DDA	1.5:1
0.737536	DDA_1.5:1	DDA	1.5:1
0.86056	DDA_1.5:1	DDA	1.5:1
0.816468	DDA_1.5:1	DDA	1.5:1
1.01184	DDA_1.5:1	DDA	1.5:1
0.237889	DDA_1.5:1	DDA	1.5:1
-1.90259	DDA_1.5:1	DDA	1.5:1
1.16378	DDA_1.5:1	DDA	1.5:1
0.792299	DDA_1.5:1	DDA	1.5:1
0.850582	DDA_1.5:1	DDA	1.5:1
0.962114	DDA_1.5:1	DDA	1.5:1
0.808153	DDA_1.5:1	DDA	1.5:1
1.7449	DDA_1.5:1	DDA	1.5:1
0.657256	DDA_1.5:1	DDA	1.5:1
0.596117	DDA_1.5:1	DDA	1.5:1
1.26346	DDA_1.5:1	DDA	1.5:1
0.553871	DDA_1.5:1	DDA	1.5:1
0.272976	DDA_1.5:1	DDA	1.5:1
0.312791	DDA_1.5:1	DDA	1.5:1
0.401931	DDA_1.5:1	DDA	1.5:1
0.578638	DDA_1.5:1	DDA	1.5:1
0.743253	DDA_1.5:1	DDA	1.5:1
0.684037	DDA_1.5:1	DDA	1.5:1
-0.681803	DDA_1.5:1	DDA	1.5:1
-0.0525936	DDA_1.5:1	DDA	1.5:1
0.671415	DDA_1.5:1	DDA	1.5:1
1.20701	DDA_1.5:1	DDA	1.5:1
0.759333	DDA_1.5:1	DDA	1.5:1
0.553043	DDA_1.5:1	DDA	1.5:1
0.622909	DDA_1.5:1	DDA	1.5:1
0.797352	DDA_1.5:1	DDA	1.5:1
0.589823	DDA_1.5:1	DDA	1.5:1
0.381829	DDA_1.5:1	DDA	1.5:1
0.68141	DDA_1.5:1	DDA	1.5:1
0.409891	DDA_1.5:1	DDA	1.5:1
0.513482	DDA_1.5:1	DDA	1.5:1
0.0677418	DDA_1.5:1	DDA	1.5:1
0.573171	DDA_1.5:1	DDA	1.5:1
0.653688	DDA_1.5:1	DDA	1.5:1
2.71775	DDA_1.5:1	DDA	1.5:1
0.900325	DDA_1.5:1	DDA	1.5:1
0.801372	DDA_1.5:1	DDA	1.5:1
0.268635	DDA_1.5:1	DDA	1.5:1
0.658469	DDA_1.5:1	DDA	1.5:1
0.338143	DDA_1.5:1	DDA	1.5:1
0.572019	DDA_1.5:1	DDA	1.5:1
0.486647	DDA_1.5:1	DDA	1.5:1
0.591801	DDA_1.5:1	DDA	1.5:1
0.677485	DDA_1.5:1	DDA	1.5:1
0.597191	DDA_1.5:1	DDA	1.5:1
0.490602	DDA_1.5:1	DDA	1.5:1
0.646931	DDA_1.5:1	DDA	1.5:1
0.923203	DDA_1.5:1	DDA	1.5:1
0.772404	DDA_1.5:1	DDA	1.5:1
0.0988469	DDA_1.5:1	DDA	1.5:1
0.703091	DDA_1.5:1	DDA	1.5:1
0.545893	DDA_1.5:1	DDA	1.5:1
0.510862	DDA_1.5:1	DDA	1.5:1
0.351154	DDA_1.5:1	DDA	1.5:1
1.1317	DDA_1.5:1	DDA	1.5:1
0.969687	DDA_1.5:1	DDA	1.5:1
0.561755	DDA_1.5:1	DDA	1.5:1
0.633841	DDA_1.5:1	DDA	1.5:1
-1.73863	DDA_1.5:1	DDA	1.5:1
1.03679	DDA_1.5:1	DDA	1.5:1
0.586412	DDA_1.5:1	DDA	1.5:1
0.456281	DDA_1.5:1	DDA	1.5:1
0.706663	DDA_1.5:1	DDA	1.5:1
1.03688	DDA_1.5:1	DDA	1.5:1
0.733149	DDA_1.5:1	DDA	1.5:1
0.715568	DDA_1.5:1	DDA	1.5:1
1.76148	DDA_1.5:1	DDA	1.5:1
0.308511	DDA_1.5:1	DDA	1.5:1
0.48695	DDA_1.5:1	DDA	1.5:1
0.571868	DDA_1.5:1	DDA	1.5:1
0.741336	DDA_1.5:1	DDA	1.5:1
0.761858	DDA_1.5:1	DDA	1.5:1
0.116116	DDA_1.5:1	DDA	1.5:1
0.644318	DDA_1.5:1	DDA	1.5:1
0.566869	DDA_1.5:1	DDA	1.5:1
0.809258	DDA_1.5:1	DDA	1.5:1
0.565125	DDA_1.5:1	DDA	1.5:1
1.10568	DDA_1.5:1	DDA	1.5:1
0.594843	DDA_1.5:1	DDA	1.5:1
0.465521	DDA_1.5:1	DDA	1.5:1
1.20081	DDA_1.5:1	DDA	1.5:1
0.597269	DDA_1.5:1	DDA	1.5:1
0.247653	DDA_1.5:1	DDA	1.5:1
0.584439	DDA_1.5:1	DDA	1.5:1
0.897838	DDA_1.5:1	DDA	1.5:1
0.689356	DDA_1.5:1	DDA	1.5:1
0.706486	DDA_1.5:1	DDA	1.5:1
0.373686	DDA_1.5:1	DDA	1.5:1
0.424837	DDA_1.5:1	DDA	1.5:1
0.678353	DDA_1.5:1	DDA	1.5:1
0.467913	DDA_1.5:1	DDA	1.5:1
0.633275	DDA_1.5:1	DDA	1.5:1
0.695277	DDA_1.5:1	DDA	1.5:1
1.28795	DDA_1.5:1	DDA	1.5:1
0.616743	DDA_1.5:1	DDA	1.5:1
1.13078	DDA_1.5:1	DDA	1.5:1
0.544943	DDA_1.5:1	DDA	1.5:1
1.34587	DDA_1.5:1	DDA	1.5:1
0.949511	DDA_1.5:1	DDA	1.5:1
1.07112	DDA_1.5:1	DDA	1.5:1
0.953134	DDA_1.5:1	DDA	1.5:1
0.670364	DDA_1.5:1	DDA	1.5:1
-0.181843	DDA_1.5:1	DDA	1.5:1
0.0517335	DDA_1.5:1	DDA	1.5:1
0.634511	DDA_1.5:1	DDA	1.5:1
2.25548	DDA_1.5:1	DDA	1.5:1
0.502712	DDA_1.5:1	DDA	1.5:1
0.595105	DDA_1.5:1	DDA	1.5:1
0.309856	DDA_1.5:1	DDA	1.5:1
0.503601	DDA_1.5:1	DDA	1.5:1
0.614517	DDA_1.5:1	DDA	1.5:1
0.739287	DDA_1.5:1	DDA	1.5:1
0.53763	DDA_1.5:1	DDA	1.5:1
0.767264	DDA_1.5:1	DDA	1.5:1
0.530824	DDA_1.5:1	DDA	1.5:1
0.453168	DDA_1.5:1	DDA	1.5:1
0.648543	DDA_1.5:1	DDA	1.5:1
0.794432	DDA_1.5:1	DDA	1.5:1
2.09677	DDA_1.5:1	DDA	1.5:1
0.69528	DDA_1.5:1	DDA	1.5:1
0.240646	DDA_1.5:1	DDA	1.5:1
0.469106	DDA_1.5:1	DDA	1.5:1
0.46051	DDA_1.5:1	DDA	1.5:1
0.779796	DDA_1.5:1	DDA	1.5:1
0.762228	DDA_1.5:1	DDA	1.5:1
0.783528	DDA_1.5:1	DDA	1.5:1
0.451375	DDA_1.5:1	DDA	1.5:1
0.631779	DDA_1.5:1	DDA	1.5:1
0.236474	DDA_1.5:1	DDA	1.5:1
0.454198	DDA_1.5:1	DDA	1.5:1
0.658255	DDA_1.5:1	DDA	1.5:1
0.189668	DDA_1.5:1	DDA	1.5:1
0.590618	DDA_1.5:1	DDA	1.5:1
0.687142	DDA_1.5:1	DDA	1.5:1
0.849404	DDA_1.5:1	DDA	1.5:1
0.687171	DDA_1.5:1	DDA	1.5:1
0.557918	DDA_1.5:1	DDA	1.5:1
0.94794	DDA_1.5:1	DDA	1.5:1
0.829692	DDA_1.5:1	DDA	1.5:1
0.589256	DDA_1.5:1	DDA	1.5:1
0.713185	DDA_1.5:1	DDA	1.5:1
0.536902	DDA_1.5:1	DDA	1.5:1
0.728606	DDA_1.5:1	DDA	1.5:1
1.00219	DDA_1.5:1	DDA	1.5:1
1.02868	DDA_1.5:1	DDA	1.5:1
1.02424	DDA_1.5:1	DDA	1.5:1
0.923508	DDA_1.5:1	DDA	1.5:1
1.53329	DDA_1.5:1	DDA	1.5:1
1.36855	DDA_1.5:1	DDA	1.5:1
0.737528	DDA_1.5:1	DDA	1.5:1
0.995376	DDA_1.5:1	DDA	1.5:1
0.761885	DDA_1.5:1	DDA	1.5:1
0.316821	DDA_1.5:1	DDA	1.5:1
0.517275	DDA_1.5:1	DDA	1.5:1
0.773248	DDA_1.5:1	DDA	1.5:1
0.85028	DDA_1.5:1	DDA	1.5:1
1.43758	DDA_1.5:1	DDA	1.5:1
0.834832	DDA_1.5:1	DDA	1.5:1
0.433924	DDA_1.5:1	DDA	1.5:1
0.908588	DDA_1.5:1	DDA	1.5:1
0.345482	DDA_1.5:1	DDA	1.5:1
0.494778	DDA_1.5:1	DDA	1.5:1
0.510313	DDA_1.5:1	DDA	1.5:1
0.964849	DDA_1.5:1	DDA	1.5:1
0.764961	DDA_1.5:1	DDA	1.5:1
0.632156	DDA_1.5:1	DDA	1.5:1
0.712791	DDA_1.5:1	DDA	1.5:1
0.780366	DDA_1.5:1	DDA	1.5:1
0.457076	DDA_1.5:1	DDA	1.5:1
0.345187	DDA_1.5:1	DDA	1.5:1
0.786462	DDA_1.5:1	DDA	1.5:1
0.484331	DDA_1.5:1	DDA	1.5:1
0.254534	DDA_1.5:1	DDA	1.5:1
0.81056	DDA_1.5:1	DDA	1.5:1
0.551117	DDA_1.5:1	DDA	1.5:1
0.899985	DDA_1.5:1	DDA	1.5:1
1.51759	DDA_1.5:1	DDA	1.5:1
0.867527	DDA_1.5:1	DDA	1.5:1
0.793939	DDA_1.5:1	DDA	1.5:1
0.558561	DDA_1.5:1	DDA	1.5:1
0.836647	DDA_1.5:1	DDA	1.5:1
0.629078	DDA_1.5:1	DDA	1.5:1
1.07822	DDA_1.5:1	DDA	1.5:1
1.17784	DDA_1.5:1	DDA	1.5:1
0.69941	DDA_1.5:1	DDA	1.5:1
0.391804	DDA_1.5:1	DDA	1.5:1
0.481541	DDA_1.5:1	DDA	1.5:1
0.408596	DDA_1.5:1	DDA	1.5:1
0.795672	DDA_1.5:1	DDA	1.5:1
0.318652	DDA_1.5:1	DDA	1.5:1
0.374103	DDA_1.5:1	DDA	1.5:1
1.28663	DDA_1.5:1	DDA	1.5:1
0.934761	DDA_1.5:1	DDA	1.5:1
0.771072	DDA_1.5:1	DDA	1.5:1
0.924153	DDA_1.5:1	DDA	1.5:1
0.205367	DDA_1.5:1	DDA	1.5:1
0.855307	DDA_1.5:1	DDA	1.5:1
0.401348	DDA_1.5:1	DDA	1.5:1
-0.0780692	DDA_1.5:1	DDA	1.5:1
0.326974	DDA_1.5:1	DDA	1.5:1
0.769917	DDA_1.5:1	DDA	1.5:1
0.559726	DDA_1.5:1	DDA	1.5:1
0.672904	DDA_1.5:1	DDA	1.5:1
0.651823	DDA_1.5:1	DDA	1.5:1
0.636603	DDA_1.5:1	DDA	1.5:1
0.597118	DDA_1.5:1	DDA	1.5:1
1.12087	DDA_1.5:1	DDA	1.5:1
0.518069	DDA_1.5:1	DDA	1.5:1
0.999481	DDA_1.5:1	DDA	1.5:1
0.467185	DDA_1.5:1	DDA	1.5:1
0.80314	DDA_1.5:1	DDA	1.5:1
0.723613	DDA_1.5:1	DDA	1.5:1
0.510295	DDA_1.5:1	DDA	1.5:1
0.85032	DDA_1.5:1	DDA	1.5:1
0.437333	DDA_1.5:1	DDA	1.5:1
0.635615	DDA_1.5:1	DDA	1.5:1
0.658553	DDA_1.5:1	DDA	1.5:1
0.521881	DDA_1.5:1	DDA	1.5:1
0.744659	DDA_1.5:1	DDA	1.5:1
0.589865	DDA_1.5:1	DDA	1.5:1
0.594547	DDA_1.5:1	DDA	1.5:1
0.881121	DDA_1.5:1	DDA	1.5:1
0.458375	DDA_1.5:1	DDA	1.5:1
0.636157	DDA_1.5:1	DDA	1.5:1
0.494796	DDA_1.5:1	DDA	1.5:1
0.650826	DDA_1.5:1	DDA	1.5:1
0.496228	DDA_1.5:1	DDA	1.5:1
0.920057	DDA_1.5:1	DDA	1.5:1
0.981681	DDA_1.5:1	DDA	1.5:1
0.230963	DDA_1.5:1	DDA	1.5:1
0.651119	DDA_1.5:1	DDA	1.5:1
0.736573	DDA_1.5:1	DDA	1.5:1
0.486181	DDA_1.5:1	DDA	1.5:1
0.274644	DDA_1.5:1	DDA	1.5:1
0.980833	DDA_1.5:1	DDA	1.5:1
0.940782	DDA_1.5:1	DDA	1.5:1
0.70094	DDA_1.5:1	DDA	1.5:1
0.55673	DDA_1.5:1	DDA	1.5:1
0.740998	DDA_1.5:1	DDA	1.5:1
1.23156	DDA_1.5:1	DDA	1.5:1
1.58427	DDA_1.5:1	DDA	1.5:1
1.04157	DDA_1.5:1	DDA	1.5:1
[truncated: 36,191 more rows]

## Sheet: Figure 1k
Figure 1k
type_quant	type_ratio	statistic	value
DDA	1.5:1	Precision error (variance)	0.197734
DDA	02:01:00	Precision error (variance)	0.330689
DDA	0.25:1	Precision error (variance)	0.696385
DDA	0.5:1	Precision error (variance)	0.271094
dDIA	1.5:1	Precision error (variance)	0.109229
dDIA	02:01:00	Precision error (variance)	0.179066
dDIA	0.25:1	Precision error (variance)	0.842407
dDIA	0.5:1	Precision error (variance)	0.320575
DIA	1.5:1	Precision error (variance)	0.0755921
DIA	02:01:00	Precision error (variance)	0.136797
DIA	0.25:1	Precision error (variance)	0.340313
DIA	0.5:1	Precision error (variance)	0.117109
DDA	1.5:1	Accuracy error (positive bias)	0.0201308
DDA	02:01:00	Accuracy error (positive bias)	0.0872366
DDA	0.25:1	Accuracy error (positive bias)	0.00101127
DDA	0.5:1	Accuracy error (positive bias)	0.00435035
dDIA	1.5:1	Accuracy error (positive bias)	7.67987e-05
dDIA	02:01:00	Accuracy error (positive bias)	0.00263139
dDIA	0.25:1	Accuracy error (positive bias)	0.107177
dDIA	0.5:1	Accuracy error (positive bias)	0.00224309
DIA	1.5:1	Accuracy error (positive bias)	0.00467154
DIA	02:01:00	Accuracy error (positive bias)	0.0187292
DIA	0.25:1	Accuracy error (positive bias)	0.0147464
DIA	0.5:1	Accuracy error (positive bias)	0.00207929

## Sheet: Figure 1l
Figure 1l
method	TPR	FPR
DDA_2V0.25	0	0
DDA_2V0.25	0.00204918	0
DDA_2V0.25	0.00409836	0
DDA_2V0.25	0.00614754	0
DDA_2V0.25	0.00819672	0
DDA_2V0.25	0.0102459	0
DDA_2V0.25	0.0122951	0
DDA_2V0.25	0.0143443	0
DDA_2V0.25	0.0163934	0
DDA_2V0.25	0.0184426	0
DDA_2V0.25	0.0204918	0
DDA_2V0.25	0.022541	0
DDA_2V0.25	0.0245902	0
DDA_2V0.25	0.0266393	0
DDA_2V0.25	0.0286885	0
DDA_2V0.25	0.0307377	0
DDA_2V0.25	0.0327869	0
DDA_2V0.25	0.0348361	0
DDA_2V0.25	0.0368852	0
DDA_2V0.25	0.0389344	0
DDA_2V0.25	0.0409836	0
DDA_2V0.25	0.0430328	0
DDA_2V0.25	0.045082	0
DDA_2V0.25	0.0471311	0
DDA_2V0.25	0.0491803	0
DDA_2V0.25	0.0512295	0
DDA_2V0.25	0.0532787	0
DDA_2V0.25	0.0553279	0
DDA_2V0.25	0.057377	0
DDA_2V0.25	0.0594262	0
DDA_2V0.25	0.0614754	0
DDA_2V0.25	0.0635246	0
DDA_2V0.25	0.0655738	0
DDA_2V0.25	0.067623	0
DDA_2V0.25	0.0696721	0
DDA_2V0.25	0.0717213	0
DDA_2V0.25	0.0737705	0
DDA_2V0.25	0.0758197	0
DDA_2V0.25	0.0778689	0
DDA_2V0.25	0.079918	0
DDA_2V0.25	0.0819672	0
DDA_2V0.25	0.0840164	0
DDA_2V0.25	0.0860656	0
DDA_2V0.25	0.0881148	0
DDA_2V0.25	0.0901639	0
DDA_2V0.25	0.0922131	0
DDA_2V0.25	0.0942623	0
DDA_2V0.25	0.0963115	0
DDA_2V0.25	0.0983607	0
DDA_2V0.25	0.10041	0
DDA_2V0.25	0.102459	0
DDA_2V0.25	0.104508	0
DDA_2V0.25	0.106557	0
DDA_2V0.25	0.108607	0
DDA_2V0.25	0.110656	0
DDA_2V0.25	0.112705	0
DDA_2V0.25	0.114754	0
DDA_2V0.25	0.116803	0
DDA_2V0.25	0.118852	0
DDA_2V0.25	0.120902	0
DDA_2V0.25	0.122951	0
DDA_2V0.25	0.125	0
DDA_2V0.25	0.127049	0
DDA_2V0.25	0.129098	0
DDA_2V0.25	0.131148	0
DDA_2V0.25	0.133197	0
DDA_2V0.25	0.135246	0
DDA_2V0.25	0.137295	0
DDA_2V0.25	0.139344	0
DDA_2V0.25	0.141393	0
DDA_2V0.25	0.143443	0
DDA_2V0.25	0.145492	0
DDA_2V0.25	0.147541	0
DDA_2V0.25	0.14959	0
DDA_2V0.25	0.151639	0
DDA_2V0.25	0.153689	0
DDA_2V0.25	0.155738	0
DDA_2V0.25	0.157787	0
DDA_2V0.25	0.159836	0
DDA_2V0.25	0.161885	0
DDA_2V0.25	0.163934	0
DDA_2V0.25	0.165984	0
DDA_2V0.25	0.168033	0
DDA_2V0.25	0.170082	0
DDA_2V0.25	0.172131	0
DDA_2V0.25	0.17418	0
DDA_2V0.25	0.17623	0
DDA_2V0.25	0.178279	0
DDA_2V0.25	0.180328	0
DDA_2V0.25	0.182377	0
DDA_2V0.25	0.184426	0
DDA_2V0.25	0.184426	0.0004095
DDA_2V0.25	0.186475	0.0004095
DDA_2V0.25	0.188525	0.0004095
DDA_2V0.25	0.190574	0.0004095
DDA_2V0.25	0.192623	0.0004095
DDA_2V0.25	0.194672	0.0004095
DDA_2V0.25	0.196721	0.0004095
DDA_2V0.25	0.19877	0.0004095
DDA_2V0.25	0.20082	0.0004095
DDA_2V0.25	0.202869	0.0004095
DDA_2V0.25	0.204918	0.0004095
DDA_2V0.25	0.206967	0.0004095
DDA_2V0.25	0.209016	0.0004095
DDA_2V0.25	0.211066	0.0004095
DDA_2V0.25	0.213115	0.0004095
DDA_2V0.25	0.215164	0.0004095
DDA_2V0.25	0.217213	0.0004095
DDA_2V0.25	0.219262	0.0004095
DDA_2V0.25	0.221311	0.0004095
DDA_2V0.25	0.223361	0.0004095
DDA_2V0.25	0.22541	0.0004095
DDA_2V0.25	0.227459	0.0004095
DDA_2V0.25	0.229508	0.0004095
DDA_2V0.25	0.231557	0.0004095
DDA_2V0.25	0.233607	0.0004095
DDA_2V0.25	0.235656	0.0004095
DDA_2V0.25	0.237705	0.0004095
DDA_2V0.25	0.239754	0.0004095
DDA_2V0.25	0.241803	0.0004095
DDA_2V0.25	0.243852	0.0004095
DDA_2V0.25	0.245902	0.0004095
DDA_2V0.25	0.247951	0.0004095
DDA_2V0.25	0.25	0.0004095
DDA_2V0.25	0.252049	0.0004095
DDA_2V0.25	0.254098	0.0004095
DDA_2V0.25	0.256148	0.0004095
DDA_2V0.25	0.258197	0.0004095
DDA_2V0.25	0.260246	0.0004095
DDA_2V0.25	0.262295	0.0004095
DDA_2V0.25	0.264344	0.0004095
DDA_2V0.25	0.266393	0.0004095
DDA_2V0.25	0.268443	0.0004095
DDA_2V0.25	0.270492	0.0004095
DDA_2V0.25	0.272541	0.0004095
DDA_2V0.25	0.27459	0.0004095
DDA_2V0.25	0.276639	0.0004095
DDA_2V0.25	0.278689	0.0004095
DDA_2V0.25	0.280738	0.0004095
DDA_2V0.25	0.282787	0.0004095
DDA_2V0.25	0.284836	0.0004095
DDA_2V0.25	0.286885	0.0004095
DDA_2V0.25	0.288934	0.0004095
DDA_2V0.25	0.290984	0.0004095
DDA_2V0.25	0.293033	0.0004095
DDA_2V0.25	0.295082	0.0004095
DDA_2V0.25	0.297131	0.0004095
DDA_2V0.25	0.29918	0.0004095
DDA_2V0.25	0.30123	0.0004095
DDA_2V0.25	0.303279	0.0004095
DDA_2V0.25	0.305328	0.0004095
DDA_2V0.25	0.307377	0.0004095
DDA_2V0.25	0.309426	0.0004095
DDA_2V0.25	0.311475	0.0004095
DDA_2V0.25	0.313525	0.0004095
DDA_2V0.25	0.315574	0.0004095
DDA_2V0.25	0.317623	0.0004095
DDA_2V0.25	0.319672	0.0004095
DDA_2V0.25	0.321721	0.0004095
DDA_2V0.25	0.32377	0.0004095
DDA_2V0.25	0.32582	0.0004095
DDA_2V0.25	0.327869	0.0004095
DDA_2V0.25	0.329918	0.0004095
DDA_2V0.25	0.331967	0.0004095
DDA_2V0.25	0.334016	0.0004095
DDA_2V0.25	0.336066	0.0004095
DDA_2V0.25	0.338115	0.0004095
DDA_2V0.25	0.340164	0.0004095
DDA_2V0.25	0.340164	0.000819001
DDA_2V0.25	0.342213	0.000819001
DDA_2V0.25	0.344262	0.000819001
DDA_2V0.25	0.346311	0.000819001
DDA_2V0.25	0.348361	0.000819001
DDA_2V0.25	0.35041	0.000819001
DDA_2V0.25	0.352459	0.000819001
DDA_2V0.25	0.354508	0.000819001
DDA_2V0.25	0.356557	0.000819001
DDA_2V0.25	0.358607	0.000819001
DDA_2V0.25	0.360656	0.000819001
DDA_2V0.25	0.362705	0.000819001
DDA_2V0.25	0.364754	0.000819001
DDA_2V0.25	0.366803	0.000819001
DDA_2V0.25	0.368852	0.000819001
DDA_2V0.25	0.370902	0.000819001
DDA_2V0.25	0.372951	0.000819001
DDA_2V0.25	0.375	0.000819001
DDA_2V0.25	0.377049	0.000819001
DDA_2V0.25	0.379098	0.000819001
DDA_2V0.25	0.381148	0.000819001
DDA_2V0.25	0.383197	0.000819001
DDA_2V0.25	0.385246	0.000819001
DDA_2V0.25	0.387295	0.000819001
DDA_2V0.25	0.389344	0.000819001
DDA_2V0.25	0.391393	0.000819001
DDA_2V0.25	0.393443	0.000819001
DDA_2V0.25	0.395492	0.000819001
DDA_2V0.25	0.397541	0.000819001
DDA_2V0.25	0.39959	0.000819001
DDA_2V0.25	0.401639	0.000819001
DDA_2V0.25	0.403689	0.000819001
DDA_2V0.25	0.405738	0.000819001
DDA_2V0.25	0.407787	0.000819001
DDA_2V0.25	0.409836	0.000819001
DDA_2V0.25	0.411885	0.000819001
DDA_2V0.25	0.413934	0.000819001
DDA_2V0.25	0.415984	0.000819001
DDA_2V0.25	0.418033	0.000819001
DDA_2V0.25	0.420082	0.000819001
DDA_2V0.25	0.422131	0.000819001
DDA_2V0.25	0.42418	0.000819001
DDA_2V0.25	0.42623	0.000819001
DDA_2V0.25	0.428279	0.000819001
DDA_2V0.25	0.430328	0.000819001
DDA_2V0.25	0.432377	0.000819001
DDA_2V0.25	0.434426	0.000819001
DDA_2V0.25	0.436475	0.000819001
DDA_2V0.25	0.438525	0.000819001
DDA_2V0.25	0.440574	0.000819001
DDA_2V0.25	0.442623	0.000819001
DDA_2V0.25	0.444672	0.000819001
DDA_2V0.25	0.446721	0.000819001
DDA_2V0.25	0.44877	0.000819001
DDA_2V0.25	0.45082	0.000819001
DDA_2V0.25	0.452869	0.000819001
DDA_2V0.25	0.454918	0.000819001
DDA_2V0.25	0.456967	0.000819001
DDA_2V0.25	0.459016	0.000819001
DDA_2V0.25	0.461066	0.000819001
DDA_2V0.25	0.463115	0.000819001
DDA_2V0.25	0.465164	0.000819001
DDA_2V0.25	0.467213	0.000819001
DDA_2V0.25	0.469262	0.000819001
DDA_2V0.25	0.471311	0.000819001
DDA_2V0.25	0.473361	0.000819001
DDA_2V0.25	0.47541	0.000819001
DDA_2V0.25	0.477459	0.000819001
DDA_2V0.25	0.479508	0.000819001
DDA_2V0.25	0.481557	0.000819001
DDA_2V0.25	0.483607	0.000819001
DDA_2V0.25	0.485656	0.000819001
DDA_2V0.25	0.487705	0.000819001
DDA_2V0.25	0.489754	0.000819001
DDA_2V0.25	0.491803	0.000819001
DDA_2V0.25	0.493852	0.000819001
DDA_2V0.25	0.495902	0.000819001
DDA_2V0.25	0.497951	0.000819001
DDA_2V0.25	0.5	0.000819001
DDA_2V0.25	0.502049	0.000819001
DDA_2V0.25	0.504098	0.000819001
DDA_2V0.25	0.506148	0.000819001
DDA_2V0.25	0.508197	0.000819001
DDA_2V0.25	0.510246	0.000819001
DDA_2V0.25	0.512295	0.000819001
DDA_2V0.25	0.514344	0.000819001
DDA_2V0.25	0.516393	0.000819001
DDA_2V0.25	0.518443	0.000819001
DDA_2V0.25	0.520492	0.000819001
DDA_2V0.25	0.522541	0.000819001
DDA_2V0.25	0.522541	0.0012285
DDA_2V0.25	0.52459	0.0012285
DDA_2V0.25	0.526639	0.0012285
DDA_2V0.25	0.526639	0.001638
DDA_2V0.25	0.528689	0.001638
DDA_2V0.25	0.528689	0.0020475
DDA_2V0.25	0.530738	0.0020475
DDA_2V0.25	0.532787	0.0020475
DDA_2V0.25	0.534836	0.0020475
DDA_2V0.25	0.536885	0.0020475
DDA_2V0.25	0.538934	0.0020475
DDA_2V0.25	0.540984	0.0020475
DDA_2V0.25	0.543033	0.0020475
DDA_2V0.25	0.545082	0.0020475
DDA_2V0.25	0.547131	0.0020475
DDA_2V0.25	0.54918	0.0020475
DDA_2V0.25	0.55123	0.0020475
DDA_2V0.25	0.553279	0.0020475
DDA_2V0.25	0.553279	0.002457
DDA_2V0.25	0.555328	0.002457
DDA_2V0.25	0.555328	0.0028665
DDA_2V0.25	0.555328	0.003276
DDA_2V0.25	0.555328	0.0036855
DDA_2V0.25	0.557377	0.0036855
DDA_2V0.25	0.559426	0.0036855
DDA_2V0.25	0.561475	0.0036855
DDA_2V0.25	0.563525	0.0036855
DDA_2V0.25	0.565574	0.0036855
DDA_2V0.25	0.567623	0.0036855
DDA_2V0.25	0.569672	0.0036855
DDA_2V0.25	0.571721	0.0036855
DDA_2V0.25	0.57377	0.0036855
DDA_2V0.25	0.57582	0.0036855
DDA_2V0.25	0.577869	0.0036855
DDA_2V0.25	0.579918	0.0036855
DDA_2V0.25	0.581967	0.0036855
DDA_2V0.25	0.584016	0.0036855
DDA_2V0.25	0.586066	0.0036855
DDA_2V0.25	0.588115	0.0036855
DDA_2V0.25	0.588115	0.004095
DDA_2V0.25	0.590164	0.004095
DDA_2V0.25	0.592213	0.004095
DDA_2V0.25	0.594262	0.004095
DDA_2V0.25	0.594262	0.0045045
DDA_2V0.25	0.596311	0.0045045
DDA_2V0.25	0.598361	0.0045045
DDA_2V0.25	0.60041	0.0045045
DDA_2V0.25	0.602459	0.0045045
DDA_2V0.25	0.602459	0.004914
DDA_2V0.25	0.604508	0.004914
DDA_2V0.25	0.606557	0.004914
DDA_2V0.25	0.608607	0.004914
DDA_2V0.25	0.610656	0.004914
DDA_2V0.25	0.610656	0.00532351
DDA_2V0.25	0.612705	0.00532351
DDA_2V0.25	0.614754	0.00532351
DDA_2V0.25	0.616803	0.00532351
DDA_2V0.25	0.618852	0.00532351
DDA_2V0.25	0.618852	0.00573301
DDA_2V0.25	0.620902	0.00573301
DDA_2V0.25	0.622951	0.00573301
DDA_2V0.25	0.625	0.00573301
DDA_2V0.25	0.627049	0.00573301
DDA_2V0.25	0.629098	0.00573301
DDA_2V0.25	0.631148	0.00573301
DDA_2V0.25	0.633197	0.00573301
DDA_2V0.25	0.635246	0.00573301
DDA_2V0.25	0.637295	0.00573301
DDA_2V0.25	0.639344	0.00573301
DDA_2V0.25	0.641393	0.00573301
DDA_2V0.25	0.643443	0.00573301
DDA_2V0.25	0.645492	0.00573301
DDA_2V0.25	0.647541	0.00573301
DDA_2V0.25	0.64959	0.00573301
DDA_2V0.25	0.651639	0.00573301
DDA_2V0.25	0.653689	0.00573301
DDA_2V0.25	0.655738	0.00573301
DDA_2V0.25	0.657787	0.00573301
DDA_2V0.25	0.659836	0.00573301
DDA_2V0.25	0.661885	0.00573301
DDA_2V0.25	0.663934	0.00573301
DDA_2V0.25	0.665984	0.00573301
DDA_2V0.25	0.668033	0.00573301
DDA_2V0.25	0.670082	0.00573301
DDA_2V0.25	0.672131	0.00573301
DDA_2V0.25	0.67418	0.00573301
DDA_2V0.25	0.67623	0.00573301
DDA_2V0.25	0.67623	0.00614251
DDA_2V0.25	0.678279	0.00614251
DDA_2V0.25	0.680328	0.00614251
DDA_2V0.25	0.682377	0.00614251
DDA_2V0.25	0.684426	0.00614251
DDA_2V0.25	0.686475	0.00614251
DDA_2V0.25	0.688525	0.00614251
DDA_2V0.25	0.688525	0.00655201
DDA_2V0.25	0.690574	0.00655201
DDA_2V0.25	0.692623	0.00655201
DDA_2V0.25	0.694672	0.00655201
DDA_2V0.25	0.696721	0.00655201
DDA_2V0.25	0.69877	0.00655201
DDA_2V0.25	0.70082	0.00655201
DDA_2V0.25	0.702869	0.00655201
DDA_2V0.25	0.704918	0.00655201
DDA_2V0.25	0.706967	0.00655201
DDA_2V0.25	0.709016	0.00655201
DDA_2V0.25	0.711066	0.00655201
DDA_2V0.25	0.711066	0.00696151
DDA_2V0.25	0.713115	0.00696151
DDA_2V0.25	0.715164	0.00696151
DDA_2V0.25	0.717213	0.00696151
DDA_2V0.25	0.719262	0.00696151
DDA_2V0.25	0.721311	0.00696151
DDA_2V0.25	0.723361	0.00696151
DDA_2V0.25	0.72541	0.00696151
DDA_2V0.25	0.72541	0.00737101
DDA_2V0.25	0.727459	0.00737101
DDA_2V0.25	0.729508	0.00737101
DDA_2V0.25	0.729508	0.00778051
DDA_2V0.25	0.731557	0.00778051
DDA_2V0.25	0.733607	0.00778051
DDA_2V0.25	0.733607	0.00819001
DDA_2V0.25	0.735656	0.00819001
DDA_2V0.25	0.737705	0.00819001
DDA_2V0.25	0.739754	0.00819001
DDA_2V0.25	0.741803	0.00819001
DDA_2V0.25	0.743852	0.00819001
DDA_2V0.25	0.745902	0.00819001
DDA_2V0.25	0.745902	0.00859951
DDA_2V0.25	0.747951	0.00859951
DDA_2V0.25	0.75	0.00859951
DDA_2V0.25	0.752049	0.00859951
DDA_2V0.25	0.754098	0.00859951
DDA_2V0.25	0.756148	0.00859951
DDA_2V0.25	0.756148	0.00900901
DDA_2V0.25	0.758197	0.00900901
DDA_2V0.25	0.760246	0.00900901
DDA_2V0.25	0.762295	0.00900901
DDA_2V0.25	0.764344	0.00900901
DDA_2V0.25	0.766393	0.00900901
DDA_2V0.25	0.766393	0.00941851
DDA_2V0.25	0.766393	0.00982801
DDA_2V0.25	0.766393	0.0102375
DDA_2V0.25	0.766393	0.010647
DDA_2V0.25	0.768443	0.010647
DDA_2V0.25	0.770492	0.010647
DDA_2V0.25	0.770492	0.0110565
DDA_2V0.25	0.772541	0.0110565
DDA_2V0.25	0.772541	0.011466
DDA_2V0.25	0.772541	0.0118755
DDA_2V0.25	0.77459	0.0118755
DDA_2V0.25	0.776639	0.0118755
DDA_2V0.25	0.776639	0.012285
DDA_2V0.25	0.776639	0.0126945
DDA_2V0.25	0.778689	0.0126945
DDA_2V0.25	0.780738	0.0126945
DDA_2V0.25	0.782787	0.0126945
DDA_2V0.25	0.784836	0.0126945
DDA_2V0.25	0.786885	0.0126945
DDA_2V0.25	0.788934	0.0126945
DDA_2V0.25	0.790984	0.0126945
DDA_2V0.25	0.793033	0.0126945
DDA_2V0.25	0.795082	0.0126945
DDA_2V0.25	0.797131	0.0126945
DDA_2V0.25	0.79918	0.0126945
DDA_2V0.25	0.80123	0.0126945
DDA_2V0.25	0.803279	0.0126945
DDA_2V0.25	0.803279	0.013104
DDA_2V0.25	0.805328	0.013104
DDA_2V0.25	0.805328	0.0135135
DDA_2V0.25	0.807377	0.0135135
DDA_2V0.25	0.809426	0.0135135
DDA_2V0.25	0.811475	0.0135135
DDA_2V0.25	0.813525	0.0135135
DDA_2V0.25	0.815574	0.0135135
DDA_2V0.25	0.815574	0.013923
DDA_2V0.25	0.817623	0.013923
DDA_2V0.25	0.819672	0.013923
DDA_2V0.25	0.821721	0.013923
DDA_2V0.25	0.821721	0.0143325
DDA_2V0.25	0.82377	0.0143325
DDA_2V0.25	0.82582	0.0143325
DDA_2V0.25	0.827869	0.0143325
DDA_2V0.25	0.827869	0.014742
DDA_2V0.25	0.829918	0.014742
DDA_2V0.25	0.831967	0.014742
DDA_2V0.25	0.834016	0.014742
DDA_2V0.25	0.836066	0.014742
DDA_2V0.25	0.838115	0.014742
DDA_2V0.25	0.840164	0.014742
DDA_2V0.25	0.840164	0.0151515
DDA_2V0.25	0.842213	0.0151515
DDA_2V0.25	0.844262	0.0151515
DDA_2V0.25	0.846311	0.0151515
DDA_2V0.25	0.848361	0.0151515
DDA_2V0.25	0.85041	0.0151515
DDA_2V0.25	0.852459	0.0151515
DDA_2V0.25	0.852459	0.015561
DDA_2V0.25	0.852459	0.0159705
DDA_2V0.25	0.854508	0.0159705
DDA_2V0.25	0.854508	0.01638
DDA_2V0.25	0.856557	0.01638
DDA_2V0.25	0.856557	0.0167895
DDA_2V0.25	0.856557	0.017199
DDA_2V0.25	0.858607	0.017199
DDA_2V0.25	0.858607	0.0176085
DDA_2V0.25	0.858607	0.018018
DDA_2V0.25	0.860656	0.018018
DDA_2V0.25	0.862705	0.018018
DDA_2V0.25	0.864754	0.018018
DDA_2V0.25	0.866803	0.018018
DDA_2V0.25	0.866803	0.0184275
DDA_2V0.25	0.868852	0.0184275
DDA_2V0.25	0.868852	0.018837
DDA_2V0.25	0.870902	0.018837
DDA_2V0.25	0.870902	0.0192465
DDA_2V0.25	0.872951	0.0192465
DDA_2V0.25	0.875	0.0192465
DDA_2V0.25	0.875	0.019656
DDA_2V0.25	0.875	0.0200655
DDA_2V0.25	0.877049	0.0200655
DDA_2V0.25	0.879098	0.0200655
DDA_2V0.25	0.879098	0.020475
DDA_2V0.25	0.879098	0.0208845
DDA_2V0.25	0.881148	0.0208845
DDA_2V0.25	0.881148	0.021294
DDA_2V0.25	0.881148	0.0217035
DDA_2V0.25	0.881148	0.022113
DDA_2V0.25	0.881148	0.0225225
DDA_2V0.25	0.883197	0.0225225
DDA_2V0.25	0.883197	0.022932
DDA_2V0.25	0.883197	0.0233415
DDA_2V0.25	0.885246	0.0233415
DDA_2V0.25	0.885246	0.023751
DDA_2V0.25	0.887295	0.023751
DDA_2V0.25	0.889344	0.023751
DDA_2V0.25	0.891393	0.023751
DDA_2V0.25	0.891393	0.0241605
DDA_2V0.25	0.891393	0.02457
DDA_2V0.25	0.891393	0.0249795
DDA_2V0.25	0.891393	0.025389
DDA_2V0.25	0.891393	0.0257985
DDA_2V0.25	0.893443	0.0257985
DDA_2V0.25	0.895492	0.0257985
DDA_2V0.25	0.895492	0.026208
DDA_2V0.25	0.897541	0.026208
DDA_2V0.25	0.897541	0.0266175
DDA_2V0.25	0.897541	0.027027
DDA_2V0.25	0.897541	0.0274365
DDA_2V0.25	0.89959	0.0274365
DDA_2V0.25	0.901639	0.0274365
DDA_2V0.25	0.903689	0.0274365
DDA_2V0.25	0.903689	0.027846
DDA_2V0.25	0.903689	0.0282555
DDA_2V0.25	0.905738	0.0282555
DDA_2V0.25	0.905738	0.028665
DDA_2V0.25	0.905738	0.0290745
DDA_2V0.25	0.905738	0.029484
DDA_2V0.25	0.907787	0.029484
DDA_2V0.25	0.909836	0.029484
DDA_2V0.25	0.909836	0.0298935
DDA_2V0.25	0.911885	0.0298935
DDA_2V0.25	0.913934	0.0298935
DDA_2V0.25	0.915984	0.0298935
DDA_2V0.25	0.915984	0.030303
DDA_2V0.25	0.915984	0.0307125
DDA_2V0.25	0.915984	0.031122
DDA_2V0.25	0.915984	0.0315315
DDA_2V0.25	0.918033	0.0315315
DDA_2V0.25	0.918033	0.031941
DDA_2V0.25	0.918033	0.0323505
DDA_2V0.25	0.920082	0.0323505
DDA_2V0.25	0.920082	0.03276
DDA_2V0.25	0.920082	0.0331695
DDA_2V0.25	0.920082	0.033579
DDA_2V0.25	0.920082	0.0339885
DDA_2V0.25	0.920082	0.034398
DDA_2V0.25	0.922131	0.034398
DDA_2V0.25	0.922131	0.0348075
DDA_2V0.25	0.92418	0.0348075
DDA_2V0.25	0.92623	0.0348075
DDA_2V0.25	0.928279	0.0348075
DDA_2V0.25	0.928279	0.035217
DDA_2V0.25	0.930328	0.035217
DDA_2V0.25	0.930328	0.0356265
DDA_2V0.25	0.930328	0.036036
DDA_2V0.25	0.930328	0.0364455
DDA_2V0.25	0.932377	0.0364455
DDA_2V0.25	0.934426	0.0364455
DDA_2V0.25	0.936475	0.0364455
DDA_2V0.25	0.936475	0.036855
DDA_2V0.25	0.936475	0.0372645
DDA_2V0.25	0.936475	0.037674
DDA_2V0.25	0.936475	0.0380835
DDA_2V0.25	0.938525	0.0380835
DDA_2V0.25	0.938525	0.038493
DDA_2V0.25	0.938525	0.0389025
DDA_2V0.25	0.938525	0.039312
DDA_2V0.25	0.938525	0.0397215
DDA_2V0.25	0.938525	0.040131
DDA_2V0.25	0.938525	0.0405405
DDA_2V0.25	0.938525	0.04095
DDA_2V0.25	0.940574	0.04095
DDA_2V0.25	0.940574	0.0413595
DDA_2V0.25	0.942623	0.0413595
DDA_2V0.25	0.942623	0.041769
DDA_2V0.25	0.942623	0.0421785
DDA_2V0.25	0.942623	0.042588
DDA_2V0.25	0.944672	0.042588
DDA_2V0.25	0.944672	0.0429975
DDA_2V0.25	0.944672	0.043407
DDA_2V0.25	0.946721	0.043407
DDA_2V0.25	0.946721	0.0438165
DDA_2V0.25	0.946721	0.044226
DDA_2V0.25	0.946721	0.0446355
DDA_2V0.25	0.946721	0.045045
DDA_2V0.25	0.946721	0.0454545
DDA_2V0.25	0.946721	0.045864
DDA_2V0.25	0.946721	0.0462735
DDA_2V0.25	0.946721	0.046683
DDA_2V0.25	0.946721	0.0470925
DDA_2V0.25	0.946721	0.047502
DDA_2V0.25	0.946721	0.0479115
DDA_2V0.25	0.94877	0.0479115
DDA_2V0.25	0.94877	0.048321
DDA_2V0.25	0.94877	0.0487305
DDA_2V0.25	0.94877	0.04914
DDA_2V0.25	0.94877	0.0495495
DDA_2V0.25	0.94877	0.049959
DDA_2V0.25	0.94877	0.0503686
DDA_2V0.25	0.94877	0.0507781
DDA_2V0.25	0.94877	0.0511876
DDA_2V0.25	0.94877	0.0515971
DDA_2V0.25	0.94877	0.0520066
DDA_2V0.25	0.94877	0.0524161
DDA_2V0.25	0.94877	0.0528256
DDA_2V0.25	0.94877	0.0532351
DDA_2V0.25	0.94877	0.0536446
DDA_2V0.25	0.95082	0.0536446
DDA_2V0.25	0.95082	0.0540541
DDA_2V0.25	0.95082	0.0544636
DDA_2V0.25	0.952869	0.0544636
DDA_2V0.25	0.952869	0.0548731
DDA_2V0.25	0.952869	0.0552826
DDA_2V0.25	0.952869	0.0556921
DDA_2V0.25	0.952869	0.0561016
DDA_2V0.25	0.952869	0.0565111
DDA_2V0.25	0.952869	0.0569206
DDA_2V0.25	0.952869	0.0573301
DDA_2V0.25	0.952869	0.0577396
DDA_2V0.25	0.952869	0.0581491
DDA_2V0.25	0.954918	0.0581491
DDA_2V0.25	0.954918	0.0585586
DDA_2V0.25	0.954918	0.0589681
DDA_2V0.25	0.954918	0.0593776
DDA_2V0.25	0.954918	0.0597871
DDA_2V0.25	0.954918	0.0601966
DDA_2V0.25	0.954918	0.0606061
DDA_2V0.25	0.956967	0.0606061
DDA_2V0.25	0.959016	0.0606061
DDA_2V0.25	0.959016	0.0610156
DDA_2V0.25	0.959016	0.0614251
DDA_2V0.25	0.959016	0.0618346
DDA_2V0.25	0.959016	0.0622441
DDA_2V0.25	0.959016	0.0626536
DDA_2V0.25	0.959016	0.0630631
DDA_2V0.25	0.959016	0.0634726
DDA_2V0.25	0.959016	0.0638821
DDA_2V0.25	0.959016	0.0642916
DDA_2V0.25	0.959016	0.0647011
DDA_2V0.25	0.959016	0.0651106
DDA_2V0.25	0.959016	0.0655201
DDA_2V0.25	0.959016	0.0659296
DDA_2V0.25	0.959016	0.0663391
DDA_2V0.25	0.959016	0.0667486
DDA_2V0.25	0.959016	0.0671581
DDA_2V0.25	0.959016	0.0675676
DDA_2V0.25	0.959016	0.0679771
DDA_2V0.25	0.959016	0.0683866
DDA_2V0.25	0.959016	0.0687961
DDA_2V0.25	0.959016	0.0692056
DDA_2V0.25	0.959016	0.0696151
DDA_2V0.25	0.959016	0.0700246
DDA_2V0.25	0.959016	0.0704341
DDA_2V0.25	0.959016	0.0708436
DDA_2V0.25	0.961066	0.0708436
DDA_2V0.25	0.961066	0.0712531
DDA_2V0.25	0.961066	0.0716626
DDA_2V0.25	0.961066	0.0720721
DDA_2V0.25	0.961066	0.0724816
DDA_2V0.25	0.961066	0.0728911
DDA_2V0.25	0.961066	0.0733006
DDA_2V0.25	0.961066	0.0737101
DDA_2V0.25	0.961066	0.0741196
DDA_2V0.25	0.961066	0.0745291
DDA_2V0.25	0.961066	0.0749386
DDA_2V0.25	0.961066	0.0753481
DDA_2V0.25	0.961066	0.0757576
DDA_2V0.25	0.961066	0.0761671
DDA_2V0.25	0.961066	0.0765766
DDA_2V0.25	0.961066	0.0769861
DDA_2V0.25	0.961066	0.0773956
DDA_2V0.25	0.961066	0.0778051
DDA_2V0.25	0.961066	0.0782146
DDA_2V0.25	0.961066	0.0786241
DDA_2V0.25	0.961066	0.0790336
DDA_2V0.25	0.961066	0.0794431
DDA_2V0.25	0.961066	0.0798526
DDA_2V0.25	0.961066	0.0802621
DDA_2V0.25	0.961066	0.0806716
DDA_2V0.25	0.961066	0.0810811
DDA_2V0.25	0.961066	0.0814906
DDA_2V0.25	0.961066	0.0819001
DDA_2V0.25	0.961066	0.0823096
DDA_2V0.25	0.961066	0.0827191
DDA_2V0.25	0.961066	0.0831286
DDA_2V0.25	0.961066	0.0835381
DDA_2V0.25	0.961066	0.0839476
DDA_2V0.25	0.961066	0.0843571
DDA_2V0.25	0.961066	0.0847666
DDA_2V0.25	0.963115	0.0847666
DDA_2V0.25	0.963115	0.0851761
DDA_2V0.25	0.963115	0.0855856
DDA_2V0.25	0.963115	0.0859951
DDA_2V0.25	0.963115	0.0864046
DDA_2V0.25	0.963115	0.0868141
DDA_2V0.25	0.963115	0.0872236
DDA_2V0.25	0.963115	0.0876331
DDA_2V0.25	0.963115	0.0880426
DDA_2V0.25	0.963115	0.0884521
DDA_2V0.25	0.963115	0.0888616
DDA_2V0.25	0.965164	0.0888616
DDA_2V0.25	0.965164	0.0892711
DDA_2V0.25	0.965164	0.0896806
DDA_2V0.25	0.965164	0.0900901
DDA_2V0.25	0.965164	0.0904996
DDA_2V0.25	0.965164	0.0909091
DDA_2V0.25	0.965164	0.0913186
DDA_2V0.25	0.965164	0.0917281
DDA_2V0.25	0.965164	0.0921376
DDA_2V0.25	0.965164	0.0925471
DDA_2V0.25	0.965164	0.0929566
DDA_2V0.25	0.965164	0.0933661
DDA_2V0.25	0.965164	0.0937756
DDA_2V0.25	0.965164	0.0941851
DDA_2V0.25	0.965164	0.0945946
DDA_2V0.25	0.965164	0.0950041
DDA_2V0.25	0.965164	0.0954136
DDA_2V0.25	0.965164	0.0958231
DDA_2V0.25	0.965164	0.0962326
DDA_2V0.25	0.965164	0.0966421
DDA_2V0.25	0.965164	0.0970516
DDA_2V0.25	0.965164	0.0974611
DDA_2V0.25	0.965164	0.0978706
DDA_2V0.25	0.965164	0.0982801
DDA_2V0.25	0.965164	0.0986896
DDA_2V0.25	0.965164	0.0990991
DDA_2V0.25	0.965164	0.0995086
DDA_2V0.25	0.965164	0.0999181
DDA_2V0.25	0.965164	0.100328
DDA_2V0.25	0.967213	0.100328
DDA_2V0.25	0.967213	0.100737
DDA_2V0.25	0.969262	0.100737
DDA_2V0.25	0.969262	0.101147
DDA_2V0.25	0.969262	0.101556
DDA_2V0.25	0.971311	0.101556
DDA_2V0.25	0.971311	0.101966
DDA_2V0.25	0.971311	0.102375
DDA_2V0.25	0.971311	0.102785
DDA_2V0.25	0.971311	0.103194
DDA_2V0.25	0.971311	0.103604
DDA_2V0.25	0.971311	0.104013
DDA_2V0.25	0.971311	0.104423
DDA_2V0.25	0.971311	0.104832
DDA_2V0.25	0.971311	0.105242
DDA_2V0.25	0.971311	0.105651
DDA_2V0.25	0.971311	0.106061
DDA_2V0.25	0.971311	0.10647
DDA_2V0.25	0.971311	0.10688
DDA_2V0.25	0.971311	0.107289
DDA_2V0.25	0.971311	0.107699
DDA_2V0.25	0.971311	0.108108
DDA_2V0.25	0.971311	0.108518
DDA_2V0.25	0.971311	0.108927
DDA_2V0.25	0.971311	0.109337
DDA_2V0.25	0.971311	0.109746
DDA_2V0.25	0.971311	0.110156
DDA_2V0.25	0.971311	0.110565
DDA_2V0.25	0.971311	0.110975
DDA_2V0.25	0.971311	0.111384
DDA_2V0.25	0.971311	0.111794
DDA_2V0.25	0.971311	0.112203
DDA_2V0.25	0.971311	0.112613
DDA_2V0.25	0.971311	0.113022
DDA_2V0.25	0.971311	0.113432
DDA_2V0.25	0.971311	0.113841
DDA_2V0.25	0.971311	0.114251
DDA_2V0.25	0.971311	0.11466
DDA_2V0.25	0.971311	0.11507
DDA_2V0.25	0.971311	0.115479
DDA_2V0.25	0.971311	0.115889
DDA_2V0.25	0.971311	0.116298
DDA_2V0.25	0.971311	0.116708
DDA_2V0.25	0.971311	0.117117
DDA_2V0.25	0.971311	0.117527
DDA_2V0.25	0.971311	0.117936
DDA_2V0.25	0.971311	0.118346
DDA_2V0.25	0.971311	0.118755
DDA_2V0.25	0.971311	0.119165
DDA_2V0.25	0.971311	0.119574
DDA_2V0.25	0.971311	0.119984
DDA_2V0.25	0.971311	0.120393
DDA_2V0.25	0.971311	0.120803
DDA_2V0.25	0.971311	0.121212
DDA_2V0.25	0.971311	0.121622
DDA_2V0.25	0.971311	0.122031
DDA_2V0.25	0.971311	0.122441
DDA_2V0.25	0.971311	0.12285
DDA_2V0.25	0.971311	0.12326
DDA_2V0.25	0.971311	0.123669
DDA_2V0.25	0.971311	0.124079
DDA_2V0.25	0.973361	0.124079
DDA_2V0.25	0.973361	0.124488
DDA_2V0.25	0.973361	0.124898
DDA_2V0.25	0.973361	0.125307
DDA_2V0.25	0.973361	0.125717
DDA_2V0.25	0.973361	0.126126
DDA_2V0.25	0.97541	0.126126
DDA_2V0.25	0.97541	0.126536
DDA_2V0.25	0.97541	0.126945
DDA_2V0.25	0.97541	0.127355
DDA_2V0.25	0.97541	0.127764
DDA_2V0.25	0.97541	0.128174
DDA_2V0.25	0.97541	0.128583
DDA_2V0.25	0.97541	0.128993
DDA_2V0.25	0.97541	0.129402
DDA_2V0.25	0.97541	0.129812
DDA_2V0.25	0.97541	0.130221
DDA_2V0.25	0.97541	0.130631
DDA_2V0.25	0.97541	0.13104
DDA_2V0.25	0.97541	0.13145
DDA_2V0.25	0.97541	0.131859
DDA_2V0.25	0.97541	0.132269
DDA_2V0.25	0.97541	0.132678
DDA_2V0.25	0.97541	0.133088
DDA_2V0.25	0.97541	0.133497
DDA_2V0.25	0.97541	0.133907
DDA_2V0.25	0.97541	0.134316
DDA_2V0.25	0.97541	0.134726
DDA_2V0.25	0.97541	0.135135
DDA_2V0.25	0.97541	0.135545
DDA_2V0.25	0.97541	0.135954
DDA_2V0.25	0.97541	0.136364
DDA_2V0.25	0.97541	0.136773
DDA_2V0.25	0.97541	0.137183
DDA_2V0.25	0.97541	0.137592
DDA_2V0.25	0.97541	0.138002
DDA_2V0.25	0.97541	0.138411
DDA_2V0.25	0.97541	0.138821
DDA_2V0.25	0.97541	0.13923
DDA_2V0.25	0.97541	0.13964
DDA_2V0.25	0.97541	0.140049
DDA_2V0.25	0.97541	0.140459
DDA_2V0.25	0.97541	0.140868
DDA_2V0.25	0.97541	0.141278
DDA_2V0.25	0.97541	0.141687
DDA_2V0.25	0.97541	0.142097
DDA_2V0.25	0.97541	0.142506
DDA_2V0.25	0.97541	0.142916
DDA_2V0.25	0.97541	0.143325
DDA_2V0.25	0.97541	0.143735
DDA_2V0.25	0.97541	0.144144
DDA_2V0.25	0.97541	0.144554
DDA_2V0.25	0.97541	0.144963
DDA_2V0.25	0.97541	0.145373
DDA_2V0.25	0.97541	0.145782
DDA_2V0.25	0.97541	0.146192
DDA_2V0.25	0.97541	0.146601
DDA_2V0.25	0.97541	0.147011
DDA_2V0.25	0.97541	0.14742
DDA_2V0.25	0.97541	0.14783
DDA_2V0.25	0.977459	0.14783
DDA_2V0.25	0.977459	0.148239
DDA_2V0.25	0.977459	0.148649
DDA_2V0.25	0.977459	0.149058
DDA_2V0.25	0.977459	0.149468
DDA_2V0.25	0.977459	0.149877
DDA_2V0.25	0.977459	0.150287
DDA_2V0.25	0.977459	0.150696
DDA_2V0.25	0.977459	0.151106
DDA_2V0.25	0.977459	0.151515
DDA_2V0.25	0.977459	0.151925
DDA_2V0.25	0.977459	0.152334
DDA_2V0.25	0.977459	0.152744
DDA_2V0.25	0.977459	0.153153
DDA_2V0.25	0.979508	0.153153
DDA_2V0.25	0.979508	0.153563
DDA_2V0.25	0.979508	0.153972
DDA_2V0.25	0.979508	0.154382
DDA_2V0.25	0.979508	0.154791
DDA_2V0.25	0.979508	0.155201
DDA_2V0.25	0.979508	0.15561
DDA_2V0.25	0.979508	0.15602
DDA_2V0.25	0.979508	0.156429
DDA_2V0.25	0.979508	0.156839
DDA_2V0.25	0.979508	0.157248
DDA_2V0.25	0.979508	0.157658
DDA_2V0.25	0.979508	0.158067
DDA_2V0.25	0.979508	0.158477
DDA_2V0.25	0.979508	0.158886
DDA_2V0.25	0.979508	0.159296
DDA_2V0.25	0.979508	0.159705
DDA_2V0.25	0.979508	0.160115
DDA_2V0.25	0.979508	0.160524
DDA_2V0.25	0.979508	0.160934
DDA_2V0.25	0.979508	0.161343
DDA_2V0.25	0.979508	0.161753
DDA_2V0.25	0.979508	0.162162
DDA_2V0.25	0.979508	0.162572
DDA_2V0.25	0.979508	0.162981
DDA_2V0.25	0.979508	0.163391
DDA_2V0.25	0.979508	0.1638
DDA_2V0.25	0.979508	0.16421
DDA_2V0.25	0.979508	0.164619
DDA_2V0.25	0.979508	0.165029
DDA_2V0.25	0.979508	0.165438
DDA_2V0.25	0.979508	0.165848
DDA_2V0.25	0.979508	0.166257
DDA_2V0.25	0.979508	0.166667
DDA_2V0.25	0.979508	0.167076
DDA_2V0.25	0.979508	0.167486
DDA_2V0.25	0.979508	0.167895
DDA_2V0.25	0.979508	0.168305
DDA_2V0.25	0.979508	0.168714
DDA_2V0.25	0.979508	0.169124
DDA_2V0.25	0.979508	0.169533
DDA_2V0.25	0.979508	0.169943
DDA_2V0.25	0.979508	0.170352
DDA_2V0.25	0.979508	0.170762
DDA_2V0.25	0.979508	0.171171
DDA_2V0.25	0.979508	0.171581
DDA_2V0.25	0.979508	0.17199
DDA_2V0.25	0.979508	0.1724
DDA_2V0.25	0.979508	0.172809
DDA_2V0.25	0.979508	0.173219
DDA_2V0.25	0.979508	0.173628
DDA_2V0.25	0.979508	0.174038
DDA_2V0.25	0.979508	0.174447
DDA_2V0.25	0.979508	0.174857
DDA_2V0.25	0.979508	0.175266
DDA_2V0.25	0.979508	0.175676
DDA_2V0.25	0.979508	0.176085
DDA_2V0.25	0.981557	0.176085
DDA_2V0.25	0.981557	0.176495
DDA_2V0.25	0.981557	0.176904
DDA_2V0.25	0.981557	0.177314
DDA_2V0.25	0.981557	0.177723
DDA_2V0.25	0.981557	0.178133
DDA_2V0.25	0.981557	0.178542
DDA_2V0.25	0.981557	0.178952
DDA_2V0.25	0.981557	0.179361
DDA_2V0.25	0.981557	0.179771
DDA_2V0.25	0.981557	0.18018
DDA_2V0.25	0.981557	0.18059
DDA_2V0.25	0.981557	0.180999
DDA_2V0.25	0.981557	0.181409
DDA_2V0.25	0.981557	0.181818
DDA_2V0.25	0.981557	0.182228
DDA_2V0.25	0.981557	0.182637
DDA_2V0.25	0.981557	0.183047
DDA_2V0.25	0.981557	0.183456
DDA_2V0.25	0.981557	0.183866
DDA_2V0.25	0.981557	0.184275
DDA_2V0.25	0.981557	0.184685
DDA_2V0.25	0.981557	0.185094
DDA_2V0.25	0.981557	0.185504
DDA_2V0.25	0.981557	0.185913
DDA_2V0.25	0.981557	0.186323
DDA_2V0.25	0.981557	0.186732
DDA_2V0.25	0.981557	0.187142
DDA_2V0.25	0.981557	0.187551
DDA_2V0.25	0.981557	0.187961
DDA_2V0.25	0.981557	0.18837
DDA_2V0.25	0.981557	0.18878
DDA_2V0.25	0.981557	0.189189
DDA_2V0.25	0.981557	0.189599
DDA_2V0.25	0.981557	0.190008
DDA_2V0.25	0.981557	0.190418
DDA_2V0.25	0.981557	0.190827
DDA_2V0.25	0.981557	0.191237
DDA_2V0.25	0.981557	0.191646
DDA_2V0.25	0.981557	0.192056
DDA_2V0.25	0.981557	0.192465
DDA_2V0.25	0.981557	0.192875
DDA_2V0.25	0.981557	0.193284
DDA_2V0.25	0.981557	0.193694
DDA_2V0.25	0.981557	0.194103
DDA_2V0.25	0.981557	0.194513
DDA_2V0.25	0.981557	0.194922
DDA_2V0.25	0.981557	0.195332
DDA_2V0.25	0.981557	0.195741
DDA_2V0.25	0.981557	0.196151
DDA_2V0.25	0.981557	0.19656
DDA_2V0.25	0.981557	0.19697
DDA_2V0.25	0.981557	0.197379
DDA_2V0.25	0.981557	0.197789
DDA_2V0.25	0.981557	0.198198
DDA_2V0.25	0.981557	0.198608
DDA_2V0.25	0.981557	0.199017
DDA_2V0.25	0.981557	0.199427
DDA_2V0.25	0.981557	0.199836
DDA_2V0.25	0.981557	0.200246
DDA_2V0.25	0.981557	0.200655
DDA_2V0.25	0.981557	0.201065
DDA_2V0.25	0.981557	0.201474
DDA_2V0.25	0.981557	0.201884
DDA_2V0.25	0.981557	0.202293
DDA_2V0.25	0.983607	0.202293
DDA_2V0.25	0.983607	0.202703
DDA_2V0.25	0.983607	0.203112
DDA_2V0.25	0.983607	0.203522
DDA_2V0.25	0.983607	0.203931
DDA_2V0.25	0.983607	0.204341
DDA_2V0.25	0.983607	0.20475
DDA_2V0.25	0.983607	0.20516
DDA_2V0.25	0.983607	0.205569
DDA_2V0.25	0.983607	0.205979
DDA_2V0.25	0.983607	0.206388
DDA_2V0.25	0.983607	0.206798
DDA_2V0.25	0.983607	0.207207
DDA_2V0.25	0.983607	0.207617
DDA_2V0.25	0.983607	0.208026
DDA_2V0.25	0.983607	0.208436
DDA_2V0.25	0.983607	0.208845
DDA_2V0.25	0.983607	0.209255
DDA_2V0.25	0.983607	0.209664
DDA_2V0.25	0.983607	0.210074
DDA_2V0.25	0.983607	0.210483
DDA_2V0.25	0.983607	0.210893
DDA_2V0.25	0.985656	0.210893
DDA_2V0.25	0.985656	0.211302
DDA_2V0.25	0.985656	0.211712
DDA_2V0.25	0.985656	0.212121
DDA_2V0.25	0.985656	0.212531
DDA_2V0.25	0.985656	0.21294
DDA_2V0.25	0.985656	0.21335
DDA_2V0.25	0.985656	0.213759
DDA_2V0.25	0.985656	0.214169
DDA_2V0.25	0.985656	0.214578
DDA_2V0.25	0.985656	0.214988
DDA_2V0.25	0.987705	0.214988
DDA_2V0.25	0.987705	0.215397
DDA_2V0.25	0.987705	0.215807
DDA_2V0.25	0.987705	0.216216
DDA_2V0.25	0.987705	0.216626
DDA_2V0.25	0.987705	0.217035
DDA_2V0.25	0.987705	0.217445
DDA_2V0.25	0.987705	0.217854
DDA_2V0.25	0.987705	0.218264
DDA_2V0.25	0.987705	0.218673
DDA_2V0.25	0.987705	0.219083
DDA_2V0.25	0.987705	0.219492
DDA_2V0.25	0.987705	0.219902
DDA_2V0.25	0.987705	0.220311
DDA_2V0.25	0.987705	0.220721
DDA_2V0.25	0.987705	0.22113
DDA_2V0.25	0.987705	0.22154
DDA_2V0.25	0.987705	0.221949
DDA_2V0.25	0.987705	0.222359
DDA_2V0.25	0.987705	0.222768
DDA_2V0.25	0.987705	0.223178
DDA_2V0.25	0.987705	0.223587
DDA_2V0.25	0.987705	0.223997
DDA_2V0.25	0.987705	0.224406
DDA_2V0.25	0.987705	0.224816
DDA_2V0.25	0.987705	0.225225
DDA_2V0.25	0.987705	0.225635
DDA_2V0.25	0.987705	0.226044
DDA_2V0.25	0.987705	0.226454
DDA_2V0.25	0.987705	0.226863
DDA_2V0.25	0.987705	0.227273
DDA_2V0.25	0.987705	0.227682
DDA_2V0.25	0.987705	0.228092
DDA_2V0.25	0.987705	0.228501
DDA_2V0.25	0.987705	0.228911
DDA_2V0.25	0.987705	0.22932
DDA_2V0.25	0.987705	0.22973
DDA_2V0.25	0.987705	0.230139
DDA_2V0.25	0.987705	0.230549
DDA_2V0.25	0.987705	0.230958
DDA_2V0.25	0.987705	0.231368
DDA_2V0.25	0.987705	0.231777
DDA_2V0.25	0.987705	0.232187
DDA_2V0.25	0.987705	0.232596
DDA_2V0.25	0.987705	0.233006
DDA_2V0.25	0.987705	0.233415
DDA_2V0.25	0.987705	0.233825
DDA_2V0.25	0.987705	0.234234
DDA_2V0.25	0.987705	0.234644
DDA_2V0.25	0.987705	0.235053
DDA_2V0.25	0.987705	0.235463
DDA_2V0.25	0.987705	0.235872
DDA_2V0.25	0.987705	0.236282
DDA_2V0.25	0.987705	0.236691
DDA_2V0.25	0.987705	0.237101
DDA_2V0.25	0.987705	0.23751
DDA_2V0.25	0.987705	0.23792
DDA_2V0.25	0.987705	0.238329
DDA_2V0.25	0.987705	0.238739
DDA_2V0.25	0.987705	0.239148
DDA_2V0.25	0.987705	0.239558
DDA_2V0.25	0.987705	0.239967
DDA_2V0.25	0.987705	0.240377
DDA_2V0.25	0.987705	0.240786
DDA_2V0.25	0.987705	0.241196
DDA_2V0.25	0.987705	0.241605
DDA_2V0.25	0.987705	0.242015
DDA_2V0.25	0.987705	0.242424
DDA_2V0.25	0.987705	0.242834
DDA_2V0.25	0.987705	0.243243
DDA_2V0.25	0.987705	0.243653
DDA_2V0.25	0.987705	0.244062
DDA_2V0.25	0.987705	0.244472
DDA_2V0.25	0.987705	0.244881
DDA_2V0.25	0.987705	0.245291
DDA_2V0.25	0.987705	0.2457
DDA_2V0.25	0.987705	0.24611
DDA_2V0.25	0.987705	0.246519
DDA_2V0.25	0.987705	0.246929
DDA_2V0.25	0.987705	0.247338
DDA_2V0.25	0.987705	0.247748
DDA_2V0.25	0.987705	0.248157
DDA_2V0.25	0.987705	0.248567
DDA_2V0.25	0.987705	0.248976
DDA_2V0.25	0.987705	0.249386
DDA_2V0.25	0.987705	0.249795
DDA_2V0.25	0.987705	0.250205
DDA_2V0.25	0.987705	0.250614
DDA_2V0.25	0.987705	0.251024
DDA_2V0.25	0.987705	0.251433
DDA_2V0.25	0.987705	0.251843
DDA_2V0.25	0.987705	0.252252
DDA_2V0.25	0.987705	0.252662
DDA_2V0.25	0.987705	0.253071
DDA_2V0.25	0.987705	0.253481
DDA_2V0.25	0.987705	0.25389
DDA_2V0.25	0.987705	0.2543
DDA_2V0.25	0.987705	0.254709
DDA_2V0.25	0.987705	0.255119
DDA_2V0.25	0.987705	0.255528
DDA_2V0.25	0.987705	0.255938
DDA_2V0.25	0.987705	0.256347
DDA_2V0.25	0.987705	0.256757
DDA_2V0.25	0.987705	0.257166
DDA_2V0.25	0.987705	0.257576
DDA_2V0.25	0.987705	0.257985
DDA_2V0.25	0.987705	0.258395
DDA_2V0.25	0.987705	0.258804
DDA_2V0.25	0.987705	0.259214
DDA_2V0.25	0.987705	0.259623
DDA_2V0.25	0.987705	0.260033
DDA_2V0.25	0.987705	0.260442
DDA_2V0.25	0.987705	0.260852
DDA_2V0.25	0.987705	0.261261
DDA_2V0.25	0.987705	0.261671
DDA_2V0.25	0.987705	0.26208
DDA_2V0.25	0.987705	0.26249
DDA_2V0.25	0.987705	0.262899
DDA_2V0.25	0.987705	0.263309
DDA_2V0.25	0.987705	0.263718
DDA_2V0.25	0.987705	0.264128
DDA_2V0.25	0.987705	0.264537
DDA_2V0.25	0.987705	0.264947
DDA_2V0.25	0.987705	0.265356
DDA_2V0.25	0.987705	0.265766
DDA_2V0.25	0.987705	0.266175
DDA_2V0.25	0.987705	0.266585
DDA_2V0.25	0.987705	0.266994
DDA_2V0.25	0.987705	0.267404
DDA_2V0.25	0.987705	0.267813
DDA_2V0.25	0.987705	0.268223
DDA_2V0.25	0.987705	0.268632
DDA_2V0.25	0.989754	0.268632
DDA_2V0.25	0.989754	0.269042
DDA_2V0.25	0.991803	0.269042
DDA_2V0.25	0.991803	0.269451
DDA_2V0.25	0.991803	0.269861
DDA_2V0.25	0.991803	0.27027
DDA_2V0.25	0.991803	0.27068
DDA_2V0.25	0.991803	0.271089
DDA_2V0.25	0.991803	0.271499
DDA_2V0.25	0.991803	0.271908
DDA_2V0.25	0.991803	0.272318
DDA_2V0.25	0.991803	0.272727
DDA_2V0.25	0.991803	0.273137
DDA_2V0.25	0.991803	0.273546
DDA_2V0.25	0.991803	0.273956
DDA_2V0.25	0.991803	0.274365
DDA_2V0.25	0.991803	0.274775
DDA_2V0.25	0.991803	0.275184
DDA_2V0.25	0.991803	0.275594
DDA_2V0.25	0.991803	0.276003
DDA_2V0.25	0.991803	0.276413
DDA_2V0.25	0.991803	0.276822
DDA_2V0.25	0.991803	0.277232
DDA_2V0.25	0.991803	0.277641
DDA_2V0.25	0.991803	0.278051
DDA_2V0.25	0.991803	0.27846
DDA_2V0.25	0.991803	0.27887
DDA_2V0.25	0.991803	0.279279
DDA_2V0.25	0.991803	0.279689
DDA_2V0.25	0.991803	0.280098
DDA_2V0.25	0.991803	0.280508
DDA_2V0.25	0.991803	0.280917
DDA_2V0.25	0.991803	0.281327
DDA_2V0.25	0.991803	0.281736
DDA_2V0.25	0.991803	0.282146
DDA_2V0.25	0.991803	0.282555
DDA_2V0.25	0.991803	0.282965
DDA_2V0.25	0.991803	0.283374
DDA_2V0.25	0.991803	0.283784
DDA_2V0.25	0.991803	0.284193
DDA_2V0.25	0.991803	0.284603
DDA_2V0.25	0.991803	0.285012
DDA_2V0.25	0.991803	0.285422
DDA_2V0.25	0.991803	0.285831
DDA_2V0.25	0.991803	0.286241
DDA_2V0.25	0.991803	0.28665
DDA_2V0.25	0.991803	0.28706
DDA_2V0.25	0.991803	0.287469
DDA_2V0.25	0.991803	0.287879
DDA_2V0.25	0.991803	0.288288
DDA_2V0.25	0.991803	0.288698
DDA_2V0.25	0.991803	0.289107
DDA_2V0.25	0.991803	0.289517
DDA_2V0.25	0.991803	0.289926
DDA_2V0.25	0.991803	0.290336
DDA_2V0.25	0.991803	0.290745
DDA_2V0.25	0.991803	0.291155
DDA_2V0.25	0.991803	0.291564
DDA_2V0.25	0.991803	0.291974
DDA_2V0.25	0.991803	0.292383
DDA_2V0.25	0.991803	0.292793
DDA_2V0.25	0.991803	0.293202
DDA_2V0.25	0.991803	0.293612
DDA_2V0.25	0.991803	0.294021
DDA_2V0.25	0.991803	0.294431
DDA_2V0.25	0.991803	0.29484
DDA_2V0.25	0.991803	0.29525
DDA_2V0.25	0.991803	0.295659
DDA_2V0.25	0.991803	0.296069
DDA_2V0.25	0.991803	0.296478
DDA_2V0.25	0.991803	0.296888
DDA_2V0.25	0.991803	0.297297
DDA_2V0.25	0.991803	0.297707
DDA_2V0.25	0.991803	0.298116
DDA_2V0.25	0.991803	0.298526
DDA_2V0.25	0.991803	0.298935
DDA_2V0.25	0.991803	0.299345
DDA_2V0.25	0.991803	0.299754
DDA_2V0.25	0.991803	0.300164
DDA_2V0.25	0.991803	0.300573
DDA_2V0.25	0.991803	0.300983
DDA_2V0.25	0.991803	0.301392
DDA_2V0.25	0.991803	0.301802
DDA_2V0.25	0.991803	0.302211
DDA_2V0.25	0.991803	0.302621
DDA_2V0.25	0.991803	0.30303
DDA_2V0.25	0.991803	0.30344
DDA_2V0.25	0.991803	0.303849
DDA_2V0.25	0.991803	0.304259
DDA_2V0.25	0.991803	0.304668
DDA_2V0.25	0.991803	0.305078
DDA_2V0.25	0.991803	0.305487
DDA_2V0.25	0.991803	0.305897
DDA_2V0.25	0.991803	0.306306
DDA_2V0.25	0.991803	0.306716
DDA_2V0.25	0.991803	0.307125
DDA_2V0.25	0.991803	0.307535
DDA_2V0.25	0.991803	0.307944
DDA_2V0.25	0.991803	0.308354
DDA_2V0.25	0.991803	0.308763
DDA_2V0.25	0.991803	0.309173
DDA_2V0.25	0.991803	0.309582
DDA_2V0.25	0.991803	0.309992
DDA_2V0.25	0.991803	0.310401
DDA_2V0.25	0.991803	0.310811
DDA_2V0.25	0.991803	0.31122
DDA_2V0.25	0.991803	0.31163
DDA_2V0.25	0.991803	0.312039
DDA_2V0.25	0.991803	0.312449
DDA_2V0.25	0.991803	0.312858
DDA_2V0.25	0.991803	0.313268
DDA_2V0.25	0.991803	0.313677
DDA_2V0.25	0.991803	0.314087
DDA_2V0.25	0.991803	0.314496
DDA_2V0.25	0.991803	0.314906
DDA_2V0.25	0.991803	0.315315
DDA_2V0.25	0.991803	0.315725
DDA_2V0.25	0.991803	0.316134
DDA_2V0.25	0.991803	0.316544
DDA_2V0.25	0.991803	0.316953
DDA_2V0.25	0.991803	0.317363
DDA_2V0.25	0.991803	0.317772
DDA_2V0.25	0.991803	0.318182
DDA_2V0.25	0.991803	0.318591
DDA_2V0.25	0.991803	0.319001
DDA_2V0.25	0.991803	0.31941
DDA_2V0.25	0.991803	0.31982
DDA_2V0.25	0.991803	0.320229
DDA_2V0.25	0.991803	0.320639
DDA_2V0.25	0.991803	0.321048
DDA_2V0.25	0.991803	0.321458
DDA_2V0.25	0.991803	0.321867
DDA_2V0.25	0.991803	0.322277
DDA_2V0.25	0.991803	0.322686
DDA_2V0.25	0.991803	0.323096
DDA_2V0.25	0.991803	0.323505
DDA_2V0.25	0.991803	0.323915
DDA_2V0.25	0.991803	0.324324
DDA_2V0.25	0.991803	0.324734
DDA_2V0.25	0.991803	0.325143
DDA_2V0.25	0.991803	0.325553
DDA_2V0.25	0.991803	0.325962
DDA_2V0.25	0.991803	0.326372
DDA_2V0.25	0.991803	0.326781
DDA_2V0.25	0.991803	0.327191
DDA_2V0.25	0.991803	0.3276
DDA_2V0.25	0.991803	0.32801
DDA_2V0.25	0.991803	0.328419
DDA_2V0.25	0.991803	0.328829
DDA_2V0.25	0.991803	0.329238
DDA_2V0.25	0.991803	0.329648
DDA_2V0.25	0.991803	0.330057
DDA_2V0.25	0.991803	0.330467
DDA_2V0.25	0.991803	0.330876
DDA_2V0.25	0.991803	0.331286
DDA_2V0.25	0.991803	0.331695
DDA_2V0.25	0.991803	0.332105
DDA_2V0.25	0.991803	0.332514
DDA_2V0.25	0.991803	0.332924
DDA_2V0.25	0.991803	0.333333
DDA_2V0.25	0.991803	0.333743
DDA_2V0.25	0.991803	0.334152
DDA_2V0.25	0.991803	0.334562
DDA_2V0.25	0.991803	0.334971
DDA_2V0.25	0.991803	0.335381
DDA_2V0.25	0.991803	0.33579
DDA_2V0.25	0.991803	0.3362
DDA_2V0.25	0.991803	0.336609
DDA_2V0.25	0.991803	0.337019
DDA_2V0.25	0.991803	0.337428
DDA_2V0.25	0.991803	0.337838
DDA_2V0.25	0.991803	0.338247
DDA_2V0.25	0.991803	0.338657
DDA_2V0.25	0.991803	0.339066
DDA_2V0.25	0.991803	0.339476
DDA_2V0.25	0.991803	0.339885
DDA_2V0.25	0.991803	0.340295
DDA_2V0.25	0.991803	0.340704
DDA_2V0.25	0.991803	0.341114
DDA_2V0.25	0.991803	0.341523
DDA_2V0.25	0.991803	0.341933
DDA_2V0.25	0.991803	0.342342
DDA_2V0.25	0.991803	0.342752
DDA_2V0.25	0.991803	0.343161
DDA_2V0.25	0.991803	0.343571
DDA_2V0.25	0.991803	0.34398
DDA_2V0.25	0.991803	0.34439
DDA_2V0.25	0.991803	0.344799
DDA_2V0.25	0.991803	0.345209
DDA_2V0.25	0.991803	0.345618
DDA_2V0.25	0.991803	0.346028
DDA_2V0.25	0.991803	0.346437
DDA_2V0.25	0.991803	0.346847
DDA_2V0.25	0.991803	0.347256
DDA_2V0.25	0.991803	0.347666
DDA_2V0.25	0.991803	0.348075
DDA_2V0.25	0.991803	0.348485
DDA_2V0.25	0.991803	0.348894
DDA_2V0.25	0.991803	0.349304
DDA_2V0.25	0.991803	0.349713
DDA_2V0.25	0.991803	0.350123
DDA_2V0.25	0.991803	0.350532
DDA_2V0.25	0.991803	0.350942
DDA_2V0.25	0.991803	0.351351
DDA_2V0.25	0.991803	0.351761
DDA_2V0.25	0.991803	0.35217
DDA_2V0.25	0.991803	0.35258
DDA_2V0.25	0.991803	0.352989
DDA_2V0.25	0.991803	0.353399
DDA_2V0.25	0.991803	0.353808
DDA_2V0.25	0.991803	0.354218
DDA_2V0.25	0.991803	0.354627
DDA_2V0.25	0.991803	0.355037
DDA_2V0.25	0.991803	0.355446
DDA_2V0.25	0.991803	0.355856
DDA_2V0.25	0.991803	0.356265
DDA_2V0.25	0.991803	0.356675
DDA_2V0.25	0.991803	0.357084
DDA_2V0.25	0.991803	0.357494
DDA_2V0.25	0.991803	0.357903
DDA_2V0.25	0.991803	0.358313
DDA_2V0.25	0.991803	0.358722
DDA_2V0.25	0.991803	0.359132
DDA_2V0.25	0.991803	0.359541
DDA_2V0.25	0.991803	0.359951
DDA_2V0.25	0.991803	0.36036
DDA_2V0.25	0.991803	0.36077
DDA_2V0.25	0.991803	0.361179
DDA_2V0.25	0.991803	0.361589
DDA_2V0.25	0.991803	0.361998
DDA_2V0.25	0.991803	0.362408
DDA_2V0.25	0.991803	0.362817
DDA_2V0.25	0.991803	0.363227
DDA_2V0.25	0.991803	0.363636
DDA_2V0.25	0.991803	0.364046
DDA_2V0.25	0.991803	0.364455
DDA_2V0.25	0.991803	0.364865
DDA_2V0.25	0.991803	0.365274
DDA_2V0.25	0.991803	0.365684
DDA_2V0.25	0.991803	0.366093
DDA_2V0.25	0.991803	0.366503
DDA_2V0.25	0.991803	0.366912
DDA_2V0.25	0.991803	0.367322
DDA_2V0.25	0.991803	0.367731
DDA_2V0.25	0.991803	0.368141
DDA_2V0.25	0.991803	0.36855
DDA_2V0.25	0.991803	0.36896
DDA_2V0.25	0.991803	0.369369
DDA_2V0.25	0.991803	0.369779
DDA_2V0.25	0.991803	0.370188
DDA_2V0.25	0.991803	0.370598
DDA_2V0.25	0.991803	0.371007
DDA_2V0.25	0.991803	0.371417
DDA_2V0.25	0.991803	0.371826
DDA_2V0.25	0.991803	0.372236
DDA_2V0.25	0.991803	0.372645
DDA_2V0.25	0.991803	0.373055
DDA_2V0.25	0.991803	0.373464
DDA_2V0.25	0.991803	0.373874
DDA_2V0.25	0.991803	0.374283
DDA_2V0.25	0.991803	0.374693
DDA_2V0.25	0.991803	0.375102
DDA_2V0.25	0.991803	0.375512
DDA_2V0.25	0.991803	0.375921
DDA_2V0.25	0.991803	0.376331
DDA_2V0.25	0.991803	0.37674
DDA_2V0.25	0.991803	0.37715
DDA_2V0.25	0.991803	0.377559
DDA_2V0.25	0.991803	0.377969
DDA_2V0.25	0.991803	0.378378
DDA_2V0.25	0.991803	0.378788
DDA_2V0.25	0.991803	0.379197
DDA_2V0.25	0.991803	0.379607
DDA_2V0.25	0.991803	0.380016
DDA_2V0.25	0.991803	0.380426
DDA_2V0.25	0.991803	0.380835
DDA_2V0.25	0.991803	0.381245
DDA_2V0.25	0.991803	0.381654
DDA_2V0.25	0.991803	0.382064
DDA_2V0.25	0.991803	0.382473
DDA_2V0.25	0.991803	0.382883
DDA_2V0.25	0.991803	0.383292
DDA_2V0.25	0.991803	0.383702
DDA_2V0.25	0.991803	0.384111
DDA_2V0.25	0.991803	0.384521
DDA_2V0.25	0.991803	0.38493
DDA_2V0.25	0.991803	0.38534
DDA_2V0.25	0.991803	0.385749
DDA_2V0.25	0.991803	0.386159
DDA_2V0.25	0.991803	0.386568
DDA_2V0.25	0.991803	0.386978
DDA_2V0.25	0.991803	0.387387
DDA_2V0.25	0.991803	0.387797
DDA_2V0.25	0.991803	0.388206
DDA_2V0.25	0.991803	0.388616
DDA_2V0.25	0.991803	0.389025
DDA_2V0.25	0.993852	0.389025
DDA_2V0.25	0.993852	0.389435
DDA_2V0.25	0.993852	0.389844
DDA_2V0.25	0.993852	0.390254
DDA_2V0.25	0.993852	0.390663
DDA_2V0.25	0.993852	0.391073
DDA_2V0.25	0.993852	0.391482
DDA_2V0.25	0.993852	0.391892
DDA_2V0.25	0.993852	0.392301
DDA_2V0.25	0.993852	0.392711
DDA_2V0.25	0.993852	0.39312
DDA_2V0.25	0.993852	0.39353
DDA_2V0.25	0.993852	0.393939
DDA_2V0.25	0.993852	0.394349
DDA_2V0.25	0.993852	0.394758
DDA_2V0.25	0.993852	0.395168
DDA_2V0.25	0.993852	0.395577
DDA_2V0.25	0.993852	0.395987
DDA_2V0.25	0.993852	0.396396
DDA_2V0.25	0.993852	0.396806
DDA_2V0.25	0.993852	0.397215
DDA_2V0.25	0.993852	0.397625
DDA_2V0.25	0.993852	0.398034
DDA_2V0.25	0.993852	0.398444
DDA_2V0.25	0.993852	0.398853
DDA_2V0.25	0.993852	0.399263
DDA_2V0.25	0.993852	0.399672
DDA_2V0.25	0.993852	0.400082
DDA_2V0.25	0.993852	0.400491
DDA_2V0.25	0.993852	0.400901
DDA_2V0.25	0.993852	0.40131
DDA_2V0.25	0.993852	0.40172
DDA_2V0.25	0.993852	0.402129
DDA_2V0.25	0.993852	0.402539
DDA_2V0.25	0.993852	0.402948
DDA_2V0.25	0.993852	0.403358
DDA_2V0.25	0.993852	0.403767
DDA_2V0.25	0.993852	0.404177
DDA_2V0.25	0.993852	0.404586
DDA_2V0.25	0.993852	0.404996
DDA_2V0.25	0.993852	0.405405
DDA_2V0.25	0.993852	0.405815
DDA_2V0.25	0.993852	0.406224
DDA_2V0.25	0.993852	0.406634
DDA_2V0.25	0.993852	0.407043
DDA_2V0.25	0.993852	0.407453
DDA_2V0.25	0.993852	0.407862
DDA_2V0.25	0.993852	0.408272
DDA_2V0.25	0.993852	0.408681
DDA_2V0.25	0.993852	0.409091
DDA_2V0.25	0.993852	0.4095
DDA_2V0.25	0.993852	0.40991
DDA_2V0.25	0.993852	0.410319
DDA_2V0.25	0.993852	0.410729
DDA_2V0.25	0.993852	0.411138
DDA_2V0.25	0.993852	0.411548
DDA_2V0.25	0.993852	0.411957
DDA_2V0.25	0.993852	0.412367
DDA_2V0.25	0.993852	0.412776
DDA_2V0.25	0.993852	0.413186
DDA_2V0.25	0.993852	0.413595
DDA_2V0.25	0.993852	0.414005
DDA_2V0.25	0.993852	0.414414
DDA_2V0.25	0.993852	0.414824
DDA_2V0.25	0.993852	0.415233
DDA_2V0.25	0.993852	0.415643
DDA_2V0.25	0.993852	0.416052
DDA_2V0.25	0.993852	0.416462
DDA_2V0.25	0.993852	0.416871
DDA_2V0.25	0.993852	0.417281
DDA_2V0.25	0.993852	0.41769
DDA_2V0.25	0.993852	0.4181
DDA_2V0.25	0.993852	0.418509
DDA_2V0.25	0.993852	0.418919
DDA_2V0.25	0.993852	0.419328
DDA_2V0.25	0.993852	0.419738
DDA_2V0.25	0.993852	0.420147
DDA_2V0.25	0.993852	0.420557
DDA_2V0.25	0.993852	0.420966
DDA_2V0.25	0.993852	0.421376
DDA_2V0.25	0.993852	0.421785
DDA_2V0.25	0.993852	0.422195
DDA_2V0.25	0.993852	0.422604
DDA_2V0.25	0.993852	0.423014
DDA_2V0.25	0.993852	0.423423
DDA_2V0.25	0.993852	0.423833
DDA_2V0.25	0.993852	0.424242
DDA_2V0.25	0.993852	0.424652
DDA_2V0.25	0.993852	0.425061
DDA_2V0.25	0.993852	0.425471
DDA_2V0.25	0.993852	0.42588
DDA_2V0.25	0.993852	0.42629
DDA_2V0.25	0.993852	0.426699
DDA_2V0.25	0.993852	0.427109
DDA_2V0.25	0.993852	0.427518
DDA_2V0.25	0.993852	0.427928
DDA_2V0.25	0.993852	0.428337
DDA_2V0.25	0.993852	0.428747
DDA_2V0.25	0.993852	0.429156
DDA_2V0.25	0.993852	0.429566
DDA_2V0.25	0.993852	0.429975
DDA_2V0.25	0.993852	0.430385
DDA_2V0.25	0.993852	0.430794
DDA_2V0.25	0.993852	0.431204
DDA_2V0.25	0.993852	0.431613
DDA_2V0.25	0.993852	0.432023
DDA_2V0.25	0.993852	0.432432
DDA_2V0.25	0.993852	0.432842
DDA_2V0.25	0.993852	0.433251
DDA_2V0.25	0.993852	0.433661
DDA_2V0.25	0.993852	0.43407
DDA_2V0.25	0.993852	0.43448
DDA_2V0.25	0.993852	0.434889
DDA_2V0.25	0.993852	0.435299
DDA_2V0.25	0.993852	0.435708
DDA_2V0.25	0.993852	0.436118
DDA_2V0.25	0.993852	0.436527
DDA_2V0.25	0.993852	0.436937
DDA_2V0.25	0.993852	0.437346
DDA_2V0.25	0.993852	0.437756
DDA_2V0.25	0.993852	0.438165
DDA_2V0.25	0.993852	0.438575
DDA_2V0.25	0.993852	0.438984
DDA_2V0.25	0.993852	0.439394
DDA_2V0.25	0.993852	0.439803
DDA_2V0.25	0.993852	0.440213
DDA_2V0.25	0.993852	0.440622
DDA_2V0.25	0.993852	0.441032
DDA_2V0.25	0.993852	0.441441
DDA_2V0.25	0.993852	0.441851
DDA_2V0.25	0.993852	0.44226
DDA_2V0.25	0.995902	0.44226
DDA_2V0.25	0.995902	0.44267
DDA_2V0.25	0.995902	0.443079
DDA_2V0.25	0.995902	0.443489
DDA_2V0.25	0.995902	0.443898
DDA_2V0.25	0.995902	0.444308
DDA_2V0.25	0.995902	0.444717
DDA_2V0.25	0.995902	0.445127
DDA_2V0.25	0.995902	0.445536
DDA_2V0.25	0.995902	0.445946
DDA_2V0.25	0.995902	0.446355
DDA_2V0.25	0.995902	0.446765
DDA_2V0.25	0.995902	0.447174
DDA_2V0.25	0.995902	0.447584
DDA_2V0.25	0.995902	0.447993
DDA_2V0.25	0.995902	0.448403
DDA_2V0.25	0.995902	0.448812
DDA_2V0.25	0.995902	0.449222
DDA_2V0.25	0.995902	0.449631
DDA_2V0.25	0.995902	0.450041
DDA_2V0.25	0.995902	0.45045
DDA_2V0.25	0.995902	0.45086
DDA_2V0.25	0.995902	0.451269
DDA_2V0.25	0.995902	0.451679
DDA_2V0.25	0.995902	0.452088
DDA_2V0.25	0.995902	0.452498
DDA_2V0.25	0.995902	0.452907
DDA_2V0.25	0.995902	0.453317
DDA_2V0.25	0.995902	0.453726
DDA_2V0.25	0.995902	0.454136
DDA_2V0.25	0.995902	0.454545
DDA_2V0.25	0.995902	0.454955
DDA_2V0.25	0.995902	0.455364
DDA_2V0.25	0.995902	0.455774
DDA_2V0.25	0.995902	0.456183
DDA_2V0.25	0.995902	0.456593
DDA_2V0.25	0.995902	0.457002
DDA_2V0.25	0.995902	0.457412
DDA_2V0.25	0.995902	0.457821
DDA_2V0.25	0.995902	0.458231
DDA_2V0.25	0.995902	0.45864
DDA_2V0.25	0.995902	0.45905
DDA_2V0.25	0.995902	0.459459
DDA_2V0.25	0.995902	0.459869
DDA_2V0.25	0.995902	0.460278
DDA_2V0.25	0.995902	0.460688
DDA_2V0.25	0.995902	0.461097
DDA_2V0.25	0.995902	0.461507
DDA_2V0.25	0.995902	0.461916
DDA_2V0.25	0.995902	0.462326
DDA_2V0.25	0.995902	0.462735
DDA_2V0.25	0.995902	0.463145
DDA_2V0.25	0.995902	0.463554
DDA_2V0.25	0.995902	0.463964
DDA_2V0.25	0.995902	0.464373
DDA_2V0.25	0.995902	0.464783
DDA_2V0.25	0.995902	0.465192
DDA_2V0.25	0.995902	0.465602
DDA_2V0.25	0.995902	0.466011
DDA_2V0.25	0.995902	0.466421
DDA_2V0.25	0.995902	0.46683
DDA_2V0.25	0.995902	0.46724
DDA_2V0.25	0.995902	0.467649
DDA_2V0.25	0.995902	0.468059
DDA_2V0.25	0.995902	0.468468
DDA_2V0.25	0.995902	0.468878
DDA_2V0.25	0.995902	0.469287
DDA_2V0.25	0.995902	0.469697
DDA_2V0.25	0.995902	0.470106
DDA_2V0.25	0.995902	0.470516
DDA_2V0.25	0.995902	0.470925
DDA_2V0.25	0.995902	0.471335
DDA_2V0.25	0.995902	0.471744
DDA_2V0.25	0.995902	0.472154
DDA_2V0.25	0.995902	0.472563
DDA_2V0.25	0.995902	0.472973
DDA_2V0.25	0.995902	0.473382
DDA_2V0.25	0.995902	0.473792
DDA_2V0.25	0.995902	0.474201
DDA_2V0.25	0.995902	0.474611
DDA_2V0.25	0.995902	0.47502
DDA_2V0.25	0.995902	0.47543
DDA_2V0.25	0.995902	0.475839
DDA_2V0.25	0.995902	0.476249
DDA_2V0.25	0.995902	0.476658
DDA_2V0.25	0.995902	0.477068
DDA_2V0.25	0.995902	0.477477
DDA_2V0.25	0.995902	0.477887
DDA_2V0.25	0.995902	0.478296
DDA_2V0.25	0.995902	0.478706
DDA_2V0.25	0.995902	0.479115
DDA_2V0.25	0.995902	0.479525
DDA_2V0.25	0.995902	0.479934
DDA_2V0.25	0.995902	0.480344
DDA_2V0.25	0.995902	0.480753
DDA_2V0.25	0.995902	0.481163
DDA_2V0.25	0.995902	0.481572
DDA_2V0.25	0.995902	0.481982
DDA_2V0.25	0.995902	0.482391
DDA_2V0.25	0.995902	0.482801
DDA_2V0.25	0.995902	0.48321
DDA_2V0.25	0.995902	0.48362
DDA_2V0.25	0.995902	0.484029
DDA_2V0.25	0.995902	0.484439
DDA_2V0.25	0.995902	0.484848
DDA_2V0.25	0.995902	0.485258
DDA_2V0.25	0.995902	0.485667
DDA_2V0.25	0.995902	0.486077
DDA_2V0.25	0.995902	0.486486
DDA_2V0.25	0.995902	0.486896
DDA_2V0.25	0.995902	0.487305
DDA_2V0.25	0.995902	0.487715
DDA_2V0.25	0.995902	0.488124
DDA_2V0.25	0.995902	0.488534
DDA_2V0.25	0.995902	0.488943
DDA_2V0.25	0.995902	0.489353
DDA_2V0.25	0.995902	0.489762
DDA_2V0.25	0.995902	0.490172
DDA_2V0.25	0.995902	0.490581
DDA_2V0.25	0.995902	0.490991
DDA_2V0.25	0.995902	0.4914
DDA_2V0.25	0.995902	0.49181
DDA_2V0.25	0.995902	0.492219
DDA_2V0.25	0.995902	0.492629
DDA_2V0.25	0.995902	0.493038
DDA_2V0.25	0.995902	0.493448
DDA_2V0.25	0.995902	0.493857
DDA_2V0.25	0.995902	0.494267
DDA_2V0.25	0.995902	0.494676
DDA_2V0.25	0.995902	0.495086
DDA_2V0.25	0.995902	0.495495
DDA_2V0.25	0.995902	0.495905
DDA_2V0.25	0.995902	0.496314
DDA_2V0.25	0.995902	0.496724
DDA_2V0.25	0.995902	0.497133
DDA_2V0.25	0.995902	0.497543
DDA_2V0.25	0.995902	0.497952
DDA_2V0.25	0.995902	0.498362
DDA_2V0.25	0.995902	0.498771
DDA_2V0.25	0.995902	0.499181
DDA_2V0.25	0.995902	0.49959
DDA_2V0.25	0.995902	0.5
DDA_2V0.25	0.995902	0.50041
DDA_2V0.25	0.995902	0.500819
DDA_2V0.25	0.995902	0.501229
DDA_2V0.25	0.995902	0.501638
DDA_2V0.25	0.995902	0.502048
DDA_2V0.25	0.995902	0.502457
DDA_2V0.25	0.995902	0.502867
DDA_2V0.25	0.995902	0.503276
DDA_2V0.25	0.995902	0.503686
DDA_2V0.25	0.995902	0.504095
DDA_2V0.25	0.995902	0.504505
DDA_2V0.25	0.995902	0.504914
DDA_2V0.25	0.995902	0.505324
DDA_2V0.25	0.995902	0.505733
DDA_2V0.25	0.995902	0.506143
DDA_2V0.25	0.995902	0.506552
DDA_2V0.25	0.995902	0.506962
DDA_2V0.25	0.995902	0.507371
DDA_2V0.25	0.995902	0.507781
DDA_2V0.25	0.995902	0.50819
DDA_2V0.25	0.995902	0.5086
DDA_2V0.25	0.995902	0.509009
DDA_2V0.25	0.995902	0.509419
DDA_2V0.25	0.995902	0.509828
DDA_2V0.25	0.995902	0.510238
DDA_2V0.25	0.995902	0.510647
DDA_2V0.25	0.995902	0.511057
DDA_2V0.25	0.995902	0.511466
DDA_2V0.25	0.995902	0.511876
DDA_2V0.25	0.995902	0.512285
DDA_2V0.25	0.995902	0.512695
DDA_2V0.25	0.995902	0.513104
DDA_2V0.25	0.995902	0.513514
DDA_2V0.25	0.995902	0.513923
DDA_2V0.25	0.995902	0.514333
DDA_2V0.25	0.995902	0.514742
DDA_2V0.25	0.995902	0.515152
DDA_2V0.25	0.995902	0.515561
DDA_2V0.25	0.995902	0.515971
DDA_2V0.25	0.995902	0.51638
DDA_2V0.25	0.995902	0.51679
DDA_2V0.25	0.995902	0.517199
DDA_2V0.25	0.995902	0.517609
DDA_2V0.25	0.995902	0.518018
DDA_2V0.25	0.995902	0.518428
DDA_2V0.25	0.995902	0.518837
DDA_2V0.25	0.995902	0.519247
DDA_2V0.25	0.995902	0.519656
DDA_2V0.25	0.995902	0.520066
DDA_2V0.25	0.995902	0.520475
DDA_2V0.25	0.995902	0.520885
DDA_2V0.25	0.995902	0.521294
DDA_2V0.25	0.995902	0.521704
DDA_2V0.25	0.995902	0.522113
DDA_2V0.25	0.995902	0.522523
DDA_2V0.25	0.995902	0.522932
DDA_2V0.25	0.995902	0.523342
DDA_2V0.25	0.995902	0.523751
DDA_2V0.25	0.995902	0.524161
DDA_2V0.25	0.995902	0.52457
DDA_2V0.25	0.995902	0.52498
DDA_2V0.25	0.995902	0.525389
DDA_2V0.25	0.995902	0.525799
DDA_2V0.25	0.995902	0.526208
DDA_2V0.25	0.995902	0.526618
DDA_2V0.25	0.995902	0.527027
DDA_2V0.25	0.995902	0.527437
DDA_2V0.25	0.995902	0.527846
DDA_2V0.25	0.995902	0.528256
DDA_2V0.25	0.995902	0.528665
DDA_2V0.25	0.995902	0.529075
DDA_2V0.25	0.995902	0.529484
DDA_2V0.25	0.995902	0.529894
DDA_2V0.25	0.995902	0.530303
DDA_2V0.25	0.995902	0.530713
DDA_2V0.25	0.995902	0.531122
DDA_2V0.25	0.995902	0.531532
DDA_2V0.25	0.995902	0.531941
DDA_2V0.25	0.995902	0.532351
DDA_2V0.25	0.995902	0.53276
DDA_2V0.25	0.995902	0.53317
DDA_2V0.25	0.995902	0.533579
DDA_2V0.25	0.995902	0.533989
DDA_2V0.25	0.995902	0.534398
DDA_2V0.25	0.995902	0.534808
DDA_2V0.25	0.995902	0.535217
DDA_2V0.25	0.995902	0.535627
DDA_2V0.25	0.995902	0.536036
DDA_2V0.25	0.995902	0.536446
DDA_2V0.25	0.995902	0.536855
DDA_2V0.25	0.995902	0.537265
DDA_2V0.25	0.995902	0.537674
DDA_2V0.25	0.995902	0.538084
DDA_2V0.25	0.995902	0.538493
DDA_2V0.25	0.995902	0.538903
DDA_2V0.25	0.995902	0.539312
DDA_2V0.25	0.995902	0.539722
DDA_2V0.25	0.995902	0.540131
DDA_2V0.25	0.995902	0.540541
DDA_2V0.25	0.995902	0.54095
DDA_2V0.25	0.995902	0.54136
DDA_2V0.25	0.995902	0.541769
DDA_2V0.25	0.995902	0.542179
DDA_2V0.25	0.995902	0.542588
DDA_2V0.25	0.995902	0.542998
DDA_2V0.25	0.995902	0.543407
DDA_2V0.25	0.995902	0.543817
DDA_2V0.25	0.995902	0.544226
DDA_2V0.25	0.995902	0.544636
DDA_2V0.25	0.995902	0.545045
DDA_2V0.25	0.995902	0.545455
DDA_2V0.25	0.995902	0.545864
DDA_2V0.25	0.995902	0.546274
DDA_2V0.25	0.995902	0.546683
DDA_2V0.25	0.995902	0.547093
DDA_2V0.25	0.995902	0.547502
DDA_2V0.25	0.995902	0.547912
DDA_2V0.25	0.995902	0.548321
DDA_2V0.25	0.995902	0.548731
DDA_2V0.25	0.995902	0.54914
DDA_2V0.25	0.995902	0.54955
DDA_2V0.25	0.995902	0.549959
DDA_2V0.25	0.995902	0.550369
DDA_2V0.25	0.995902	0.550778
DDA_2V0.25	0.995902	0.551188
DDA_2V0.25	0.995902	0.551597
DDA_2V0.25	0.995902	0.552007
DDA_2V0.25	0.995902	0.552416
DDA_2V0.25	0.995902	0.552826
DDA_2V0.25	0.995902	0.553235
DDA_2V0.25	0.995902	0.553645
DDA_2V0.25	0.995902	0.554054
DDA_2V0.25	0.995902	0.554464
DDA_2V0.25	0.995902	0.554873
DDA_2V0.25	0.995902	0.555283
DDA_2V0.25	0.995902	0.555692
DDA_2V0.25	0.995902	0.556102
DDA_2V0.25	0.995902	0.556511
DDA_2V0.25	0.995902	0.556921
DDA_2V0.25	0.995902	0.55733
DDA_2V0.25	0.995902	0.55774
DDA_2V0.25	0.995902	0.558149
DDA_2V0.25	0.995902	0.558559
DDA_2V0.25	0.995902	0.558968
DDA_2V0.25	0.995902	0.559378
DDA_2V0.25	0.995902	0.559787
DDA_2V0.25	0.995902	0.560197
DDA_2V0.25	0.995902	0.560606
DDA_2V0.25	0.995902	0.561016
DDA_2V0.25	0.995902	0.561425
DDA_2V0.25	0.995902	0.561835
DDA_2V0.25	0.995902	0.562244
DDA_2V0.25	0.995902	0.562654
DDA_2V0.25	0.995902	0.563063
DDA_2V0.25	0.995902	0.563473
DDA_2V0.25	0.995902	0.563882
DDA_2V0.25	0.995902	0.564292
DDA_2V0.25	0.995902	0.564701
DDA_2V0.25	0.995902	0.565111
DDA_2V0.25	0.995902	0.56552
DDA_2V0.25	0.995902	0.56593
DDA_2V0.25	0.995902	0.566339
DDA_2V0.25	0.995902	0.566749
DDA_2V0.25	0.995902	0.567158
[truncated: 61,927 more rows]

## Sheet: Figure 2d
Figure 2d
[truncated: 2 more rows]

## Sheet: Figure 2e
Figure 2e
[truncated: 9 more rows]

[truncated: 13 more sheets: Figure 4b, Figure 4c, Figure 4d, Figure S1e, Figure S1g, Figure S1h, Figure S1i, Figure S2c, Figure S2d, Figure S4a, Figure S4b, Figure S4c, Figures S4d]
